# Supplementary material for: Peromyscus leucopus, Mus musculus, and humans have distinct transcriptomic responses to larval Ixodes scapularis bites
Source: Infect Immun. 2025 Mar 11;93(4):e00065-25. doi: 10.1128/iai.00065-25 (PMC11977304; doi:10.1128/iai.00065-25)
Supplement: Table S1 — DESeq2 analysis of BALB/c M. musculus and P. leucopus gene expression following larval tick bite. [file iai.00065-25-s0003.xlsx]

## Sheet: S1 Mus Pero Diff Gene Expressio
Gene	baseMean	log2FoldChange	lfcSE	stat	pvalue	padj	species
Tppp3	2310.29	-1.84857	0.284905	-6.48837	8.68e-11	1.49e-06	Mus musculus
Saa3	238.901	5.63197	0.908501	6.19919	5.68e-10	4.32e-06	Mus musculus
Adamts4	62.3046	3.68885	0.599383	6.15441	7.54e-10	4.32e-06	Mus musculus
Dusp18	538.608	-0.960165	0.157182	-6.10863	1e-09	4.32e-06	Mus musculus
AI662270	205.975	1.57185	0.264607	5.94033	2.84e-09	9.78e-06	Mus musculus
Ifitm6	800.093	-1.03867	0.179142	-5.79805	6.71e-09	1.91e-05	Mus musculus
Lrrc32	245.452	1.42948	0.247601	5.77331	7.77e-09	1.91e-05	Mus musculus
Paqr8	344.622	-1.24411	0.219382	-5.67095	1.42e-08	3.05e-05	Mus musculus
Oas1a	157.52	1.32295	0.238054	5.55735	2.74e-08	5.23e-05	Mus musculus
Adamts1	1263.9	0.862374	0.156185	5.52149	3.36e-08	5.61e-05	Mus musculus
Timp1	178.088	2.72061	0.493762	5.50997	3.59e-08	5.61e-05	Mus musculus
Adam8	328.823	1.37535	0.250635	5.48748	4.08e-08	5.84e-05	Mus musculus
Stc1	93.1905	1.76724	0.323058	5.47035	4.49e-08	5.94e-05	Mus musculus
Slc15a1	450.197	-0.739725	0.135771	-5.44833	5.08e-08	6.24e-05	Mus musculus
Sprr2a2	1045.52	4.73304	0.880597	5.37481	7.67e-08	8.79e-05	Mus musculus
Gsdmc2	22.3195	2.77624	0.526321	5.2748	1.33e-07	0.00014281	Mus musculus
Icam1	642.123	1.24472	0.240104	5.18407	2.17e-07	0.000219554	Mus musculus
Sprr2a3	283.57	3.78227	0.735912	5.13956	2.75e-07	0.00026303	Mus musculus
Cyp4f18	21.3004	2.48256	0.487316	5.09436	3.5e-07	0.000316637	Mus musculus
Osbpl1a	1283.86	-0.588165	0.116274	-5.05843	4.23e-07	0.000363395	Mus musculus
Cxcl5	17.2507	3.60224	0.715176	5.03685	4.73e-07	0.000387465	Mus musculus
Clec4n	112.919	2.36906	0.471591	5.02355	5.07e-07	0.000396424	Mus musculus
Rtp4	213.415	1.00968	0.202166	4.9943	5.9e-07	0.000435438	Mus musculus
2610528A11Rik	107.717	4.44069	0.890148	4.98871	6.08e-07	0.000435438	Mus musculus
Gm5150	13.3553	4.28465	0.869176	4.92956	8.24e-07	0.000558399	Mus musculus
Rasl10a	107.585	-1.69722	0.344986	-4.91968	8.67e-07	0.000558399	Mus musculus
Gm5478	25.0836	4.65688	0.947677	4.914	8.92e-07	0.000558399	Mus musculus
P2ry13	60.0496	1.35247	0.275436	4.9103	9.09e-07	0.000558399	Mus musculus
Coro1a	865.724	1.2131	0.249983	4.85273	1.22e-06	0.000721935	Mus musculus
Ccr7	47.4093	2.94352	0.609091	4.83265	1.35e-06	0.000754312	Mus musculus
Tmprss11g	261.026	1.77712	0.36798	4.8294	1.37e-06	0.000754312	Mus musculus
Hcls1	429.416	1.38447	0.28697	4.82444	1.4e-06	0.000754312	Mus musculus
Slc9a3	85.0476	-1.11143	0.23201	-4.79042	1.66e-06	0.000867092	Mus musculus
2310081O03Rik	7.39929	-5.92522	1.25437	-4.72365	2.32e-06	0.00117139	Mus musculus
Flg2	17407	-0.922795	0.196018	-4.7077	2.51e-06	0.00121834	Mus musculus
Chil1	109.734	1.81645	0.386149	4.70401	2.55e-06	0.00121834	Mus musculus
Ccl2	114.661	1.97379	0.420468	4.69428	2.68e-06	0.00124323	Mus musculus
Wnt2	44.7419	2.58149	0.55067	4.68791	2.76e-06	0.0012488	Mus musculus
Cgn	1748.04	-0.646158	0.138072	-4.67986	2.87e-06	0.00126553	Mus musculus
Crct1	5618.15	-1.05396	0.22568	-4.67015	3.01e-06	0.00129372	Mus musculus
H2-DMb2	334.799	0.944794	0.204557	4.61874	3.86e-06	0.00161842	Mus musculus
Plau	652.917	0.861886	0.186818	4.61351	3.96e-06	0.00161842	Mus musculus
Lce1m	8065.44	-1.18919	0.258164	-4.60635	4.1e-06	0.00161842	Mus musculus
Aif1	135.625	1.77399	0.385304	4.60414	4.14e-06	0.00161842	Mus musculus
Eps8l1	2983.92	-0.816392	0.178128	-4.58317	4.58e-06	0.00166654	Mus musculus
Spp1	273.731	1.1219	0.24484	4.58217	4.6e-06	0.00166654	Mus musculus
Krt6b	1007.84	2.75953	0.602507	4.58008	4.65e-06	0.00166654	Mus musculus
Gjb2	177.301	1.5436	0.33704	4.57987	4.65e-06	0.00166654	Mus musculus
Acap1	159.391	1.0311	0.225517	4.57214	4.83e-06	0.00169392	Mus musculus
Clip2	497.99	0.568104	0.124511	4.56266	5.05e-06	0.00173678	Mus musculus
Hdc	117.608	1.45578	0.319526	4.55605	5.21e-06	0.00175602	Mus musculus
Clip1	3194.61	-0.715669	0.157217	-4.55211	5.31e-06	0.00175602	Mus musculus
Rac2	264.092	1.54596	0.339961	4.54748	5.43e-06	0.00176122	Mus musculus
Pgap6	143.826	2.06276	0.454516	4.53836	5.67e-06	0.00177637	Mus musculus
Ccl5	31.7071	2.75011	0.606087	4.53748	5.69e-06	0.00177637	Mus musculus
Btc	855.076	-1.05754	0.233244	-4.53407	5.79e-06	0.00177637	Mus musculus
Limd2	247.64	1.03469	0.228617	4.52587	6.01e-06	0.00181423	Mus musculus
Irf1	842.514	0.965722	0.214371	4.5049	6.64e-06	0.00196841	Mus musculus
Tlr1	62.1965	2.143	0.479135	4.47264	7.73e-06	0.00225138	Mus musculus
Shoc1	20.9235	-2.11382	0.473612	-4.46319	8.07e-06	0.00228282	Mus musculus
Bcl3	210.346	1.56067	0.349957	4.45961	8.21e-06	0.00228282	Mus musculus
Marcksl1	553.301	0.922463	0.206905	4.45839	8.26e-06	0.00228282	Mus musculus
Arhgdib	1281.19	0.757234	0.16995	4.45563	8.36e-06	0.00228282	Mus musculus
Slfn2	408.544	1.27206	0.286433	4.44103	8.95e-06	0.00240513	Mus musculus
Maf	2660	0.725115	0.163523	4.43432	9.24e-06	0.00244307	Mus musculus
Cd52	221.146	1.32873	0.30025	4.4254	9.63e-06	0.00250762	Mus musculus
Serpinb3b	1220.75	1.44673	0.327376	4.41916	9.91e-06	0.00254263	Mus musculus
Cdhr1	13.6478	4.47562	1.01441	4.41203	1.02e-05	0.0025595	Mus musculus
Lrrfip2	1395.39	-0.49811	0.113057	-4.40581	1.05e-05	0.0025595	Mus musculus
Gm94	2305.28	-0.966194	0.219406	-4.40367	1.06e-05	0.0025595	Mus musculus
Slc4a8	336.224	0.805207	0.182866	4.40326	1.07e-05	0.0025595	Mus musculus
Cd4	50.2401	1.92484	0.437437	4.40026	1.08e-05	0.0025595	Mus musculus
Gm21188	111.897	1.70164	0.386811	4.39915	1.09e-05	0.0025595	Mus musculus
Cotl1	749.185	1.25164	0.284798	4.39482	1.11e-05	0.00257584	Mus musculus
Lgalsl	2435.04	-0.919735	0.209474	-4.39069	1.13e-05	0.00259017	Mus musculus
Btk	105.247	1.31803	0.30114	4.3768	1.2e-05	0.0027145	Mus musculus
Fgr	89.0718	1.55559	0.355583	4.37475	1.22e-05	0.0027145	Mus musculus
Parvg	82.9808	1.03714	0.238758	4.34388	1.4e-05	0.00308564	Mus musculus
Spi1	431.161	1.13532	0.261981	4.33359	1.47e-05	0.00319259	Mus musculus
Laptm5	1026.58	1.38316	0.320619	4.31403	1.6e-05	0.00344511	Mus musculus
Psmb8	1869.34	0.763125	0.177258	4.30517	1.67e-05	0.00354172	Mus musculus
Lcp1	1486.89	1.03314	0.240836	4.28982	1.79e-05	0.00374937	Mus musculus
Renbp	182.879	0.908941	0.212749	4.27237	1.93e-05	0.00400633	Mus musculus
Atp1b1	1733.1	-1.46578	0.344835	-4.25067	2.13e-05	0.00436245	Mus musculus
Large2	633.44	0.878432	0.206807	4.2476	2.16e-05	0.00437046	Mus musculus
Aif1l	1069.92	-0.949194	0.223832	-4.24066	2.23e-05	0.00442713	Mus musculus
Sting1	234.036	1.40359	0.331074	4.2395	2.24e-05	0.00442713	Mus musculus
Wdfy4	175.821	1.58364	0.373933	4.23509	2.28e-05	0.00446355	Mus musculus
Il4i1	54.5823	2.40241	0.568157	4.22843	2.35e-05	0.00454604	Mus musculus
Clec4d	30.8231	2.51289	0.596874	4.21008	2.55e-05	0.00483105	Mus musculus
Tead4	200.651	-0.805058	0.191238	-4.20971	2.56e-05	0.00483105	Mus musculus
Csf3r	77.4152	1.99642	0.47503	4.20272	2.64e-05	0.00491433	Mus musculus
Cstdc5	572.682	4.09185	0.974034	4.20093	2.66e-05	0.00491433	Mus musculus
Lmo7	1351.02	-0.78194	0.186401	-4.19493	2.73e-05	0.0049925	Mus musculus
Ccr5	156.536	2.21527	0.528908	4.18839	2.81e-05	0.00508439	Mus musculus
Elmod1	832.23	-1.06851	0.255425	-4.18325	2.87e-05	0.00514669	Mus musculus
Lipn	168.228	-1.3237	0.316674	-4.18002	2.91e-05	0.00516646	Mus musculus
Rfx2	471.41	-1.55576	0.373154	-4.16922	3.06e-05	0.00530025	Mus musculus
Hk3	113.71	1.0899	0.261485	4.16812	3.07e-05	0.00530025	Mus musculus
Ifi44l	41.3718	1.70675	0.409644	4.16643	3.09e-05	0.00530025	Mus musculus
Samsn1	56.6966	1.97888	0.475122	4.16499	3.11e-05	0.00530025	Mus musculus
Bicdl2	1051.67	-0.670393	0.16242	-4.12752	3.67e-05	0.00613131	Mus musculus
Apod	1249.35	1.40497	0.340423	4.12713	3.67e-05	0.00613131	Mus musculus
Fcgbp	8758.51	1.33689	0.324168	4.12408	3.72e-05	0.00615337	Mus musculus
Gm6551	222.654	-0.880416	0.213695	-4.11996	3.79e-05	0.0062048	Mus musculus
Tppp	1052.2	-1.26032	0.306253	-4.11531	3.87e-05	0.00627165	Mus musculus
Ly6m	227.764	-1.36078	0.331473	-4.10525	4.04e-05	0.00644125	Mus musculus
Ccdc88b	122.359	1.30752	0.318629	4.10359	4.07e-05	0.00644125	Mus musculus
Unc93b1	508.254	1.52168	0.370898	4.1027	4.08e-05	0.00644125	Mus musculus
Spns2	1599.24	-0.701646	0.171622	-4.08832	4.35e-05	0.00679139	Mus musculus
Atp1a1	7086.64	0.596517	0.146072	4.08373	4.43e-05	0.00681064	Mus musculus
Mpzl3	1181.34	-0.875711	0.214452	-4.08348	4.44e-05	0.00681064	Mus musculus
Il20ra	780.675	-0.77032	0.188795	-4.08018	4.5e-05	0.00684691	Mus musculus
Cytip	241.902	0.999236	0.245716	4.06662	4.77e-05	0.00719382	Mus musculus
P2ry6	134.262	1.67367	0.41178	4.06448	4.81e-05	0.00719699	Mus musculus
Ctsc	1415.5	1.25257	0.309395	4.04845	5.16e-05	0.00764178	Mus musculus
Aloxe3	1300.81	-1.01875	0.252116	-4.04081	5.33e-05	0.00776929	Mus musculus
Ociad2	320.646	-0.953359	0.235992	-4.0398	5.35e-05	0.00776929	Mus musculus
Hspb8	3494.06	-1.10086	0.272614	-4.03817	5.39e-05	0.00776929	Mus musculus
Lgals3bp	670.443	1.29099	0.319819	4.03662	5.42e-05	0.00776929	Mus musculus
5430427M07Rik	40.0504	-2.029	0.502957	-4.03413	5.48e-05	0.00778716	Mus musculus
Bnip3	1404.02	-0.863862	0.214272	-4.03161	5.54e-05	0.0078039	Mus musculus
Oasl2	263.286	1.12321	0.278728	4.02978	5.58e-05	0.0078039	Mus musculus
Slc2a5	130.749	-1.38067	0.342916	-4.02628	5.67e-05	0.00785697	Mus musculus
Ccr1	76.8562	2.25351	0.560895	4.01771	5.88e-05	0.00808303	Mus musculus
Arhgap4	157.151	1.17307	0.292404	4.01181	6.03e-05	0.00811488	Mus musculus
Sdc3	1111	1.06437	0.265345	4.01129	6.04e-05	0.00811488	Mus musculus
Gzmb	10.9225	3.81569	0.951467	4.01033	6.06e-05	0.00811488	Mus musculus
Nsg1	170.935	0.924276	0.23053	4.00935	6.09e-05	0.00811488	Mus musculus
Fyb	135.7	1.41621	0.353756	4.00336	6.24e-05	0.0082592	Mus musculus
Krt2	28.8099	2.4324	0.607949	4.00098	6.31e-05	0.00827881	Mus musculus
Rnpep	800.315	0.801587	0.200645	3.99505	6.47e-05	0.00841563	Mus musculus
A130071D04Rik	30.9949	1.53608	0.384643	3.99352	6.51e-05	0.00841563	Mus musculus
Vav1	211.656	1.06982	0.268429	3.98549	6.73e-05	0.00851208	Mus musculus
Ngef	201.699	-0.781937	0.19626	-3.98419	6.77e-05	0.00851208	Mus musculus
Il1b	80.2542	1.62457	0.407766	3.98407	6.77e-05	0.00851208	Mus musculus
Cd72	325.164	0.644336	0.16174	3.98378	6.78e-05	0.00851208	Mus musculus
Stfa3	284.868	3.24826	0.816851	3.97656	6.99e-05	0.00871098	Mus musculus
Gimap1	110.446	0.874075	0.220406	3.96574	7.32e-05	0.00899671	Mus musculus
Dab1	169.649	-1.06748	0.269195	-3.96545	7.33e-05	0.00899671	Mus musculus
Tapbp	2927.6	0.597673	0.150887	3.96108	7.46e-05	0.009098	Mus musculus
Vgll3	944.213	-0.67284	0.170315	-3.95056	7.8e-05	0.00944015	Mus musculus
Ccl7	115.587	1.89689	0.48044	3.94824	7.87e-05	0.0094657	Mus musculus
H60c	165.433	-1.83991	0.467009	-3.93978	8.16e-05	0.00968836	Mus musculus
Lce1h	91.2962	-1.31542	0.333919	-3.93933	8.17e-05	0.00968836	Mus musculus
Gm13008	7.275	6.74913	1.71572	3.93371	8.36e-05	0.00979073	Mus musculus
Fcgr1	168.901	1.68049	0.427224	3.93352	8.37e-05	0.00979073	Mus musculus
Igkc	25.4074	2.98487	0.760798	3.92334	8.73e-05	0.0101449	Mus musculus
Il1rn	837.841	-1.23024	0.314291	-3.91434	9.07e-05	0.01046	Mus musculus
Sirpb1a	17.878	3.08967	0.791023	3.90591	9.39e-05	0.0107441	Mus musculus
Bst2	412.086	1.02368	0.26217	3.90465	9.44e-05	0.0107441	Mus musculus
Pcsk6	995.942	-0.688749	0.176619	-3.89964	9.63e-05	0.0108524	Mus musculus
Ms4a6c	280.071	1.70537	0.437519	3.89782	9.71e-05	0.0108524	Mus musculus
Ms4a4a	107.897	1.98341	0.508898	3.89746	9.72e-05	0.0108524	Mus musculus
Batf	34.5361	1.73891	0.44689	3.89112	9.98e-05	0.0110164	Mus musculus
Spib	36.9061	2.18851	0.562499	3.8907	0.0001	0.0110164	Mus musculus
Lcn2	153.443	1.85506	0.477719	3.88316	0.000103107	0.011195	Mus musculus
Iigp1	501.032	1.00108	0.25788	3.88197	0.000103613	0.011195	Mus musculus
Gm11427	21.9659	1.53975	0.39668	3.88158	0.000103779	0.011195	Mus musculus
Hal	4770.49	-0.567098	0.146184	-3.87933	0.000104743	0.011195	Mus musculus
Psmb10	486.848	0.88885	0.229137	3.87912	0.000104833	0.011195	Mus musculus
Ftl1	12972.9	0.789182	0.204428	3.86044	0.000113183	0.012012	Mus musculus
Isg15	126.173	1.08654	0.282003	3.85294	0.000116708	0.0123102	Mus musculus
Trim16	493.115	-0.602654	0.156498	-3.85087	0.000117697	0.0123388	Mus musculus
Ada	67.5278	1.38583	0.36016	3.84781	0.000119178	0.0124184	Mus musculus
Tlr2	129.81	1.09241	0.284342	3.84189	0.000122089	0.0126451	Mus musculus
Miat	214.722	-1.55457	0.405497	-3.83373	0.000126215	0.0129941	Mus musculus
Tnfrsf1b	199.058	1.29165	0.337188	3.83064	0.000127808	0.0130798	Mus musculus
Lce3c	11.8078	-4.17321	1.09104	-3.825	0.000130772	0.0132611	Mus musculus
Evi2	23.715	1.98419	0.518831	3.82434	0.000131123	0.0132611	Mus musculus
Irgm1	482.962	0.831736	0.217824	3.81839	0.000134323	0.0135053	Mus musculus
Clec4a2	138.181	1.5133	0.396547	3.8162	0.000135524	0.0135236	Mus musculus
Atg9b	1245.17	-0.562802	0.147516	-3.81519	0.000136077	0.0135236	Mus musculus
Cttnbp2	557.638	-0.71679	0.188274	-3.80716	0.000140574	0.0138902	Mus musculus
Amdhd2	211.556	0.992819	0.261022	3.80359	0.000142614	0.0140113	Mus musculus
Csf2rb2	325.414	0.712024	0.187391	3.79968	0.000144882	0.0140834	Mus musculus
Gsdmd	227.359	0.997241	0.262466	3.7995	0.000144987	0.0140834	Mus musculus
Ms4a4c	95.8586	2.19943	0.579348	3.79638	0.000146826	0.0141071	Mus musculus
Ccl8	1438.94	2.21464	0.583553	3.7951	0.000147586	0.0141071	Mus musculus
Msr1	135.55	2.12114	0.558941	3.79492	0.000147692	0.0141071	Mus musculus
Cxcl2	22.3634	2.51938	0.664957	3.78878	0.00015139	0.0143306	Mus musculus
Grn	3185.05	0.978289	0.258241	3.78827	0.000151699	0.0143306	Mus musculus
Fermt3	355.946	1.00018	0.264252	3.78496	0.000153734	0.0144434	Mus musculus
Gng4	214.763	-0.939849	0.248743	-3.77839	0.000157845	0.0147491	Mus musculus
Parp12	458.645	0.587457	0.155625	3.77483	0.000160119	0.0148806	Mus musculus
Rnf222	164.092	-0.900159	0.23868	-3.7714	0.000162332	0.0150052	Mus musculus
Abca5	886.113	-0.71175	0.188948	-3.76691	0.000165282	0.0151962	Mus musculus
Rnf225	711.859	-1.04247	0.276931	-3.76437	0.000166967	0.0152069	Mus musculus
Il18bp	74.5936	1.03847	0.275891	3.76407	0.000167167	0.0152069	Mus musculus
C2cd2	2214.94	-0.51417	0.136917	-3.75533	0.000173116	0.0156652	Mus musculus
Ms4a6b	134.547	1.81071	0.48261	3.75191	0.000175494	0.0157182	Mus musculus
Spag1	624.841	-0.668438	0.178162	-3.75186	0.000175531	0.0157182	Mus musculus
Clec12a	78.7962	1.32552	0.353593	3.74871	0.000177749	0.0158344	Mus musculus
Hyal4	33.4671	-1.34089	0.357871	-3.74686	0.000179061	0.0158691	Mus musculus
Upp1	52.4466	1.52958	0.409965	3.731	0.000190721	0.0168157	Mus musculus
Itgb2	559.349	1.32468	0.355241	3.72897	0.000192264	0.0168653	Mus musculus
Krt23	3880.48	-0.840925	0.22586	-3.72321	0.000196708	0.0171675	Mus musculus
Lce1k	103.521	-1.20591	0.324217	-3.71944	0.000199662	0.0173373	Mus musculus
Cd53	330.827	1.23806	0.334131	3.7053	0.000211139	0.0182107	Mus musculus
Sirpb1c	15.8162	2.38226	0.643079	3.70446	0.000211838	0.0182107	Mus musculus
Ncf4	212.67	0.952754	0.257423	3.70112	0.000214653	0.0183608	Mus musculus
Arpc1b	3605.96	0.705909	0.191073	3.69444	0.000220369	0.0186237	Mus musculus
Eng	1012.6	0.918625	0.248668	3.69418	0.000220601	0.0186237	Mus musculus
Gbp5	198.814	0.84118	0.227731	3.69374	0.000220976	0.0186237	Mus musculus
Plek	245.173	1.21473	0.329014	3.69202	0.000222477	0.0186587	Mus musculus
Rhobtb1	290.806	-0.731092	0.198125	-3.69005	0.000224206	0.0187125	Mus musculus
Cfp	503.422	1.74574	0.473707	3.68528	0.000228454	0.0189749	Mus musculus
Krt16	1219.53	2.67001	0.72504	3.68256	0.0002309	0.0190859	Mus musculus
Irf8	348.219	1.27509	0.346417	3.68078	0.000232519	0.0191226	Mus musculus
Serpina3g	156.49	1.04122	0.28311	3.67781	0.000235248	0.0191226	Mus musculus
Lrrc4	60.8443	1.50901	0.410348	3.6774	0.000235623	0.0191226	Mus musculus
Clec10a	430.129	1.77363	0.482331	3.67721	0.000235795	0.0191226	Mus musculus
Stat2	826.704	0.565462	0.153852	3.67536	0.000237513	0.0191226	Mus musculus
Cd86	139.18	0.97708	0.265885	3.67482	0.000238017	0.0191226	Mus musculus
Dok1	166.081	0.951494	0.259317	3.66923	0.000243283	0.0194547	Mus musculus
Mmp25	35.9695	1.41076	0.384948	3.66481	0.000247527	0.0197024	Mus musculus
Tmem43	2897.46	-0.7165	0.195838	-3.65864	0.000253554	0.0200892	Mus musculus
Pld4	256.55	1.56352	0.427866	3.65424	0.000257945	0.0203433	Mus musculus
Trp53inp2	1978.63	-0.576679	0.15791	-3.65196	0.000260251	0.0204314	Mus musculus
Sfrp1	778.091	0.64184	0.175877	3.64937	0.000262887	0.0205335	Mus musculus
Ly9	46.9472	1.78801	0.490087	3.64834	0.000263939	0.0205335	Mus musculus
Ccl19	74.4255	2.14996	0.590758	3.63933	0.000273353	0.0211701	Mus musculus
Irgm2	444.707	1.01457	0.279102	3.63511	0.000277866	0.0214231	Mus musculus
Rdh16f1	1548.09	-0.497175	0.136872	-3.63241	0.000280782	0.0215513	Mus musculus
Rab13	223.55	0.660155	0.181946	3.62831	0.000285281	0.0217057	Mus musculus
Tnfaip8l3	233.89	-0.84878	0.233935	-3.62828	0.000285318	0.0217057	Mus musculus
Tdh	66.9813	2.36806	0.654709	3.61697	0.000298072	0.022576	Mus musculus
Tnfaip8l2	156.763	1.09817	0.304228	3.60969	0.000306567	0.0230498	Mus musculus
Trex1	205.87	0.661833	0.183368	3.60931	0.000307009	0.0230498	Mus musculus
Rab11fip1	1341.07	-0.635244	0.176113	-3.60701	0.00030974	0.023126	Mus musculus
Nkpd1	365.757	-1.00195	0.277841	-3.6062	0.000310714	0.023126	Mus musculus
Ly86	122.192	1.51594	0.420652	3.60379	0.000313612	0.0232411	Mus musculus
Cyth4	315.95	1.59123	0.441682	3.60265	0.00031499	0.023243	Mus musculus
Tmem51	226.933	0.595868	0.16557	3.59888	0.00031959	0.0234817	Mus musculus
Xcr1	30.5735	2.10794	0.586372	3.59489	0.000324534	0.0236767	Mus musculus
Fcgr4	54.3952	1.54487	0.429819	3.59423	0.00032535	0.0236767	Mus musculus
Stat1	1396.68	0.729023	0.202878	3.59341	0.000326376	0.0236767	Mus musculus
Krtap3-2	194.762	-1.27111	0.353856	-3.59217	0.000327937	0.0236802	Mus musculus
Gusb	609.68	0.959538	0.267193	3.59118	0.000329179	0.0236802	Mus musculus
Slc7a7	130.107	1.29285	0.360775	3.58355	0.000338959	0.0242822	Mus musculus
Gm17130	26.4839	-2.08797	0.583406	-3.57893	0.000345005	0.0244473	Mus musculus
Gpsm3	156.843	1.01915	0.284822	3.5782	0.000345973	0.0244473	Mus musculus
Nrip1	551.344	-0.608133	0.169983	-3.5776	0.00034676	0.0244473	Mus musculus
Ms4a7	143.515	2.03321	0.568338	3.57746	0.000346952	0.0244473	Mus musculus
Ass1	405.366	0.613098	0.171592	3.573	0.000352912	0.0247179	Mus musculus
Nos3	216.315	0.837986	0.234607	3.57187	0.000354436	0.0247179	Mus musculus
Zfp800	215.597	-0.655493	0.183541	-3.57138	0.000355105	0.0247179	Mus musculus
Fndc9	1022.37	-0.941267	0.263699	-3.56948	0.000357695	0.0247978	Mus musculus
Fcgr3	252.712	1.61948	0.453931	3.56769	0.000360148	0.0248675	Mus musculus
Lce1c	1959.58	-1.09933	0.308324	-3.56549	0.000363174	0.0249762	Mus musculus
Mamdc2	91.0098	-1.10806	0.310942	-3.56357	0.00036585	0.02506	Mus musculus
Ifi47	217.846	0.991459	0.278716	3.55724	0.00037477	0.0254956	Mus musculus
Sptlc3	1020.17	-0.610757	0.171708	-3.55696	0.000375175	0.0254956	Mus musculus
Alox5ap	669.141	1.1477	0.323098	3.55217	0.000382073	0.0258622	Mus musculus
Ctss	1324.36	1.27884	0.360311	3.54926	0.000386319	0.026047	Mus musculus
Il2rg	328.821	1.11927	0.31749	3.52536	0.000422911	0.0284028	Mus musculus
Cfb	697.488	1.50366	0.426974	3.52167	0.000428839	0.0286785	Mus musculus
C1ra	787.043	1.54962	0.440141	3.52074	0.000430352	0.0286785	Mus musculus
Fmnl1	367.965	0.942409	0.268138	3.51464	0.000440344	0.0291609	Mus musculus
Ctla2a	417.236	0.912482	0.259708	3.51349	0.000442264	0.0291609	Mus musculus
Fam167b	24.8062	1.93644	0.551183	3.51324	0.00044268	0.0291609	Mus musculus
Il17rb	53.1564	-1.01168	0.288239	-3.50986	0.000448351	0.0291955	Mus musculus
Dab2	1035.19	1.22695	0.349655	3.50903	0.000449752	0.0291955	Mus musculus
9930012K11Rik	210.04	-0.703393	0.200472	-3.50869	0.000450318	0.0291955	Mus musculus
Gbp2	591.641	0.686937	0.195803	3.5083	0.000450975	0.0291955	Mus musculus
Alox12b	1363.47	-1.07893	0.307574	-3.50788	0.000451695	0.0291955	Mus musculus
Cers3	695.475	-0.785471	0.22413	-3.50452	0.000457424	0.0293318	Mus musculus
Tyrobp	361.178	1.13544	0.324129	3.50306	0.000459945	0.0293318	Mus musculus
Abcg3	15.6531	2.26774	0.647366	3.50302	0.000460017	0.0293318	Mus musculus
Ndufa4l2	1422.25	-0.708803	0.202361	-3.50266	0.000460629	0.0293318	Mus musculus
Cobl	1556.42	-0.654472	0.18697	-3.50042	0.000464526	0.0294708	Mus musculus
Wfdc21	735.451	-0.763095	0.218064	-3.49941	0.000466286	0.0294737	Mus musculus
Tnfaip8l1	83.5906	0.814504	0.233012	3.49555	0.000473087	0.0297941	Mus musculus
Nmi	207.912	0.599859	0.171803	3.49154	0.000480243	0.0301344	Mus musculus
Nt5dc2	452.227	0.624878	0.17903	3.49035	0.000482396	0.0301594	Mus musculus
Tcirg1	839.841	0.560934	0.160782	3.48879	0.00048521	0.0302254	Mus musculus
BE692007	48.6129	1.95565	0.560934	3.48643	0.000489522	0.0302707	Mus musculus
Ly6g6c	4935.41	-0.540778	0.155136	-3.48582	0.000490627	0.0302707	Mus musculus
Sox4	670.302	0.56646	0.162519	3.4855	0.000491219	0.0302707	Mus musculus
Cul3	2409.44	-0.359733	0.103306	-3.48221	0.000497286	0.0305351	Mus musculus
Ttyh3	485.768	0.706176	0.202999	3.47872	0.000503815	0.0307902	Mus musculus
Ttc9	663.337	-0.816655	0.2348	-3.47808	0.000505021	0.0307902	Mus musculus
Cd300ld3	225.135	1.65478	0.476254	3.47458	0.000511645	0.0310838	Mus musculus
Specc1	225.885	0.686645	0.197707	3.47304	0.000514595	0.0311529	Mus musculus
Adamts9	158.913	0.980605	0.283023	3.46475	0.000530728	0.0320169	Mus musculus
Thop1	1057.78	-0.660871	0.191034	-3.45945	0.00054128	0.0324118	Mus musculus
Tgfb1	590.435	0.77855	0.225088	3.45887	0.000542452	0.0324118	Mus musculus
6430548M08Rik	1128.66	-0.5495	0.158878	-3.45863	0.00054293	0.0324118	Mus musculus
Rgs16	85.5638	0.992572	0.287426	3.45332	0.000553735	0.0328011	Mus musculus
Ptpn6	965.238	0.562417	0.162901	3.45251	0.0005554	0.0328011	Mus musculus
Arl5c	38.2894	1.51855	0.439933	3.45177	0.000556915	0.0328011	Mus musculus
Gbp7	381.242	0.826846	0.239548	3.45169	0.000557082	0.0328011	Mus musculus
Lgals9	640.13	0.71934	0.208731	3.44626	0.000568408	0.0333537	Mus musculus
Tfec	29.4627	2.09228	0.607635	3.44332	0.000574622	0.0335065	Mus musculus
AB124611	57.6105	1.30973	0.380501	3.44211	0.000577195	0.0335065	Mus musculus
Lce1l	857.342	-1.17918	0.342743	-3.44043	0.000580782	0.0335065	Mus musculus
Rasgrp4	239.591	0.724061	0.210466	3.44028	0.000581117	0.0335065	Mus musculus
Fcer1g	135.485	1.11107	0.32299	3.43996	0.000581804	0.0335065	Mus musculus
Mcoln2	67.3421	1.47911	0.430032	3.43954	0.000582705	0.0335065	Mus musculus
I830077J02Rik	63.6693	1.0259	0.29843	3.43768	0.00058673	0.0336232	Mus musculus
Nrd1	3637.16	-0.453976	0.132093	-3.43679	0.000588646	0.0336232	Mus musculus
Mcu	561.108	-0.55332	0.16113	-3.434	0.000594745	0.0338591	Mus musculus
Nlrp3	34.2721	1.80082	0.524781	3.43156	0.000600112	0.0340519	Mus musculus
Mfsd7a	440.538	-0.565368	0.16484	-3.42979	0.000604052	0.0341549	Mus musculus
Apol9b	24.7074	1.54139	0.449522	3.42896	0.0006059	0.0341549	Mus musculus
Gprin2	881.221	-0.816065	0.238337	-3.424	0.000617062	0.0345731	Mus musculus
Nkd2	482.36	0.800467	0.233789	3.42388	0.00061734	0.0345731	Mus musculus
Ncf1	345.058	0.90525	0.264775	3.41894	0.000628657	0.0350036	Mus musculus
Trpv2	209.748	0.829962	0.242768	3.41875	0.000629099	0.0350036	Mus musculus
Myo5b	317.57	-0.680839	0.199564	-3.41163	0.000645764	0.0358149	Mus musculus
Kcnab2	223.302	1.11049	0.326124	3.40512	0.000661343	0.0365496	Mus musculus
C1qc	1001.74	1.35468	0.39793	3.40433	0.000663262	0.0365496	Mus musculus
Evl	228.436	0.808436	0.237873	3.3986	0.000677309	0.0372044	Mus musculus
AW112010	135.334	1.18036	0.347465	3.39705	0.000681175	0.0372976	Mus musculus
Mafb	1250.75	0.730222	0.215471	3.38895	0.0007016	0.038204	Mus musculus
Mcpt8	9.4471	3.18255	0.939158	3.38873	0.000702173	0.038204	Mus musculus
Serpinb2	2173.79	-1.23553	0.364893	-3.38602	0.000709142	0.0384614	Mus musculus
Lor	75851.3	-0.773338	0.228457	-3.38505	0.000711659	0.0384766	Mus musculus
Xkrx	938.582	-0.506016	0.149639	-3.38157	0.000720735	0.0387483	Mus musculus
Castor1	248.18	0.662662	0.195973	3.38139	0.000721192	0.0387483	Mus musculus
Sell	50.0846	2.02682	0.600082	3.37757	0.000731306	0.0390748	Mus musculus
Fam221a	102.522	-0.975263	0.288764	-3.37737	0.000731814	0.0390748	Mus musculus
Phf21a	869.645	0.469493	0.139111	3.37494	0.000738311	0.0392996	Mus musculus
Pira2	79.2128	1.55565	0.461382	3.37173	0.000746987	0.0395557	Mus musculus
Nrcam	80.1079	0.861358	0.255498	3.37129	0.000748176	0.0395557	Mus musculus
Pkib	559.886	-0.874041	0.259365	-3.36993	0.000751865	0.0395557	Mus musculus
Foxs1	16.6913	1.92459	0.571134	3.36976	0.000752324	0.0395557	Mus musculus
Il18	458.472	-1.08328	0.321955	-3.36468	0.000766313	0.0401684	Mus musculus
Tgm1	1300.47	-0.838348	0.249252	-3.36345	0.000769749	0.0402258	Mus musculus
Il33	520.234	0.792165	0.23593	3.35763	0.00078615	0.0409584	Mus musculus
Cpa4	934.413	-0.937901	0.279726	-3.35293	0.0007996	0.0415333	Mus musculus
Oas1b	70.7337	1.06183	0.317514	3.3442	0.000825193	0.0427336	Mus musculus
Snx10	213.351	0.703262	0.210617	3.33905	0.000840656	0.0434036	Mus musculus
Gsdma	969.679	-0.783712	0.235166	-3.33259	0.000860408	0.0441551	Mus musculus
Phf11d	93.3058	0.761213	0.228434	3.33232	0.000861266	0.0441551	Mus musculus
Atp10b	286.514	-0.843351	0.25314	-3.33156	0.000863597	0.0441551	Mus musculus
Tpsab1	14.6091	2.97623	0.89354	3.33083	0.00086588	0.0441551	Mus musculus
Crlf1	240.518	-1.62344	0.487499	-3.33013	0.000868052	0.0441551	Mus musculus
Cox4i2	50.5482	1.16979	0.351498	3.328	0.000874723	0.0443632	Mus musculus
Cacnb3	666.339	0.593658	0.178439	3.32696	0.000878004	0.0443986	Mus musculus
Bhlha9	8.50962	-3.68079	1.10734	-3.324	0.000887349	0.0447396	Mus musculus
Olfm1	407.434	0.834731	0.251342	3.3211	0.000896645	0.045025	Mus musculus
Lif	31.326	1.59428	0.480118	3.3206	0.000898248	0.045025	Mus musculus
Zbp1	137.412	0.953954	0.287423	3.31899	0.000903431	0.0451532	Mus musculus
Fcgr2b	936.925	1.19235	0.359473	3.31693	0.000910114	0.0451795	Mus musculus
Tnfrsf13b	70.6624	1.23351	0.371929	3.31651	0.000911483	0.0451795	Mus musculus
Amer2	13.0424	1.88524	0.568532	3.31599	0.000913205	0.0451795	Mus musculus
Sp6	842.474	-0.684806	0.206541	-3.3156	0.000914468	0.0451795	Mus musculus
C1qtnf5	118.517	1.51198	0.45649	3.31219	0.000925674	0.045557	Mus musculus
Nt5c3	1238.24	-0.605094	0.182716	-3.31167	0.00092741	0.045557	Mus musculus
Gm49339	102.089	1.69481	0.512129	3.30934	0.000935147	0.0457483	Mus musculus
Clec4a3	167.947	1.58531	0.479152	3.30856	0.000937762	0.0457483	Mus musculus
Bmp3	181.339	-1.52964	0.462397	-3.30807	0.000939425	0.0457483	Mus musculus
Was	122.598	1.25105	0.378311	3.30693	0.000943247	0.0457483	Mus musculus
Csf2rb	451.777	0.80153	0.242408	3.30653	0.000944608	0.0457483	Mus musculus
Itgam	486.097	1.28883	0.390269	3.3024	0.000958606	0.0462958	Mus musculus
Mrgprb11-ps	602.203	-0.70115	0.212529	-3.29909	0.000970001	0.0465599	Mus musculus
Lcp2	141.03	1.09198	0.331057	3.29846	0.000972159	0.0465599	Mus musculus
Xdh	1894.11	0.688457	0.208721	3.29845	0.000972198	0.0465599	Mus musculus
Slc35e4	756.411	-0.634978	0.19262	-3.29653	0.000978857	0.0467486	Mus musculus
Fgf23	10.4177	4.63659	1.40701	3.29535	0.000982991	0.046816	Mus musculus
Ctxnd1	30.9234	1.12138	0.340578	3.29258	0.000992733	0.0471052	Mus musculus
Selplg	208.819	1.2063	0.366427	3.29207	0.000994543	0.0471052	Mus musculus
Sbk3	27.5991	-2.91041	0.884811	-3.2893	0.00100438	0.0474087	Mus musculus
Cpxm1	734.837	2.79689	0.85045	3.28871	0.00100647	0.0474087	Mus musculus
Ndel1	3050.15	-0.596499	0.181623	-3.28426	0.0010225	0.0480325	Mus musculus
Tubb4b	7084.22	-0.525706	0.160207	-3.28143	0.00103283	0.0483857	Mus musculus
St3gal4	471.118	0.730026	0.222918	3.27486	0.00105713	0.0493891	Mus musculus
Plb1	69.8383	-1.13515	0.346812	-3.2731	0.00106376	0.0495642	Mus musculus
Csta1	707.307	-0.841902	0.257766	-3.26615	0.00109022	0.0506597	Mus musculus
Lyl1	106.736	1.30769	0.40155	3.2566	0.00112754	0.0521939	Mus musculus
Fes	342.255	0.83614	0.256787	3.25616	0.0011293	0.0521939	Mus musculus
Cyba	400.438	1.16151	0.357254	3.25123	0.00114907	0.0529652	Mus musculus
Cast	3773.32	-0.446374	0.137582	-3.24443	0.00117686	0.0540521	Mus musculus
Ide	3591.95	-0.548939	0.169221	-3.24393	0.00117894	0.0540521	Mus musculus
Sdr9c7	876.942	-0.865299	0.266898	-3.24206	0.00118668	0.0542623	Mus musculus
Ptprcap	65.8987	1.1638	0.35942	3.23799	0.00120374	0.0548964	Mus musculus
Cysrt1	973.571	-0.931375	0.28799	-3.23406	0.00122045	0.0555112	Mus musculus
Apobec3	99.7423	1.02313	0.316469	3.23294	0.00122522	0.0555811	Mus musculus
Wipf3	225.838	-0.547573	0.169441	-3.23165	0.00123076	0.0556855	Mus musculus
Nlrp10	1132.07	-0.704615	0.218197	-3.22926	0.00124112	0.0559374	Mus musculus
Cd6	13.5964	2.71056	0.83948	3.22886	0.00124284	0.0559374	Mus musculus
Ncf2	336.85	0.943986	0.292521	3.22707	0.00125065	0.056009	Mus musculus
Porcn	167.866	0.6448	0.199814	3.227	0.00125094	0.056009	Mus musculus
Fmo2	256.496	-0.943425	0.292436	-3.22609	0.00125495	0.0560423	Mus musculus
Lgmn	2044.36	1.25826	0.390366	3.2233	0.00126724	0.0563247	Mus musculus
Dhx58	85.0561	1.20261	0.373113	3.22317	0.00126782	0.0563247	Mus musculus
Il36rn	1672.74	-0.847478	0.263127	-3.22079	0.00127838	0.0566476	Mus musculus
Ticam2	48.8338	1.49617	0.464845	3.21865	0.00128794	0.0569242	Mus musculus
Sash3	104.829	1.39875	0.434795	3.21703	0.00129526	0.0571009	Mus musculus
Bid	79.7318	0.846401	0.26325	3.21519	0.00130357	0.0572264	Mus musculus
C1qb	929.791	1.39322	0.43336	3.21493	0.00130476	0.0572264	Mus musculus
Rps4l	197.767	0.76493	0.238032	3.21356	0.00131102	0.0573544	Mus musculus
Slamf6	7.65533	2.85143	0.88807	3.21082	0.00132358	0.0574676	Mus musculus
Il6	10.211	2.4176	0.753303	3.20933	0.00133043	0.0574676	Mus musculus
Sp110	124.26	0.8695	0.27096	3.20896	0.00133216	0.0574676	Mus musculus
Pcdh7	1377.69	-0.842058	0.262431	-3.20869	0.00133343	0.0574676	Mus musculus
Cldn23	464.489	-0.677047	0.211006	-3.20866	0.00133356	0.0574676	Mus musculus
Rasip1	345.906	0.717306	0.223555	3.20864	0.00133366	0.0574676	Mus musculus
Irag2	267.152	0.860614	0.268431	3.20608	0.00134554	0.0578349	Mus musculus
Slc22a23	626.632	-0.588051	0.183496	-3.20471	0.00135198	0.0579664	Mus musculus
Pglyrp1	48.133	1.42331	0.444601	3.20132	0.00136802	0.0584816	Mus musculus
Psors1c2	72.2661	-1.16467	0.363875	-3.20073	0.00137079	0.0584816	Mus musculus
C3ar1	174.202	1.55065	0.484925	3.19771	0.00138525	0.058952	Mus musculus
Trem1	8.96113	2.49052	0.779082	3.19674	0.0013899	0.0590039	Mus musculus
Nipal1	279.501	-0.755779	0.236793	-3.19173	0.00141422	0.0598883	Mus musculus
Kctd9	628.972	-0.602583	0.188906	-3.18986	0.00142344	0.0599707	Mus musculus
Bpifc	1486.08	-0.697995	0.21882	-3.18982	0.0014236	0.0599707	Mus musculus
Cstdc4	17.1119	2.40198	0.753291	3.18864	0.00142943	0.0599707	Mus musculus
Sprr2a1	49.7016	5.62466	1.76442	3.18783	0.00143346	0.0599707	Mus musculus
AA986860	790.988	-0.490127	0.153751	-3.1878	0.0014336	0.0599707	Mus musculus
Tead1	1218.82	-0.756863	0.237515	-3.18659	0.0014396	0.0600752	Mus musculus
Rps6ka6	718.189	-0.793519	0.249194	-3.18434	0.00145085	0.0603984	Mus musculus
Ighm	394.367	1.14856	0.36081	3.18329	0.00145612	0.0604711	Mus musculus
Nckap1l	428.998	1.173	0.3692	3.17713	0.00148741	0.0616219	Mus musculus
Bcl2a1b	20.4483	2.13382	0.671771	3.1764	0.00149113	0.0616275	Mus musculus
Parp9	522.658	0.468715	0.147633	3.17487	0.00149901	0.0618046	Mus musculus
Scimp	23.3514	1.36721	0.430831	3.17341	0.00150657	0.0619187	Mus musculus
Cdsn	6917.45	-0.630237	0.198628	-3.17295	0.00150898	0.0619187	Mus musculus
Prg4	238.049	3.55784	1.12211	3.17067	0.00152088	0.0622582	Mus musculus
Acod1	11.1614	1.86834	0.589403	3.16989	0.00152499	0.0622781	Mus musculus
Sectm1a	959.942	1.0604	0.33467	3.1685	0.00153226	0.0622787	Mus musculus
Gm43302	315.524	1.06676	0.336691	3.16835	0.00153304	0.0622787	Mus musculus
Vsir	627.574	0.735525	0.232186	3.16782	0.00153587	0.0622787	Mus musculus
Cnfn	828.755	-0.832014	0.262782	-3.16618	0.00154458	0.0624845	Mus musculus
H2-DMa	877.163	0.637115	0.20136	3.16406	0.00155586	0.0626749	Mus musculus
Atp1b3	4941.5	0.480269	0.151815	3.16351	0.00155879	0.0626749	Mus musculus
Clasp2	907.38	-0.493953	0.156154	-3.16324	0.00156022	0.0626749	Mus musculus
Syk	467.638	0.803631	0.254212	3.16127	0.00157085	0.0627943	Mus musculus
Tpsb2	143.12	1.66525	0.526817	3.16097	0.00157243	0.0627943	Mus musculus
Cd14	186.015	1.04838	0.331718	3.16047	0.00157516	0.0627943	Mus musculus
Efhd2	1376.28	0.60392	0.191152	3.15938	0.00158107	0.0627943	Mus musculus
Mlkl	83.6714	1.10605	0.350092	3.15931	0.00158145	0.0627943	Mus musculus
Dusp1	1913.98	-1.13539	0.359574	-3.1576	0.00159074	0.0630174	Mus musculus
N4bp2l1	306.974	0.604234	0.191854	3.14945	0.00163579	0.0646232	Mus musculus
Rgs19	309.402	0.607277	0.192872	3.1486	0.00164053	0.0646232	Mus musculus
Lipk	237.013	-0.98822	0.313896	-3.14824	0.00164255	0.0646232	Mus musculus
Spn	135.459	0.993768	0.315795	3.14688	0.00165022	0.0646326	Mus musculus
Tmem9	328.529	0.480234	0.15261	3.14681	0.00165063	0.0646326	Mus musculus
Gnai2	4504.62	0.57234	0.181915	3.1462	0.00165406	0.0646326	Mus musculus
Klf12	51.4217	-0.994842	0.31634	-3.14485	0.0016617	0.0647839	Mus musculus
Cyp4f16	169.74	0.734528	0.233654	3.14366	0.00166848	0.064901	Mus musculus
Gnpda1	342.933	0.853243	0.271498	3.14272	0.00167383	0.064962	Mus musculus
C1s1	888.969	1.22798	0.39149	3.1367	0.00170863	0.0661632	Mus musculus
Lce1f	796.318	-1.29593	0.413603	-3.13327	0.00172872	0.0667908	Mus musculus
Cd200r1	48.8285	1.48345	0.473861	3.13056	0.00174473	0.0672582	Mus musculus
Cd300c2	60.4309	1.46334	0.467601	3.12946	0.00175126	0.0673589	Mus musculus
Irx2	1545.22	0.439449	0.140457	3.1287	0.00175582	0.0673835	Mus musculus
Plvap	1774.95	1.00059	0.320023	3.12661	0.00176832	0.0677119	Mus musculus
B4galnt1	861.647	0.592139	0.189526	3.12432	0.00178215	0.0680899	Mus musculus
Gm32089	55.1016	-1.19639	0.383463	-3.11996	0.00180878	0.0688128	Mus musculus
Map2k4	1447.25	-0.540188	0.173146	-3.11985	0.00180944	0.0688128	Mus musculus
Apobec1	266.73	1.10583	0.354521	3.11923	0.00181326	0.0688128	Mus musculus
Slfn1	63.7109	1.39276	0.446598	3.11861	0.00181708	0.0688128	Mus musculus
Pigs	572.752	0.382754	0.122895	3.11447	0.00184276	0.0695007	Mus musculus
Slc12a7	573.545	0.495524	0.159108	3.11438	0.00184333	0.0695007	Mus musculus
Aldh16a1	508.17	0.480694	0.154396	3.11338	0.00184958	0.0695841	Mus musculus
Pla2g15	483.088	0.818331	0.262917	3.11251	0.00185504	0.0696368	Mus musculus
Samhd1	1558.01	0.589464	0.189429	3.11179	0.00185955	0.0696541	Mus musculus
Mrgprb3	184.556	-0.60326	0.193916	-3.11094	0.00186495	0.0697044	Mus musculus
Zfyve9	1172.41	-0.599942	0.193101	-3.10688	0.00189072	0.0704147	Mus musculus
Napsa	191.785	0.85417	0.274948	3.10666	0.00189214	0.0704147	Mus musculus
Uba7	299.746	0.803073	0.25856	3.10594	0.00189675	0.0704338	Mus musculus
Nfkbie	184.927	0.870509	0.280346	3.10513	0.00190196	0.0704751	Mus musculus
Bin2	92.8463	1.15493	0.372252	3.10255	0.00191862	0.0709393	Mus musculus
Mybl1	76.9212	-0.987175	0.318509	-3.09937	0.00193935	0.071552	Mus musculus
Anxa1	12334.2	-0.644425	0.208069	-3.09717	0.00195381	0.0717407	Mus musculus
Gm49383	11.2525	7.34894	2.37314	3.09671	0.00195679	0.0717407	Mus musculus
Themis2	169.74	1.14119	0.368533	3.09658	0.0019577	0.0717407	Mus musculus
Nat8l	142.706	0.844256	0.272688	3.09605	0.00196116	0.0717407	Mus musculus
Cd24a	1946.75	0.475033	0.15359	3.09286	0.0019824	0.072364	Mus musculus
Gm34455	7.59284	-2.94742	0.953257	-3.09194	0.0019885	0.072433	Mus musculus
Hsd11b1	125.707	1.15552	0.373908	3.0904	0.0019989	0.0726578	Mus musculus
Ly75	106.974	0.592131	0.191698	3.08888	0.00200915	0.0727872	Mus musculus
Unc119	125.813	0.639022	0.206951	3.08779	0.00201651	0.0727872	Mus musculus
Rnf227	1526.54	-0.744824	0.241252	-3.08733	0.00201962	0.0727872	Mus musculus
Man2b1	1205.39	0.695276	0.225238	3.08685	0.00202288	0.0727872	Mus musculus
Galns	81.997	1.00246	0.324763	3.08674	0.00202363	0.0727872	Mus musculus
Prrc1	909.457	-0.380157	0.123249	-3.08447	0.00203915	0.0731512	Mus musculus
Crip3	19.2817	-1.4988	0.485991	-3.08402	0.00204226	0.0731512	Mus musculus
Trp73	463.593	0.92165	0.299136	3.08104	0.00206278	0.0737327	Mus musculus
Nxpe5	238.411	1.10494	0.358714	3.08028	0.00206807	0.0737685	Mus musculus
Rint1	188.756	-0.59059	0.191888	-3.07778	0.00208549	0.0741185	Mus musculus
Otud1	1129.07	-0.524492	0.170421	-3.07763	0.00208651	0.0741185	Mus musculus
H2-Ab1	4745.95	0.610123	0.198366	3.07574	0.00209982	0.0744377	Mus musculus
Klk6	324.491	1.39628	0.454119	3.0747	0.00210716	0.074544	Mus musculus
Hopx	1462.54	-0.619048	0.201406	-3.07363	0.00211471	0.0746576	Mus musculus
Gdpd3	120.573	-0.647337	0.210655	-3.07296	0.00211943	0.074671	Mus musculus
Nrros	353.767	1.08523	0.353326	3.07146	0.00213014	0.0747611	Mus musculus
Pik3cd	300.992	1.00813	0.328232	3.07138	0.00213069	0.0747611	Mus musculus
Gbp2b	598.307	1.00879	0.328632	3.06967	0.00214293	0.0748806	Mus musculus
Bak1	407.958	0.481109	0.15674	3.06947	0.0021444	0.0748806	Mus musculus
Lce1j	142.967	-1.34232	0.437478	-3.06832	0.00215265	0.0748806	Mus musculus
Mfsd14b	2651.12	-0.516694	0.168416	-3.06796	0.00215526	0.0748806	Mus musculus
Smim3	130.715	0.77805	0.253668	3.06719	0.00216078	0.0748806	Mus musculus
Gpr65	26.3151	2.03398	0.663263	3.06663	0.00216485	0.0748806	Mus musculus
Fdft1	2165.08	-0.535968	0.174789	-3.06638	0.0021667	0.0748806	Mus musculus
Myo1f	287.776	1.0502	0.342524	3.06607	0.00216894	0.0748806	Mus musculus
Per2	994.773	-0.53994	0.176206	-3.06425	0.00218217	0.075156	Mus musculus
Il1a	114.424	-1.11181	0.36296	-3.06319	0.00218994	0.075156	Mus musculus
Krt19	79.4193	2.00706	0.655224	3.06317	0.00219003	0.075156	Mus musculus
Fscn1	512.516	0.998727	0.326133	3.06233	0.00219618	0.075217	Mus musculus
Relb	500.811	0.523338	0.171017	3.06015	0.0022123	0.0756183	Mus musculus
Lst1	18.1155	1.51477	0.495433	3.05746	0.00223222	0.0761481	Mus musculus
Tuft1	2076.01	-0.573439	0.187656	-3.0558	0.00224463	0.0762946	Mus musculus
Ccl12	41.9199	1.67382	0.547771	3.05569	0.00224539	0.0762946	Mus musculus
Lce1i	503.9	-1.09966	0.360051	-3.05417	0.00225685	0.0765326	Mus musculus
Parp14	509.812	0.645758	0.211557	3.0524	0.00227019	0.076708	Mus musculus
Gm14137	297.976	-0.644771	0.211241	-3.0523	0.00227095	0.076708	Mus musculus
Gas2l1	2443.42	-0.522789	0.171423	-3.0497	0.00229067	0.0772225	Mus musculus
Rtn4rl2	9.14515	2.74975	0.902265	3.04761	0.00230669	0.0776106	Mus musculus
Chga	19.8329	-2.28762	0.751073	-3.0458	0.00232063	0.0778845	Mus musculus
Lilrb4a	143.444	1.57641	0.51764	3.04538	0.0023239	0.0778845	Mus musculus
Chac1	99.2172	-1.0691	0.351175	-3.04433	0.00233196	0.0779386	Mus musculus
Rps6ka1	508.675	0.576999	0.189553	3.044	0.00233458	0.0779386	Mus musculus
Plscr1	75.172	1.1332	0.372566	3.04161	0.00235317	0.078208	Mus musculus
Sgk1	2965.74	0.386897	0.127228	3.04098	0.0023581	0.078208	Mus musculus
Lilrb4b	155.097	1.34964	0.443844	3.0408	0.00235948	0.078208	Mus musculus
Cd55	851.853	-0.417257	0.137227	-3.04063	0.00236084	0.078208	Mus musculus
Rdh1	1279.19	-0.575573	0.189445	-3.0382	0.00237996	0.0784161	Mus musculus
Il12rb2	154.161	1.39393	0.458862	3.0378	0.00238313	0.0784161	Mus musculus
Ftl1-ps1	307.836	0.673134	0.221618	3.03737	0.00238654	0.0784161	Mus musculus
Lnx1	178.963	-0.876483	0.288587	-3.03716	0.00238819	0.0784161	Mus musculus
Vav2	245.48	0.522112	0.17193	3.03677	0.00239127	0.0784161	Mus musculus
Ptprc	603.181	0.881988	0.290475	3.03637	0.00239449	0.0784161	Mus musculus
Myzap	248.593	-0.691077	0.227665	-3.0355	0.00240137	0.078492	Mus musculus
Gbp3	294.057	0.750945	0.247667	3.03207	0.00242883	0.0792388	Mus musculus
Atp1a3	32.3462	1.85846	0.613517	3.02919	0.0024521	0.0798465	Mus musculus
Serpina10	10.6577	2.97968	0.984541	3.02647	0.00247427	0.0803349	Mus musculus
3110082I17Rik	211.928	-0.527474	0.174324	-3.02583	0.00247954	0.0803349	Mus musculus
Gmfg	122.923	1.37638	0.454905	3.02563	0.00248112	0.0803349	Mus musculus
Ttc39b	942.11	-0.844632	0.279238	-3.02477	0.0024882	0.0804128	Mus musculus
Trpv4	318.301	0.696245	0.230233	3.02409	0.00249381	0.0804428	Mus musculus
Mcemp1	14.8487	2.16057	0.714666	3.02318	0.00250132	0.0805342	Mus musculus
Lat	48.5829	1.15855	0.383577	3.02037	0.00252468	0.0811343	Mus musculus
Igsf3	395.48	0.666922	0.220894	3.01919	0.00253449	0.0812237	Mus musculus
Nectin3	794.081	-0.587219	0.194514	-3.0189	0.00253691	0.0812237	Mus musculus
H2-T23	4721.52	0.561026	0.185923	3.01752	0.00254854	0.0814442	Mus musculus
H2-T24	190.058	0.668023	0.221466	3.01636	0.00255826	0.0816034	Mus musculus
Lama1	146.424	1.20582	0.400001	3.01455	0.00257357	0.0819397	Mus musculus
Il2ra	40.011	1.42721	0.473772	3.01244	0.00259157	0.0823602	Mus musculus
Pla2g7	230.261	1.18884	0.394818	3.01111	0.00260297	0.0824895	Mus musculus
Pirb	237.6	1.26394	0.419798	3.01084	0.00260524	0.0824895	Mus musculus
Tyrp1	181.139	0.654152	0.217321	3.01008	0.00261182	0.0825459	Mus musculus
Siglec1	178.45	2.5469	0.846514	3.0087	0.0026237	0.0827692	Mus musculus
Krt81	6.15225	-5.65404	1.87963	-3.00806	0.00262922	0.0827916	Mus musculus
Trim62	354.203	0.539595	0.179529	3.00562	0.00265043	0.0833068	Mus musculus
Cbr2	1223.66	0.961704	0.320355	3.00199	0.00268221	0.0841517	Mus musculus
Gm16685	7.36313	2.79535	0.931351	3.00139	0.00268748	0.0841637	Mus musculus
Cd5l	37.1022	2.68827	0.896915	2.99724	0.00272433	0.0851625	Mus musculus
Csnk2a1	2935.7	-0.2948	0.0983986	-2.99598	0.00273564	0.0853609	Mus musculus
F10	31.9589	2.28047	0.761515	2.99465	0.00274758	0.0855782	Mus musculus
Jade2	517.265	0.479609	0.160198	2.99385	0.00275482	0.0856484	Mus musculus
Krt8	117.959	1.39895	0.467429	2.99286	0.0027638	0.0857726	Mus musculus
Creg2	9.13546	2.22533	0.746022	2.98293	0.00285506	0.0884453	Mus musculus
Retreg1	1413.7	-0.549295	0.184242	-2.98138	0.00286956	0.0885765	Mus musculus
Psap	16666.6	0.533375	0.178903	2.98137	0.00286961	0.0885765	Mus musculus
Fdps	3303.97	-0.586157	0.196703	-2.97991	0.00288329	0.0888025	Mus musculus
Ifitm3	2709.91	0.665604	0.223395	2.97949	0.00288726	0.0888025	Mus musculus
Rnf11	2143.02	-0.365263	0.122625	-2.97871	0.00289468	0.0888719	Mus musculus
Fam110a	440.249	-0.726068	0.244022	-2.97542	0.00292584	0.0895247	Mus musculus
Tnfrsf11a	224.462	0.448619	0.150826	2.9744	0.0029356	0.0895247	Mus musculus
Anpep	1310.61	0.500424	0.168245	2.97438	0.0029358	0.0895247	Mus musculus
Ipmk	1631.14	-0.831611	0.279601	-2.97428	0.00293677	0.0895247	Mus musculus
Itpkb	3022.69	-0.466448	0.156931	-2.97232	0.00295556	0.0899082	Mus musculus
Arl13b	585.524	-0.743593	0.25021	-2.97188	0.00295981	0.0899082	Mus musculus
Bcl2a1d	30.3486	1.91549	0.645435	2.96775	0.00299991	0.0909654	Mus musculus
Asah2	585.303	-0.765844	0.258114	-2.96708	0.00300642	0.0910026	Mus musculus
Xcl1	21.3861	1.62388	0.54746	2.96621	0.00301491	0.091099	Mus musculus
Pls1	45.0741	1.15761	0.390422	2.96502	0.00302662	0.0912926	Mus musculus
Tob1	1306.04	-0.536341	0.180925	-2.96444	0.00303235	0.0913051	Mus musculus
BB123696	16.7111	1.47143	0.496481	2.96373	0.00303937	0.0913566	Mus musculus
Ptpn22	48.7167	1.04701	0.353403	2.96266	0.00304995	0.0915143	Mus musculus
Kprp	3554.02	-0.81041	0.273804	-2.95981	0.00307825	0.0922026	Mus musculus
Ano8	1386.84	-0.316989	0.107135	-2.95878	0.00308857	0.092351	Mus musculus
Gda	973.428	0.620672	0.209824	2.95807	0.00309575	0.0924048	Mus musculus
Irf7	372.407	0.960051	0.324635	2.95733	0.00310319	0.0924257	Mus musculus
Apol8	61.3027	1.10034	0.372122	2.95693	0.0031072	0.0924257	Mus musculus
Mup22	40.0688	2.325	0.787234	2.95338	0.00314319	0.0933347	Mus musculus
C1qa	1093.99	1.25918	0.426432	2.95283	0.0031487	0.0933374	Mus musculus
Gbp4	585.614	0.763186	0.258662	2.95051	0.00317248	0.0937255	Mus musculus
Crybg2	1221.39	-0.710976	0.241054	-2.94945	0.00318344	0.0937255	Mus musculus
Slc7a8	93.4348	1.2255	0.415536	2.94921	0.00318589	0.0937255	Mus musculus
Myo1g	252.377	1.12828	0.382573	2.94918	0.0031862	0.0937255	Mus musculus
4921536K21Rik	46.3384	-0.895111	0.303557	-2.94874	0.00319069	0.0937255	Mus musculus
Tmprss11f	373.19	-0.904555	0.306798	-2.94837	0.0031945	0.0937255	Mus musculus
Cd200r3	6.2703	2.58878	0.879088	2.94484	0.00323119	0.0946355	Mus musculus
B3gnt7	18.1367	1.50475	0.511066	2.94433	0.00323653	0.0946355	Mus musculus
Tspo	1940.36	0.42117	0.143198	2.94116	0.00326985	0.0951994	Mus musculus
Pof1b	3984.35	-0.668654	0.227397	-2.94046	0.0032772	0.0951994	Mus musculus
Syne1	833.839	-0.804319	0.273546	-2.94035	0.00327846	0.0951994	Mus musculus
Marchf1	108.813	0.674646	0.22946	2.94014	0.00328061	0.0951994	Mus musculus
Cldn8	140.29	-0.594224	0.202138	-2.9397	0.00328533	0.0951994	Mus musculus
Igtp	420.012	0.98426	0.334856	2.93935	0.00328904	0.0951994	Mus musculus
Mov10	120.464	0.658815	0.224265	2.93766	0.00330698	0.0954696	Mus musculus
Srp54b	1823.4	-0.333804	0.113646	-2.93723	0.0033116	0.0954696	Mus musculus
Dnase1l2	468.893	-0.696333	0.237128	-2.93652	0.00331912	0.0954696	Mus musculus
Cldn4	1402.49	-0.454531	0.154793	-2.93638	0.0033207	0.0954696	Mus musculus
Bcl2a1a	11.1504	2.20073	0.749686	2.93553	0.00332974	0.0954696	Mus musculus
Mal2	696.576	-0.745283	0.253937	-2.93491	0.00333646	0.0954696	Mus musculus
Dnm3os	74.2379	0.908775	0.309651	2.93484	0.00333724	0.0954696	Mus musculus
Hbp1	1902.45	-0.261446	0.0891625	-2.93224	0.00336524	0.0961106	Mus musculus
Clec4a1	144.572	1.13793	0.388226	2.93109	0.00337772	0.0963069	Mus musculus
Lce1d	1252.82	-0.994341	0.339365	-2.93001	0.00338952	0.0964834	Mus musculus
Mboat2	1543.2	-0.55028	0.187882	-2.92885	0.00340215	0.0966829	Mus musculus
C5ar1	53.2417	1.58723	0.542187	2.92745	0.00341754	0.0969599	Mus musculus
Ms4a6d	318.756	2.11903	0.724472	2.92493	0.00344531	0.0971852	Mus musculus
Lypd5	3530.06	-0.563507	0.192668	-2.92475	0.00344729	0.0971852	Mus musculus
Acp7	294.686	-0.85044	0.290775	-2.92473	0.0034475	0.0971852	Mus musculus
Wfdc17	197.377	1.37854	0.471468	2.92393	0.00345642	0.0971852	Mus musculus
Agpat5	1032.44	-0.616782	0.210946	-2.92388	0.00345695	0.0971852	Mus musculus
Foxc2	58.471	0.828599	0.283432	2.92345	0.00346175	0.0971852	Mus musculus
Pde1a	83.0507	0.99827	0.341531	2.92292	0.0034676	0.0971852	Mus musculus
Lipm	2502.15	-0.571975	0.195704	-2.92265	0.0034707	0.0971852	Mus musculus
Arhgap40	283.154	-0.640295	0.219229	-2.92066	0.0034929	0.0976479	Mus musculus
Ripk3	174.662	0.871318	0.298581	2.91819	0.00352067	0.0982645	Mus musculus
Gm4841	15.247	1.65353	0.56688	2.9169	0.00353527	0.0985119	Mus musculus
Lce1a2	1568.97	-1.0008	0.343217	-2.91594	0.00354618	0.098623	Mus musculus
Hpx	16.3904	2.02819	0.695649	2.91554	0.00355072	0.098623	Mus musculus
Kif21b	154.615	0.739375	0.253669	2.91472	0.00356005	0.0987224	Mus musculus
Hebp1	330.916	0.552776	0.189751	2.91317	0.00357782	0.0990555	Mus musculus
Cyp7b1	66.9024	2.00162	0.68747	2.91157	0.00359612	0.099402	Mus musculus
Gzma	10.0018	3.30366	1.13516	2.91031	0.00361072	0.0996453	Mus musculus
Rasal3	60.8657	1.20782	0.415106	2.90966	0.00361818	0.0996912	Mus musculus
Map2k3	1773.58	-0.480486	0.165176	-2.90894	0.00362658	0.0997628	Mus musculus
Khnyn	968.441	-0.392941	0.135154	-2.90736	0.00364492	0.0998492	Mus musculus
Susd3	31.2745	1.33263	0.458387	2.90721	0.00364665	0.0998492	Mus musculus
Cd47	2228.35	0.366923	0.126213	2.90717	0.00364714	0.0998492	Mus musculus
Dancr	130.99	0.719526	0.247649	2.90543	0.00366752	0.100247	Mus musculus
Prkcb	224.965	0.693818	0.238928	2.90389	0.00368563	0.100583	Mus musculus
Blzf1	831.789	-0.476946	0.16436	-2.90185	0.00370971	0.101079	Mus musculus
Ceacam1	122.541	0.731539	0.252273	2.89979	0.00373407	0.101582	Mus musculus
Dtx3l	377.797	0.517285	0.17843	2.89909	0.00374246	0.101649	Mus musculus
Klk13	32.1061	1.86481	0.644075	2.89534	0.00378753	0.102711	Mus musculus
Vcam1	121.663	1.03543	0.357823	2.8937	0.00380728	0.102881	Mus musculus
Tmem176a	511.614	0.923795	0.319262	2.89353	0.00380934	0.102881	Mus musculus
Sh2d2a	20.6661	1.33647	0.461914	2.89334	0.00381174	0.102881	Mus musculus
Or2v1	9.7312	1.74211	0.602299	2.89243	0.00382271	0.103016	Mus musculus
Pdlim2	1452.38	-0.484796	0.167665	-2.89146	0.00383461	0.103075	Mus musculus
Anxa9	1196.34	-0.578432	0.200062	-2.89127	0.0038369	0.103075	Mus musculus
Ctse	58.0095	1.35623	0.469199	2.89053	0.00384594	0.103156	Mus musculus
Stom	1181.03	0.514645	0.17813	2.88916	0.00386271	0.103308	Mus musculus
Arl11	42.0743	1.14152	0.395114	2.88909	0.0038636	0.103308	Mus musculus
Rin3	299.888	0.566107	0.196031	2.88784	0.00387903	0.103559	Mus musculus
Ypel2	735.294	-0.457242	0.158376	-2.88707	0.00388842	0.103649	Mus musculus
Tnip3	23.7493	1.40715	0.48749	2.88652	0.00389524	0.10367	Mus musculus
Fbln1	669.8	0.951641	0.330158	2.88238	0.00394684	0.104881	Mus musculus
Lrrc25	60.402	1.5752	0.546752	2.88102	0.00396394	0.105173	Mus musculus
Gm10687	22.7398	1.17953	0.409587	2.87981	0.00397919	0.105415	Mus musculus
Ppp2r2c	495.083	-0.781589	0.271505	-2.87873	0.00399282	0.105613	Mus musculus
Pik3ap1	187.289	0.997957	0.346937	2.87648	0.00402139	0.106205	Mus musculus
Oas3	72.3871	0.856628	0.297891	2.87564	0.00403212	0.106323	Mus musculus
Tmem104	201.621	0.496159	0.172567	2.87516	0.00403821	0.106323	Mus musculus
Socs1	96.2491	0.786123	0.27361	2.87315	0.00406396	0.106837	Mus musculus
Ceacam12	16.8024	1.93255	0.672974	2.87166	0.00408323	0.107115	Mus musculus
Abca12	2527.37	-0.674332	0.234847	-2.87137	0.00408698	0.107115	Mus musculus
Spink5	10844.7	-0.592561	0.206522	-2.86923	0.00411469	0.107677	Mus musculus
Ranbp9	1288.76	-0.375824	0.131105	-2.86659	0.00414926	0.108417	Mus musculus
Tbkbp1	270.763	0.538125	0.187768	2.8659	0.00415825	0.108487	Mus musculus
Cd27	16.6117	1.5	0.523656	2.86448	0.0041769	0.108808	Mus musculus
Serpina3n	1368.73	1.86341	0.651039	2.86221	0.00420692	0.109424	Mus musculus
Hivep2	674.302	-0.696543	0.24352	-2.86031	0.0042323	0.109845	Mus musculus
Rcc2	1945.46	0.461025	0.161195	2.86004	0.00423586	0.109845	Mus musculus
Dbf4	165.687	0.669272	0.234229	2.85734	0.00427204	0.110359	Mus musculus
Kif26a	184.402	0.670384	0.234661	2.85682	0.00427912	0.110359	Mus musculus
B430218F22Rik	40.6296	-1.81232	0.634411	-2.85669	0.00428081	0.110359	Mus musculus
Icam2	108.963	0.968374	0.33899	2.85665	0.00428138	0.110359	Mus musculus
Lpin3	388.399	-0.397154	0.139094	-2.85528	0.00429985	0.11067	Mus musculus
Slc27a3	1685.96	0.716369	0.251163	2.85221	0.0043416	0.111413	Mus musculus
Tmem176b	1012.12	0.747358	0.262028	2.8522	0.00434171	0.111413	Mus musculus
Gzmc	307.543	2.07542	0.72808	2.85054	0.00436448	0.111831	Mus musculus
C1rb	20.6831	1.59272	0.558875	2.84988	0.00437361	0.111898	Mus musculus
Slc11a1	93.6232	1.53554	0.539108	2.8483	0.00439528	0.112286	Mus musculus
Habp4	465.06	-0.437617	0.153764	-2.84602	0.00442688	0.112925	Mus musculus
Pira1	84.3928	1.22422	0.430566	2.84328	0.00446511	0.113731	Mus musculus
Septin9	1965.39	0.458167	0.161591	2.83535	0.00457753	0.116236	Mus musculus
Ciita	343.133	0.750901	0.264838	2.83533	0.0045779	0.116236	Mus musculus
Lce1a1	3304.67	-0.940559	0.331778	-2.83491	0.00458387	0.116236	Mus musculus
Gramd3	892.477	-0.552046	0.194763	-2.83445	0.00459049	0.116236	Mus musculus
Clec4e	12.8102	1.84108	0.650189	2.8316	0.00463152	0.116963	Mus musculus
Gpr171	25.8052	1.67561	0.591773	2.83151	0.00463281	0.116963	Mus musculus
Abtb2	779.436	-0.473078	0.167269	-2.82825	0.00468036	0.11799	Mus musculus
Fer	516.682	-0.459685	0.162603	-2.82704	0.00469799	0.118262	Mus musculus
Scamp5	155.984	1.02249	0.362207	2.82295	0.00475842	0.119608	Mus musculus
Mfsd10	478.773	0.403502	0.143047	2.82076	0.00479099	0.12025	Mus musculus
Map2	1064.86	-0.707313	0.250816	-2.82004	0.00480172	0.120277	Mus musculus
Gm54639	27.2208	-1.43347	0.508366	-2.81975	0.00480606	0.120277	Mus musculus
Gm5898	109.5	-0.653741	0.231941	-2.81857	0.00482378	0.120421	Mus musculus
Calm2	9072.79	-0.370373	0.131415	-2.81834	0.00482734	0.120421	Mus musculus
Il11ra1	1403.11	0.517675	0.183719	2.81775	0.00483613	0.120421	Mus musculus
Siglecg	34.4033	1.95624	0.694317	2.81751	0.00483982	0.120421	Mus musculus
Apol9a	39.9435	1.26906	0.450537	2.81677	0.00485095	0.120524	Mus musculus
Tnfrsf11b	186.721	-0.842079	0.299076	-2.8156	0.00486856	0.120787	Mus musculus
Sla	112.658	1.07577	0.382159	2.81498	0.00487805	0.120848	Mus musculus
Cd209d	233.885	1.17028	0.415855	2.81415	0.00489068	0.120986	Mus musculus
Igfbp2	781.671	1.05224	0.374035	2.8132	0.00490509	0.121168	Mus musculus
Aoah	19.3392	1.76695	0.628639	2.81075	0.0049426	0.121702	Mus musculus
Arhgef37	1242.3	-0.582687	0.207317	-2.81061	0.00494471	0.121702	Mus musculus
Itgal	98.2514	1.12997	0.402066	2.8104	0.00494792	0.121702	Mus musculus
Pou2f2	37.6245	1.47844	0.526283	2.80921	0.00496633	0.12198	Mus musculus
Gm49391	7.13484	-4.47719	1.5974	-2.80279	0.0050663	0.124258	Mus musculus
Pdp1	451.022	-0.471152	0.168145	-2.80206	0.00507782	0.124363	Mus musculus
Gm13093	11.4792	-1.8019	0.643369	-2.80073	0.00509879	0.124696	Mus musculus
Pdlim5	2297.42	-0.6364	0.227263	-2.80027	0.00510593	0.124696	Mus musculus
Plaur	93.3722	1.18473	0.423229	2.79928	0.00512173	0.124897	Mus musculus
Pltp	1288.94	0.740062	0.264418	2.79884	0.00512868	0.124897	Mus musculus
Aldh1b1	45.7691	1.03716	0.370872	2.79655	0.00516515	0.12548	Mus musculus
Rnf39	1155.04	-0.383793	0.137244	-2.79642	0.00516721	0.12548	Mus musculus
Asprv1	12597.4	-0.838396	0.300012	-2.79454	0.00519737	0.126034	Mus musculus
Sema3g	447.66	0.606312	0.217173	2.79184	0.00524085	0.12691	Mus musculus
Cd300ld	17.8969	1.74863	0.626688	2.79027	0.00526637	0.127348	Mus musculus
Gba2	578.449	-0.525872	0.188607	-2.78819	0.00530034	0.12799	Mus musculus
Gpr34	89.2522	0.895386	0.32125	2.78719	0.00531671	0.128205	Mus musculus
Gm12436	89.8666	-1.01665	0.364913	-2.786	0.00533624	0.128496	Mus musculus
Ctsz	1278.54	0.900114	0.323334	2.78385	0.00537184	0.129172	Mus musculus
Tarm1	5.89007	2.33112	0.838318	2.78071	0.00542405	0.130245	Mus musculus
Cdh13	1541.15	-0.481261	0.173177	-2.77901	0.00545249	0.130746	Mus musculus
Cd68	556.934	1.14917	0.413663	2.77803	0.00546893	0.130957	Mus musculus
Rgs18	138.761	0.598085	0.215478	2.77562	0.00550974	0.131462	Mus musculus
C4b	1682.96	1.01353	0.365213	2.77518	0.00551713	0.131462	Mus musculus
Serpina3h	1381.21	0.442203	0.159349	2.77505	0.00551933	0.131462	Mus musculus
Ccl27b	511.511	0.61739	0.222485	2.77498	0.00552059	0.131462	Mus musculus
Lyn	265.973	0.848308	0.30577	2.77433	0.00553147	0.131505	Mus musculus
Tslp	30.8751	1.44479	0.520893	2.77368	0.00554258	0.131505	Mus musculus
Jaml	183.334	1.01404	0.365666	2.77314	0.00555188	0.131505	Mus musculus
Ggt5	134.937	1.44311	0.520401	2.77307	0.00555298	0.131505	Mus musculus
Serpinb8	1701.77	-0.5925	0.213699	-2.77259	0.00556121	0.131519	Mus musculus
Txnrd1	1630.16	-0.443919	0.160201	-2.77101	0.00558821	0.131975	Mus musculus
Stxbp1	189.485	0.533944	0.192905	2.76791	0.00564162	0.133054	Mus musculus
Runx3	173.781	0.636769	0.230204	2.7661	0.0056731	0.133613	Mus musculus
Pik3r5	137.195	0.953073	0.344649	2.76534	0.00568628	0.13374	Mus musculus
Adra2a	63.9243	1.09191	0.395275	2.76242	0.00573747	0.13476	Mus musculus
Rnf149	723.273	0.389144	0.141015	2.7596	0.00578725	0.135601	Mus musculus
C1qtnf3	373.425	-1.26741	0.459351	-2.75914	0.00579539	0.135601	Mus musculus
Stfa2	6.46797	2.66238	0.96496	2.75905	0.00579692	0.135601	Mus musculus
Ugt1a7c	158.539	1.02887	0.373052	2.75799	0.0058158	0.135857	Mus musculus
Dhx32	759.088	-0.326653	0.118486	-2.75689	0.00583548	0.136082	Mus musculus
Cd209b	239.89	1.17294	0.425507	2.75656	0.00584125	0.136082	Mus musculus
Cd180	77.9485	0.882428	0.32032	2.75483	0.00587225	0.136619	Mus musculus
Ltb	91.4265	1.33244	0.48376	2.75433	0.00588124	0.136644	Mus musculus
Fads1	496.314	0.403495	0.146561	2.75309	0.00590356	0.136892	Mus musculus
Ccr2	381.162	1.79707	0.652853	2.75264	0.00591177	0.136892	Mus musculus
Tmem106a	281.113	1.01879	0.370195	2.75205	0.0059224	0.136892	Mus musculus
Adcy4	236	0.631868	0.229612	2.75189	0.00592519	0.136892	Mus musculus
Ccdc15	15.039	-1.78635	0.649222	-2.75153	0.00593175	0.136892	Mus musculus
Pianp	482.243	0.677261	0.246305	2.74968	0.00596532	0.137415	Mus musculus
Epop	117.933	0.734209	0.267043	2.7494	0.00597041	0.137415	Mus musculus
Cbx6	861.489	0.533004	0.194041	2.74687	0.00601676	0.138297	Mus musculus
Cxcl10	63.4095	1.49653	0.544972	2.74607	0.00603141	0.138449	Mus musculus
Pmp2	17.4666	-1.91006	0.695754	-2.7453	0.00604548	0.138552	Mus musculus
Rnd1	38.9078	0.958622	0.349231	2.74495	0.00605205	0.138552	Mus musculus
Nfam1	287.315	0.913064	0.332958	2.74228	0.00610148	0.139224	Mus musculus
Gpr55	12.8554	2.04812	0.746994	2.74181	0.00611019	0.139224	Mus musculus
Fth-ps2	7.53682	1.83253	0.668373	2.74178	0.00611074	0.139224	Mus musculus
2310050C09Rik	4163.98	-0.710487	0.259149	-2.74162	0.00611378	0.139224	Mus musculus
Edn1	145.381	0.833542	0.304218	2.73995	0.00614488	0.139747	Mus musculus
Rps2	510.093	0.456604	0.166715	2.73883	0.00616578	0.139952	Mus musculus
Gm13306	513.092	0.614494	0.224383	2.7386	0.00617018	0.139952	Mus musculus
Fam234b	438.642	-0.571008	0.208608	-2.73723	0.00619592	0.140172	Mus musculus
Kank1	4065.29	-0.575224	0.210153	-2.73717	0.00619708	0.140172	Mus musculus
Snx8	454.894	0.569185	0.207976	2.73678	0.00620431	0.140172	Mus musculus
Basp1	142.954	0.825799	0.301798	2.73626	0.00621415	0.14021	Mus musculus
Sh3bp2	436.24	0.532031	0.19471	2.73243	0.00628692	0.141573	Mus musculus
Dhrs9	62.2628	-1.97333	0.722245	-2.73221	0.00629105	0.141573	Mus musculus
Tamalin	97.2626	0.651867	0.23883	2.72942	0.00634464	0.142472	Mus musculus
Il17rd	169.577	-0.438521	0.160674	-2.72927	0.00634756	0.142472	Mus musculus
Lrrn1	91.0443	-1.70402	0.624648	-2.72798	0.00637243	0.142721	Mus musculus
Calm5	323.031	-0.706031	0.258825	-2.72783	0.00637526	0.142721	Mus musculus
Pip5k1c	1082.58	0.348343	0.127755	2.72666	0.00639785	0.142879	Mus musculus
Abcg1	584.454	0.528428	0.193804	2.72661	0.00639895	0.142879	Mus musculus
Dmkn	49262	-0.55369	0.203492	-2.72094	0.00650963	0.145026	Mus musculus
Gm19918	25.3465	1.92394	0.707116	2.72082	0.00651194	0.145026	Mus musculus
Ptch2	77.4216	0.618213	0.227289	2.71994	0.00652928	0.145224	Mus musculus
Nfia	816.654	0.348505	0.128323	2.71585	0.00661057	0.146372	Mus musculus
Stx19	126.333	-0.666978	0.24566	-2.71504	0.00662672	0.146372	Mus musculus
Epsti1	60.5393	1.26667	0.466543	2.71501	0.00662745	0.146372	Mus musculus
Inpp5b	874.525	-0.351933	0.129633	-2.71484	0.00663075	0.146372	Mus musculus
Klhl8	396.105	-0.41289	0.152107	-2.71447	0.00663815	0.146372	Mus musculus
Krt78	2110.93	-0.554439	0.204298	-2.71388	0.00665009	0.146372	Mus musculus
Pecam1	1655.52	0.578023	0.212991	2.71384	0.00665075	0.146372	Mus musculus
Tmem98	123.777	0.710385	0.261782	2.71365	0.00665466	0.146372	Mus musculus
Itgb7	206.195	0.794059	0.292632	2.71351	0.00665752	0.146372	Mus musculus
Trem2	86.2521	1.34086	0.494298	2.71266	0.00667461	0.146531	Mus musculus
Cst7	27.4577	1.40653	0.518575	2.7123	0.0066818	0.146531	Mus musculus
Ppm1b	1833.85	-0.412323	0.152077	-2.71127	0.00670252	0.146798	Mus musculus
Antxr1	1352.86	0.343062	0.126609	2.70962	0.00673597	0.146837	Mus musculus
Dnaja4	1629.42	-0.851909	0.31442	-2.70946	0.0067393	0.146837	Mus musculus
Sdcbp2	437.154	-0.97079	0.358334	-2.70918	0.00674495	0.146837	Mus musculus
Emp3	383.586	0.69633	0.257048	2.70895	0.00674967	0.146837	Mus musculus
Dmac2l	111.798	-0.564188	0.208279	-2.70881	0.00675244	0.146837	Mus musculus
Arhgap45	496.411	0.781676	0.288643	2.70811	0.00676677	0.146837	Mus musculus
Sema4c	537.587	0.561475	0.20735	2.70786	0.00677186	0.146837	Mus musculus
Evi2a	200.723	0.718816	0.265459	2.70782	0.00677265	0.146837	Mus musculus
Ngfr	140.928	0.634943	0.23457	2.70684	0.00679273	0.147087	Mus musculus
Hck	91.0363	1.14465	0.423556	2.70247	0.00688259	0.148846	Mus musculus
Lce1b	1870.31	-0.89862	0.333135	-2.69747	0.00698689	0.150632	Mus musculus
Mmp12	64.4392	1.25032	0.463522	2.69744	0.0069875	0.150632	Mus musculus
Pck2	317.575	0.564674	0.209352	2.69725	0.00699148	0.150632	Mus musculus
Ltbr	850.983	0.382521	0.141907	2.69557	0.00702678	0.151203	Mus musculus
Tnfrsf19	1064.04	-0.588361	0.218456	-2.69327	0.00707551	0.151907	Mus musculus
Cpxm2	774.728	-0.536058	0.199042	-2.69319	0.00707714	0.151907	Mus musculus
Ptafr	87.059	0.980315	0.36443	2.68999	0.00714532	0.152968	Mus musculus
Pstpip1	156.908	0.798844	0.296978	2.68991	0.00714719	0.152968	Mus musculus
Cd74	10744.2	0.631841	0.234918	2.68962	0.00715326	0.152968	Mus musculus
Gbp6	101.253	1.03632	0.385424	2.68877	0.00717154	0.152969	Mus musculus
Skint6	33.4874	-1.08714	0.404379	-2.68843	0.00717897	0.152969	Mus musculus
Rnasel	221.754	0.752535	0.279922	2.68838	0.00718001	0.152969	Mus musculus
Myc	887.828	0.502236	0.186931	2.68674	0.0072153	0.153451	Mus musculus
Fxyd5	644.953	0.565886	0.210668	2.68616	0.00722793	0.153451	Mus musculus
Birc3	512.104	0.531224	0.197768	2.68609	0.00722941	0.153451	Mus musculus
Chsy1	167.238	0.508755	0.189521	2.68443	0.00726545	0.153953	Mus musculus
Wee1	806.974	-0.698278	0.260146	-2.68417	0.00727096	0.153953	Mus musculus
Ccl22	111.282	0.986194	0.367555	2.68312	0.00729387	0.154248	Mus musculus
Ttr	33.4381	1.33128	0.496355	2.68211	0.00731591	0.154332	Mus musculus
Ptpn18	104.163	0.95394	0.355718	2.68173	0.00732421	0.154332	Mus musculus
Hrnr	3345.94	-1.06921	0.398705	-2.68171	0.00732476	0.154332	Mus musculus
Abhd12b	188.518	-0.650517	0.242731	-2.67999	0.00736245	0.154936	Mus musculus
Nod2	246.126	0.887681	0.33142	2.67842	0.00739709	0.155026	Mus musculus
Dlx3	330.706	-0.655807	0.244855	-2.67834	0.0073987	0.155026	Mus musculus
Slc6a14	974.56	-0.55691	0.207939	-2.67824	0.00740111	0.155026	Mus musculus
Gvin-ps7	136.58	0.784285	0.292845	2.67816	0.00740282	0.155026	Mus musculus
Muc15	533.836	-0.580178	0.216785	-2.67628	0.0074444	0.155597	Mus musculus
Lce6a	242.811	-0.921115	0.344199	-2.67611	0.00744818	0.155597	Mus musculus
Sebox	114.003	-0.788886	0.294904	-2.67506	0.00747154	0.155896	Mus musculus
Fads2	145.251	0.544113	0.203607	2.67236	0.00753188	0.156849	Mus musculus
H2-DMb1	349.372	0.587434	0.219831	2.67221	0.00753545	0.156849	Mus musculus
Mcam	683.841	0.624667	0.233885	2.67083	0.00756637	0.157211	Mus musculus
Cxcr3	20.305	1.41656	0.530425	2.67062	0.00757116	0.157211	Mus musculus
Snx20	63.0152	1.20502	0.45163	2.66817	0.00762656	0.158171	Mus musculus
Tgm3	397.817	-0.934752	0.350607	-2.6661	0.00767377	0.158958	Mus musculus
Sipa1	465.103	0.43242	0.162261	2.66497	0.00769947	0.159297	Mus musculus
Fam89a	316.178	-0.720903	0.270551	-2.66457	0.00770866	0.159297	Mus musculus
Acsm3	316.678	-0.686522	0.257699	-2.66405	0.00772061	0.159352	Mus musculus
Adora3	89.617	0.977212	0.366975	2.66288	0.00774747	0.15966	Mus musculus
Ubash3a	7.9664	2.48755	0.93426	2.66259	0.0077541	0.15966	Mus musculus
Gm26964	6.36643	-3.63365	1.36527	-2.66148	0.00777975	0.159997	Mus musculus
Npl	984.828	0.762801	0.286758	2.66008	0.00781213	0.160471	Mus musculus
Kcnh1	37.3412	1.02515	0.385608	2.65853	0.00784813	0.161018	Mus musculus
Tap2	1806.86	0.510089	0.1919	2.6581	0.00785834	0.161035	Mus musculus
Arrb2	447.482	0.659949	0.248568	2.655	0.00793086	0.162328	Mus musculus
Mrc1	1217.57	1.52226	0.573636	2.65371	0.00796125	0.162756	Mus musculus
Slc3a2	2286.43	0.350551	0.132213	2.65141	0.00801564	0.163673	Mus musculus
Fbln5	671.568	0.871053	0.328642	2.65046	0.00803815	0.163938	Mus musculus
Gm45205	61.2457	-0.901505	0.340356	-2.64871	0.00807997	0.164446	Mus musculus
Tmem251	172.418	0.421485	0.159138	2.64854	0.00808394	0.164446	Mus musculus
Hsp25-ps1	144.31	-0.914289	0.345247	-2.64822	0.00809176	0.164446	Mus musculus
Snx7	484.635	-0.548443	0.207445	-2.64379	0.00819827	0.166414	Mus musculus
Mpeg1	721.465	0.88688	0.335653	2.64225	0.00823572	0.166977	Mus musculus
Cyfip2	312.245	-0.539971	0.204491	-2.64056	0.00827702	0.167617	Mus musculus
Serpina3i	251.078	0.497919	0.188788	2.63745	0.00835321	0.168961	Mus musculus
Gm11769	14.2314	1.50285	0.570101	2.63611	0.00838637	0.169432	Mus musculus
Csnk2a2	2958.76	-0.441556	0.167546	-2.63543	0.00840319	0.169542	Mus musculus
Mmp11	92.7374	1.00688	0.382109	2.63506	0.00841225	0.169542	Mus musculus
Dct	489.565	0.800904	0.303984	2.63469	0.00842137	0.169542	Mus musculus
Hfe	285.266	0.76075	0.288844	2.63377	0.00844427	0.169778	Mus musculus
Peg10	44.6429	-1.76316	0.669572	-2.63327	0.00845681	0.169778	Mus musculus
Nipal4	1021.23	-0.470837	0.178819	-2.63303	0.00846274	0.169778	Mus musculus
Sp100	338.015	0.665681	0.252894	2.63226	0.008482	0.169966	Mus musculus
Osbp	1365.12	-0.444706	0.169062	-2.63043	0.00852766	0.170682	Mus musculus
Gm20633	26.3361	-1.06741	0.405873	-2.62992	0.00854039	0.170738	Mus musculus
Gm46637	13.1611	-1.81497	0.690652	-2.62791	0.00859112	0.171553	Mus musculus
Itpr2	1572.92	-0.486209	0.185058	-2.62734	0.0086056	0.171643	Mus musculus
Eppk1	1227.44	-0.936827	0.356828	-2.62543	0.00865396	0.172376	Mus musculus
Cln8	936.759	-0.334826	0.127548	-2.6251	0.00866243	0.172376	Mus musculus
Mtfr1	794.58	-0.337582	0.128667	-2.62368	0.00869858	0.172882	Mus musculus
Trim47	630.883	-0.576954	0.219933	-2.62331	0.00870796	0.172882	Mus musculus
Cers2	806.03	0.417478	0.159211	2.62218	0.00873704	0.17326	Mus musculus
Nfe2l2	1345.32	0.309191	0.117985	2.62059	0.00877786	0.173868	Mus musculus
Sirpa	1011.57	0.532403	0.203291	2.61893	0.00882067	0.174515	Mus musculus
Abi3	200.909	0.52377	0.200092	2.61765	0.00885388	0.174869	Mus musculus
Rpgr	52.9829	-0.675511	0.25808	-2.61745	0.00885888	0.174869	Mus musculus
Ano9	4966.89	-0.448546	0.171472	-2.61586	0.00890027	0.175219	Mus musculus
Pf4	300.458	1.28185	0.490037	2.61584	0.00890095	0.175219	Mus musculus
Gimap3	21.2026	2.34429	0.896273	2.6156	0.0089072	0.175219	Mus musculus
Gpr85	9.72216	2.01655	0.771606	2.61344	0.00896359	0.176127	Mus musculus
Ifnar2	458.067	0.721608	0.276522	2.60959	0.00906516	0.177919	Mus musculus
Gramd1c	413.809	-0.729101	0.279485	-2.60873	0.00908779	0.17816	Mus musculus
Ccnd3	1453.4	0.376913	0.144578	2.60699	0.00913432	0.178816	Mus musculus
Nfatc2	535.539	-0.345345	0.132484	-2.6067	0.00914205	0.178816	Mus musculus
Prdm1	560.986	-0.539455	0.207172	-2.60391	0.00921678	0.180073	Mus musculus
Klk5	1360.52	-0.663167	0.25475	-2.60321	0.00923565	0.180196	Mus musculus
Usp2	737.489	-0.749615	0.288043	-2.60244	0.00925618	0.180196	Mus musculus
Lhx6	45.8884	0.865337	0.332534	2.60225	0.00926135	0.180196	Mus musculus
Cd300a	97.7531	1.25481	0.482293	2.60175	0.009275	0.180196	Mus musculus
Calcb	43.2964	-1.17907	0.453188	-2.60171	0.00927593	0.180196	Mus musculus
Me1	4990.34	-0.285977	0.109951	-2.60096	0.00929644	0.180196	Mus musculus
Swap70	523.215	0.458458	0.176304	2.60038	0.00931216	0.180196	Mus musculus
Ctsw	104.058	1.16825	0.449268	2.60035	0.00931293	0.180196	Mus musculus
Exoc3l2	326.708	0.492576	0.189444	2.60012	0.00931905	0.180196	Mus musculus
Cxcl1	23.0188	1.26781	0.487658	2.5998	0.00932788	0.180196	Mus musculus
Pou3f1	1864.84	0.559004	0.215098	2.59884	0.00935403	0.1804	Mus musculus
Evi2b	130.083	1.0652	0.409906	2.59864	0.00935945	0.1804	Mus musculus
Csf1r	1600.19	0.76424	0.2942	2.59769	0.00938539	0.180648	Mus musculus
Gm6477	16.7803	1.17475	0.452278	2.5974	0.00939332	0.180648	Mus musculus
Aqp9	384.699	-0.502461	0.193499	-2.5967	0.00941228	0.180811	Mus musculus
Diaph1	1710.28	-0.346103	0.1334	-2.59448	0.00947347	0.181744	Mus musculus
Efemp2	279.456	0.984204	0.379391	2.59417	0.009482	0.181744	Mus musculus
Ampd2	475.304	0.315697	0.121764	2.59271	0.00952233	0.182313	Mus musculus
Aadacl2	140.186	-0.849615	0.32776	-2.59219	0.00953682	0.182388	Mus musculus
Lce1e	406.591	-1.04927	0.404929	-2.59123	0.00956325	0.182468	Mus musculus
H2-Eb1	3794.18	0.555555	0.214403	2.59117	0.00956502	0.182468	Mus musculus
Stard4	700.378	-0.73794	0.284821	-2.59089	0.00957284	0.182468	Mus musculus
Cd79b	30.1737	2.23749	0.863943	2.58985	0.00960167	0.182596	Mus musculus
Rbpms2	49.0818	0.793415	0.306419	2.58932	0.00961666	0.182596	Mus musculus
Arhgap9	278.142	0.710411	0.274407	2.58889	0.00962849	0.182596	Mus musculus
Itm2c	1623.1	0.506006	0.195462	2.58877	0.00963181	0.182596	Mus musculus
Gm26642	44.7827	0.87187	0.336793	2.58874	0.00963265	0.182596	Mus musculus
Adamtsl4	658.071	-0.682244	0.263678	-2.58742	0.00966989	0.1831	Mus musculus
Fbxo8	485.77	-0.35718	0.138089	-2.58659	0.0096932	0.183339	Mus musculus
Lck	75.7738	0.962312	0.372322	2.58462	0.00974861	0.184185	Mus musculus
Susd5	111.181	1.11535	0.431656	2.58389	0.00976935	0.184267	Mus musculus
Prss8	559.598	-0.515304	0.199444	-2.58371	0.00977443	0.184267	Mus musculus
Rhou	1198.32	-0.310127	0.120064	-2.58301	0.00979421	0.184438	Mus musculus
Arpc4	1805.4	0.355661	0.137819	2.58064	0.00986177	0.185507	Mus musculus
Selp	132.952	1.21317	0.47031	2.57952	0.0098939	0.185908	Mus musculus
Gapt	17.2165	1.51304	0.586838	2.5783	0.00992884	0.186361	Mus musculus
Plk3	448.311	-0.631806	0.245218	-2.57651	0.00998035	0.187123	Mus musculus
Msx2	83.2675	0.896128	0.347882	2.57595	0.00999646	0.187214	Mus musculus
Ppp5c	1043.83	0.279858	0.108689	2.57485	0.0100283	0.187214	Mus musculus
Ndst2	554.495	0.34635	0.134515	2.5748	0.0100299	0.187214	Mus musculus
Elovl1	4612.28	-0.659536	0.25617	-2.57461	0.0100354	0.187214	Mus musculus
Plekho2	358.505	0.762694	0.296254	2.57446	0.0100396	0.187214	Mus musculus
Sqle	2464.19	-0.55305	0.214867	-2.57392	0.0100553	0.187276	Mus musculus
Trpc4	11.4212	-1.5161	0.589097	-2.5736	0.0100647	0.187276	Mus musculus
Igsf6	88.8436	1.03777	0.403559	2.57154	0.0101246	0.188186	Mus musculus
Rab5a	1923.11	-0.33387	0.129876	-2.57069	0.0101496	0.188447	Mus musculus
Serpinb10	477.506	-0.870722	0.338834	-2.56976	0.010177	0.188501	Mus musculus
Tmem252	136.42	0.671973	0.261566	2.56904	0.0101982	0.188501	Mus musculus
Cdh6	26.2123	1.11613	0.434488	2.56884	0.010204	0.188501	Mus musculus
Cog6	478.805	-0.445684	0.173508	-2.56867	0.010209	0.188501	Mus musculus
Grap	133.541	0.748745	0.291504	2.56856	0.0102123	0.188501	Mus musculus
Nkg7	68.3201	0.845978	0.329385	2.56835	0.0102183	0.188501	Mus musculus
Tmem26	53.1664	0.906381	0.353004	2.56762	0.0102398	0.188648	Mus musculus
Slain2	1789.87	-0.427166	0.166385	-2.56734	0.0102482	0.188648	Mus musculus
Epb41l3	388.471	0.55174	0.215104	2.56499	0.0103178	0.189664	Mus musculus
Anln	368.815	-0.997144	0.38879	-2.56473	0.0103255	0.189664	Mus musculus
Pik3c2g	52.689	-0.793987	0.309895	-2.56212	0.0104037	0.190896	Mus musculus
Btla	17.8315	1.80674	0.705629	2.56047	0.0104532	0.191468	Mus musculus
Serpina1e	24.4629	2.65335	1.03633	2.56034	0.0104571	0.191468	Mus musculus
Sdr16c5	477.247	-0.387866	0.151555	-2.55925	0.0104899	0.191864	Mus musculus
Cd226	21.9125	1.50759	0.589256	2.55846	0.0105136	0.19206	Mus musculus
Nfkb2	961.944	0.38777	0.151582	2.55816	0.0105229	0.19206	Mus musculus
Tmf1	830.627	-0.305539	0.119488	-2.55707	0.0105558	0.192456	Mus musculus
Ccl3	6.97113	2.07593	0.812023	2.55649	0.0105735	0.192575	Mus musculus
Ezr	4724.43	-0.642757	0.251543	-2.55526	0.0106109	0.193051	Mus musculus
Gm15987	332.185	0.505692	0.198004	2.55395	0.010651	0.193575	Mus musculus
Dsc1	2088.56	-0.934254	0.365993	-2.55265	0.0106905	0.194089	Mus musculus
Marchf3	368.233	-0.637986	0.250184	-2.55007	0.0107702	0.195329	Mus musculus
Clec7a	54.8978	1.24513	0.488584	2.54844	0.0108206	0.196037	Mus musculus
Abhd2	1020.01	-0.459069	0.180203	-2.54752	0.0108492	0.196098	Mus musculus
Vma21	698.472	-0.303931	0.119316	-2.54728	0.0108567	0.196098	Mus musculus
Ppm1m	411.794	0.483911	0.189975	2.54723	0.0108582	0.196098	Mus musculus
Tlr13	64.5243	1.45473	0.57134	2.54617	0.0108912	0.196486	Mus musculus
Esam	476.432	0.674463	0.265117	2.54402	0.0109585	0.197448	Mus musculus
Plekha8	243.899	-0.373023	0.146644	-2.54374	0.0109674	0.197448	Mus musculus
Inhbb	559.171	0.493858	0.194226	2.5427	0.0109999	0.197826	Mus musculus
Ckap5	647.451	-0.328737	0.129354	-2.54139	0.0110414	0.198364	Mus musculus
Nek6	183.323	0.620825	0.24444	2.53978	0.0110921	0.199068	Mus musculus
Dok2	180.275	1.01493	0.399693	2.53927	0.0111084	0.199151	Mus musculus
Ptpn7	89.9205	0.903406	0.355902	2.53836	0.0111374	0.199325	Mus musculus
Hspb1	12669.1	-0.637171	0.251029	-2.53824	0.0111413	0.199325	Mus musculus
Nudt8	176.794	-0.465094	0.183303	-2.53729	0.0111714	0.199657	Mus musculus
Mlxip	959.573	-0.475525	0.18748	-2.5364	0.0111999	0.199959	Mus musculus
Ly6e	3246.03	0.501002	0.197616	2.53523	0.0112374	0.20042	Mus musculus
Taf6l	185.199	0.39992	0.15781	2.53419	0.0112709	0.200733	Mus musculus
Lbh	653.799	0.46423	0.183204	2.53396	0.0112783	0.200733	Mus musculus
Arhgap30	479.793	0.71239	0.281618	2.52963	0.0114182	0.203013	Mus musculus
Gm16638	103.071	-0.851934	0.336959	-2.5283	0.0114616	0.203574	Mus musculus
Xlr3c	5.79302	-3.10737	1.22953	-2.52728	0.011495	0.203954	Mus musculus
Ecscr	137.92	0.829818	0.328453	2.52645	0.0115223	0.203954	Mus musculus
Hvcn1	230.756	0.611377	0.242006	2.52629	0.0115273	0.203954	Mus musculus
Grk6	784.337	0.290488	0.11499	2.5262	0.0115305	0.203954	Mus musculus
Krtap3-3	6.9258	-2.57348	1.01888	-2.5258	0.0115434	0.203972	Mus musculus
Mob4	1281.27	-0.247004	0.0978171	-2.52517	0.0115643	0.204133	Mus musculus
Pmel	134.692	0.976159	0.386733	2.52412	0.011599	0.204452	Mus musculus
P2ry10	62.9681	1.15085	0.455981	2.5239	0.0116062	0.204452	Mus musculus
Inpp5d	334.233	0.697608	0.276556	2.52248	0.0116529	0.205065	Mus musculus
Acbd5	988.11	-0.331785	0.131563	-2.52187	0.0116732	0.205211	Mus musculus
Ntrk1	17.4752	2.64114	1.04747	2.52144	0.0116875	0.205253	Mus musculus
Lonrf1	368.678	-0.343931	0.136435	-2.52084	0.0117076	0.205397	Mus musculus
Gpc2	382.705	0.487521	0.193527	2.51913	0.0117644	0.206182	Mus musculus
Srgn	405.971	0.896692	0.356027	2.5186	0.0117821	0.206283	Mus musculus
Ap2a2	1624.12	0.488237	0.193939	2.51748	0.0118198	0.206512	Mus musculus
Cebpd	511.612	0.6584	0.261555	2.51725	0.0118274	0.206512	Mus musculus
Tgfbi	7415.71	0.394497	0.156728	2.51708	0.0118333	0.206512	Mus musculus
Ubl3	1268.91	-0.35055	0.139291	-2.51667	0.0118471	0.206512	Mus musculus
Mfsd11	702.807	0.299067	0.118846	2.51642	0.0118552	0.206512	Mus musculus
Hook3	1300.33	-0.347302	0.138034	-2.51606	0.0118674	0.206514	Mus musculus
Ccl27a	808.564	0.576356	0.229129	2.51542	0.0118891	0.206615	Mus musculus
Ebpl	259.072	0.36328	0.144435	2.51518	0.0118972	0.206615	Mus musculus
Tmem170b	483.308	-0.358971	0.142753	-2.51463	0.0119157	0.206728	Mus musculus
Map4k1	77.3029	1.00101	0.398201	2.51384	0.0119424	0.206982	Mus musculus
Pml	368.198	0.397485	0.158186	2.51277	0.0119786	0.2074	Mus musculus
Ube2g1	1119.7	-0.379812	0.151205	-2.5119	0.0120082	0.207702	Mus musculus
Hmga2	6.20822	2.37832	0.947742	2.50947	0.0120914	0.208932	Mus musculus
Myo7a	56.4266	1.30815	0.521622	2.50784	0.0121471	0.20929	Mus musculus
P2rx5	84.5671	-0.969725	0.386719	-2.50757	0.0121565	0.20929	Mus musculus
Arap3	365.167	0.539884	0.215304	2.50754	0.0121573	0.20929	Mus musculus
Pla2g2f	4154.48	-0.673316	0.268556	-2.50717	0.0121701	0.20929	Mus musculus
Galnt12	47.7536	0.81523	0.325248	2.50649	0.0121937	0.20929	Mus musculus
Stab1	907.507	1.62396	0.647961	2.50627	0.0122012	0.20929	Mus musculus
Ccdc88a	246.437	0.58486	0.233373	2.50612	0.0122064	0.20929	Mus musculus
Gm8116	292.946	-0.682119	0.272191	-2.50603	0.0122095	0.20929	Mus musculus
Mkrn2os	12.6036	-1.44158	0.575368	-2.5055	0.0122279	0.209397	Mus musculus
Dnph1	252.257	-0.508812	0.203265	-2.50319	0.012308	0.210372	Mus musculus
Il4ra	925.122	0.825336	0.329719	2.50315	0.0123093	0.210372	Mus musculus
Trpm2	13.9446	1.4148	0.565435	2.50214	0.0123444	0.210761	Mus musculus
Sp140	163.074	0.605144	0.241928	2.50134	0.0123724	0.210956	Mus musculus
Bax	831.304	0.334276	0.133672	2.50071	0.0123943	0.210956	Mus musculus
Ptpn21	1806.13	-0.401378	0.160516	-2.50055	0.0124002	0.210956	Mus musculus
Ogfr	754.502	0.367997	0.147174	2.50041	0.0124049	0.210956	Mus musculus
Skint11	127.062	-0.672543	0.26902	-2.49997	0.0124202	0.211009	Mus musculus
Arhgef5	2618.45	-0.522861	0.20921	-2.49922	0.0124469	0.211075	Mus musculus
Scamp1	1706.93	-0.39064	0.156308	-2.49916	0.0124487	0.211075	Mus musculus
Naglu	201.451	0.711795	0.285006	2.49747	0.0125081	0.211816	Mus musculus
Stim1	2783.58	-0.282728	0.113232	-2.49689	0.0125289	0.211816	Mus musculus
Nr4a3	108.321	1.44896	0.580342	2.49673	0.0125345	0.211816	Mus musculus
Sh3d19	3100.35	-0.45456	0.182077	-2.49653	0.0125417	0.211816	Mus musculus
Rbp2	69.2023	1.03509	0.414686	2.49609	0.0125571	0.211845	Mus musculus
Arid5a	428.334	0.431088	0.172748	2.49548	0.0125787	0.211845	Mus musculus
Appl2	1376.76	-0.403447	0.161674	-2.49543	0.0125803	0.211845	Mus musculus
Clic3	1178.89	-0.532805	0.21373	-2.49288	0.012671	0.213163	Mus musculus
Masp1	215.854	1.1516	0.462293	2.49106	0.0127363	0.214052	Mus musculus
Trim8	762.756	0.280496	0.112738	2.48803	0.0128451	0.215463	Mus musculus
Fas	245.022	0.564492	0.226883	2.48803	0.0128453	0.215463	Mus musculus
Srgap2	1671.17	-0.434137	0.174704	-2.48499	0.0129554	0.217098	Mus musculus
Krt80	10113.3	-0.436872	0.17605	-2.48153	0.0130821	0.218865	Mus musculus
Svopl	47.2266	-1.0294	0.414876	-2.48123	0.0130929	0.218865	Mus musculus
Desi2	482.756	-0.420284	0.169399	-2.48104	0.0131001	0.218865	Mus musculus
Fcrls	280.485	1.06254	0.428318	2.48072	0.0131118	0.218865	Mus musculus
Ly6c2	139.669	0.698273	0.281552	2.48008	0.0131352	0.219042	Mus musculus
Il10ra	175.96	0.891542	0.359559	2.47955	0.013155	0.21916	Mus musculus
E430024I08Rik	31.8634	-1.03339	0.416883	-2.47885	0.0131805	0.219374	Mus musculus
Acat3	27.5355	1.11024	0.447994	2.47825	0.0132029	0.219533	Mus musculus
Nid2	341.514	0.782292	0.315724	2.47777	0.0132207	0.219617	Mus musculus
Grin3b	7.0961	-2.12625	0.858296	-2.47729	0.0132385	0.219701	Mus musculus
Fzd2	569.84	0.519662	0.209836	2.47652	0.0132672	0.219964	Mus musculus
Cmtm7	144.984	0.735488	0.297052	2.47596	0.0132879	0.220095	Mus musculus
4930430F08Rik	218.408	-0.435578	0.175964	-2.47538	0.0133093	0.220237	Mus musculus
Hsd17b13	13.8433	-1.62293	0.656122	-2.47352	0.0133789	0.221176	Mus musculus
Grhl1	3125.37	-0.352059	0.14239	-2.4725	0.0134173	0.221598	Mus musculus
Clca3a2	12986.1	0.72819	0.294706	2.4709	0.0134772	0.222344	Mus musculus
Mrgprb9-ps	81.7572	-0.813066	0.329095	-2.47061	0.0134883	0.222344	Mus musculus
Clec2d	1699.07	0.565238	0.228871	2.46967	0.0135236	0.222712	Mus musculus
Chit1	2386.81	-0.555164	0.224876	-2.46875	0.0135585	0.223073	Mus musculus
Emilin1	276.04	0.958527	0.388514	2.46716	0.0136188	0.223323	Mus musculus
Atosa	634.527	-0.397714	0.161225	-2.46682	0.0136318	0.223323	Mus musculus
Atp2b1	1675.8	-0.421127	0.170738	-2.46652	0.0136435	0.223323	Mus musculus
Calhm2	201.247	0.457006	0.185298	2.46633	0.0136504	0.223323	Mus musculus
Riox1	240.636	0.435994	0.17678	2.4663	0.0136517	0.223323	Mus musculus
Trp53i11	518.084	0.472923	0.191754	2.4663	0.0136517	0.223323	Mus musculus
Slamf8	42.5355	1.20582	0.489071	2.46553	0.013681	0.223591	Mus musculus
Igfbp7	2755.05	0.851913	0.345821	2.46345	0.0137605	0.224677	Mus musculus
Tex2	1039.5	-0.258913	0.105141	-2.46252	0.0137963	0.225048	Mus musculus
Nudt12	134.27	-0.560165	0.22756	-2.46162	0.0138311	0.225243	Mus musculus
Foxp3	16.7758	1.7646	0.716871	2.46153	0.0138345	0.225243	Mus musculus
H2-Q4	3044.13	0.443652	0.18029	2.46077	0.0138638	0.225506	Mus musculus
Cd82	3793.75	-0.369345	0.15015	-2.45985	0.0138995	0.225808	Mus musculus
Ascc2	545.449	-0.285261	0.116003	-2.45908	0.0139294	0.225808	Mus musculus
Dennd1c	98.9298	0.764367	0.310845	2.459	0.0139325	0.225808	Mus musculus
Rhbdl3	677.332	0.309737	0.125979	2.45864	0.0139464	0.225808	Mus musculus
Apbb1ip	212.548	0.749574	0.304888	2.45852	0.0139511	0.225808	Mus musculus
Vasp	1436.9	0.37275	0.151635	2.4582	0.0139635	0.225808	Mus musculus
Armc7	171.914	0.510492	0.207692	2.45792	0.0139742	0.225808	Mus musculus
Grap2	115.689	0.7649	0.311626	2.45455	0.0141062	0.227726	Mus musculus
Col26a1	9.15918	-2.54926	1.03927	-2.45293	0.0141698	0.228514	Mus musculus
Palm3	24.7143	-1.03298	0.421173	-2.45263	0.0141816	0.228514	Mus musculus
Cybb	242.156	1.04044	0.424432	2.45137	0.0142313	0.229101	Mus musculus
Ube2q1	1104.17	0.25767	0.105151	2.45047	0.014267	0.22946	Mus musculus
Taok1	1510.29	-0.42219	0.172392	-2.44901	0.0143248	0.230175	Mus musculus
Cd80	23.1921	1.26833	0.518019	2.44842	0.0143483	0.23025	Mus musculus
Cmtm3	385.213	0.794879	0.324676	2.44822	0.0143563	0.23025	Mus musculus
Cd300ld5	58.0469	1.25685	0.513683	2.44675	0.0144151	0.230977	Mus musculus
Irx1	623.409	0.425978	0.174302	2.44391	0.0145292	0.232389	Mus musculus
Man2b2	680.978	0.529509	0.216725	2.44323	0.0145566	0.232389	Mus musculus
Kirrel	383.421	0.40293	0.164948	2.44277	0.0145749	0.232389	Mus musculus
Rassf6	62.8887	0.680264	0.278507	2.44253	0.0145845	0.232389	Mus musculus
Mpp1	806.569	0.442583	0.181209	2.44239	0.0145902	0.232389	Mus musculus
Marcks	1544.47	0.498222	0.204	2.44226	0.0145956	0.232389	Mus musculus
Noa1	403.462	0.367989	0.150679	2.44221	0.0145978	0.232389	Mus musculus
Gm43042	46.3111	1.26837	0.520038	2.439	0.0147278	0.234173	Mus musculus
Il2rb	105.414	1.18263	0.484927	2.43878	0.0147371	0.234173	Mus musculus
Ceacam19	624.288	-0.559807	0.229627	-2.43789	0.0147732	0.234283	Mus musculus
Daam1	1454.87	-0.502554	0.206166	-2.43762	0.0147844	0.234283	Mus musculus
Snn	383.797	0.387576	0.159008	2.43746	0.0147909	0.234283	Mus musculus
Micu2	2263.72	-0.292864	0.120161	-2.43727	0.0147986	0.234283	Mus musculus
Tgm7	192.2	0.632973	0.259762	2.43674	0.0148203	0.234309	Mus musculus
Tdg	219.69	-0.50485	0.207197	-2.43657	0.0148275	0.234309	Mus musculus
Trim66	13.8364	-1.5592	0.640046	-2.43608	0.0148475	0.234411	Mus musculus
Xaf1	134.808	0.55579	0.228326	2.4342	0.0149248	0.235415	Mus musculus
Slc39a14	341.362	0.524375	0.215456	2.43379	0.0149417	0.235465	Mus musculus
Rgs10	335.197	0.516112	0.212227	2.43189	0.0150203	0.236311	Mus musculus
Zfp362	538.179	0.380525	0.156486	2.43168	0.0150288	0.236311	Mus musculus
Arl8a	553.94	0.355318	0.146143	2.4313	0.0150446	0.236311	Mus musculus
Gm36161	117.968	1.04393	0.429393	2.43116	0.0150504	0.236311	Mus musculus
Kcnk2	209.126	0.48012	0.197515	2.4308	0.0150654	0.236331	Mus musculus
Egln3	1089.61	-0.405034	0.166653	-2.43039	0.0150824	0.236383	Mus musculus
Tlr4	72.981	1.06606	0.439306	2.42669	0.0152373	0.238593	Mus musculus
Tgfa	542.762	-0.453225	0.186846	-2.42565	0.0152808	0.239056	Mus musculus
Rrs1	647.208	0.307489	0.126807	2.42486	0.0153144	0.239364	Mus musculus
Tpm3-rs7	1724.53	0.385285	0.158988	2.42336	0.0153777	0.240135	Mus musculus
Ikzf1	186.804	0.805713	0.332596	2.4225	0.0154143	0.240249	Mus musculus
Syde1	231.601	0.513918	0.21217	2.4222	0.0154267	0.240249	Mus musculus
Fcamr	25.0892	-1.09642	0.452654	-2.4222	0.0154269	0.240249	Mus musculus
Adgre1	479.956	0.976263	0.403263	2.42091	0.0154818	0.240885	Mus musculus
Hp	4103.82	2.16429	0.894342	2.41998	0.0155212	0.24128	Mus musculus
Adar	667.402	0.418328	0.172905	2.41942	0.0155454	0.241439	Mus musculus
Gm13568	10.0748	3.09258	1.27878	2.41839	0.0155892	0.2419	Mus musculus
2310057M21Rik	326.227	-0.419786	0.173673	-2.41711	0.0156443	0.242537	Mus musculus
Sbk2	300.95	-2.97971	1.23306	-2.41651	0.0156699	0.242549	Mus musculus
Npc2	3092.3	0.528543	0.218729	2.41643	0.0156734	0.242549	Mus musculus
Gpsm1	343.467	-0.595183	0.246477	-2.41475	0.0157458	0.243368	Mus musculus
Arhgap10	996.606	-0.295947	0.122568	-2.41455	0.0157546	0.243368	Mus musculus
Naga	973.927	0.417673	0.17301	2.41415	0.0157718	0.243415	Mus musculus
Pced1a	186.6	0.457803	0.189727	2.41296	0.0158237	0.243801	Mus musculus
Cxcl13	24.5461	1.8189	0.753817	2.41292	0.0158251	0.243801	Mus musculus
Dram1	437.826	0.571063	0.236753	2.41206	0.0158628	0.244118	Mus musculus
Cd7	126.231	1.1073	0.459117	2.4118	0.0158742	0.244118	Mus musculus
Tuba8	1580.17	-0.544744	0.225948	-2.41093	0.0159121	0.244483	Mus musculus
Ctsb	12741.2	0.6605	0.274072	2.40995	0.0159547	0.244919	Mus musculus
Tnfrsf9	15.5733	1.28316	0.532811	2.40827	0.0160281	0.245826	Mus musculus
Fgd2	122.646	1.10605	0.459344	2.4079	0.0160446	0.24586	Mus musculus
Actb	17519.6	0.381504	0.158525	2.40659	0.0161022	0.246522	Mus musculus
Cd207	480.084	0.40583	0.169087	2.40012	0.0163896	0.2507	Mus musculus
Smarcd1	297.933	0.384585	0.160535	2.39565	0.016591	0.253555	Mus musculus
Irf2	536.495	0.346597	0.144749	2.39447	0.0166442	0.254142	Mus musculus
Atp8b4	55.6767	0.904134	0.377975	2.39205	0.0167547	0.255602	Mus musculus
Eif2ak2	357.226	0.391715	0.163817	2.39117	0.0167947	0.255793	Mus musculus
Ndufa11	729.303	-0.438171	0.183261	-2.39097	0.0168039	0.255793	Mus musculus
Csf1	700.303	0.643061	0.268973	2.3908	0.0168118	0.255793	Mus musculus
Slfn8	87.8422	1.09612	0.459244	2.3868	0.0169958	0.258352	Mus musculus
Plod3	1220.66	0.358075	0.150051	2.38635	0.0170165	0.258352	Mus musculus
Lat2	96.8043	0.786474	0.329598	2.38616	0.0170251	0.258352	Mus musculus
Serpinb7	2135.85	-0.485971	0.203708	-2.38563	0.0170499	0.2585	Mus musculus
Klhl6	61.9157	0.940449	0.394471	2.38408	0.017122	0.259175	Mus musculus
Usp6nl	749.33	-0.391431	0.164189	-2.38402	0.0171246	0.259175	Mus musculus
Tgtp2	248.048	0.852513	0.357695	2.38335	0.0171558	0.25941	Mus musculus
Cxcr6	53.2715	1.06555	0.447171	2.38287	0.0171783	0.25941	Mus musculus
Kif9	63.2081	-0.634815	0.266425	-2.38272	0.0171854	0.25941	Mus musculus
Blvrb	482.988	0.400672	0.168194	2.38219	0.0172098	0.259458	Mus musculus
Slc43a1	279.711	0.866332	0.363699	2.382	0.0172188	0.259458	Mus musculus
Cs	6971.34	-0.278651	0.117033	-2.38096	0.0172675	0.259965	Mus musculus
Smim45	7.59745	1.91137	0.803529	2.37871	0.0173732	0.261327	Mus musculus
Gm7488	10.6606	1.50219	0.631689	2.37806	0.0174041	0.261462	Mus musculus
Stap1	32.7831	0.872033	0.366728	2.37788	0.0174126	0.261462	Mus musculus
Rab3il1	397.467	0.823559	0.346418	2.37736	0.0174371	0.261573	Mus musculus
Pdpn	316.319	1.07816	0.453564	2.37708	0.0174504	0.261573	Mus musculus
Gatm	392.478	0.527119	0.221784	2.37672	0.0174673	0.261599	Mus musculus
Heca	1106.26	-0.472235	0.198756	-2.37595	0.0175036	0.261914	Mus musculus
Gm37510	7.20494	1.95748	0.824841	2.37316	0.0176365	0.263454	Mus musculus
Dkkl1	1051.36	-0.530505	0.223545	-2.37315	0.0176372	0.263454	Mus musculus
Knstrn	196.894	0.64889	0.273476	2.37275	0.0176564	0.263512	Mus musculus
Ablim1	1568.96	-0.43084	0.181627	-2.37211	0.0176867	0.263736	Mus musculus
Ano10	1017.77	-0.299418	0.126279	-2.37107	0.0177366	0.264027	Mus musculus
Ercc6l2	235.104	-0.397589	0.167696	-2.37088	0.0177456	0.264027	Mus musculus
Foxi3	5.76636	2.01007	0.847865	2.37074	0.0177523	0.264027	Mus musculus
Myrf	5.01653	2.22779	0.939936	2.37015	0.0177809	0.264051	Mus musculus
Mmp9	319.248	0.554982	0.234162	2.37007	0.0177846	0.264051	Mus musculus
Alkbh2	54.8687	0.740565	0.312754	2.36788	0.0178901	0.265373	Mus musculus
Cadm4	396.297	0.417459	0.176323	2.36759	0.0179045	0.265373	Mus musculus
Ndrg4	194.282	-0.700074	0.295942	-2.36558	0.0180021	0.266589	Mus musculus
Lbp	500.046	1.46231	0.61842	2.36459	0.0180502	0.267057	Mus musculus
Rab10	3691.98	-0.300861	0.127252	-2.36429	0.0180648	0.267057	Mus musculus
Gm12606	24.9488	-1.54093	0.651873	-2.36385	0.0180861	0.267143	Mus musculus
Rab29	261.588	0.45262	0.191561	2.3628	0.0181373	0.26736	Mus musculus
Peli1	910.626	-0.351921	0.148944	-2.36278	0.0181384	0.26736	Mus musculus
Kmo	42.0149	1.12352	0.475546	2.3626	0.0181475	0.26736	Mus musculus
Cmklr1	172.656	0.91824	0.388724	2.36219	0.0181673	0.267423	Mus musculus
Dusp22	1507.72	-0.300078	0.127111	-2.36076	0.0182373	0.268225	Mus musculus
Rilpl2	135.051	0.433213	0.183642	2.35901	0.0183236	0.269263	Mus musculus
Ccdc181	209.409	-0.500706	0.212336	-2.35809	0.0183693	0.269538	Mus musculus
Atp6v0a2	1260.9	-0.403795	0.171244	-2.358	0.0183736	0.269538	Mus musculus
Abca1	1589.14	0.325311	0.138005	2.35724	0.0184115	0.269863	Mus musculus
Cnst	1090.57	-0.375281	0.159344	-2.35516	0.0185148	0.271145	Mus musculus
Zfp697	22.2042	-0.934223	0.397068	-2.35281	0.0186324	0.272564	Mus musculus
Gbe1	479.599	-1.05799	0.449712	-2.35259	0.0186433	0.272564	Mus musculus
Adgra3	2412.05	-0.650527	0.276619	-2.35171	0.0186876	0.272731	Mus musculus
Krt4	24.5459	1.23813	0.526594	2.3512	0.0187129	0.272731	Mus musculus
Snhg12	449.096	0.354744	0.15088	2.35117	0.0187145	0.272731	Mus musculus
Sgms1	1522.71	-0.329957	0.140342	-2.35109	0.0187183	0.272731	Mus musculus
Gbp8	50.4915	1.34227	0.571215	2.34986	0.0187805	0.273233	Mus musculus
Palld	1701.94	-0.344118	0.146449	-2.34974	0.0187863	0.273233	Mus musculus
Ccdc166	76.2575	-0.540619	0.230103	-2.34947	0.0188004	0.273233	Mus musculus
Ppfia3	821.358	-0.382119	0.162675	-2.34897	0.0188257	0.27337	Mus musculus
Galk2	383.678	0.379256	0.161487	2.34852	0.018848	0.273463	Mus musculus
Mmachc	196.245	-0.487548	0.207634	-2.34811	0.0188689	0.273535	Mus musculus
Trim12c	601.665	0.37617	0.160268	2.34713	0.0189188	0.274028	Mus musculus
Tnni3	150.958	0.559714	0.238553	2.34629	0.0189615	0.274416	Mus musculus
Manba	304.941	0.352143	0.150119	2.34576	0.0189881	0.274439	Mus musculus
Mroh1	653.28	0.294902	0.125724	2.34563	0.0189951	0.274439	Mus musculus
Gpr132	36.27	1.0925	0.465834	2.34526	0.019014	0.274482	Mus musculus
Gm48552	13.1379	1.60955	0.686505	2.34455	0.0190499	0.274769	Mus musculus
Necap2	1321.54	0.336164	0.143416	2.34397	0.0190795	0.274966	Mus musculus
Hmgcs1	7008.96	-0.519625	0.221725	-2.34355	0.0191009	0.27499	Mus musculus
Phlda1	286.886	0.443893	0.189429	2.34332	0.0191132	0.27499	Mus musculus
Shmt2	924.02	0.305994	0.130659	2.34192	0.0191847	0.275787	Mus musculus
Denn2b	523.75	0.338228	0.144551	2.33985	0.0192914	0.277091	Mus musculus
1110038B12Rik	165.223	0.454493	0.194287	2.33928	0.0193207	0.27728	Mus musculus
Runx1	195.795	0.475883	0.203482	2.3387	0.0193512	0.277486	Mus musculus
Plekha5	1131.24	-0.39802	0.170277	-2.33748	0.0194143	0.278158	Mus musculus
Gm50022	10.2164	1.63812	0.701758	2.33431	0.0195794	0.28029	Mus musculus
Zfand6	2203.1	-0.32393	0.138825	-2.33337	0.0196289	0.280764	Mus musculus
Egfl7	664.9	0.482803	0.207005	2.33233	0.0196835	0.281089	Mus musculus
Casp3	341.407	0.381977	0.163776	2.33231	0.0196842	0.281089	Mus musculus
Comtd1	120.404	0.551632	0.23658	2.33169	0.0197169	0.281322	Mus musculus
C1rl	45.5159	1.17393	0.503542	2.33134	0.0197354	0.281352	Mus musculus
Spryd7	850.121	-0.323019	0.138645	-2.32983	0.0198151	0.28213	Mus musculus
Smad1	772.289	0.324813	0.139424	2.32968	0.0198233	0.28213	Mus musculus
Ces2g	190.908	-0.435411	0.186922	-2.32937	0.0198392	0.28213	Mus musculus
2810029C07Rik	32.8321	-0.93292	0.400783	-2.32774	0.0199258	0.282786	Mus musculus
Krt18	26.3512	1.26838	0.544916	2.32766	0.0199303	0.282786	Mus musculus
Slco2a1	1082.94	0.560186	0.240674	2.32758	0.0199346	0.282786	Mus musculus
H2-M3	254.538	0.487582	0.209591	2.32635	0.0199998	0.283299	Mus musculus
Zranb1	1266.6	-0.267412	0.114953	-2.32627	0.0200042	0.283299	Mus musculus
Cxcl12	1983.03	0.516281	0.221964	2.32597	0.0200202	0.283299	Mus musculus
Serpina12	3175.88	-0.502183	0.21596	-2.32536	0.0200528	0.283322	Mus musculus
Uap1l1	482.024	0.422174	0.181555	2.32532	0.0200549	0.283322	Mus musculus
Atp13a2	1658.88	0.308063	0.132534	2.3244	0.020104	0.283783	Mus musculus
Serpinb9b	10.5638	-1.56681	0.675296	-2.32018	0.0203312	0.286066	Mus musculus
Ap3b2	5.46038	2.65511	1.14436	2.32018	0.0203313	0.286066	Mus musculus
Depdc7	84.4912	0.613823	0.264612	2.31971	0.0203567	0.286066	Mus musculus
Gja5	60.8893	0.844448	0.364043	2.31963	0.0203606	0.286066	Mus musculus
Inpp5a	1077.81	-0.327218	0.141079	-2.31939	0.0203741	0.286066	Mus musculus
Zfp90	135.789	0.474417	0.20455	2.31932	0.0203776	0.286066	Mus musculus
Ikzf3	20.5014	1.37206	0.591601	2.31924	0.0203822	0.286066	Mus musculus
Dnaaf3	57.9587	0.62956	0.271528	2.31859	0.0204175	0.286156	Mus musculus
Gm5884	24.2864	-1.01275	0.436811	-2.31851	0.0204219	0.286156	Mus musculus
Glis3	37.8982	1.14239	0.492919	2.3176	0.020471	0.28661	Mus musculus
Gm37844	6.57517	-1.94126	0.837954	-2.31667	0.0205218	0.287088	Mus musculus
Kcne3	26.6058	1.26177	0.545087	2.31481	0.0206235	0.288276	Mus musculus
Dennd3	75.6517	0.559333	0.24174	2.31378	0.0206798	0.288829	Mus musculus
H2-Ea	3365.7	0.493406	0.21328	2.31342	0.0206995	0.288869	Mus musculus
Sft2d3	96.569	-0.460383	0.199055	-2.31284	0.0207314	0.28908	Mus musculus
Rgs1	23.7328	1.24779	0.539815	2.31152	0.020804	0.289857	Mus musculus
Bcar3	209.082	0.404264	0.17496	2.31061	0.0208547	0.29021	Mus musculus
Rcan1	1865.46	-0.481932	0.208607	-2.31023	0.0208751	0.29021	Mus musculus
Selenop	5946.62	0.871617	0.377299	2.31015	0.02088	0.29021	Mus musculus
B4galt6	193.673	0.627525	0.271769	2.30904	0.0209414	0.290828	Mus musculus
Sbsn	43513.3	-0.436995	0.189339	-2.308	0.0209992	0.291396	Mus musculus
Inhba	145.47	1.25058	0.541925	2.30765	0.0210184	0.291427	Mus musculus
Mapk14	1948.26	-0.234787	0.101771	-2.30701	0.0210544	0.291567	Mus musculus
1700001O22Rik	36.0255	0.722507	0.313199	2.30686	0.0210624	0.291567	Mus musculus
Rasal2	387.726	-0.377533	0.163792	-2.30496	0.0211689	0.292306	Mus musculus
Rarres2	1478.64	1.31429	0.570229	2.30484	0.0211756	0.292306	Mus musculus
Gm10516	21.2151	-0.978621	0.424605	-2.30478	0.0211789	0.292306	Mus musculus
Cstdc6	72.0369	2.79007	1.2106	2.30469	0.0211838	0.292306	Mus musculus
Tnfrsf18	685.164	0.410711	0.178283	2.30371	0.0212391	0.292834	Mus musculus
Glipr1	47.5295	0.915927	0.397858	2.30214	0.0213271	0.293607	Mus musculus
Tmem65	2458.65	-0.313544	0.136199	-2.3021	0.0213293	0.293607	Mus musculus
Ddx60	81.5476	0.860714	0.374103	2.30074	0.0214063	0.294356	Mus musculus
Cdh3	669.97	0.540747	0.235053	2.30053	0.021418	0.294356	Mus musculus
Gng12	2750.66	-0.387084	0.168354	-2.29923	0.0214919	0.294961	Mus musculus
Tpcn2	187.834	0.512964	0.22311	2.29915	0.0214963	0.294961	Mus musculus
Panx1	602.846	0.378576	0.164741	2.29801	0.0215612	0.295616	Mus musculus
Bicdl1	1196.01	-0.351264	0.1529	-2.29734	0.0215994	0.295903	Mus musculus
Kif1b	2249.88	-0.551013	0.240024	-2.29565	0.0216957	0.296985	Mus musculus
Ifitm1	124.87	0.790484	0.344439	2.29499	0.0217336	0.297206	Mus musculus
Slc28a3	94.1387	-0.846462	0.368866	-2.29477	0.0217464	0.297206	Mus musculus
Sbno2	1837.24	0.384921	0.167805	2.29386	0.0217987	0.297547	Mus musculus
Yme1l1	1433.96	-0.312336	0.13617	-2.29373	0.0218059	0.297547	Mus musculus
Klk7	3544.53	-0.478216	0.208671	-2.29172	0.0219219	0.298774	Mus musculus
Camkv	23.0973	-1.29224	0.563962	-2.29137	0.0219422	0.298774	Mus musculus
Smarcd2	2664.78	0.292602	0.127713	2.29109	0.0219585	0.298774	Mus musculus
Lmf1	276.223	0.323046	0.141008	2.29097	0.0219654	0.298774	Mus musculus
Tmem35b	64.2073	0.69051	0.301559	2.2898	0.0220329	0.299243	Mus musculus
Fam216a	154.275	0.405196	0.176981	2.28949	0.0220508	0.299243	Mus musculus
Itgae	150.221	0.970732	0.423999	2.28947	0.022052	0.299243	Mus musculus
Gm47484	20.9073	-1.09378	0.47802	-2.28815	0.0221287	0.299632	Mus musculus
Apoc4	5.24691	3.26318	1.42613	2.28814	0.0221296	0.299632	Mus musculus
Tti1	340.876	-0.354471	0.154921	-2.28808	0.022133	0.299632	Mus musculus
Smco4	236.509	0.35353	0.154546	2.28754	0.0221642	0.299818	Mus musculus
Il3ra	68.0448	0.974413	0.426221	2.28617	0.0222443	0.300666	Mus musculus
Srpk2	1252.71	-0.352933	0.15451	-2.28421	0.0223591	0.30198	Mus musculus
Tlnrd1	507.947	0.371207	0.162566	2.28342	0.0224055	0.302369	Mus musculus
Slc9a1	1192.25	0.430688	0.188641	2.28311	0.0224237	0.302377	Mus musculus
Wdr86	29.1633	1.03348	0.452911	2.28185	0.022498	0.303141	Mus musculus
Cd84	200.276	0.709383	0.310995	2.28101	0.0225476	0.303572	Mus musculus
Hectd1	2354.25	-0.399222	0.175122	-2.27968	0.0226266	0.304396	Mus musculus
Sgsh	337.252	0.325963	0.143065	2.27843	0.0227012	0.305055	Mus musculus
Trpm4	582.7	-0.373879	0.164107	-2.27826	0.022711	0.305055	Mus musculus
Gm26596	10.7804	-1.53245	0.673242	-2.27623	0.0228324	0.306244	Mus musculus
Cab39	2049.64	-0.270318	0.11876	-2.27618	0.0228352	0.306244	Mus musculus
Stk33	5.7407	2.84476	1.25024	2.27538	0.0228834	0.306652	Mus musculus
Vwa7	47.9696	-1.34006	0.589241	-2.27421	0.0229535	0.307203	Mus musculus
Pygo1	217.965	-0.518948	0.2282	-2.2741	0.0229602	0.307203	Mus musculus
Gjb6	49.7503	0.612598	0.269478	2.27328	0.0230095	0.307441	Mus musculus
Krt77	87863.3	-0.52687	0.23179	-2.27305	0.023023	0.307441	Mus musculus
Tent5a	1206.86	0.505909	0.222582	2.27291	0.0230317	0.307441	Mus musculus
Dok3	296.49	0.474359	0.20876	2.27227	0.0230703	0.307542	Mus musculus
Tifab	115.371	0.939456	0.413458	2.27219	0.023075	0.307542	Mus musculus
Lipg	117.843	-1.04046	0.458055	-2.27148	0.0231181	0.307877	Mus musculus
Gm40557	6.29655	-1.77618	0.782292	-2.27048	0.0231782	0.308438	Mus musculus
Cxcl9	115.05	1.20976	0.532971	2.26984	0.023217	0.308619	Mus musculus
Trp53	1091.8	0.375163	0.165304	2.26953	0.0232359	0.308619	Mus musculus
Gm3776	35.8881	-1.05355	0.464261	-2.2693	0.02325	0.308619	Mus musculus
Ffar2	86.4556	0.806635	0.35549	2.26908	0.0232636	0.308619	Mus musculus
Fhip1a	708.17	-0.312829	0.137951	-2.26769	0.0233479	0.3095	Mus musculus
Arpc3	1950.31	0.401631	0.177207	2.26645	0.023424	0.310108	Mus musculus
Adamts5	360.535	0.836894	0.369304	2.26614	0.0234428	0.310108	Mus musculus
Megf6	1075.69	0.410098	0.180976	2.26604	0.0234491	0.310108	Mus musculus
Slc2a6	40.2897	0.966827	0.426712	2.26576	0.023466	0.310108	Mus musculus
Gck	87.619	-1.23366	0.544557	-2.26544	0.0234855	0.310128	Mus musculus
Plp1	544.786	0.296498	0.130936	2.26446	0.0235461	0.310689	Mus musculus
Sgsm1	28.3671	-0.87871	0.388485	-2.26189	0.0237044	0.312539	Mus musculus
D16Ertd472e	761.091	0.439482	0.194444	2.2602	0.0238086	0.313672	Mus musculus
Prune2	93.7642	1.15627	0.511758	2.2594	0.0238586	0.314089	Mus musculus
Prepl	380.691	-0.374865	0.166002	-2.2582	0.0239331	0.314829	Mus musculus
Gm15672	5.49099	-2.19336	0.971554	-2.25758	0.0239718	0.315059	Mus musculus
Hacd4	155.054	0.848797	0.376099	2.25685	0.0240177	0.315059	Mus musculus
Usp4	2066.41	-0.243646	0.107962	-2.25678	0.0240219	0.315059	Mus musculus
Kctd11	736.894	-0.669801	0.296831	-2.2565	0.0240392	0.315059	Mus musculus
Col4a2	2033.21	0.670828	0.297293	2.25645	0.0240422	0.315059	Mus musculus
Coro7	559.323	0.295501	0.13101	2.25556	0.0240983	0.315553	Mus musculus
Gm6557	619.021	-0.558066	0.247584	-2.25405	0.024193	0.316391	Mus musculus
Kpna4	1599.34	-0.326988	0.145073	-2.25395	0.024199	0.316391	Mus musculus
Vsig4	7.26607	3.34553	1.48473	2.25329	0.0242407	0.316695	Mus musculus
Alox12e	4833.34	0.688895	0.305858	2.25234	0.0243009	0.317241	Mus musculus
Hars	1336.35	-0.340224	0.151073	-2.25204	0.0243195	0.317242	Mus musculus
Myh9	6508.89	0.281786	0.125182	2.25101	0.0243851	0.317708	Mus musculus
Spic	7.09657	2.12295	0.943157	2.2509	0.0243921	0.317708	Mus musculus
Trim11	887.363	0.308677	0.137194	2.24992	0.0244538	0.318094	Mus musculus
Tmem243	234.577	0.35305	0.156922	2.24984	0.0244588	0.318094	Mus musculus
Limk1	203.142	0.438377	0.19488	2.24947	0.0244824	0.31816	Mus musculus
Cxcl11	15.5232	1.44901	0.644356	2.24877	0.0245274	0.318301	Mus musculus
Slc38a1	131.906	0.655431	0.291491	2.24855	0.0245413	0.318301	Mus musculus
Crip2	3293.34	-0.437727	0.194686	-2.24838	0.0245521	0.318301	Mus musculus
Nptx1	156.477	0.800128	0.355907	2.24814	0.0245673	0.318301	Mus musculus
Stat4	10.0327	2.01108	0.894705	2.24776	0.0245916	0.318376	Mus musculus
Cd160	22.0226	1.06591	0.474703	2.24542	0.024741	0.320069	Mus musculus
Tbxas1	38.8474	1.14176	0.508726	2.24436	0.0248092	0.32071	Mus musculus
Ptrh1	443.39	-0.495628	0.220877	-2.24391	0.0248385	0.320818	Mus musculus
Man1c1	453.448	0.535086	0.238489	2.24365	0.0248548	0.320818	Mus musculus
Gm9797	56.3368	-0.822638	0.366713	-2.24328	0.0248789	0.320887	Mus musculus
Smim29	294.347	0.505193	0.22528	2.24251	0.0249286	0.321288	Mus musculus
Ppp2r5c	2181.47	-0.222198	0.0991088	-2.24195	0.0249643	0.321507	Mus musculus
Ackr4	761.254	0.396377	0.176862	2.24116	0.0250156	0.321802	Mus musculus
Sptbn2	3423.26	-0.417855	0.186457	-2.24102	0.0250247	0.321802	Mus musculus
Klk9	308.355	-0.727613	0.324799	-2.2402	0.0250782	0.322249	Mus musculus
Pla2g3	132.851	-0.7135	0.318577	-2.23964	0.025114	0.322469	Mus musculus
Adam23	307.79	0.553979	0.247543	2.23791	0.0252272	0.32368	Mus musculus
Rgl1	485.306	0.721923	0.322729	2.23693	0.0252909	0.324168	Mus musculus
Pilra	23.5198	1.56129	0.69802	2.23675	0.0253029	0.324168	Mus musculus
Slc41a1	892.69	-0.336658	0.150569	-2.23591	0.0253577	0.324627	Mus musculus
Arhgef10l	645.12	-0.274038	0.122595	-2.23531	0.0253973	0.324893	Mus musculus
Atp6v0a4	582.71	-0.345598	0.154657	-2.23461	0.0254433	0.325239	Mus musculus
Gm13785	5.28377	2.22739	0.996998	2.23409	0.0254769	0.325426	Mus musculus
Osgepl1	206.772	-0.529426	0.237132	-2.23262	0.0255742	0.326311	Mus musculus
Bace2	300.253	-0.597304	0.267553	-2.23247	0.0255841	0.326311	Mus musculus
Ccl17	5.35604	2.52955	1.13379	2.23107	0.0256766	0.327248	Mus musculus
Rab32	380.225	0.549806	0.24654	2.23009	0.0257412	0.327767	Mus musculus
Gcc2	357.981	-0.28458	0.127627	-2.22977	0.0257629	0.327767	Mus musculus
Ltb4r1	304.318	0.525116	0.235521	2.22959	0.0257745	0.327767	Mus musculus
Pik3cg	87.2613	0.855901	0.384292	2.22722	0.0259328	0.329536	Mus musculus
Kcmf1	1755.66	-0.315978	0.141926	-2.22635	0.0259908	0.329738	Mus musculus
Traf5	303.56	-0.452667	0.203346	-2.2261	0.0260077	0.329738	Mus musculus
Aldh3b1	94.569	0.811682	0.364699	2.22562	0.0260395	0.329738	Mus musculus
Rnf180	24.5412	1.00625	0.45217	2.22537	0.0260563	0.329738	Mus musculus
Mid1ip1	2904.5	-0.286942	0.128944	-2.22533	0.0260589	0.329738	Mus musculus
Gm16845	53.8799	0.723294	0.325038	2.22526	0.0260638	0.329738	Mus musculus
Msto1	399.428	0.362175	0.162805	2.2246	0.0261081	0.330056	Mus musculus
Mdfi	113.23	0.573065	0.257685	2.22389	0.0261556	0.330172	Mus musculus
1700101I11Rik	37.0616	-1.10799	0.498221	-2.22389	0.0261557	0.330172	Mus musculus
Erp29	1945.98	0.324811	0.146146	2.22251	0.026249	0.330905	Mus musculus
5330413P13Rik	5.92362	-2.27207	1.02232	-2.22246	0.0262522	0.330905	Mus musculus
Cd209g	210.995	1.65152	0.743474	2.22135	0.0263272	0.331432	Mus musculus
Procr	91.8893	0.978831	0.440669	2.22124	0.026335	0.331432	Mus musculus
Cfl1	5879.74	0.419749	0.188992	2.22099	0.0263519	0.331432	Mus musculus
Scarf1	98.1759	0.654227	0.294703	2.21995	0.026422	0.332071	Mus musculus
Clip4	1973.19	-0.391971	0.176594	-2.21962	0.0264445	0.332111	Mus musculus
Dcxr	219.564	0.450947	0.203211	2.2191	0.0264796	0.332309	Mus musculus
Kctd4	265.553	-0.836829	0.377301	-2.21793	0.0265593	0.332835	Mus musculus
Panct2	5.42497	2.42409	1.09301	2.21781	0.0265676	0.332835	Mus musculus
Gm5038	12.6136	-1.40876	0.635253	-2.21764	0.0265796	0.332835	Mus musculus
Batf2	26.3414	1.00205	0.451929	2.21727	0.026605	0.332911	Mus musculus
Pex3	775.926	-0.290807	0.131193	-2.21664	0.0266477	0.333203	Mus musculus
Lipa	416.768	0.511567	0.230838	2.21613	0.0266826	0.333396	Mus musculus
Gm49201	13.2067	-1.43179	0.646509	-2.21464	0.0267845	0.334109	Mus musculus
Slc26a9	54.7171	-0.700148	0.31616	-2.21454	0.0267918	0.334109	Mus musculus
Acss2	1211.97	-0.410641	0.185437	-2.21445	0.0267979	0.334109	Mus musculus
Pus1	484.092	0.291611	0.131725	2.2138	0.0268429	0.334381	Mus musculus
Casp6	378.829	0.503894	0.227668	2.21329	0.0268779	0.334381	Mus musculus
Il17ra	658.785	0.534466	0.241481	2.21328	0.026878	0.334381	Mus musculus
A530064D06Rik	10.2117	1.5451	0.698206	2.21296	0.0269005	0.334418	Mus musculus
Rnf13	1665.52	-0.218608	0.0989751	-2.20872	0.0271944	0.337827	Mus musculus
Scel	3180.53	-0.480102	0.217426	-2.20812	0.0272361	0.338026	Mus musculus
S1pr3	134.354	0.761189	0.344753	2.20792	0.0272497	0.338026	Mus musculus
C130074G19Rik	743.605	0.425805	0.193057	2.20559	0.0274128	0.339804	Mus musculus
Rmdn1	147.125	-0.496306	0.225187	-2.20397	0.0275265	0.340631	Mus musculus
Aplnr	239.259	1.00244	0.454842	2.20393	0.0275292	0.340631	Mus musculus
Scly	230.423	0.405317	0.183918	2.20379	0.027539	0.340631	Mus musculus
2410006H16Rik	556.797	0.627745	0.284916	2.20326	0.0275761	0.340846	Mus musculus
Il15ra	447.774	0.318186	0.144436	2.20295	0.0275985	0.340877	Mus musculus
Ckap2l	205.181	-0.640793	0.29111	-2.20121	0.0277215	0.341956	Mus musculus
Osm	11.3563	1.57869	0.717211	2.20115	0.0277257	0.341956	Mus musculus
Ninj1	663.699	0.468221	0.212763	2.20066	0.0277598	0.342133	Mus musculus
Smpd3	535.848	-0.620498	0.282005	-2.20031	0.027785	0.342198	Mus musculus
Myo18a	4389.05	-0.263498	0.119803	-2.19943	0.0278473	0.342719	Mus musculus
Steap4	1050.35	0.493736	0.22452	2.19907	0.0278727	0.342787	Mus musculus
Rab34	541.921	0.324772	0.147712	2.19869	0.0279002	0.342879	Mus musculus
C2	261.973	0.575986	0.262032	2.19815	0.0279381	0.343025	Mus musculus
Gm10252	28.7345	1.0058	0.45765	2.19775	0.0279669	0.343025	Mus musculus
Igll1	5.1735	2.68588	1.22214	2.19768	0.0279719	0.343025	Mus musculus
Scml2	131.507	-0.669308	0.304691	-2.19668	0.0280433	0.343433	Mus musculus
Sema5b	14.2547	1.32331	0.602494	2.19639	0.0280638	0.343433	Mus musculus
Elf3	22.3346	1.28072	0.583106	2.19638	0.0280651	0.343433	Mus musculus
Stk26	172.134	-0.479426	0.218319	-2.19599	0.0280925	0.343524	Mus musculus
Akt1	2436.75	0.261901	0.119282	2.19564	0.0281175	0.343586	Mus musculus
Arhgap33	148.26	0.390692	0.177975	2.19521	0.0281485	0.34372	Mus musculus
Magef1	92.0776	0.548165	0.249904	2.19351	0.028271	0.34497	Mus musculus
Gm10221	145.159	-0.819357	0.373702	-2.19254	0.0283403	0.345571	Mus musculus
Lrfn4	297.976	0.45356	0.206998	2.19113	0.0284424	0.346264	Mus musculus
Crem	172.974	0.385485	0.175934	2.19107	0.0284467	0.346264	Mus musculus
Dsg1c	21.7748	2.22274	1.01454	2.19088	0.0284601	0.346264	Mus musculus
Aldoc	299.725	-0.462973	0.211341	-2.19064	0.0284777	0.346264	Mus musculus
Actc1	531.038	0.533812	0.243955	2.18816	0.028658	0.34821	Mus musculus
Hsd17b14	171.949	-0.536668	0.245365	-2.18722	0.0287264	0.348794	Mus musculus
Thap12	1538.53	-0.413666	0.189183	-2.18659	0.0287722	0.349104	Mus musculus
4833439L19Rik	2145.95	-0.22614	0.103451	-2.18596	0.0288188	0.349276	Mus musculus
Mmp14	1551.4	0.639396	0.292531	2.18574	0.0288348	0.349276	Mus musculus
Hectd2	25.4081	-1.17665	0.538372	-2.18557	0.0288473	0.349276	Mus musculus
Yod1	865.301	-0.552508	0.252905	-2.18465	0.0289148	0.349847	Mus musculus
Rnf114	1119.63	0.35214	0.161319	2.18288	0.0290444	0.350972	Mus musculus
Pacs1	454.589	0.347659	0.15928	2.18269	0.0290586	0.350972	Mus musculus
Crtc2	631.515	0.313094	0.143454	2.18255	0.029069	0.350972	Mus musculus
Parp10	480.938	0.440978	0.202101	2.18197	0.0291116	0.351178	Mus musculus
Or51e1	23.8922	0.989971	0.453748	2.18176	0.0291269	0.351178	Mus musculus
Lrwd1	320.203	0.379464	0.17396	2.18133	0.0291592	0.351321	Mus musculus
Igf1	376.036	0.840409	0.385372	2.18077	0.0292001	0.351567	Mus musculus
Gm15675	318.475	-0.382717	0.175529	-2.18036	0.0292306	0.351688	Mus musculus
Amotl1	3214.23	-0.430644	0.197557	-2.17985	0.0292688	0.351789	Mus musculus
Ccl9	468.096	1.521	0.697847	2.17956	0.0292901	0.351789	Mus musculus
Grwd1	296.793	0.3125	0.143409	2.17908	0.029326	0.351789	Mus musculus
Sros1	6.32603	1.75951	0.807497	2.17896	0.0293344	0.351789	Mus musculus
Srrm4	70.4224	-0.679397	0.311816	-2.17884	0.0293437	0.351789	Mus musculus
Gm7993	121.422	-0.589897	0.270769	-2.1786	0.0293618	0.351789	Mus musculus
Snhg1	669.335	0.352343	0.161764	2.17813	0.0293964	0.351959	Mus musculus
Ticam1	240.294	0.327895	0.150597	2.1773	0.0294584	0.352455	Mus musculus
Cd302	324.648	0.969249	0.44529	2.17667	0.0295053	0.352771	Mus musculus
Nipsnap3b	192.648	0.542236	0.249154	2.17631	0.0295322	0.352847	Mus musculus
Bcl2l11	171.912	0.366563	0.168505	2.17538	0.0296015	0.353398	Mus musculus
Car4	58.5863	1.05791	0.486365	2.17514	0.0296194	0.353398	Mus musculus
Palmd	1413.96	-0.57819	0.265948	-2.17408	0.0296994	0.354107	Mus musculus
Psme1	2037.14	0.293422	0.135024	2.17311	0.0297719	0.354725	Mus musculus
Scd3	6923.03	-0.713786	0.328544	-2.17258	0.0298122	0.354959	Mus musculus
Zbed5-ps	62.6108	-0.561426	0.25847	-2.17211	0.0298474	0.355132	Mus musculus
Tlcd3a	2506.89	-0.517101	0.238194	-2.17092	0.0299371	0.355954	Mus musculus
P2rx4	431.148	0.466303	0.214833	2.17053	0.0299666	0.356056	Mus musculus
Sla2	27.6994	0.739142	0.340578	2.17026	0.0299872	0.356056	Mus musculus
Col16a1	2394.13	0.288021	0.132775	2.16924	0.0300643	0.356726	Mus musculus
St3gal5	276.936	-1.09502	0.505043	-2.16817	0.0301457	0.357445	Mus musculus
Prcp	363.308	0.462726	0.213448	2.16786	0.0301695	0.35748	Mus musculus
Csgalnact1	137.519	0.418412	0.193078	2.16706	0.0302305	0.357956	Mus musculus
Epor	24.5927	0.962455	0.444319	2.16614	0.0303008	0.35826	Mus musculus
Ropn1l	8.45413	1.44495	0.667115	2.16597	0.0303135	0.35826	Mus musculus
Ranbp17	20.9373	0.949819	0.438533	2.1659	0.0303186	0.35826	Mus musculus
Clta	2881.05	0.358884	0.165783	2.16478	0.0304048	0.359032	Mus musculus
Usp46	531.129	-0.399097	0.184422	-2.16405	0.0304609	0.359446	Mus musculus
Dusp2	29.6889	1.07521	0.497037	2.16324	0.0305229	0.359778	Mus musculus
Ldlrad4	77.3427	-0.766494	0.354344	-2.16314	0.0305308	0.359778	Mus musculus
Htra1	2771.48	0.360481	0.166693	2.16255	0.0305758	0.360061	Mus musculus
Epx	13.5432	2.54731	1.17816	2.16211	0.03061	0.360217	Mus musculus
Tmsb10	1955.86	0.461813	0.213642	2.16162	0.0306478	0.360416	Mus musculus
Rasd2	33.8458	-0.66711	0.308891	-2.1597	0.0307962	0.361914	Mus musculus
Adam15	1332.69	0.341887	0.158334	2.15928	0.0308281	0.362041	Mus musculus
Rhbdl2	285.317	-0.405776	0.187952	-2.15893	0.0308557	0.362117	Mus musculus
Dnaja2	3025.81	-0.191286	0.0886207	-2.15848	0.0308908	0.362282	Mus musculus
Amz1	147.806	-0.428676	0.198645	-2.158	0.0309278	0.362469	Mus musculus
Nlgn2	484.51	0.302222	0.140099	2.15721	0.0309894	0.362873	Mus musculus
Gm37292	8.18848	-1.38961	0.644227	-2.15702	0.0310045	0.362873	Mus musculus
Gpatch11	374.232	-0.269152	0.124822	-2.15629	0.0310613	0.36329	Mus musculus
4632427E13Rik	82.2905	-0.510594	0.236826	-2.15599	0.0310845	0.363314	Mus musculus
2210017I01Rik	36.5023	-0.950912	0.441228	-2.15515	0.0311503	0.363699	Mus musculus
Cacna1d	50.485	0.675385	0.313422	2.15488	0.0311714	0.363699	Mus musculus
Gabarapl2	1826.46	-0.383159	0.17782	-2.15476	0.0311808	0.363699	Mus musculus
Sema3d	971.577	-0.431945	0.200536	-2.15395	0.0312441	0.363902	Mus musculus
Sema3c	1477.56	-0.446765	0.207417	-2.15395	0.0312441	0.363902	Mus musculus
Cd37	286.724	0.83735	0.388791	2.15373	0.0312617	0.363902	Mus musculus
Sema3f	1639.24	0.367715	0.170844	2.15234	0.0313708	0.36468	Mus musculus
Rnft1	969.248	-0.302966	0.140762	-2.15234	0.031371	0.36468	Mus musculus
Gpr157	218.896	-0.415583	0.193218	-2.15085	0.0314883	0.365546	Mus musculus
H6pd	345.898	0.734422	0.341457	2.15085	0.0314884	0.365546	Mus musculus
Pcgf2	353.546	0.425962	0.198068	2.15058	0.0315093	0.365546	Mus musculus
4632428C04Rik	14.2447	-1.61613	0.751842	-2.14956	0.0315902	0.366237	Mus musculus
Ifi209	29.7571	1.15491	0.537508	2.14864	0.0316626	0.366768	Mus musculus
Gpr68	88.0263	0.826344	0.384634	2.14839	0.0316827	0.366768	Mus musculus
St6galnac5	96.5328	0.755116	0.351515	2.14817	0.0316999	0.366768	Mus musculus
Parm1	189.066	0.574978	0.267796	2.14708	0.031787	0.367257	Mus musculus
Kat14	555.352	-0.336014	0.156521	-2.14678	0.0318112	0.367257	Mus musculus
Rnf130	870.04	0.46674	0.217439	2.14653	0.0318307	0.367257	Mus musculus
Arg1	783.558	-0.414743	0.193224	-2.14643	0.0318384	0.367257	Mus musculus
Gnl2	747.207	-0.298358	0.13901	-2.1463	0.031849	0.367257	Mus musculus
Oas1g	54.4061	0.870815	0.405909	2.14534	0.0319254	0.367891	Mus musculus
Musk	8.31559	-2.2453	1.04683	-2.14486	0.0319639	0.368087	Mus musculus
Ppp1r18	658.064	0.364665	0.170118	2.1436	0.0320652	0.369008	Mus musculus
Pfn1	5387.27	0.339123	0.15823	2.14323	0.0320945	0.369074	Mus musculus
Slc35c1	381.018	0.362205	0.169018	2.14299	0.0321139	0.369074	Mus musculus
Wdr81	527.848	0.352785	0.164718	2.14175	0.0322132	0.369921	Mus musculus
Zdhhc9	916.424	-0.433416	0.202385	-2.14154	0.0322307	0.369921	Mus musculus
Gja4	169.456	0.65973	0.308172	2.14079	0.0322911	0.370252	Mus musculus
Trak1	2452.51	-0.274568	0.128264	-2.14065	0.0323025	0.370252	Mus musculus
Tlr8	18.0748	1.2566	0.587504	2.13888	0.0324452	0.371639	Mus musculus
Ino80e	525.884	0.264212	0.123588	2.13785	0.0325288	0.372349	Mus musculus
Cep85	271.057	-0.562779	0.263363	-2.1369	0.0326065	0.37299	Mus musculus
Arhgap25	151.082	0.517322	0.242214	2.1358	0.0326955	0.373759	Mus musculus
Kif26b	233.501	0.404673	0.189497	2.13551	0.0327191	0.37378	Mus musculus
Cd48	95.1327	0.893508	0.418495	2.13505	0.032757	0.373964	Mus musculus
Wdyhv1	273.212	-0.335751	0.157307	-2.13437	0.0328124	0.374349	Mus musculus
Col4a1	2792.06	0.697434	0.326935	2.13325	0.0329043	0.375149	Mus musculus
Septin3	244.482	0.657533	0.308409	2.13201	0.0330058	0.376057	Mus musculus
Nme6	173.104	-0.623626	0.292565	-2.13158	0.0330415	0.376214	Mus musculus
Idi2	8.83438	-3.17473	1.49044	-2.13006	0.0331667	0.377389	Mus musculus
Mt4	214.252	-0.698815	0.328138	-2.12964	0.0332016	0.377537	Mus musculus
Rasgrf1	52.9948	-0.864873	0.406227	-2.12904	0.033251	0.37768	Mus musculus
9430025C20Rik	6.46952	1.49001	0.699877	2.12895	0.0332581	0.37768	Mus musculus
Tlr6	61.3392	0.829586	0.389721	2.12867	0.0332818	0.377699	Mus musculus
Fcho1	690.251	-0.36664	0.172289	-2.12806	0.0333323	0.377892	Mus musculus
Raf1	2088.04	-0.23342	0.109693	-2.12793	0.0333427	0.377892	Mus musculus
Tiparp	352.863	-0.527846	0.248152	-2.12711	0.0334108	0.378373	Mus musculus
Fkbp1b	29.9037	0.796463	0.374492	2.12678	0.0334381	0.378373	Mus musculus
9930111J21Rik2	95.7754	0.638371	0.30018	2.12663	0.0334512	0.378373	Mus musculus
Cd247	89.6084	0.575921	0.270969	2.12541	0.0335523	0.379261	Mus musculus
Il36b	108.894	-1.014	0.477163	-2.12506	0.0335818	0.379261	Mus musculus
Rap2b	648.431	0.371152	0.174669	2.12489	0.0335959	0.379261	Mus musculus
Mcpt4	515.429	1.5444	0.727047	2.12421	0.0336522	0.379545	Mus musculus
Thnsl1	67.2855	-0.575158	0.270782	-2.12406	0.0336653	0.379545	Mus musculus
Dusp16	872.399	-0.418217	0.196979	-2.12315	0.0337413	0.380153	Mus musculus
Tnfaip6	88.9615	0.926738	0.4367	2.12214	0.0338262	0.380451	Mus musculus
Stk3	225.489	0.405556	0.191111	2.12209	0.0338298	0.380451	Mus musculus
Bend5	34.4144	0.70597	0.332684	2.12204	0.0338341	0.380451	Mus musculus
H2-Aa	2539.02	0.504892	0.237993	2.12146	0.0338832	0.380754	Mus musculus
Lrrc28	792.909	-0.386409	0.182216	-2.12061	0.0339543	0.38079	Mus musculus
Ivl	1347.93	-0.81323	0.383506	-2.12052	0.0339624	0.38079	Mus musculus
Htr7	20.5478	1.62509	0.766456	2.12027	0.0339836	0.38079	Mus musculus
Cd34	3658.16	-0.430239	0.202932	-2.12011	0.0339968	0.38079	Mus musculus
Rora	3370.2	-0.353887	0.166922	-2.12007	0.0340005	0.38079	Mus musculus
Sptssa	3991.25	-0.26736	0.126123	-2.11984	0.0340193	0.38079	Mus musculus
Cd22	12.9324	2.05059	0.967465	2.11955	0.0340437	0.380816	Mus musculus
L3mbtl2	299.566	0.308845	0.145786	2.11849	0.0341336	0.381173	Mus musculus
Miga2	983.698	-0.252622	0.119251	-2.1184	0.0341416	0.381173	Mus musculus
Gm37422	96.0087	0.475481	0.22447	2.11824	0.0341547	0.381173	Mus musculus
Pisd-ps1	43.8742	0.606214	0.286203	2.11813	0.0341643	0.381173	Mus musculus
Cd96	31.8494	0.878505	0.414983	2.11696	0.034263	0.382025	Mus musculus
Sp9	5.32743	2.66598	1.25998	2.1159	0.0343536	0.382788	Mus musculus
Srpk1	2895.54	-0.386825	0.18292	-2.11472	0.0344534	0.383651	Mus musculus
Msmo1	5748.25	-0.35003	0.165566	-2.11414	0.034503	0.383731	Mus musculus
Acp2	524.998	0.358486	0.169574	2.11404	0.0345117	0.383731	Mus musculus
1700025G04Rik	1021.02	-0.414033	0.195866	-2.11386	0.0345275	0.383731	Mus musculus
Cst3	10223.2	0.319963	0.151412	2.11319	0.0345845	0.383895	Mus musculus
Atp12a	190.295	-0.561331	0.265635	-2.11316	0.0345869	0.383895	Mus musculus
Gm15832	61.3372	0.676274	0.320239	2.11178	0.0347055	0.384962	Mus musculus
C2cd2l	341.323	0.313484	0.148503	2.11095	0.0347764	0.385275	Mus musculus
Zcwpw1	125.472	-0.48041	0.227582	-2.11093	0.0347785	0.385275	Mus musculus
Tacstd2	8302.32	-0.424129	0.201018	-2.1099	0.0348666	0.386003	Mus musculus
Adam12	57.7682	1.12841	0.535189	2.10843	0.0349937	0.38716	Mus musculus
F730043M19Rik	73.7004	0.54952	0.260826	2.10685	0.0351308	0.388427	Mus musculus
Acadm	2659.7	-0.382064	0.181423	-2.10593	0.0352107	0.38906	Mus musculus
Mmrn2	405.571	0.545294	0.259002	2.10537	0.0352592	0.389346	Mus musculus
Gsk3b	1287.01	-0.281849	0.133901	-2.10491	0.0352989	0.389535	Mus musculus
F7	13.8448	1.54237	0.733011	2.10416	0.0353649	0.390012	Mus musculus
Smim13	547.073	-0.329724	0.156772	-2.10321	0.0354475	0.390626	Mus musculus
Tsc22d2	734.638	-0.374555	0.178105	-2.103	0.035466	0.390626	Mus musculus
Cipc	1349.03	-0.317528	0.151105	-2.10137	0.0356085	0.391785	Mus musculus
Tifa	131.913	0.663699	0.315868	2.10119	0.0356241	0.391785	Mus musculus
Id3	776.077	0.430583	0.20494	2.10102	0.0356396	0.391785	Mus musculus
Exoc3l4	24.8051	1.01263	0.482073	2.10058	0.0356782	0.391959	Mus musculus
Icosl	171.382	0.761117	0.362395	2.10024	0.0357078	0.392033	Mus musculus
Tor4a	439.175	0.361542	0.172178	2.09982	0.0357446	0.392187	Mus musculus
Enpp1	561.05	0.403334	0.192209	2.09841	0.0358687	0.39318	Mus musculus
H2-K1	3640.81	0.398112	0.189733	2.09828	0.0358808	0.39318	Mus musculus
Alox15	165.562	2.56911	1.22457	2.09796	0.0359084	0.393231	Mus musculus
Hsd17b2	176.561	-0.443579	0.211803	-2.0943	0.0362336	0.396374	Mus musculus
Serpinb9	138.353	0.639005	0.305206	2.09369	0.036288	0.396374	Mus musculus
Borcs5	157.694	-0.342954	0.163812	-2.09359	0.0362969	0.396374	Mus musculus
Naip2	43.7009	0.749508	0.358022	2.09347	0.0363075	0.396374	Mus musculus
Bpnt2	1646.53	-0.284359	0.135834	-2.09343	0.0363107	0.396374	Mus musculus
Cwh43	617.162	-0.546978	0.261356	-2.09285	0.0363627	0.396406	Mus musculus
Hmox1	1242.67	0.601739	0.287551	2.09264	0.0363817	0.396406	Mus musculus
Snx5	1811.85	0.436983	0.208821	2.09262	0.0363828	0.396406	Mus musculus
Srsf9	674.883	0.370104	0.176916	2.09198	0.0364404	0.3965	Mus musculus
Gas6	7079.91	0.83202	0.397725	2.09195	0.0364432	0.3965	Mus musculus
Gm37254	120.349	0.494126	0.236263	2.09142	0.0364901	0.3965	Mus musculus
Ubxn4	1949.5	-0.215912	0.103239	-2.09138	0.0364941	0.3965	Mus musculus
Crlf2	150.32	0.567164	0.27121	2.09124	0.0365067	0.3965	Mus musculus
Tlr7	38.6983	1.19792	0.572903	2.09097	0.0365307	0.396511	Mus musculus
Gpnmb	722.207	0.625626	0.299311	2.09022	0.0365979	0.396767	Mus musculus
Sh3bgrl	1089.62	0.482938	0.231049	2.09019	0.0366005	0.396767	Mus musculus
Card9	161.538	0.414386	0.198305	2.08965	0.0366496	0.396906	Mus musculus
Cd209f	199.057	1.62834	0.779283	2.08954	0.0366595	0.396906	Mus musculus
Cadm2	116.054	0.464932	0.222558	2.08904	0.0367044	0.397142	Mus musculus
Htra2	464.426	0.412409	0.197574	2.08737	0.0368549	0.39852	Mus musculus
Mvd	1143.94	-0.402802	0.193006	-2.08699	0.0368891	0.398639	Mus musculus
Ecrg4	6.16221	1.64395	0.788298	2.08545	0.0370289	0.399664	Mus musculus
Ednrb	353.772	1.46919	0.704502	2.08543	0.0370304	0.399664	Mus musculus
Gm26797	21.5371	-1.23227	0.591186	-2.08441	0.0371229	0.400054	Mus musculus
Gnai3	3554.88	-0.423301	0.203087	-2.08433	0.0371297	0.400054	Mus musculus
Ucp2	8506.73	0.383374	0.183938	2.08426	0.0371364	0.400054	Mus musculus
Cic	1613.06	0.242268	0.116267	2.08372	0.0371859	0.400337	Mus musculus
Mucl1	20.6223	1.30866	0.628272	2.08295	0.0372561	0.400711	Mus musculus
Svep1	507.041	1.36013	0.653024	2.08282	0.0372673	0.400711	Mus musculus
Ptpdc1	198.983	-0.382702	0.183867	-2.08141	0.0373964	0.401848	Mus musculus
Lrrc8e	467.01	-0.413896	0.198936	-2.08055	0.0374752	0.40217	Mus musculus
Atp6v1c2	1203.29	-0.488987	0.23505	-2.08035	0.0374932	0.40217	Mus musculus
9430073C21Rik	12.9385	-2.76756	1.33036	-2.08032	0.0374965	0.40217	Mus musculus
N4bp2	285.014	-0.34003	0.16354	-2.07918	0.0376005	0.40283	Mus musculus
Ccdc17	70.5563	-0.524863	0.252458	-2.07901	0.0376166	0.40283	Mus musculus
Tmprss5	18.5783	0.992206	0.477279	2.07888	0.0376284	0.40283	Mus musculus
Gtf2ird2	170.413	0.424733	0.204363	2.07832	0.0376798	0.403129	Mus musculus
Dock2	201.33	0.727945	0.35035	2.07777	0.0377309	0.403425	Mus musculus
Pglyrp3	53.5027	-0.992336	0.478201	-2.07514	0.0379734	0.405651	Mus musculus
Pdgfra	492.996	0.871851	0.420169	2.075	0.0379863	0.405651	Mus musculus
3110080O07Rik	20.9294	1.26181	0.60826	2.07445	0.0380375	0.405946	Mus musculus
Gpam	2589.43	-0.438255	0.211351	-2.07358	0.0381181	0.406034	Mus musculus
Cnp	569.678	0.364547	0.175815	2.07347	0.0381285	0.406034	Mus musculus
Card11	33.8569	1.10295	0.531987	2.07327	0.0381473	0.406034	Mus musculus
Fah	254.069	0.458144	0.220999	2.07306	0.0381669	0.406034	Mus musculus
F5	52.9819	1.67477	0.807911	2.07296	0.0381758	0.406034	Mus musculus
Stk10	441.928	-0.445616	0.215048	-2.07217	0.0382493	0.406034	Mus musculus
Tnc	490.005	0.748419	0.361203	2.07202	0.0382637	0.406034	Mus musculus
Utp14b	75.6949	-0.542587	0.261911	-2.07165	0.038298	0.406034	Mus musculus
Rab18	3692.21	-0.261035	0.126003	-2.07165	0.0382985	0.406034	Mus musculus
C1qtnf1	318.034	0.542095	0.261703	2.07141	0.0383205	0.406034	Mus musculus
Zbtb18	616.494	-0.481694	0.232545	-2.0714	0.0383213	0.406034	Mus musculus
Egr3	1865.91	-0.475297	0.229481	-2.07118	0.0383416	0.406034	Mus musculus
Slc16a1	781.839	-0.334771	0.161642	-2.07106	0.0383527	0.406034	Mus musculus
Kctd17	479.762	0.298684	0.144268	2.07034	0.0384201	0.40639	Mus musculus
Zfp707	315.209	-0.427003	0.206262	-2.0702	0.0384337	0.40639	Mus musculus
Gga2	1328.21	0.271657	0.131245	2.06986	0.0384658	0.40648	Mus musculus
Marchf8	1411.59	-0.271532	0.131242	-2.06894	0.038552	0.40713	Mus musculus
Thbs1	1149.23	0.638613	0.308703	2.06869	0.0385747	0.40713	Mus musculus
Scrg1	7.998	1.47484	0.713393	2.06736	0.0387003	0.408088	Mus musculus
Tnfrsf13c	16.0408	1.19704	0.57907	2.06718	0.0387175	0.408088	Mus musculus
Ctbp2	276.772	0.292047	0.141292	2.06697	0.0387366	0.408088	Mus musculus
Ccl20	16.3243	1.64598	0.796905	2.06547	0.0388785	0.409154	Mus musculus
P2ry4	38.8324	-1.17539	0.569089	-2.0654	0.0388855	0.409154	Mus musculus
Dsg2	377.728	-0.651698	0.315593	-2.06499	0.0389237	0.409163	Mus musculus
Dennd1a	339.048	0.307266	0.148821	2.06467	0.0389545	0.409163	Mus musculus
Dipk2a	1013.01	-0.267232	0.129434	-2.06461	0.0389597	0.409163	Mus musculus
Ndufb4c	456.596	-0.286835	0.138945	-2.06438	0.0389815	0.409163	Mus musculus
Hif1an	1333.38	-0.47427	0.229799	-2.06385	0.0390324	0.40931	Mus musculus
Dchs1	125.144	0.512121	0.248174	2.06356	0.0390595	0.40931	Mus musculus
Sorcs2	120.753	0.443625	0.214988	2.06348	0.0390669	0.40931	Mus musculus
Nccrp1	2690.41	-0.508935	0.246698	-2.06299	0.0391138	0.409551	Mus musculus
Rab5c	2876.1	0.301787	0.146357	2.062	0.0392076	0.410134	Mus musculus
Asb7	204.143	-0.302621	0.146768	-2.0619	0.0392171	0.410134	Mus musculus
Zfp706	3344.97	-0.296616	0.144059	-2.05899	0.0394953	0.41266	Mus musculus
Dsel	417.503	-0.433483	0.210544	-2.05887	0.0395067	0.41266	Mus musculus
Il22ra1	195.446	-0.936298	0.454889	-2.0583	0.0395614	0.412751	Mus musculus
Cd3e	90.6114	0.990946	0.481444	2.05828	0.0395634	0.412751	Mus musculus
Angptl4	471.292	0.644398	0.313153	2.05777	0.039612	0.413008	Mus musculus
Naaa	703.938	0.719756	0.349881	2.05715	0.0396721	0.413384	Mus musculus
Fos	415.39	-1.52925	0.743555	-2.05667	0.0397179	0.41361	Mus musculus
Lrg1	728.621	1.51536	0.736898	2.0564	0.039744	0.413631	Mus musculus
Mob3a	517.576	0.41594	0.202316	2.05589	0.0397928	0.413888	Mus musculus
Sh2d5	14.4282	1.24844	0.607386	2.05544	0.039837	0.414098	Mus musculus
Gm11110	13.4483	1.06075	0.516258	2.05469	0.0399087	0.414465	Mus musculus
Dnaaf9	411.732	0.349734	0.170223	2.05456	0.0399215	0.414465	Mus musculus
Gm48283	8.88671	1.56709	0.762826	2.05432	0.0399446	0.414465	Mus musculus
Inafm2	421.913	0.365632	0.178165	2.05221	0.0401493	0.416337	Mus musculus
Tcaim	185.281	-0.622659	0.303611	-2.05085	0.040282	0.417327	Mus musculus
Hpse	170.768	0.599781	0.292472	2.05073	0.0402933	0.417327	Mus musculus
Gm9726	29.4603	0.948768	0.462727	2.05038	0.0403273	0.417428	Mus musculus
A330009N23Rik	12.7305	1.05592	0.515157	2.04971	0.0403924	0.41785	Mus musculus
Zfp853	11.9471	1.24264	0.606465	2.04899	0.0404635	0.418	Mus musculus
Usp38	493.236	-0.300567	0.146709	-2.04873	0.0404887	0.418	Mus musculus
Traf4	254.772	0.311148	0.151885	2.04857	0.040504	0.418	Mus musculus
Chrm2	27.6661	0.909979	0.444254	2.04833	0.0405276	0.418	Mus musculus
Scarb1	1372.37	0.460087	0.224638	2.04813	0.0405474	0.418	Mus musculus
Nynrin	275.01	0.444392	0.21698	2.04807	0.0405527	0.418	Mus musculus
Psmd2	4440.66	-0.257682	0.125838	-2.04772	0.040587	0.418102	Mus musculus
Synrg	721.635	-0.305068	0.14904	-2.04689	0.040669	0.418542	Mus musculus
Klra2	5.35323	2.25591	1.10217	2.04679	0.0406784	0.418542	Mus musculus
Runx1t1	42.6661	0.580797	0.28388	2.04592	0.0407642	0.419174	Mus musculus
Ikzf2	794.201	-0.369621	0.180761	-2.04481	0.0408738	0.419827	Mus musculus
Apln	79.3032	1.12692	0.551121	2.04478	0.0408765	0.419827	Mus musculus
H2az1	3730.21	0.331742	0.162261	2.04449	0.040905	0.419869	Mus musculus
Ube2g2	2143.71	-0.297114	0.14545	-2.04272	0.0410799	0.42098	Mus musculus
Gbf1	1066.63	-0.218101	0.106785	-2.04243	0.0411089	0.42098	Mus musculus
Tinagl1	543.499	0.591203	0.289466	2.04239	0.0411132	0.42098	Mus musculus
Lrp1	3743.16	0.563138	0.27575	2.04221	0.041131	0.42098	Mus musculus
Tmem41b	1124.45	-0.279767	0.136997	-2.04215	0.0411367	0.42098	Mus musculus
Pla2g2d	122.832	0.798516	0.391063	2.04191	0.0411602	0.42098	Mus musculus
Mblac1	58.1198	0.684443	0.335368	2.04087	0.0412633	0.421783	Mus musculus
Efemp1	1057.59	1.33831	0.655987	2.04015	0.0413351	0.422068	Mus musculus
Myef2	135.724	0.526947	0.258295	2.0401	0.0413402	0.422068	Mus musculus
Csmd1	58.0817	0.835403	0.409727	2.03892	0.0414577	0.423016	Mus musculus
Nfkb1	2051.33	0.267071	0.131004	2.03864	0.0414857	0.423051	Mus musculus
4933412E12Rik	17.5105	0.857358	0.420667	2.03809	0.0415408	0.423134	Mus musculus
Cdk9	1282.14	0.256675	0.12594	2.03807	0.0415431	0.423134	Mus musculus
Ggct	2075.66	-0.560518	0.275154	-2.03711	0.0416392	0.423424	Mus musculus
Fbxo32	1273	-0.577793	0.283689	-2.03671	0.041679	0.423424	Mus musculus
Lmna	10488.6	-0.494918	0.243026	-2.03648	0.0417018	0.423424	Mus musculus
Sh2d1b1	9.6056	1.44234	0.708287	2.03638	0.041712	0.423424	Mus musculus
Flvcr2	97.8036	-0.690111	0.33898	-2.03585	0.0417658	0.423424	Mus musculus
Csrp3	4002.41	-2.71794	1.33557	-2.03504	0.0418467	0.423424	Mus musculus
Gstm5	791.584	-0.363757	0.178764	-2.03484	0.0418669	0.423424	Mus musculus
Adam33	70.7204	0.733425	0.360448	2.03476	0.0418753	0.423424	Mus musculus
Igflr1	56.0432	0.791821	0.389172	2.03463	0.0418882	0.423424	Mus musculus
Traf1	120.199	0.755823	0.371505	2.03449	0.0419024	0.423424	Mus musculus
Kctd5	971.571	-0.358072	0.17601	-2.03438	0.0419134	0.423424	Mus musculus
Tex9	72.7421	-0.643712	0.316439	-2.03423	0.041928	0.423424	Mus musculus
Tubb5	4963.9	0.307135	0.150992	2.03412	0.0419398	0.423424	Mus musculus
Selenoh	347.528	0.33133	0.162898	2.03397	0.041955	0.423424	Mus musculus
Frrs1	433.125	0.322992	0.158813	2.03379	0.0419729	0.423424	Mus musculus
Odc1	1131.03	-0.452627	0.222563	-2.0337	0.041982	0.423424	Mus musculus
Slc6a17	88.7697	0.560933	0.27583	2.03362	0.0419903	0.423424	Mus musculus
Grin2c	15.5841	1.08586	0.534172	2.0328	0.0420732	0.424012	Mus musculus
Susd6	2046.29	-0.271805	0.133729	-2.0325	0.0421032	0.424066	Mus musculus
C3	2286.5	1.53137	0.754102	2.03072	0.0422837	0.425635	Mus musculus
Vps41	991.159	-0.289148	0.142411	-2.03038	0.0423178	0.425728	Mus musculus
Nostrin	25.9167	0.866369	0.426768	2.03007	0.0423497	0.4258	Mus musculus
Agtrap	530.603	0.349489	0.17228	2.02861	0.0424977	0.427039	Mus musculus
Slc28a2b	22.0163	1.19684	0.590456	2.02698	0.0426649	0.428426	Mus musculus
Enox1	59.4406	0.584075	0.28818	2.02677	0.0426856	0.428426	Mus musculus
Acbd4	913.534	0.335626	0.165696	2.02555	0.0428105	0.429297	Mus musculus
Pcdhga6	63.7204	0.621664	0.306928	2.02544	0.0428224	0.429297	Mus musculus
Msantd3	115.992	-0.528515	0.261032	-2.02471	0.0428968	0.429793	Mus musculus
Slc8a1	122.101	0.577988	0.285628	2.02357	0.0430146	0.430497	Mus musculus
Tnni1	14.7296	-1.97265	0.974935	-2.02336	0.043036	0.430497	Mus musculus
Steap3	581.232	0.688483	0.340277	2.0233	0.0430422	0.430497	Mus musculus
Abcd3	3058.5	-0.371492	0.183764	-2.02158	0.0432202	0.432026	Mus musculus
Krt10	151925	-0.530489	0.262536	-2.02064	0.0433174	0.432746	Mus musculus
Gm45819	106.132	-0.567878	0.281131	-2.01998	0.0433859	0.432932	Mus musculus
Mup7	12.5155	2.23869	1.10828	2.01997	0.0433863	0.432932	Mus musculus
Abi2	220.694	0.371505	0.183944	2.01966	0.0434185	0.433002	Mus musculus
Heph	416.732	-0.474448	0.234966	-2.01922	0.0434644	0.433207	Mus musculus
Gramd1a	1465.49	0.234732	0.116311	2.01814	0.0435762	0.433793	Mus musculus
Nxpe3	47.7271	0.668207	0.331127	2.01798	0.0435936	0.433793	Mus musculus
Cldn19	105.2	-0.508058	0.251772	-2.01793	0.0435988	0.433793	Mus musculus
Col18a1	1618.86	0.439803	0.217986	2.01757	0.0436356	0.433908	Mus musculus
Gpr174	5.84892	2.20311	1.09283	2.01597	0.0438036	0.435301	Mus musculus
Cyp51	3853.82	-0.504899	0.250477	-2.01575	0.0438263	0.435301	Mus musculus
Scn7a	313.047	0.29301	0.145384	2.01542	0.0438604	0.435388	Mus musculus
Zkscan17	473.168	0.355866	0.176624	2.01482	0.0439238	0.435765	Mus musculus
Septin1	125.506	0.608583	0.302172	2.01402	0.0440069	0.436204	Mus musculus
Cyp2j8	80.7663	-0.482337	0.239512	-2.01384	0.0440268	0.436204	Mus musculus
Rab20	100.587	0.456315	0.226619	2.01358	0.0440535	0.436204	Mus musculus
Ap2s1	1122.1	0.291753	0.144904	2.01343	0.0440695	0.436204	Mus musculus
Pigz	19.0019	0.885172	0.43971	2.01308	0.0441063	0.436317	Mus musculus
Eva1b	238.987	0.540141	0.268395	2.01248	0.0441689	0.436685	Mus musculus
Fbl	1505.84	0.29362	0.146038	2.01058	0.0443698	0.43842	Mus musculus
Pdxdc1	1398.48	-0.40143	0.199723	-2.00993	0.0444387	0.438848	Mus musculus
Fdxr	163.374	0.408242	0.203151	2.00955	0.0444793	0.43898	Mus musculus
Laptm4b	1499.59	-0.358387	0.178377	-2.00916	0.0445207	0.43898	Mus musculus
Dtx2	705.846	0.379297	0.188796	2.00903	0.0445336	0.43898	Mus musculus
Tafa3	22.4894	-1.47859	0.73604	-2.00884	0.0445542	0.43898	Mus musculus
Eif4e	1545.23	-0.298335	0.14856	-2.00818	0.0446244	0.439192	Mus musculus
Upk3b	53.8378	-0.781779	0.389302	-2.00816	0.0446268	0.439192	Mus musculus
Gm10146	21.7401	0.894237	0.445375	2.00783	0.0446616	0.439283	Mus musculus
Tbce	471.471	-0.237247	0.118182	-2.00747	0.0447	0.43941	Mus musculus
Nfasc	64.4876	0.608914	0.303406	2.00693	0.0447574	0.439514	Mus musculus
Wdr6	626.258	0.347576	0.17322	2.00655	0.0447972	0.439514	Mus musculus
Tlcd3b	664.349	-0.537468	0.267925	-2.00604	0.0448521	0.439514	Mus musculus
Orai2	181.69	0.423705	0.211234	2.00586	0.0448716	0.439514	Mus musculus
Hgf	12.2442	1.64027	0.818057	2.00509	0.0449539	0.439514	Mus musculus
Skint7	193.089	-0.563719	0.281177	-2.00486	0.0449782	0.439514	Mus musculus
Itgax	233.249	0.527683	0.263249	2.0045	0.0450163	0.439514	Mus musculus
Tgtp1	94.3267	0.95826	0.478058	2.00448	0.0450183	0.439514	Mus musculus
Sema4f	88.4646	0.544638	0.271726	2.00437	0.0450309	0.439514	Mus musculus
Eda2r	141.376	-1.17551	0.586492	-2.00431	0.0450366	0.439514	Mus musculus
4933431E20Rik	571.544	-0.464241	0.231643	-2.00412	0.0450571	0.439514	Mus musculus
Clec9a	24.4209	1.16447	0.58106	2.00404	0.0450653	0.439514	Mus musculus
Ppl	10439.3	-0.422494	0.210821	-2.00404	0.0450653	0.439514	Mus musculus
Myh8	254.165	-2.72724	1.36095	-2.00393	0.045078	0.439514	Mus musculus
Tcta	529.621	-0.333701	0.166538	-2.00375	0.0450972	0.439514	Mus musculus
Prr16	63.4667	0.764107	0.38139	2.00348	0.0451258	0.439514	Mus musculus
Hpgds	1128.53	-0.618606	0.308793	-2.0033	0.0451452	0.439514	Mus musculus
Sh3tc1	153.798	0.667818	0.333828	2.00048	0.045448	0.442106	Mus musculus
Ints13	628.112	-0.352881	0.17641	-2.00035	0.0454629	0.442106	Mus musculus
Col24a1	59.8699	-0.658391	0.329327	-1.9992	0.0455864	0.442322	Mus musculus
Lasp1	1081.72	0.340357	0.170249	1.99917	0.0455899	0.442322	Mus musculus
Serpina3b	1770.07	-0.655769	0.328086	-1.99877	0.045633	0.442322	Mus musculus
Ccl6	955.209	1.50093	0.751064	1.9984	0.0456733	0.442322	Mus musculus
Phtf2	629.52	-0.765338	0.383032	-1.9981	0.0457055	0.442322	Mus musculus
Lpxn	41.2657	0.965429	0.483206	1.99796	0.0457206	0.442322	Mus musculus
Gmnn	229.234	0.301984	0.151146	1.99796	0.0457208	0.442322	Mus musculus
Bcl11b	1472.93	0.358249	0.179308	1.99795	0.0457221	0.442322	Mus musculus
Jazf1	56.7007	0.642337	0.321511	1.99787	0.0457309	0.442322	Mus musculus
Tspan4	805.483	0.667318	0.33404	1.99772	0.0457469	0.442322	Mus musculus
Galk1	202.142	0.433803	0.217217	1.9971	0.0458142	0.442322	Mus musculus
Klhl34	37.5724	-1.83073	0.916722	-1.99704	0.0458203	0.442322	Mus musculus
Tnfrsf23	138.723	-0.665413	0.333231	-1.99685	0.0458412	0.442322	Mus musculus
Fv1	49.2556	-0.845466	0.423408	-1.99681	0.0458453	0.442322	Mus musculus
Rad51	148.31	-0.501337	0.251102	-1.99655	0.0458742	0.442352	Mus musculus
Os9	2925.11	0.263776	0.132212	1.9951	0.0460325	0.44363	Mus musculus
Gm45799	57.5006	0.596163	0.298866	1.99475	0.0460699	0.443742	Mus musculus
Osbpl8	559.111	0.32683	0.163919	1.99385	0.0461684	0.444286	Mus musculus
Pmaip1	147.248	0.540729	0.27121	1.99376	0.046178	0.444286	Mus musculus
Kif21a	2960.48	-0.429317	0.215406	-1.99306	0.0462553	0.444468	Mus musculus
Tmem54	1208.62	-0.497455	0.249598	-1.99303	0.0462582	0.444468	Mus musculus
Zyx	1223.51	0.298875	0.149996	1.99255	0.0463107	0.444468	Mus musculus
Wrn	129.771	-0.47952	0.240675	-1.99239	0.046328	0.444468	Mus musculus
Ppm1a	2392.81	-0.212335	0.106574	-1.99237	0.0463304	0.444468	Mus musculus
Tradd	307.879	0.366076	0.183757	1.99217	0.046352	0.444468	Mus musculus
Krtdap	12378.6	-0.487596	0.244801	-1.9918	0.0463925	0.444608	Mus musculus
Lpar3	232.608	0.425439	0.21368	1.99101	0.0464795	0.445194	Mus musculus
Rhog	611.829	0.365589	0.183652	1.99067	0.0465173	0.445307	Mus musculus
Tnfaip8	1413.69	-0.304805	0.153148	-1.99026	0.046562	0.445487	Mus musculus
Cyp1b1	637.713	0.47214	0.237261	1.98996	0.046595	0.445555	Mus musculus
Cpm	798.183	-0.558287	0.280683	-1.98903	0.0466983	0.44604	Mus musculus
Ephb4	1357.75	0.410457	0.206363	1.989	0.0467011	0.44604	Mus musculus
Cma1	233.008	1.59777	0.803383	1.9888	0.0467235	0.44604	Mus musculus
Nell1	22.0971	0.850978	0.427986	1.98833	0.0467752	0.446285	Mus musculus
Zfp367	355.643	-0.444324	0.223536	-1.9877	0.0468446	0.4467	Mus musculus
Ly6a	1834.13	0.550352	0.276917	1.98743	0.0468749	0.44674	Mus musculus
Hsf2	812.889	-0.344078	0.173164	-1.98701	0.0469213	0.446754	Mus musculus
Rab43	527.228	0.408908	0.205824	1.98669	0.0469569	0.446754	Mus musculus
Ptgis	38.8439	1.79756	0.904845	1.9866	0.0469668	0.446754	Mus musculus
Serpina3j	1650.68	-0.551165	0.277458	-1.98648	0.0469802	0.446754	Mus musculus
3222401L13Rik	13.9896	-0.956465	0.481696	-1.98562	0.0470757	0.447306	Mus musculus
Il11ra2	34.2002	1.57483	0.79323	1.98534	0.0471065	0.447306	Mus musculus
Cyren	106.994	0.483352	0.243474	1.98523	0.0471191	0.447306	Mus musculus
Kif27	6.36957	-1.61182	0.812125	-1.9847	0.047178	0.447306	Mus musculus
Prtn3	48.9437	1.312	0.661126	1.98449	0.0472016	0.447306	Mus musculus
Ppan	717.942	0.409467	0.206347	1.98436	0.0472161	0.447306	Mus musculus
Ccnb2	169.159	0.583128	0.293868	1.98432	0.0472204	0.447306	Mus musculus
Vrk1	370.301	0.345045	0.17392	1.98392	0.0472644	0.447476	Mus musculus
Rtl8b	502.865	0.358695	0.180937	1.98243	0.0474313	0.448565	Mus musculus
Igsf8	1115.37	0.317091	0.159969	1.9822	0.0474571	0.448565	Mus musculus
S100a13	306.459	0.344622	0.173859	1.98219	0.0474577	0.448565	Mus musculus
Cldn1	4069.24	-0.318397	0.160701	-1.9813	0.0475573	0.449136	Mus musculus
Adap1	123.644	0.687005	0.346765	1.98119	0.0475704	0.449136	Mus musculus
Timeless	279.66	0.309294	0.156149	1.98077	0.0476175	0.449335	Mus musculus
Tmem107	169.866	-0.388065	0.195968	-1.98025	0.0476759	0.44949	Mus musculus
Sdccag8	130.065	0.357564	0.180579	1.9801	0.0476926	0.44949	Mus musculus
Smpd1	1629.91	-0.305676	0.154399	-1.97978	0.0477278	0.44949	Mus musculus
Mmp3	517.874	1.60639	0.811437	1.97969	0.0477386	0.44949	Mus musculus
Smc6	1197.48	-0.190544	0.0962652	-1.97937	0.0477745	0.449583	Mus musculus
Kynu	33.4874	0.676098	0.341638	1.97899	0.0478175	0.449585	Mus musculus
Tlcd2	449.288	-0.375043	0.189546	-1.97864	0.0478567	0.449585	Mus musculus
Cd40	27.6584	0.949574	0.479945	1.97851	0.0478715	0.449585	Mus musculus
Gm48427	17.6954	1.3946	0.704948	1.9783	0.0478948	0.449585	Mus musculus
Adgrg5	37.4903	1.18413	0.598588	1.97821	0.0479055	0.449585	Mus musculus
Tnf	46.4382	0.940834	0.475745	1.9776	0.0479739	0.449682	Mus musculus
Sox18	316.228	0.435648	0.220323	1.97731	0.0480063	0.449682	Mus musculus
Gm45483	6.28173	-1.77095	0.895677	-1.97722	0.0480169	0.449682	Mus musculus
Rbp1	174.068	0.492134	0.248909	1.97716	0.0480232	0.449682	Mus musculus
Casp12	214.401	0.578982	0.292925	1.97656	0.0480919	0.449682	Mus musculus
Gpr37	88.7773	0.610918	0.309083	1.97655	0.0480927	0.449682	Mus musculus
Fam83c	415.599	0.462235	0.233866	1.97649	0.0480989	0.449682	Mus musculus
Pde1c	19.4732	0.919706	0.465405	1.97614	0.048139	0.449811	Mus musculus
Slc7a6	1629.95	0.277019	0.140209	1.97575	0.0481827	0.449976	Mus musculus
Fbxo3	1216.15	-0.275529	0.139595	-1.97378	0.0484069	0.451824	Mus musculus
Gfra2	129.19	0.649688	0.329232	1.97334	0.0484566	0.452042	Mus musculus
Arhgap22	61.1177	0.523711	0.265639	1.97151	0.0486653	0.453243	Mus musculus
Fbxo38	572.667	-0.285455	0.144792	-1.97148	0.0486688	0.453243	Mus musculus
Srrm4os	13.6776	-1.19303	0.605187	-1.97134	0.0486847	0.453243	Mus musculus
Fcgrt	1724.7	0.729974	0.370335	1.97112	0.0487105	0.453243	Mus musculus
Gm20559	101.128	0.483496	0.245303	1.97102	0.0487221	0.453243	Mus musculus
Angpt2	79.6371	0.758546	0.384887	1.97083	0.0487435	0.453243	Mus musculus
Syngr2	2025.71	0.261607	0.13279	1.97008	0.0488294	0.453796	Mus musculus
Calhm6	23.4784	1.14405	0.580836	1.96966	0.0488774	0.453998	Mus musculus
Itga11	106.974	0.450336	0.228705	1.96907	0.0489448	0.454378	Mus musculus
Ncr1	9.43798	1.95352	0.992473	1.96834	0.0490294	0.454835	Mus musculus
Gpr162	66.2157	0.483724	0.245775	1.96816	0.0490496	0.454835	Mus musculus
Ell2	541.103	-0.337802	0.171669	-1.96775	0.0490963	0.454835	Mus musculus
Anp32b	2740.66	0.292812	0.148814	1.96764	0.0491092	0.454835	Mus musculus
Cela1	31.0243	0.985309	0.500794	1.96749	0.0491263	0.454835	Mus musculus
Cysltr2	6.06741	1.89638	0.963987	1.96722	0.0491575	0.454879	Mus musculus
Alox5	431.361	0.365429	0.185831	1.96646	0.0492457	0.455368	Mus musculus
Rnase6	68.0692	0.750799	0.381845	1.96624	0.0492708	0.455368	Mus musculus
H2bc6	39.896	0.676788	0.344233	1.96608	0.0492898	0.455368	Mus musculus
Gpr35	39.4266	1.06248	0.540806	1.96463	0.0494569	0.456542	Mus musculus
Plcd1	622.839	-0.266753	0.135794	-1.9644	0.0494843	0.456542	Mus musculus
Mob1b	888.394	-0.285784	0.14549	-1.96429	0.0494966	0.456542	Mus musculus
Akna	187.552	0.634755	0.323195	1.964	0.0495298	0.456603	Mus musculus
Paqr5	686.821	-0.339373	0.172857	-1.96331	0.0496096	0.456867	Mus musculus
Map4	4184.01	-0.408755	0.208206	-1.96323	0.0496198	0.456867	Mus musculus
Tbc1d13	598.583	0.26326	0.134106	1.96307	0.0496381	0.456867	Mus musculus
Jdp2	187.08	0.41374	0.210839	1.96234	0.0497224	0.457331	Mus musculus
Itgb6	190.864	-0.707694	0.36076	-1.96168	0.0498001	0.457331	Mus musculus
Tmem88	72.172	0.725171	0.369673	1.96166	0.0498024	0.457331	Mus musculus
Marchf7	1350.66	-0.35871	0.182867	-1.96159	0.0498106	0.457331	Mus musculus
Cptp	335.57	-0.313324	0.159755	-1.96129	0.0498458	0.457331	Mus musculus
Erv3	7.52299	-1.63215	0.832191	-1.96127	0.0498481	0.457331	Mus musculus
Il36a	22.7164	-1.58039	0.805923	-1.96096	0.0498832	0.457409	Mus musculus
Flt4	150.585	0.699195	0.35664	1.96051	0.0499365	0.457653	Mus musculus
Plekhg5	827.506	0.32914	0.16792	1.9601	0.0499846	0.457851	Mus musculus
Gm7008	11.2243	-1.4912	0.760934	-1.9597	0.0500309	0.458031	Mus musculus
Gm50478	9.45984	-2.08641	1.06493	-1.9592	0.050089	0.458318	Mus musculus
Coro1b	2744.3	0.346448	0.176852	1.95897	0.0501161	0.458322	Mus musculus
Ldhb	2140.52	-0.361745	0.184717	-1.95838	0.0501855	0.458588	Mus musculus
Npc1	871.079	-0.387395	0.197825	-1.95827	0.0501985	0.458588	Mus musculus
Rmnd5a	2750.63	-0.245298	0.125314	-1.95746	0.0502931	0.459062	Mus musculus
Rara	497.45	0.304478	0.155554	1.95737	0.0503038	0.459062	Mus musculus
Ifi207	138.635	0.856563	0.437687	1.95702	0.0503451	0.459196	Mus musculus
5830408C22Rik	16.7042	1.08388	0.553942	1.95667	0.0503864	0.459329	Mus musculus
Fgfr2	2241.86	0.393486	0.201148	1.9562	0.0504411	0.459583	Mus musculus
Eya2	52.7954	0.829469	0.424389	1.9545	0.0506419	0.460315	Mus musculus
Fyco1	1078.86	-0.445443	0.227907	-1.95449	0.0506431	0.460315	Mus musculus
Ikzf5	480.945	-0.324423	0.165989	-1.95449	0.0506435	0.460315	Mus musculus
Ehmt2	2177.78	0.248346	0.12707	1.9544	0.0506541	0.460315	Mus musculus
Csk	1124.98	0.280212	0.143376	1.95439	0.0506553	0.460315	Mus musculus
Sox13	261.96	0.36625	0.18747	1.95364	0.0507434	0.460668	Mus musculus
Mettl21c	30.6024	-1.98363	1.01543	-1.95349	0.0507619	0.460668	Mus musculus
Gm9910	17.9259	0.871408	0.446102	1.95338	0.0507744	0.460668	Mus musculus
Cnih2	37.0785	-0.908308	0.465076	-1.95303	0.0508158	0.460799	Mus musculus
Slc28a2	82.0926	0.942365	0.482841	1.95171	0.0509727	0.461979	Mus musculus
Tap1	2742.51	0.381726	0.195649	1.95108	0.0510472	0.46241	Mus musculus
Spx	16.6516	0.946459	0.485237	1.95051	0.0511158	0.462606	Mus musculus
Gm29170	24.8374	-0.791921	0.406103	-1.95005	0.0511702	0.462606	Mus musculus
Shc4	110.854	-0.590996	0.303099	-1.94984	0.0511946	0.462606	Mus musculus
Ect2	145.642	-0.710917	0.364607	-1.94982	0.0511981	0.462606	Mus musculus
Naip6	13.5731	1.33589	0.685165	1.94973	0.0512084	0.462606	Mus musculus
Dclk1	299.053	0.372437	0.191038	1.94955	0.0512302	0.462606	Mus musculus
Ybx3	9615.32	-0.306817	0.157401	-1.94927	0.0512628	0.462657	Mus musculus
Ddx27	840.084	0.254054	0.130348	1.94905	0.05129	0.462659	Mus musculus
P4ha3	16.4538	1.81238	0.930016	1.94877	0.0513235	0.462713	Mus musculus
Rassf7	815.966	-0.367096	0.188395	-1.94855	0.0513497	0.462713	Mus musculus
Adprhl1	153.726	-1.66021	0.852639	-1.94715	0.0515169	0.463976	Mus musculus
Igfbp6	505.065	-0.661763	0.339908	-1.94689	0.0515481	0.464014	Mus musculus
Minpp1	712.268	-0.298908	0.153601	-1.946	0.0516542	0.464112	Mus musculus
Zfas1	405.837	0.555618	0.285587	1.94553	0.0517115	0.464112	Mus musculus
Mrps10	406.87	-0.300067	0.154261	-1.9452	0.0517512	0.464112	Mus musculus
Crybb3	21.5273	0.826178	0.424808	1.94483	0.0517958	0.464112	Mus musculus
Ensa	1962.31	-0.252106	0.129677	-1.9441	0.0518832	0.464112	Mus musculus
Klf4	5422.66	-0.442146	0.227449	-1.94394	0.0519027	0.464112	Mus musculus
Ccl21a	909.17	0.63269	0.325477	1.94389	0.0519092	0.464112	Mus musculus
Gm5860	26.8879	-0.730592	0.375858	-1.9438	0.0519199	0.464112	Mus musculus
Gm16170	91.6299	-0.634363	0.326378	-1.94365	0.0519379	0.464112	Mus musculus
Hpdl	63.4959	-0.665871	0.342595	-1.94361	0.0519423	0.464112	Mus musculus
Pcmt1	1232.29	-0.284516	0.146405	-1.94336	0.0519731	0.464112	Mus musculus
Lyz2	5349.98	1.31673	0.677599	1.94323	0.051988	0.464112	Mus musculus
Mxi1	1851.25	-0.269403	0.138639	-1.9432	0.0519924	0.464112	Mus musculus
Vim	13357	0.434225	0.223463	1.94316	0.0519968	0.464112	Mus musculus
Unc13b	368.911	-0.457919	0.235662	-1.94312	0.0520021	0.464112	Mus musculus
Mill1	701.447	0.476345	0.245148	1.94309	0.0520048	0.464112	Mus musculus
Gm36963	30.1632	0.765168	0.393811	1.94299	0.0520178	0.464112	Mus musculus
Tprg	478.065	-0.460739	0.237312	-1.9415	0.0521982	0.465261	Mus musculus
Unc5c	9.12741	1.1833	0.609547	1.94128	0.0522238	0.465261	Mus musculus
Stk35	606.568	-0.397488	0.204759	-1.94125	0.0522279	0.465261	Mus musculus
Gap43	37.5381	0.791297	0.408196	1.93852	0.0525597	0.467975	Mus musculus
Icos	33.8944	1.41315	0.729366	1.9375	0.052684	0.468762	Mus musculus
Blvra	300.769	0.36764	0.189781	1.93718	0.0527234	0.468762	Mus musculus
Gm26947	6.85589	1.88098	0.971029	1.9371	0.0527331	0.468762	Mus musculus
Slc19a2	437.838	-0.527291	0.272234	-1.9369	0.0527572	0.468762	Mus musculus
4930429F24Rik	29.5784	-1.47557	0.761952	-1.93657	0.052798	0.468829	Mus musculus
Rbp7	70.5987	1.1503	0.594086	1.93625	0.0528371	0.468829	Mus musculus
Slc29a1	1196.55	-0.308024	0.159089	-1.93617	0.0528465	0.468829	Mus musculus
Adtrp	1550.63	-0.360804	0.186398	-1.93566	0.0529092	0.469143	Mus musculus
Jak3	509.394	0.425607	0.219985	1.93471	0.0530257	0.469719	Mus musculus
Mndal	182.292	0.597424	0.308797	1.93469	0.0530288	0.469719	Mus musculus
Stradb	386.348	-0.530444	0.274363	-1.93337	0.0531907	0.470728	Mus musculus
Cdc7	166.965	-0.489212	0.253043	-1.93331	0.0531975	0.470728	Mus musculus
Lrrc45	945.175	0.342529	0.177204	1.93297	0.0532403	0.470865	Mus musculus
Slc25a10	748.879	0.518341	0.268301	1.93194	0.0533671	0.471743	Mus musculus
Zswim1	303.423	-0.30723	0.159087	-1.9312	0.0534578	0.472258	Mus musculus
Zranb2	1243.31	-0.239224	0.123907	-1.93068	0.0535221	0.472258	Mus musculus
Gm38392	23.6168	-3.13656	1.62461	-1.93065	0.0535266	0.472258	Mus musculus
Gabrp	108.718	-0.786037	0.407151	-1.93058	0.0535352	0.472258	Mus musculus
Fry	930.87	-0.383272	0.198577	-1.93009	0.0535953	0.472424	Mus musculus
Clcf1	138.734	0.429537	0.222575	1.92985	0.0536252	0.472424	Mus musculus
Blk	12.1256	1.34357	0.696288	1.92962	0.0536545	0.472424	Mus musculus
Cdk5rap1	128.063	-0.425248	0.220392	-1.92951	0.0536679	0.472424	Mus musculus
Ypel1	72.0163	-0.523096	0.27113	-1.92932	0.0536914	0.472424	Mus musculus
Zcchc8	1013.81	-0.237053	0.122892	-1.92896	0.0537361	0.472575	Mus musculus
Nadk2	293.043	-0.326527	0.16931	-1.92857	0.0537837	0.472575	Mus musculus
Synpr	23.3637	0.725394	0.376141	1.92852	0.0537911	0.472575	Mus musculus
Tapbpl	642.948	0.267776	0.138916	1.92761	0.0539035	0.473126	Mus musculus
Mylk3	36.7442	0.59932	0.31092	1.92757	0.0539087	0.473126	Mus musculus
Kbtbd8	62.1954	-0.488429	0.253617	-1.92586	0.0541222	0.474757	Mus musculus
Pak1	1053.57	0.2262	0.117492	1.92523	0.0542001	0.475198	Mus musculus
Mindy3	952.835	-0.392039	0.203662	-1.92495	0.0542355	0.475223	Mus musculus
Ugt8a	23.8153	-0.718157	0.373123	-1.92472	0.0542644	0.475223	Mus musculus
Lmbrd2	729.625	-0.307793	0.15993	-1.92455	0.054286	0.475223	Mus musculus
E030044B06Rik	21.0751	-0.984013	0.511384	-1.92421	0.0543277	0.475267	Mus musculus
Mns1	44.1556	0.605359	0.314625	1.92407	0.0543462	0.475267	Mus musculus
Emilin2	467.964	1.2123	0.630346	1.92323	0.0544513	0.475943	Mus musculus
Nrgn	55.3053	0.79809	0.415197	1.9222	0.0545811	0.476836	Mus musculus
Rhoh	40.5423	0.677138	0.352451	1.92123	0.0547032	0.477161	Mus musculus
Prr3	142.125	0.424066	0.220741	1.9211	0.0547191	0.477161	Mus musculus
Zfp239	21.8827	0.716392	0.372939	1.92094	0.0547399	0.477161	Mus musculus
Clasp1	1028.81	-0.303756	0.15814	-1.92081	0.054756	0.477161	Mus musculus
Hexa	1122.55	0.702241	0.365598	1.9208	0.0547571	0.477161	Mus musculus
H2-T22	2982.53	0.354248	0.18447	1.92036	0.0548127	0.477288	Mus musculus
Pacsin3	1515.79	-0.659316	0.343355	-1.92022	0.0548305	0.477288	Mus musculus
Nploc4	1326.68	-0.233574	0.121651	-1.92002	0.0548549	0.477288	Mus musculus
Rassf2	438.418	0.601477	0.313452	1.91888	0.0549997	0.478224	Mus musculus
Gm6206	359.077	-0.255469	0.133163	-1.91847	0.0550516	0.478224	Mus musculus
Raver2	61.3312	-0.503271	0.262344	-1.91836	0.0550657	0.478224	Mus musculus
Shisa5	2021.46	0.32613	0.17001	1.91829	0.0550737	0.478224	Mus musculus
Tbc1d10c	43.696	0.955202	0.498004	1.91806	0.0551035	0.47824	Mus musculus
Ch25h	31.2774	1.1535	0.601733	1.91696	0.0552435	0.479214	Mus musculus
Gimap9	94.8902	0.470606	0.245577	1.91632	0.055324	0.47967	Mus musculus
Ifrd1	1084.17	-0.367512	0.19187	-1.91542	0.0554389	0.479972	Mus musculus
Mn1	297.274	-0.740903	0.386814	-1.9154	0.0554416	0.479972	Mus musculus
Epn3	886.145	-0.35361	0.184615	-1.91539	0.0554426	0.479972	Mus musculus
Pdcd1lg2	10.9502	1.63196	0.852176	1.91505	0.0554866	0.480111	Mus musculus
Prkra	353.672	0.297555	0.155444	1.91423	0.0555906	0.480757	Mus musculus
Dnaaf10	184.041	-0.308717	0.161293	-1.91401	0.0556185	0.480757	Mus musculus
Ier5l	207.339	0.52999	0.276966	1.91355	0.0556771	0.480757	Mus musculus
Timm23	2290.37	-0.373708	0.195306	-1.91345	0.0556906	0.480757	Mus musculus
4732491K20Rik	26.3482	-0.890729	0.46553	-1.91337	0.055701	0.480757	Mus musculus
Fam81a	554.258	-0.513994	0.26868	-1.91304	0.0557434	0.480881	Mus musculus
Tcn2	812.67	0.551594	0.28856	1.91154	0.0559353	0.482295	Mus musculus
Gng11	220.221	0.534087	0.279447	1.91123	0.0559752	0.482397	Mus musculus
Usp28	485.506	-0.830089	0.434487	-1.9105	0.0560684	0.482916	Mus musculus
Filip1	131.036	-0.879574	0.460435	-1.91031	0.0560932	0.482916	Mus musculus
B3gnt8	252.29	0.283286	0.148309	1.9101	0.0561197	0.482916	Mus musculus
Snai2	404.971	0.364221	0.190734	1.90958	0.0561876	0.483258	Mus musculus
[truncated: 32,815 more rows]
