# Supplementary material for: Peromyscus leucopus, Mus musculus, and humans have distinct transcriptomic responses to larval Ixodes scapularis bites
Source: Infect Immun. 2025 Mar 11;93(4):e00065-25. doi: 10.1128/iai.00065-25 (PMC11977304; doi:10.1128/iai.00065-25)
Supplement: Table S2 — QIAGEN IPA analysis of BALB/c M. musculus and P. leucopus signaling following larval tick bite. [file iai.00065-25-s0004.xlsx]

## Sheet: S2 Mus Pero IPA Results
Upstream.Regulator	Expr.Log.Ratio	Molecule.Type	Predicted.Activation.State	Activation.z.score	Flags	p.value.of.overlap	Target.Molecules.in.Dataset	Mechanistic.Network	species
IFNG	NA	cytokine	Activated	6.4		4.73e-54	ADAMTS9,AIF1,AIF1L,ALOX5AP,AMER2,ASS1,ATP1A1,ATP1B1,BATF,BCL3,Bst2,C1QC,C1R,CCL19,Ccl2,CCL5,Ccl7,Ccl8,CCR1,CCR5,CCR7,CD4,CD72,CD86,CFB,CFP,CLEC10A,CLIP2,CORO1A,CRLF1,CSF2RB,CTSC,CTSS,CXCL3,CXCL6,CYTIP,DOK1,FCER1G,FCGR1A,FCGR2A,FCGR2B,FCGR3A/FCGR3B,FTL,GBP2,GBP5,GBP7,GJB2,GSDMD,GUSB,Gzmb,HAL,HLA-DMB,ICAM1,IFI44L,Ifi47,Iigp1,IL17RB,IL18,IL18BP,IL1B,IL1RN,IL4I1,IRF1,IRF8,IRGM,Irgm1,ISG15,ITGAM,ITGB2…	184 (17)	Mus musculus
lipopolysaccharide	NA	chemical drug	Activated	7.596		5.61e-49	ADA,ADAMTS1,ADAMTS4,AIF1,ALOX12B,ALOX5AP,ALOXE3,ARPC1B,ASS1,ATP1A1,BATF,BCL3,BTK,C1QC,C1R,CCDC88B,CCL19,Ccl2,CCL5,Ccl7,Ccl8,CCR1,CCR5,CCR7,CD300LD,CD4,Cd52,CD53,CD72,CD86,CFB,CFP,CLEC10A,CLEC4D,CORO1A,CSF2RB,CSF3R,CTSC,CTSS,CXCL3,CXCL6,CYP4F2,CYTIP,FCER1G,FCGR1A,FCGR2B,FCGR3A/FCGR3B,FYB1,GBP2,GBP5,GJB2,GSDMD,Gzmb,HAL,HCLS1,HDC,HK3,HLA-DMB,ICAM1,IFI44L,Ifi47,IGKC,Iigp1,IL18,IL18BP,IL1B,IL1RN,IL2RG…	204 (17)	Mus musculus
IL4	NA	cytokine		1.135		1.85e-41	ADAM8,ADAMTS4,ALOX5AP,ASS1,BATF,BCL3,BNIP3,Bst2,Ccl2,CCL5,Ccl7,CCR1,CCR5,CCR7,CD72,CD86,CLEC10A,CLIP1,CSF2RB,CSF3R,Ctla2a/Ctla2b,CTSC,CXCL3,CXCL6,FCER1G,FCGR1A,FCGR2A,FCGR2B,FCGR3A/FCGR3B,GBP2,GBP5,GBP7,GSDMC,Gzmb,HCLS1,HDC,HLA-DMB,ICAM1,IFI44L,Iigp1,IL17RB,IL18,IL1B,IL1RN,IL2RG,IL33,IL4I1,IRF1,IRF8,Irgm1,ISG15,ITGB2,KCNAB2,LCP2,LGALS3BP,LGALSL,LIF,LMO7,LORICRIN,LRRC32,LY6G6C,MAF,MAFB,Ms4a4c (inc…	166 (16)	Mus musculus
IMMUNOGLOBULIN (complex)	NA	complex		0.696		1.8e-36	AIF1,Apol9a/Apol9b,BATF,BCL3,BTK,C1QC,CCL19,Ccl2,CCL5,Ccl7,CCR1,CCR7,Cd52,CD72,CD86,CFP,COX4I2,CSF2RB,CTSS,CXCL3,CXCL6,DOK1,ENG,FCER1G,FCGR1A,FCGR2A,FCGR3A/FCGR3B,FGF23,GBP5,GUSB,Gzmb,HAL,HK3,ICAM1,IFI44L,Ifitm6,Iigp1,IL17RB,IL18,IL1B,IL1RN,IL2RG,IL33,IL4I1,IRF1,IRF8,ISG15,ITGAM,ITGB2,LCN2,LGALS3BP,LGALS9B,LILRB3,LRRC32,MAF,MARCKSL1,Ms4a4c (includes others),NLRP3,NOS3,NT5C3A,OAS1,Oas1b,P2RY13,PAR…	191 (15)	Mus musculus
IL10	NA	cytokine		0.819		1.28e-33	ALOX5AP,BCL3,CCL19,Ccl2,CCL5,Ccl7,Ccl8,CCR1,CCR5,CCR7,CD72,CD86,CSF2RB,CSF3R,CTSC,CTSS,CXCL3,CXCL6,FCER1G,FCGR1A,FCGR2A,FCGR2B,FCGR3A/FCGR3B,GUSB,Gzmb,ICAM1,Iigp1,IL17RB,IL18,IL1B,IL1RN,IL2RG,IL33,IRF1,ITGAM,LIF,MAF,MSR1,NOS3,PLEK,RGS16,SELL,SELPLG,SERPINB2,SPP1,STAT1,TGFB1,TIMP1,TLR1,TLR2,TNFRSF13B,TNFRSF1B,TUBB4B,VAV1	191 (17)	Mus musculus
poly rI:rC-RNA	NA	biologic drug	Activated	5.885	bias	1.51e-33	Apol9a/Apol9b,BCL3,BNIP3,Bst2,BTC,C1R,Ccl2,CCL5,CCR1,CCR7,CD86,CFB,CTSS,CXCL3,CXCL6,CYP4F2,FCGR1A,FCGR2B,GBP2,GBP5,Gzmb,HLA-DMB,ICAM1,IFI44L,Iigp1,IL18,IL1B,IL1RN,IL2RG,IL33,IL4I1,IRF1,IRF8,IRGM,Irgm1,ISG15,ITGAM,LGALS9B,LIF,MAFB,MSR1,NLRP3,NMI,OAS1,Oas1b,Oasl2,P2RY6,PARP12,PHF11,PLAU,PSMB10,PSMB8,RTP4,SERPINB2,Slfn2,STAT1,STAT2,STING1,TAPBP,TFEC,TGFB1,TIMP1,TLR1,TLR2,TNFAIP8L2,TREX1,WDFY4,XCR1,Z…	170 (16)	Mus musculus
INTERFERON ALPHA (family)	NA	group	Activated	5.638	bias	7.67e-29	ADAMTS1,BCL3,Bst2,CCL19,CCL5,CCR1,CCR5,CCR7,CD72,CD86,CSF2RB,CTSS,CXCL3,FCGR1A,FCGR2B,GBP2,GBP5,Gzmb,ICAM1,IFI44L,Ifi47,Iigp1,IL1B,IL1RN,IRF1,IRF8,ISG15,ITGAM,LGALS3BP,LIF,MARCKSL1,MSR1,NMI,NT5C3A,OAS1,Oas1b,Oasl2,PARP12,PARVG,PHF11,PSMB10,PSMB8,PTPN6,RTP4,Slfn2,STAT1,STAT2,TAPBP,TGFB1,TGM1,TLR1,TLR2,UNC93B1,ZBP1	164 (15)	Mus musculus
IL13	NA	cytokine	Activated	2.488		1.75e-28	ADA,ADAM8,ADAMTS4,AIF1,ALOX5AP,BATF,BCL3,Ccl2,CCL5,Ccl7,Ccl8,CCR5,CD4,CD72,CD86,CLEC10A,CLEC4A,CTSC,CTSS,CXCL3,CXCL6,EVL,FCGR1A,FCGR2A,FCGR2B,FCGR3A/FCGR3B,HDC,ICAM1,IL17RB,IL18,IL1B,IL1RN,ITGAM,KRT16,KRTAP3-3,LILRB3,MAF,MS4A4A,NLRP3,PLAU,SAMSN1,SLC7A7,SPP1,Sprr2a1/Sprr2a2,TFEC,TGFB1,TIMP1,TLR1,TNFRSF1B	179 (18)	Mus musculus
STAT1	0.729	transcription regulator	Activated	4.001		2.43e-28	BCL3,C1R,CCL19,Ccl2,CCL5,Ccl8,CCR1,CCR7,CD86,CFB,CSF3R,CTSS,CXCL3,FCER1G,FCGR1A,FCGR2B,GBP2,GBP5,Gzmb,ICAM1,IFI44L,Ifi47,Iigp1,IL18,IL18BP,IL1B,IL33,IRF1,IRF8,Irgm1,ISG15,Lce1l,LCN2,LIF,OAS1,Oasl2,PSMB10,PSMB8,RTP4,SELL,SELPLG,Serpina3g (includes others),Slfn2,STAT1,STAT2,TGFB1,ZBP1	168 (16)	Mus musculus
IL1B	1.625	cytokine	Activated	4.37		2.75e-28	ADAM8,ADAMTS1,ADAMTS4,AIF1,ASS1,ATP1A1,BCL3,C1R,Ccl2,CCL5,Ccl7,Ccl8,CCR1,CCR5,CCR7,CD4,CD86,CFB,CLIP2,CSF2RB,CTSS,CXCL3,CXCL6,CYTIP,DAB2,ENG,FCGR2B,FERMT3,GBP2,GBP5,GRN,GUSB,Gzmb,HSPB8,ICAM1,Ifi47,IL17RB,IL18,IL1B,IL1RN,IL33,IL4I1,IRF1,IRF8,ISG15,ITGAM,LCN2,LCP1,LGALS9B,LIF,MARCKSL1,NMI,NOS3,PCSK6,PLAU,PLB1,PSMB10,PSMB8,RAC2,RGS16,Saa3,SERPINB2,SLC9A3,Slfn2,SPAG1,SPI1,SPP1,STAT1,TGFB1,TGM1,TIMP1,…	188 (17)	Mus musculus
STING1	1.404	ion channel	Activated	5.004	bias	6.14e-27	Bst2,BTK,CCL5,CD86,CXCL3,FCGR1A,FCGR3A/FCGR3B,GBP5,HDC,ICAM1,IFI44L,Ifi47,IL18,IL1B,IL33,IRF8,Irgm1,ISG15,ITGAM,LCN2,LIF,NLRP3,OAS1,Oasl2,PARP12,PHF11,PSMB8,RGS16,Serpina3g (includes others),STAT1,STAT2,UPP1,ZBP1	142 (17)	Mus musculus
STAT6	0.048	transcription regulator		-0.815		1.94e-25	ASS1,BCL3,Bst2,Ccl2,CCL5,CCR5,CCR7,CD72,CTSS,CXCL3,FCER1G,FCGR1A,FCGR2A,FCGR3A/FCGR3B,GBP2,GBP5,GBP7,GSDMC,Gzmb,HLA-DMB,IFI44L,Iigp1,IL1B,IL1RN,IL33,IL4I1,IRF1,Irgm1,ISG15,LCP2,LGALS3BP,LIF,LMO7,LORICRIN,MAF,Ms4a4c (includes others),NT5C3A,PKIB,RNPEP,SAMSN1,STAT2,TFEC,TGFB1,TIMP1,TRPV2,ZBP1	179 (16)	Mus musculus
PLX5622	NA	chemical drug	Inhibited	-2.132		4.86e-25	AIF1,C1QC,CCL19,Ccl2,CCL5,Ccl7,Ccl8,CCR1,CSF2RB,CTSS,CXCL6,CYTH4,FCER1G,FCGR2A,FYB1,GRN,GUSB,IL1B,IL1RN,IL2RG,IL33,ITGAM,ITGB2,LAPTM5,LY86,NCF1,NSG1,P2RY13,SELPLG,SPP1,STAT1,TCIRG1,TGFB1,TLR2,TYROBP,UNC93B1		Mus musculus
PRDM1	-0.539	transcription regulator	Inhibited	-3.054		8.17e-25	ADA,ADAM8,BTK,Ccl2,CCR7,CD53,CD86,CPA4,CXCL3,CXCL6,CYTH4,FGR,Gzmb,HAL,HLA-DMB,ICAM1,IL1B,IRF8,ITGAM,MAF,MAFB,MMP25,MS4A4A,NLRP3,OAS1,PCSK6,PSMB10,PSMB8,PTPN6,RASL10A,RGS16,SLC2A5,SPIB,STAT1,TAPBP,TNFRSF13B,TNFRSF1B	190 (19)	Mus musculus
IL33	0.792	cytokine	Activated	3.98	bias	1.85e-24	ADAMTS1,BATF,BCL3,BNIP3,Ccl2,CCL5,Ccl7,CCR1,Cd52,CD53,CD72,CD86,CLEC4A,Clec4a3,CSF2RB,CSF3R,Ctla2a/Ctla2b,CXCL3,FGR,FTL,HDC,ICAM1,IL17RB,IL1B,IL1RN,IL2RG,IL33,IL4I1,ITGAM,MSR1,NCF4,NLRP3,SELPLG,SERPINB2,SPI1,TFEC,TGFB1,TIMP1,TLR2,TNFRSF13B,TNFRSF1B,TRPV2,TYROBP	152 (13)	Mus musculus
TNF	0.941	cytokine	Activated	6.132		2.25e-24	ADAM8,ADAMTS4,ALOX5AP,ARHGDIB,ASS1,ATP1A1,AW112010,BCL3,BMP3,CCL19,Ccl2,CCL5,Ccl7,Ccl8,CCR1,CCR5,CCR7,CD4,CD86,CFB,COTL1,CRLF1,CSF2RB,CTSC,CTSS,CXCL3,CXCL6,CYTIP,ENG,FCER1G,FCGR2B,GBP2,GRN,GSDMD,GUSB,HDC,HK3,ICAM1,IGKC,Iigp1,IL17RB,IL18,IL18BP,IL1B,IL1RN,IL33,IL4I1,IRF1,IRF8,ISG15,ITGAM,ITGB2,KRT16,KRT23,KRT6B,LCN2,LGALS9B,LIF,MARCKSL1,MSR1,NCF1,NKD2,NLRP3,NOS3,NRIP1,NSG1,OAS1,P2RY6,PCSK6,PLAU,PS…	186 (15)	Mus musculus
E. coli B4 lipopolysaccharide	NA	chemical toxicant	Activated	4.266		3.21e-24	Ccl2,CCL5,CCR7,Cd52,CD86,CXCL3,CXCL6,CYTH4,EVI2B,FCER1G,FCGR1A,GBP2,HSPB8,ICAM1,Ifitm6,Iigp1,IL1B,IL1RN,IL33,LCN2,LCP1,LCP2,LILRB3,NCF1,NLRP3,NOS3,Oasl2,PLEK,PSMB8,PTPN6,RTP4,SAMSN1,Slfn2,TLR2,TNFRSF1B,ZBP1	153 (18)	Mus musculus
IL17A	NA	cytokine	Activated	2.583		4.64e-24	BCL3,BTC,C1R,CCL19,Ccl2,CCL5,Ccl7,Ccl8,CCR5,CFB,COTL1,CXCL3,CXCL6,GBP2,GBP5,GUSB,Gzmb,HSPB8,ICAM1,IL18,IL1B,IL1RN,IL2RG,IL33,IRF1,ISG15,KRT16,LCN2,LIF,NLRP3,NOS3,PLAU,RGS16,Saa3,SERPINB2,SLC9A3,SPP1,STAT1,TGFB1,TIMP1,TLR2,TNFRSF1B	160 (13)	Mus musculus
CSF1	0.643	cytokine	Activated	2.946	bias	1.19e-23	Ccl2,CCL5,Ccl7,CCR1,CCR5,CD86,CFP,CXCL3,CXCL6,FCER1G,FCGR2A,FCGR3A/FCGR3B,FERMT3,IFI44L,Iigp1,IL18,IL18BP,IL1B,IRF1,IRF8,ISG15,ITGAM,LGALS3BP,MAFB,MSR1,OAS1,PHF11,PLAU,SERPINB2,SFRP1,SIRPB1,SPI1,SPP1,STAT1,STAT2,TGFB1,TLR1,TLR2,TNFRSF1B	182 (19)	Mus musculus
CITED2	-0.108	transcription regulator	Inhibited	-4.273	bias	3.15e-23	Ccl2,Ccl8,CD86,CLEC10A,CXCL3,FCGR2B,FCGR3A/FCGR3B,GBP2,GBP5,HK3,ICAM1,Ifi47,Iigp1,IL1B,IL1RN,IRF1,IRF8,Irgm1,ISG15,LCP2,LGALS9B,Ms4a4c (includes others),OAS1,Oasl2,PHF11,PLAU,RTP4,Serpina3g (includes others),SERPINB2,UPP1,ZBP1,ZNF800	144 (15)	Mus musculus
IRF7	0.96	transcription regulator	Activated	4.851	bias	3.4e-23	CCL19,Ccl2,CCL5,FCGR1A,GBP5,IFI44L,Ifi47,IL33,IL4I1,IRF1,IRF8,IRGM,Irgm1,ISG15,ITGAM,Ms4a4c (includes others),NMI,NT5C3A,OAS1,Oasl2,PARP12,PHF11,PSMB10,PSMB8,RTP4,STAT1,STAT2,TREX1,ZBP1	123 (14)	Mus musculus
TLR4	1.066	transmembrane receptor	Activated	3.816	bias	6.53e-23	BATF,Ccl2,CCL5,Ccl7,Ccl8,CCR5,CCR7,CD86,CFB,CXCL3,CXCL6,DAB2,FCGR2B,GBP2,HDC,ICAM1,Ifi47,Iigp1,IL18,IL18BP,IL1B,IRF1,IRF8,IRGM,Irgm1,ISG15,ITGAM,LCN2,MCOLN2,NLRP3,NMI,NOS3,PLEK,RGS16,SPP1,STAT1,STAT2,TGFB1,TLR2,TNFAIP8L2,TNFRSF13B	184 (16)	Mus musculus
IL6	2.418	cytokine	Activated	3.888		1.34e-22	ADAMTS1,ADAMTS4,BATF,BCL3,BTC,Ccl2,CCL5,CCR1,CCR5,CCR7,CD53,CD86,CFP,CLEC10A,CRLF1,CSF2RB,CSF3R,CTSC,CXCL3,CXCL6,CYTIP,FCGR1A,FGF23,GBP2,Gzmb,ICAM1,IL1B,IL1RN,IL2RG,IRF1,IRF8,ITGAM,LCN2,LIF,LY86,MAF,MSR1,NOS3,OSBPL1A,PLAU,PLEK,PSMB10,PSMB8,Saa3,SLC7A7,SNX10,SOX4,SPI1,SPP1,STAT1,STING1,TGFB1,TIMP1,TLR1,TLR2,TNFRSF1B	181 (15)	Mus musculus
STAT3	0.203	transcription regulator	Activated	2.663		1.66e-22	BATF,BCL3,Ccl2,CCL5,Ccl8,CCR1,CCR5,CCR7,CD86,CFB,COBL,CXCL3,CXCL6,FCER1G,FCGR1A,FGF23,GBP2,GBP5,Gzmb,ICAM1,IL1B,IL1RN,IL33,IRF1,Irgm1,ISG15,ITGAM,ITGB2,LCN2,LIF,MAF,MAFB,NOS3,OAS1,PLAU,PSMB8,PTPN6,RAB11FIP1,SELL,Serpina3g (includes others),SERPINB2,SLC2A5,SLC9A3,Slfn2,SOX4,SPI1,SPP1,STAT1,STAT2,STC1,STING1,TGFB1,TIMP1,TNFRSF1B,WAS	171 (16)	Mus musculus
IL2	NA	cytokine	Activated	3.712		2.6e-22	ADAM8,BATF,Ccl2,CCL5,Ccl8,CCR1,CCR5,CCR7,Cd52,CD86,CFP,CSF2RB,CTSC,CXCL3,CYTH4,CYTIP,EVL,FCER1G,FCGR3A/FCGR3B,GBP2,GRN,Gzmb,ICAM1,Iigp1,IL17RB,IL18,IL18BP,IL1B,IL1RN,IL2RG,IRF1,IRGM,ISG15,LAPTM5,LCP2,LIF,LRRC32,MAF,MMP25,NMI,PTPN6,RGS16,SELL,SELPLG,Serpina3g (includes others),SPP1,TGFB1,TIMP1,TLR2,TNFRSF13B,TNFRSF1B,UPP1,VAV1	168 (15)	Mus musculus
TRIM24	-0.069	transcription regulator	Inhibited	-4.334	bias	5.53e-22	Apol9a/Apol9b,Bst2,CCL5,GBP2,Ifi47,Iigp1,IRF1,IRGM,Irgm1,ISG15,LGALS3BP,Ms4a4c (includes others),NMI,OAS1,PARP12,PHF11,PSMB10,PSMB8,RTP4,SPP1,STAT1,STAT2,TLR2,TREX1	140 (14)	Mus musculus
IL10RA	0.892	transmembrane receptor	Inhibited	-4.466		7.55e-22	ASS1,BNIP3,CCL5,CCR7,CFB,CLEC12A,CSF3R,GBP2,GBP5,GSDMC,HK3,Ifi47,Iigp1,IL18BP,IL1B,IL1RN,IL2RG,IRF1,IRGM,Irgm1,ITGAM,LCN2,MMP25,PARVG,PSMB8,Saa3,SELL,Serpina3g (includes others),SIRPB1,STAT1,TFEC,TGFB1,TLR2,UPP1,ZBP1	152 (16)	Mus musculus
IFNAR (family)	NA	group	Activated	4.336	bias	9.59e-22	Bst2,Ccl2,CCL5,Ccl7,CD86,FCER1G,GBP2,IL1B,IRF1,IRF8,Irgm1,ISG15,LGALS3BP,NLRP3,OAS1,PSMB8,SPP1,STAT1,STAT2,TAPBP,TLR2,UNC93B1,ZBP1	159 (16)	Mus musculus
tetradecanoylphorbol acetate	NA	chemical drug	Activated	4.484		2.49e-21	ADAM8,ADAMTS1,ADAMTS4,ALOXE3,AMER2,BCL3,BTC,BTK,Ccl2,CCL5,Ccl7,CCR7,CD4,CRCT1,CSF3R,CUL3,CXCL3,CXCL6,CYTH4,DAB2,FCER1G,FCGBP,FCGR1A,Gzmb,HDC,ICAM1,IL18,IL1B,IL1RN,IL20RA,IL2RG,IL4I1,IRF1,IRF8,ISG15,ITGAM,ITGB2,LCN2,LIF,LORICRIN,MAF,MSR1,NCF1,NLRP3,OAS1,PLAU,PTPN6,RGS16,SELL,SELPLG,SERPINB2,SLC15A1,SPP1,STAT1,STC1,TEAD4,TGFB1,TGM1,TIMP1,TLR1,TLR2,TNFRSF13B,TNFRSF1B,TTC9,UPP1,XCR1	162 (17)	Mus musculus
ZBTB10	-0.289	transcription regulator	Activated	3.808	bias	9.25e-21	ADAM8,Bst2,CCL5,CCR7,CD86,CXCL3,FCER1G,GBP5,Ifi47,Ifitm6,Iigp1,IL1B,IL1RN,IRF1,IRGM,Irgm1,ISG15,LGALS9B,LY9,NT5C3A,OAS1,RTP4,STAT2,STING1,UNC93B1,ZBP1	99 (7)	Mus musculus
resiquimod	NA	chemical drug	Activated	3.41		1.26e-20	ADA,ADAM8,AIF1,ARL5C,ARPC1B,BATF,BNIP3,CCL19,Ccl2,CCL5,Ccl7,CCR1,CCR7,CD86,CXCL3,FCER1G,FCGR1A,FCGR2A,FCGR2B,ICAM1,IFI44L,IL18,IL1B,IL33,ISG15,LIF,MMP25,NLRP3,OAS1,PLAU,PTPN6,SELPLG,SPI1,SPP1,STAT1,STAT2,TLR2,TYROBP,VAV1	168 (22)	Mus musculus
dexamethasone	NA	chemical drug	Inhibited	-2.324		1.49e-20	ADAMTS1,ADAMTS4,AIF1,ALOX5AP,APOD,ATP10B,ATP1A1,ATP1B1,BATF,BCL3,BNIP3,CCL19,Ccl2,CCL5,Ccl7,CCR1,CCR7,CD86,CFB,CLEC4D,CPA4,CSF2RB,CTSC,CXCL3,CXCL6,DOK1,EVL,FCER1G,FCGR1A,FCGR2B,FTL,GBP2,GBP5,GRN,HLA-DMB,ICAM1,IGKC,IL17RB,IL18,IL1B,IL1RN,IL33,IRF1,IRF8,ISG15,ITGAM,LAPTM5,LCN2,LGALS3BP,LIF,MAF,MS4A4A,MSR1,NDUFA4L2,NLRP3,NOS3,NRIP1,OAS1,OSBPL1A,PCSK6,PLAU,PLB1,PLD4,PLEK,PSMB10,PTPN6,RFX2,RGS16,RTP4,…	176 (13)	Mus musculus
IGE (complex)	NA	complex	Activated	4.804	bias	7.97e-20	ADAM8,BCL3,Ccl2,CCL5,Ccl7,CCR5,CD53,CD86,CXCL3,FCER1G,FCGR1A,FCGR2B,Gzmb,HDC,ICAM1,IL1B,IL33,LCP2,LIF,MARCKSL1,NCF4,PTPN6,RFX2,RGS16,SDC3,SERPINB2,Serpinb3b/Serpinb3c,SPP1,TCIRG1,TGFB1,TLR2,TNFRSF13B,TNFRSF1B,TPPP3	168 (17)	Mus musculus
IFNB1	NA	cytokine	Activated	2.227		8.95e-20	Bst2,Ccl2,CCL5,CCR5,CD86,Ctla2a/Ctla2b,CXCL3,CXCL6,GBP2,GBP5,GBP7,ICAM1,Ifi47,IL18,IL1B,IRF1,IRGM,Irgm1,ISG15,ITGB2,NMI,NT5C3A,OAS1,Oas1b,Oasl2,PARP12,SERPINB2,SIRPB1,SPP1,STAT1,STAT2,TIMP1,ZBP1	156 (16)	Mus musculus
G PROTEIN ALPHA I (family)	NA	group	Activated	3.441	bias	2.63e-19	ADAMTS1,ADAMTS9,Bst2,C1R,FCGR2A,FCGR2B,GBP2,GBP5,GBP7,Iigp1,IRGM,Irgm1,ISG15,LIF,Oasl2,PSMB8,SP6,TGM1,TIMP1		Mus musculus
TCL1A	NA	transcription regulator		NA		3.96e-19	C1QC,CCR1,CD300LD,CFP,CLEC4D,CLEC6A,CSF3R,CTSC,CTSS,CXCL3,FCER1G,FCGR2B,GUSB,IL1B,ITGAM,ITGB2,LCN2,LY9,MAFB,MSR1	146 (7)	Mus musculus
SPI1	1.135	transcription regulator	Activated	4.356		4.51e-19	BTK,C1QC,CCR7,CD72,CSF2RB,CSF3R,CTSS,DAB2,FCER1G,FCGR2B,FTL,HK3,IFI44L,IL18,IL1B,IL1RN,IL33,ISG15,ITGAM,ITGB2,LILRB3,NCF1,NCF4,PARP12,PSMB10,PSMB8,PTPN6,SP6,SPI1,SPP1,TFEC,TLR2,VAV1	181 (19)	Mus musculus
TNFSF11	NA	cytokine	Activated	3.105	bias	5.58e-19	AIF1,Ccl2,CCL5,Ccl7,Ccl8,CCR1,CXCL3,DAB2,FERMT3,FGR,GRN,HCLS1,ICAM1,IL1B,IL1RN,IRF8,ITGAM,LCN2,MAFB,MARCKSL1,RGS16,Saa3,SLC7A7,Slfn2,SPIB,SPP1,STAT1,TCIRG1,TGFB1,TLR2,TNFRSF1B	154 (16)	Mus musculus
IGG (complex)	NA	complex		1.089		5.82e-19	ATP1B1,BCL3,Ccl2,CCL5,Ccl7,CD86,CTSC,FCGR1A,FCGR2A,FCGR2B,ICAM1,IL1B,IL1RN,IL2RG,IRF1,ISG15,ITGAM,ITGB2,KRT16,LCN2,LIF,LY9,MAF,MAFB,PTPN6,SERPINB2,STAT1,STAT2,STING1,TAPBP,TGFB1,TNFRSF13B,TNFRSF1B,TRIM16	157 (16)	Mus musculus
ETV6-RUNX1	NA	fusion gene/product	Inhibited	-4.62	bias	9.14e-19	ALOX5AP,ARHGAP4,BCL3,Bst2,CCL5,Ccl8,CD72,CLIP1,CORO1A,ENG,GBP2,GPSM3,ICAM1,IRF1,IRF8,ISG15,ITGB2,LCP2,NMI,OAS1,RAC2,RGS16,SELL,SPIB,SPP1,STAT1,STAT2,TGFB1,TNFAIP8L2,TREX1,VAV1,WAS	89 (5)	Mus musculus
ZC3H12A	0.401	enzyme	Inhibited	-2.17		9.43e-19	ARL5C,BATF,BCL3,Ccl2,CD72,CTSS,ENG,FCGR2B,GBP5,ICAM1,IL1B,IL2RG,IL33,IRF8,LCN2,LIF,MAF,NCF1,PKIB,PLEK,RAC2,SAMSN1,Serpinb3b/Serpinb3c,TGFB1,TNFRSF13B,TNFRSF1B	167 (18)	Mus musculus
IL12 (complex)	NA	complex	Activated	2.289		1.03e-18	BCL3,CCL19,Ccl2,CCL5,CCR5,CCR7,CD86,Ctla2a/Ctla2b,CXCL6,CYTIP,Gzmb,ICAM1,Iigp1,IL18,IL18BP,IL1B,IRF1,IRF8,ISG15,ITGB2,Ms4a4c (includes others),PLAU,SELL,SELPLG,TGFB1,TIMP1,TLR2	173 (17)	Mus musculus
IRF3	0.072	transcription regulator	Activated	4.35	bias	1.5e-18	Bst2,CCL19,Ccl2,CCL5,CD86,FCGR1A,GBP5,ICAM1,IFI44L,Ifi47,IL1B,IL33,IRF1,IRGM,Irgm1,ISG15,LCN2,Ms4a4c (includes others),NT5C3A,OAS1,Oasl2,PARP12,PHF11,STAT1,STAT2,TREX1,ZBP1	125 (15)	Mus musculus
tretinoin	NA	chemical drug	Activated	4.574		1.82e-18	ADA,ADAMTS4,ALOX12B,ALOXE3,APOD,BATF,BCL3,BNIP3,BTC,CCL19,Ccl2,CCR1,CCR5,CD53,CD86,CERS3,CFP,COTL1,CSF3R,CTSC,CTSS,CXCL6,CYP4F2,DAB2,FCER1G,FGR,Gzmb,HK3,HLA-DMB,HSPB8,ICAM1,IFI44L,IL1B,IL4I1,IRF1,IRF8,ISG15,ITGAM,ITGB2,KIAA0513,KRT16,LCN2,LGALS3BP,LIPN,LRRC32,MAFB,MARCKSL1,NCF1,NMI,NRIP1,OAS1,PLAU,PLEK,PSMB10,PSMB8,RTP4,SELL,SERPINB2,SFRP1,SOX4,SPI1,SPP1,ST3GAL4,STAT1,STAT2,STC1,Tdh,TGFB1,TGM1,TI…	170 (18)	Mus musculus
ITPR2	-0.486	ion channel	Activated	4.243	bias	5.2e-18	ADAM8,ALOX5AP,Bst2,BTK,Ccl2,CCL5,Ccl7,Ccl8,CXCL6,FCER1G,FCGR1A,Ifi47,Iigp1,IL1B,Irgm1,ITGB2,NCF1,TLR1	106 (7)	Mus musculus
mir-21 (includes others)	NA	microRNA	Inhibited	-2.165		5.72e-18	AIF1,C1R,CCL19,Ccl2,CD86,CLEC6A,CSF3R,FCGR1A,FCGR2A,GBP2,GBP5,GBP7,Gzmb,ICAM1,Ifi47,Iigp1,IL18,IL1B,IRF1,IRGM,Irgm1,ITGAM,LGALS3BP,NLRP3,Serpina3g (includes others),SIRPB1,Slfn2,STAT1,STAT2,TGFB1,TGM1,TLR1,TLR2	170 (16)	Mus musculus
F3	0.157	transmembrane receptor	Inhibited	-3.429		6.93e-18	Bst2,C1QC,Ccl2,CCL5,Ccl7,Ccl8,CCR1,CLEC10A,CLEC12A,GBP2,ICAM1,IFI44L,IL1B,IL33,ISG15,ITGAM,LCP1,LGALS3BP,OAS1,PARP12,PSMB8,RTP4,STAT1,STAT2,ZBP1	132 (19)	Mus musculus
TLR3	0.11	transmembrane receptor	Activated	4.451	bias	1.14e-17	ADAMTS4,Ccl2,CCL5,Ccl7,CD86,CFB,CXCL3,GBP2,Gzmb,ICAM1,IFI44L,Ifi47,Iigp1,IL1B,IL1RN,IL33,IRF1,ISG15,LCN2,NMI,OAS1,Oasl2,PLAU,Saa3,STAT1,Stfa3,TIMP1,TNFAIP8L2,TNFRSF1B	166 (17)	Mus musculus
IRF1	0.966	transcription regulator	Activated	3.425	bias	2.15e-17	ADAM8,C1R,CCL19,CCL5,CFB,CTSS,CXCL3,GBP2,GSDMD,IFI44L,Ifi47,IL18,IL18BP,IL1B,IL33,IRF1,ISG15,OAS1,PSMB10,PSMB8,SELL,SPI1,STAT1,STAT2,TAPBP,TGFB1	154 (16)	Mus musculus
AGT	-0.006	growth factor	Activated	5.072		2.23e-17	ADAM8,ADAMTS4,ATP1A1,ATP1B1,BTK,Ccl2,CCL5,Ccl7,CCR5,CCR7,CD86,CPXM1,CRLF1,CTSS,CUL3,CXCL3,DAB2,DOK1,ENG,FCGR1A,FCGR2B,FGR,GRN,HCLS1,ICAM1,IL18,IL1B,ISG15,ITGB2,LCN2,LIF,LIMD2,MAFB,Miat,MSR1,NCF1,NLRP3,NOS3,PLAU,PSMB10,PSMB8,Saa3,SELL,SERPINB2,SLC9A3,SOX4,SPI1,SPP1,STC1,TGFB1,TIMP1,TLR1,TNFRSF1B	170 (16)	Mus musculus
MAPT	-0.81	other	Activated	2.806		2.35e-17	AIF1,ATP1B1,BCL3,C1R,Ccl2,Cd52,CORO1A,CTSC,CTSS,FCGR2B,FCGR3A/FCGR3B,FGR,GBP2,GBP5,HSPB8,ICAM1,Iigp1,IL1B,IL1RN,IRGM,Irgm1,ISG15,ITGAM,ITGB2,LCN2,LCP1,LGALS3BP,LY86,LY9,OAS1,Oasl2,PHF11,PLAU,PSMB8,TGM1,TIMP1,TLR2,TPPP,TUBB4B,TYROBP,WAS,ZBP1	168 (17)	Mus musculus
KDM1A	0.111	enzyme		-1.633		3.11e-17	ARHGDIB,BCL3,Bst2,CCL5,Cd52,CTSC,CTSS,FCGR2B,FCGR3A/FCGR3B,FGR,GBP2,GBP5,HSPB8,IL1RN,IRGM,Irgm1,ISG15,ITGB2,KCNAB2,LCP1,LGALS3BP,LY86,LY9,NOS3,OAS1,Oasl2,PHF11,SFRP1,TGM1,TLR2,TYROBP,WAS,ZBP1		Mus musculus
IRF8	1.275	transcription regulator		1.686		3.6e-17	CCL5,CCR7,CD4,CD86,CFB,CSF3R,CTSS,DAB2,ICAM1,IFI44L,IL18,IL1B,IL1RN,IRF8,ISG15,ITGAM,LIF,MAF,MAFB,MSR1,OAS1,Oasl2,STAT1,STAT2,TYROBP	155 (15)	Mus musculus
LDLR	-0.376	transporter		0.079		4.44e-17	Bst2,Ccl2,CCL5,Ccl7,Ccl8,CCR1,CCR5,CD4,CFB,CTSC,CYTIP,ENG,FCGR1A,ICAM1,IL1B,IL1RN,ITGAM,LCN2,LCP2,LY86,MSR1,NOS3,PKIB,PLAU,SPP1,TIMP1,TLR1,ZBP1	183 (19)	Mus musculus
MYD88	0.315	other	Activated	4.142	bias	7.71e-17	BATF,BCL3,Ccl2,CCL5,CD86,CLEC10A,CXCL3,CXCL6,FCER1G,Gzmb,HDC,ICAM1,IL18,IL1B,IL1RN,IRF1,IRF8,ISG15,ITGAM,Ms4a4c (includes others),MSR1,NLRP3,NOS3,Saa3,SPP1,TFEC,TGFB1,TIMP1,TLR2,TNFRSF13B,XDH	130 (13)	Mus musculus
TYROBP	1.135	transmembrane receptor	Activated	2.37		1.34e-16	CCR7,CD86,FCGR2B,ICAM1,IL18,IL1B,IRF8,ITGAM,PLEK,SAMSN1,SIRPB1,SPP1,TCIRG1,TGFB1,TNFRSF1B,TYROBP	160 (17)	Mus musculus
OSM	1.579	cytokine	Activated	4.716		5.08e-16	ADAMTS1,ADAMTS4,BCL3,BTC,C1R,Ccl2,CCL5,Ccl7,Ccl8,CFB,CLIP1,CRLF1,CSF2RB,CXCL3,CXCL6,GBP2,ICAM1,IL18,IL1B,IL33,IRF1,KRT16,LCN2,LIF,LORICRIN,LY6G6C,NRIP1,OAS1,PLAU,PSMB8,SLC15A1,SLC4A8,SPNS2,SPP1,STAT1,TAPBP,TIMP1,TLR2,XDH	152 (16)	Mus musculus
prostaglandin E2	NA	chemical - endogenous mammalian		-0.305		5.09e-16	ADAMTS1,ADAMTS4,AIF1,ATP1A1,Ccl2,CCL5,CCR1,CCR5,CCR7,CD86,CLEC12A,CXCL3,CYTIP,GBP5,Gzmb,HDC,HLA-DMB,ICAM1,Iigp1,IL18,IL1B,IL1RN,IL2RG,IL4I1,IRF1,ITGAM,MAFB,PLAU,SELL,SOX4,SPP1,ST3GAL4,TGFB1	155 (13)	Mus musculus
APOE	0.098	transporter	Inhibited	-3.441		5.25e-16	APOD,BCL3,C1QC,Ccl2,CCL5,CCR5,CD86,CSF2RB,CTSS,CXCL3,CXCL6,ENG,FCGR1A,FCGR2B,ICAM1,IL1B,IL1RN,ITGAM,LCN2,LORICRIN,MSR1,NCF1,NOS3,PHF21A,PLAU,SPP1,STAT1,TCIRG1,TGFB1,TIMP1,TLR2,WNT2	139 (17)	Mus musculus
TNF (family)	NA	group	Activated	2.331	bias	5.46e-16	Ccl2,CCL5,CCR1,CCR5,CD4,CD72,CD86,CXCL3,FCGR1A,ICAM1,IFI44L,IL1B,IL1RN,IL2RG,IL33,ISG15,LCN2,LGALS3BP,NOS3,OAS1,PHF11,Saa3,SELL,STAT1,STAT2,TLR2,TNFRSF1B	141 (13)	Mus musculus
TLR9	0.828	transmembrane receptor	Activated	3.899	bias	7.33e-16	ADAMTS4,Ccl2,CCL5,Ccl7,CCR7,CD86,CXCL3,CXCL6,ICAM1,IFI44L,IL18,IL1B,IL33,IL4I1,IRF1,ISG15,LCN2,Oasl2,Saa3,STAT1,STAT2,Stfa3,TGFB1,TIMP1,TNFRSF13B,TNFRSF1B	155 (18)	Mus musculus
Pam3-Cys-Ser-Lys4	NA	chemical reagent	Activated	2.828		7.57e-16	BATF,BNIP3,CCL19,Ccl2,CCL5,Ccl7,CCR1,CCR5,CCR7,CD86,CXCL3,CXCL6,FCGR2A,FCGR2B,ICAM1,IL18,IL1B,IL1RN,IRF1,NLRP3,SOX4,SPI1,STAT1,TLR1,TLR2	137 (15)	Mus musculus
IL1A	-1.112	cytokine	Activated	4.49	bias	8.69e-16	ADAMTS1,ADAMTS4,APOD,ASS1,BCL3,Ccl2,CCL5,CD86,CXCL3,CXCL6,GBP2,HDC,ICAM1,Iigp1,IL18,IL1B,IL1RN,IRF1,LCN2,LIF,P2RY6,PLAU,Saa3,SPP1,TGFB1,TIMP1,TLR2	158 (13)	Mus musculus
IRF9	0.352	transcription regulator		1.558		1.24e-15	CCL19,GBP7,HDC,Ifi47,Iigp1,IL18,IRF1,IRF8,IRGM,ISG15,LGALS3BP,NMI,Oasl2,RTP4,STAT1,STAT2,ZBP1	120 (11)	Mus musculus
Irgm1	0.832	enzyme	Inhibited	-4.15	bias	1.6e-15	Apol9a/Apol9b,Ccl2,CCL5,GBP2,GBP5,GBP7,GSDMD,Iigp1,IL1B,IRF1,IRGM,ISG15,OAS1,Oas1b,Oasl2,STAT1,TLR2,ZBP1	156 (18)	Mus musculus
KRAS	-0.023	enzyme		-0.847		1.6e-15	ADAMTS1,ARHGDIB,ATP1B1,BNIP3,BTC,Ccl2,CLEC10A,CSF2RB,CSF3R,CXCL6,ENG,FCGR2A,FCGR2B,GRN,Gzmb,HLA-DMB,ICAM1,IL1B,IL33,IRF1,ISG15,ITGAM,ITGB2,KRT16,LCN2,LGALS3BP,LGALS9B,LIF,LMO7,MSR1,NCF1,NCF4,NGEF,NLRP3,NOS3,OAS1,Oasl2,PSMB10,PSMB8,PTPN6,SERPINB2,Slfn2,SPI1,SPP1,ST3GAL4,STAT1,STAT2,TGFB1,TLR2,UPP1,VAV1,WNT2	158 (14)	Mus musculus
IRF2BP2	0.153	transcription regulator	Inhibited	-4.444	bias	1.6e-15	CCL5,Ccl8,CCR1,Cd52,CD53,CD72,Clec4a3,CLEC6A,CSF2RB,CYTIP,FCGR3A/FCGR3B,FYB1,GBP5,IL2RG,LILRB3,LY86,Ms4a6b,Ms4a6c,PLEK,TIMP1		Mus musculus
CSF2	NA	cytokine	Activated	4.35	bias	3.53e-15	ADA,ADAM8,ALOX5AP,BCL3,Ccl2,Ccl8,CCR1,CCR5,CCR7,CD86,CLEC6A,CSF2RB,CTSC,CXCL3,CYP4F2,FCGR1A,FCGR2B,GUSB,HDC,ICAM1,IL1B,IL1RN,ITGAM,LCP1,LY9,NLRP3,PLAU,Saa3,Slfn2,SPI1,SPP1,TGFB1,TLR1,TLR2,TNFRSF1B,UPP1	162 (16)	Mus musculus
TLR7	1.198	transmembrane receptor	Activated	3.729	bias	3.6e-15	ACAP1,Apol9a/Apol9b,Ccl2,CCL5,Ccl7,CCR7,CD86,CPA4,CXCL3,FCER1G,ICAM1,IFI44L,IL1B,IL4I1,IRF1,ISG15,MCOLN2,Ms4a6c,NCF4,PHF11,PLAU,PTPN6,STAT1,STAT2	156 (20)	Mus musculus
salmonella minnesota R595 lipopolysaccharides	NA	chemical - endogenous non-mammalian	Activated	3.697	bias	3.62e-15	BCL3,Ccl2,CCL5,Ccl7,Ccl8,CD86,CXCL3,CXCL6,HLA-DMB,ICAM1,IL1B,IRF1,IRF8,ISG15,Ms4a4c (includes others),SERPINB2,Slfn2,TFEC,TLR2	131 (15)	Mus musculus
CCL20	1.646	cytokine	Activated	3.06	bias	7.06e-15	Ccl2,Ccl8,FCER1G,FCGR1A,GBP5,IL1B,IL1RN,ITGAM,NCF1,NLRP3,PLD4,Saa3,TREX1	114 (11)	Mus musculus
IFNAR1	0.195	transmembrane receptor	Activated	2.312	bias	7.38e-15	Apol9a/Apol9b,ASS1,CCL5,CD86,CLEC4D,CXCL3,CXCL6,GBP2,IFI44L,IL18,IL1B,IRF1,ISG15,LGALS3BP,LIF,Ms4a4c (includes others),OAS1,Oasl2,PARP12,RTP4,STAT1,STAT2,TLR2	129 (15)	Mus musculus
DUSP1	-1.135	phosphatase		0.218		7.6e-15	Ccl2,CD86,CFB,CLEC10A,CXCL3,GJB2,ICAM1,Ifitm6,Iigp1,IL1B,IL1RN,IRF1,IRF8,ISG15,NT5C3A,RTP4,SERPINB2,STAT2,TLR2,TREX1,Wfdc21	137 (17)	Mus musculus
trinitrobenzenesulfonic acid	NA	chemical reagent	Activated	3.497	bias	9.08e-15	ADAM8,Ccl2,CCL5,Ccl7,CCR1,CCR5,CLEC4D,CXCL3,CXCL6,IL18,IL1B,ITGAM,LCN2,NCF4,Saa3,TGFB1,TIMP1	167 (14)	Mus musculus
PIK3CG	0.856	kinase		-1.153		9.19e-15	AIF1,Ccl2,FCGR3A/FCGR3B,GBP2,GBP5,GBP7,Gzmb,ICAM1,Iigp1,IL1B,IRF1,IRGM,NOS3,STAT1,TGFB1,TLR1,TLR2,ZBP1	180 (20)	Mus musculus
PNPT1	0.089	enzyme	Inhibited	-3.606	bias	1.02e-14	Apol9a/Apol9b,Bst2,CCL5,GBP2,Irgm1,ISG15,LGALS3BP,OAS1,Oas1b,Oasl2,PARP12,RTP4,STAT1,STAT2	132 (15)	Mus musculus
RBPJ	0.292	transcription regulator	Activated	2.635		1.07e-14	BMP3,Ccl2,CCL5,Ccl7,Ccl8,CCR7,CD86,CORO1A,CXCL3,CXCL6,CYTH4,Flg2,HLA-DMB,IL18,IL18BP,IL1B,IL1RN,IL33,IRF8,LIF,P2RY6,PSMB8,SOX4,SPP1,TPPP3	170 (19)	Mus musculus
NFKB (complex)	NA	complex	Activated	3.726	bias	1.4e-14	ADAMTS9,BATF,BCL3,C1R,Ccl2,CCL5,Ccl7,CCR7,CD86,CFB,CLIP2,CXCL3,CXCL6,FCGR1A,GBP2,HLA-DMB,ICAM1,IGKC,IL18,IL1B,IL1RN,IRF1,ISG15,ITGAM,KRT6B,LCN2,LIF,PLAU,RGS16,Saa3,SELPLG,SERPINB2,SLC2A5,SPIB,SPP1,TFEC,TGFB1,TIMP1,TLR2	148 (13)	Mus musculus
NOS2	-0.157	enzyme	Activated	2.964		1.84e-14	BNIP3,Ccl2,Ccl7,CD53,CD86,CLEC4D,CSF3R,CTSC,CXCL3,IL1B,IL1RN,ISG15,LCN2,LGALS3BP,LORICRIN,NOS3,Saa3,Slfn2,Sprr2a1/Sprr2a2,TGFB1,TIMP1,TYROBP	135 (14)	Mus musculus
USP22	-0.113	peptidase	Activated	2.419		1.88e-14	CCL5,Ccl8,CSF2RB,CSF3R,FCGR2A,FCGR2B,ITGAM,ITGB2,KRT23,MSR1,NCF1,NCF4,PSMB8,PTPN6,SPI1,TGFB1,VAV1		Mus musculus
BHLHE40	0.158	transcription regulator	Activated	5.089		1.99e-14	ATP1B1,Ccl7,CCR1,CCR7,CD86,CFB,CSF2RB,CTSS,CXCL3,FCGR2B,GBP2,Gzmb,HCLS1,IL18BP,IL2RG,IRF8,LCP2,LGALS3BP,LIF,MSR1,NCF4,NLRP3,PTPN6,RGS16,SELL,STAT1,TLR1,UPP1	160 (11)	Mus musculus
CAMP	0.471	other		0.751		2.06e-14	BTC,Ccl2,CCL5,Ccl7,CCR7,CD86,CSF3R,CXCL3,ICAM1,IL18,IL1B,IL1RN,IRF8,ITGAM,ITGB2,STAT1,TGFB1,TLR2	139 (16)	Mus musculus
CHUK	-0.118	kinase	Activated	3.674	bias	2.31e-14	CCL19,Ccl2,CCL5,CCR1,CRLF1,CXCL3,CXCL6,GBP2,GRN,ICAM1,IL1B,IL1RN,ISG15,LCN2,PLAU,RGS16,Saa3,SERPINB2,SFRP1,Slfn2,SNX10,SPP1,TNFRSF1B	145 (13)	Mus musculus
E. coli B5 lipopolysaccharide	NA	chemical - endogenous non-mammalian	Activated	4.13		2.61e-14	ADAMTS1,BCL3,CCL19,Ccl2,CCL5,Ccl7,CCR1,CCR5,CCR7,CD86,CSF3R,CXCL3,CXCL6,GBP2,ICAM1,IL18,IL1B,IRF1,LIF,NCF1,SPP1,TEAD4,TGFB1,TLR2,XCR1	147 (14)	Mus musculus
NFATC2	-0.345	transcription regulator	Activated	2.101		2.82e-14	AIF1,BATF,Ccl2,CCL5,CCR5,CCR7,CD86,CXCL3,DAB2,Iigp1,IL18,IL1B,IRF1,IRF8,IRGM,ISG15,ITGAM,MAF,NMI,STAT1,STAT2,TGFB1,TLR2	164 (15)	Mus musculus
TREX1	0.662	enzyme	Inhibited	-3.332	bias	2.88e-14	Bst2,CCL5,CD86,CFB,FCGR1A,GBP5,GSDMD,IFI44L,IL33,IRF1,ISG15,LGALS9B,NLRP3,OAS1,PSMB8,RTP4,STAT1,STAT2,TAPBP,ZBP1	121 (12)	Mus musculus
GIP	NA	other	Activated	2.153		5.07e-14	Ccl2,CCL5,Ccl7,Ccl8,CXCL3,GBP2,GBP5,Ifi47,Iigp1,IL1B,IL1RN,NOS3,SPP1,TNFRSF1B	136 (19)	Mus musculus
cardiotoxin	NA	chemical - other	Activated	2.982	bias	6.4e-14	Ccl2,CCL5,Ccl7,CCR1,CCR5,CSF2RB,CSF3R,Ifitm6,IL18,IL1B,IL1RN,IL2RG,IL33,ITGAM,ITGB2,LCN2,LIF,LY86,Saa3,SERPINB2,SPP1,TGFB1,TIMP1,TNFRSF1B		Mus musculus
IKBKG	-0.233	kinase		1.873	bias	6.47e-14	Ccl2,CCL5,Ccl8,CCR1,CXCL3,CXCL6,GBP2,GRN,ICAM1,IL1B,IL1RN,ISG15,LCN2,RGS16,Saa3,SERPINB2,SFRP1,Slfn2,TNFRSF1B	154 (14)	Mus musculus
IL15	0.215	cytokine	Activated	3.225		6.65e-14	ARHGDIB,CCL19,Ccl2,CCL5,CCR1,CD53,CD86,CORO1A,CXCL3,FCGR3A/FCGR3B,FYB1,Gzmb,IL1B,IL2RG,IRF1,ISG15,LAPTM5,LCP1,LIF,MAF,P2RY6,PLEK,PSMB10,PSMB8,RAC2,RGS16,SELL,SELPLG,SPP1,TIMP1,TLR2,TYROBP,UPP1	155 (18)	Mus musculus
STAT2	0.565	transcription regulator		1.577	bias	8.29e-14	CCL19,Ccl2,CCL5,CD86,Ifi47,Iigp1,IRF1,ISG15,OAS1,Oasl2,PSMB8,RTP4,STAT1,ZBP1	124 (16)	Mus musculus
SOCS1	0.786	other	Inhibited	-3.527	bias	9.56e-14	Ccl2,CCR7,CD86,FCER1G,GBP5,Gzmb,ICAM1,Ifi47,Iigp1,IL1B,IRF1,IRGM,ISG15,OAS1,Oas1b,Oasl2,Serpina3g (includes others),STAT1,VAV1	164 (15)	Mus musculus
SB203580	NA	chemical drug	Inhibited	-3.296	bias	9.82e-14	ADAMTS4,ADAMTS9,ALOX5AP,ARHGDIB,Ccl2,CCL5,Ccl7,CD86,COBL,CXCL3,FYB1,GBP2,ICAM1,IL18,IL1B,IL1RN,IRF1,ISG15,ITGAM,KRT23,LORICRIN,NKD2,NOS3,PLAU,PLB1,SPP1,STAT1,TGFB1,TGM1,TIMP1,TLR2,VGLL3,XDH	161 (18)	Mus musculus
interferon beta-1a	NA	biologic drug		0.645		1.4e-13	CCR5,CD4,CORO1A,FCER1G,FCGR1A,FYB1,GBP5,ICAM1,IL1RN,IRF1,ITGB2,LILRB3,NMI,PSMB8,STAT1,TLR1,TNFRSF1B,TREX1	105 (7)	Mus musculus
TICAM1	0.328	other	Activated	3.686	bias	1.8e-13	BCL3,Ccl2,CCL5,CD86,CFB,CXCL3,CXCL6,ICAM1,Ifi47,IL18,IL18BP,IL1B,IRF1,IRGM,Irgm1,ISG15,Ms4a4c (includes others),TFEC,TLR2	113 (12)	Mus musculus
NR1H3	0.209	ligand-dependent nuclear receptor		-0.817		2.23e-13	APOD,Bst2,Ccl2,CCL5,Ccl7,Ccl8,CCR1,CCR5,CCR7,CD4,CFB,CTSC,CYTIP,FCGR1A,IL1B,IL1RN,IRF8,ITGAM,LCP2,LY86,PLAU,TLR1,ZBP1	192 (20)	Mus musculus
ATP	NA	chemical - endogenous mammalian		1.732		2.42e-13	ADAMTS9,Ccl2,CCR5,CCR7,CD86,CXCL3,GSDMD,ICAM1,IL18,IL1B,IL1RN,IL33,ITGAM,LCN2,NLRP3,NOS3,SELL,TNFRSF1B	161 (19)	Mus musculus
IL5	NA	cytokine	Activated	3.52	bias	2.62e-13	ASS1,ATP1B1,BCL3,BNIP3,CCR1,CCR5,CCR7,CSF2RB,CSF3R,CTSC,FCGR2B,GBP2,GBP7,ICAM1,IL18BP,IL2RG,ITGAM,KCNAB2,LCP2,LMO7,PKIB,Serpina3g (includes others),TGFB1,TLR1,UPP1	178 (18)	Mus musculus
TGFB1	0.779	growth factor	Activated	2.62		2.62e-13	ADAMTS4,AIF1L,ALOX5AP,AMER2,ASS1,ATP1B1,BCL3,C1QC,C1R,Ccl2,CCL5,Ccl7,Ccl8,CCR1,CCR5,CCR7,CD4,CD72,CD86,CDHR1,CFB,COTL1,CPXM1,CTSC,CTSS,CXCL3,DAB2,DOK1,ENG,FCER1G,FCGR1A,FCGR3A/FCGR3B,FTL,GBP2,GJB2,GUSB,Gzmb,ICAM1,IL17RB,IL18,IL1B,IL1RN,IL33,IRF1,IRF8,ISG15,ITGAM,ITGB2,LCN2,LIF,MAF,MSR1,NCF1,NLRP3,NOS3,P2RY6,PLAU,PTPN6,Saa3,SELPLG,SFRP1,SOX4,SPI1,SPP1,ST3GAL4,STAT1,TGFB1,TIMP1,TLR2,Tpsab1,TUBB4B,X…	183 (16)	Mus musculus
fluticasone propionate	NA	chemical drug	Inhibited	-2.428		2.71e-13	CCL5,CD4,CD86,CFB,CLEC12A,CLEC4A,GBP5,GJB2,HLA-DMB,IL18BP,IL1B,IL1RN,IRF8,PLAU,SERPINB2,SLC2A5,SPP1,STAT1,TGFB1,TIMP1	169 (17)	Mus musculus
NFKB2	0.388	transcription regulator		1.255		2.71e-13	CCL19,Ccl2,CCL5,Ccl8,CCR7,CD86,CRCT1,CTSS,CXCL3,GBP2,GBP5,HLA-DMB,IL1B,Lce1l,MAF,MARCKSL1,Mcpt8,PSMB8,SELL,Serpina3g (includes others)	163 (16)	Mus musculus
CHROMR	NA	other	Activated	3.031		2.93e-13	BCL3,CCR1,GBP2,GBP5,IFI44L,IL1RN,IRF1,ISG15,MAFB,OAS1,P2RY6,PARP12,PHF11,RTP4,STAT1,STAT2,TFEC,TIMP1,TREX1		Mus musculus
CD40LG	NA	cytokine	Activated	2.658	bias	3.24e-13	BATF,BNIP3,CCL19,CCL5,CCR1,CCR5,CCR7,CD86,CFP,CLIP1,CTSC,CYTIP,FCGR2B,ICAM1,IL1B,IRF1,ISG15,ITGAM,ITGB2,MARCKSL1,PLAU,PLEK,PSMB10,PSMB8,SAMSN1,SELL,SELPLG,STAT1,TNFRSF13B	171 (17)	Mus musculus
NFKB1	0.267	transcription regulator	Activated	2.748	bias	3.39e-13	BCL3,CCL19,Ccl2,CCL5,CD86,CFB,CXCL3,Gzmb,HLA-DMB,ICAM1,IGKC,IL18,IL1B,IL1RN,IRF1,ISG15,KRT6B,MSR1,NMI,PLAU,PTPN6,Saa3,SPI1,STAT1,TGFB1,TLR2	167 (16)	Mus musculus
ELAVL1	0.102	other		1.706		4.21e-13	APOD,BATF,Bst2,Ccl2,Ccl8,Cd52,CD86,CTSS,FCGR2A,Iigp1,IL1B,IL2RG,IRF1,Irgm1,ITGAM,LGALS3BP,LGALS9B,Ms4a4c (includes others),NCF4,OAS1,Oas1b,SLC7A7,Slfn2,SOX4,STAT1,TLR2	146 (13)	Mus musculus
PTGER4	0.024	G-protein coupled receptor	Inhibited	-2.274		4.69e-13	ADAMTS4,Ccl2,Ccl7,CCR7,Ctla2a/Ctla2b,GBP2,ICAM1,Ifi47,IL18,IL1B,IL4I1,IRF1,IRGM,Irgm1,MAFB,NCF1,Oas1b,RTP4,SPP1	177 (20)	Mus musculus
KLF6	-0.186	transcription regulator	Activated	4.443	bias	6.12e-13	BCL3,Ccl2,CCL5,CCR1,CD86,CFB,CSF2RB,CXCL3,ENG,HK3,ICAM1,IL1B,IRF1,LCP2,NLRP3,PLAU,PSMB10,SERPINB2,TAPBP,TGFB1,TIMP1,TLR1,TNFRSF1B,UPP1	132 (16)	Mus musculus
USP8	-0.087	peptidase	Inhibited	-3.697	bias	6.15e-13	Bst2,Ccl2,Ccl7,IRGM,Irgm1,ISG15,OAS1,Oas1b,Oasl2,PSMB10,PSMB8,STAT1,STAT2,TAPBP	92 (9)	Mus musculus
CpG oligonucleotide	NA	chemical drug	Activated	3.078	bias	8.73e-13	Ccl2,Ccl7,CCR1,CD86,CLEC4D,FCGR2B,ICAM1,IL18,IL1B,IL33,ISG15,MSR1,OAS1,Oas1b,Oasl2,SAMSN1,STAT2,TLR2,TNFRSF13B,ZBP1	134 (18)	Mus musculus
APP	0.176	other	Activated	3.265		9.46e-13	ADAMTS4,AIF1,ATP1B1,C1R,Ccl2,CCL5,Ccl7,CCR5,CD86,CRLF1,CSF2RB,Ctla2a/Ctla2b,CUL3,CXCL3,CXCL6,ENG,EVL,FCGR1A,FCGR2A,FCGR2B,GBP2,ICAM1,Ifi47,IL18,IL1B,IL4I1,IRF1,IRGM,Irgm1,ITGAM,LIF,MAF,MAFB,MSR1,NCF1,NLRP3,NOS3,Oas1b,PLAU,RTP4,SDC3,TGFB1,TLR2,TPPP,TPPP3,TUBB4B	164 (19)	Mus musculus
CASP4	-0.209	peptidase	Activated	2.031	bias	1.03e-12	ADAM8,CXCL3,CXCL6,FGR,GSDMA,GSDMC,GSDMD,IL18,IL1B,ITGAM,LCN2,PLAU	130 (16)	Mus musculus
TRIM38	NA	enzyme	Inhibited	-3.349	bias	1.05e-12	Ccl2,CCL5,Ccl7,CCR7,CD86,CXCL3,CXCL6,ICAM1,IL1B,IL2RG,ITGAM,ITGB2,SDC3,TLR1,TLR2,TNFRSF13B	136 (17)	Mus musculus
IKBKB	-0.007	kinase	Activated	3.909		1.24e-12	CCL19,Ccl2,CCL5,CCR1,CCR7,CXCL3,CXCL6,GBP2,GRN,ICAM1,IL1B,IL1RN,IRF1,ISG15,LCN2,NLRP3,NOS3,PLAU,RGS16,Saa3,SERPINB2,SFRP1,Slfn2,TGFB1,TNFRSF1B	162 (15)	Mus musculus
NFKBIA	-0.399	transcription regulator	Activated	2.642		1.53e-12	BCL3,BNIP3,Ccl2,CCL5,Ccl7,CCR1,CD86,CXCL3,CXCL6,GBP2,GRN,ICAM1,IL1B,IL1RN,IL33,IRF1,ISG15,LCN2,LIF,NOS3,PLAU,RGS16,Saa3,SERPINB2,SFRP1,Slfn2,TGFB1,TIMP1,TLR2,TNFRSF1B	163 (16)	Mus musculus
RIGI	0.361	enzyme	Activated	3.785	bias	1.59e-12	BTK,Ccl2,CCL5,CD4,CFB,CTSS,ICAM1,IL18,IL1B,IRF1,IRF8,ISG15,ITGAM,NMI,OAS1,SPP1,STAT1,STAT2	133 (16)	Mus musculus
peptidoglycan	NA	chemical - endogenous non-mammalian		1.85	bias	2.19e-12	Ccl2,CCL5,CCR5,CD86,CORO1A,CXCL3,CXCL6,ICAM1,IL18,IL1B,IL1RN,IRF1,ITGB2,NLRP3,SELL,TLR2	120 (17)	Mus musculus
N-ethyl-N-nitrosourea	NA	chemical toxicant	Activated	3.582	bias	2.24e-12	Bst2,CCL5,CXCL6,ICAM1,IL1B,ISG15,OAS1,Oas1b,Oasl2,PSMB8,SPP1,TIMP1,TNFRSF1B		Mus musculus
cuprizone	NA	chemical toxicant	Activated	3.627		2.26e-12	ARHGDIB,ARPC1B,C1QC,Ccl2,CCL5,Ccl7,CD86,FCGR2A,HK3,IL1B,IRF8,ITGAM,LCP1,NCF1,NLRP3,TGM1,TPPP3,VAV1	96 (7)	Mus musculus
TRPV4	0.696	ion channel	Activated	2.191		2.76e-12	Ccl2,CCL5,Ccl7,Ccl8,CXCL3,CXCL6,IL1B,NOS3,Saa3,TIMP1,TLR2	126 (19)	Mus musculus
RUNX1	0.476	transcription regulator		-0.363		2.76e-12	ALOX5AP,ARL5C,CD4,CD53,CD72,CSF2RB,ENG,Gzmb,IL1B,Irgm1,ISG15,ITGB2,LCP2,LGALS9B,Oasl2,PLEK,SOX4,SPI1,SPP1,STAT1,Stfa3,TIMP1,UPP1,ZBP1	173 (15)	Mus musculus
Ttc39aos1	-0.392	other	Inhibited	-3.569	bias	2.78e-12	Apol9a/Apol9b,Ccl2,CCL5,Ccl7,GBP2,IL1B,IRF1,ISG15,LGALS3BP,MSR1,Oas1b,PHF11,RTP4	114 (11)	Mus musculus
NLRP3	1.801	enzyme		1.048		3.55e-12	Ccl2,CCL5,CCR5,CCR7,CXCL3,GSDMD,IL18,IL1B,IL33,IRF1,LIF,MSR1,NLRP3,P2RY13,Saa3,STAT1,TGFB1,TIMP1	151 (16)	Mus musculus
bee venom	NA	chemical - endogenous non-mammalian		1.497		4.4e-12	Ccl2,CCL5,Ccl7,CYTIP,FYB1,ICAM1,IL1B,IL4I1,IRF1,LCP2,NLRP3,NOS3,Saa3,SERPINB2,Slfn2	139 (14)	Mus musculus
RIPK2	0.065	kinase	Activated	4.023	bias	5.37e-12	ARL5C,Ccl2,CCL5,CD86,CXCL3,CXCL6,ICAM1,IFI44L,IL1B,IL33,ISG15,MARCKSL1,MCOLN2,OAS1,STAT1,STAT2,ZBP1	126 (20)	Mus musculus
GRN	0.978	growth factor		-1.861		6e-12	AIF1,C1QC,Ccl2,CSF3R,CTSS,GRN,GUSB,ICAM1,Iigp1,IL1B,IRF8,ITGB2,LGALS3BP,MS4A4A,SLC2A5,SPI1,SPP1,TGFB1,Tpsab1,TYROBP	154 (19)	Mus musculus
TYK2	0.193	kinase	Activated	2.252	bias	8.51e-12	CCR5,CD4,CTSS,GBP2,Iigp1,IL1B,IRF1,Irgm1,ISG15,OAS1,Oasl2,PSMB8,RTP4,STAT1,TAPBP,UPP1	153 (15)	Mus musculus
PARP1	0.14	enzyme	Activated	3.398		8.61e-12	Ccl2,CCL5,CCR5,CD86,CXCL3,GBP2,GBP7,ICAM1,Iigp1,IL18BP,IL1B,IRGM,LGALS3BP,LIF,STAT1,TIMP1,TLR1	178 (21)	Mus musculus
CD5L	2.688	transmembrane receptor		0.512		8.89e-12	Ccl2,CCL5,Ccl7,Ccl8,IL1B,LCN2,TLR2	137 (16)	Mus musculus
FCGR2A	1.619	transmembrane receptor	Activated	2.398	bias	9.89e-12	Ccl2,CCL5,CXCL3,FCGR3A/FCGR3B,GBP2,ICAM1,IL18,IL1B,ISG15,MARCKSL1,Oas1b,STAT1	166 (18)	Mus musculus
TNIP1	0.235	other	Inhibited	-2.72	bias	1.19e-11	CCR1,CD4,CXCL3,Flg2,IL1B,ISG15,LCE1D,Lce3c,LCN2,Saa3,Serpinb3b/Serpinb3c	119 (9)	Mus musculus
RGS10	0.516	enzyme		NA		1.54e-11	CCL19,Ccl7,Ccl8,CCR1,CXCL6,IL18,IL1B,ITGAM,ITGB2,TGFB1,TNFRSF1B,XCR1	160 (14)	Mus musculus
estriol	NA	chemical - endogenous mammalian	Inhibited	-2.111	bias	1.55e-11	Ccl2,Ccl7,Ccl8,CCR1,CCR7,CXCL3,CXCL6,IL1B,IL1RN,ITGB2,SDC3	158 (15)	Mus musculus
RELA	0.183	transcription regulator	Activated	4.04	bias	1.74e-11	ADAMTS4,ALOX5AP,ARHGDIB,BCL3,CCL19,Ccl2,CCL5,Ccl7,CCR7,CFB,CXCL3,CXCL6,ICAM1,IGKC,IL1B,IL1RN,IRF1,ISG15,NMI,PLAU,PSMB10,PTPN6,Saa3,Serpina3g (includes others),SERPINB2,SLC2A5,SPI1,TAPBP,TGFB1,TLR2	156 (14)	Mus musculus
KLF2	0.199	transcription regulator		-0.183		1.92e-11	ASS1,BCL3,Ccl2,CCL5,Ccl7,CCR5,CCR7,CD86,CXCL3,FGR,IL1B,NOS3,SELL,SELPLG,STAT1,TGFB1,TIMP1,VAV1	146 (17)	Mus musculus
RNF31	0.087	enzyme	Inhibited	-2.496		1.96e-11	CCL19,Ccl2,CCL5,Ccl7,Ccl8,CXCL3,CXCL6,IL18,IL18BP,IL1B,IL1RN,IL2RG,IL33	145 (13)	Mus musculus
RC3H1	-0.201	enzyme	Inhibited	-2.63	bias	1.96e-11	CCL5,CCR7,CXCL6,IFI44L,IL1B,IRF1,ISG15,OAS1,SPP1,STAT1,STAT2,STING1,TNFRSF1B	164 (15)	Mus musculus
IFN BETA (family)	NA	group	Activated	2.289	bias	2.08e-11	Bst2,Ccl2,CCL5,Ccl8,CCR7,CD86,GBP2,ICAM1,IL1B,IL1RN,IRF1,ISG15,OAS1,Oas1b,Oasl2,SPP1,STAT1,STAT2,STING1,TAPBP,TGFB1,ZBP1	165 (16)	Mus musculus
IL1 (family)	NA	group	Activated	3.541		2.23e-11	ADAMTS1,ADAMTS4,Ccl2,CCL5,CCR7,CFB,CSF2RB,CTSC,CXCL3,ICAM1,IL1B,IL1RN,IL33,IRF1,ITGAM,ITGB2,LIF,Saa3,SELL,SERPINB2,TGFB1,TIMP1,TLR2,TNFRSF1B,XDH	157 (15)	Mus musculus
TRAF3IP2	-0.168	enzyme	Activated	2.824	bias	2.35e-11	Ccl2,CCL5,Ccl7,CXCL3,CXCL6,ICAM1,IL18,IL1B,IL33,ISG15,LCN2,Saa3,TGFB1	141 (12)	Mus musculus
MAPK1	-0.114	kinase		-0.812		2.95e-11	ATP1B1,CCL5,CFB,DAB2,GBP2,GBP5,HDC,IL1B,IL1RN,ISG15,LGALS3BP,LIF,NMI,NOS3,OAS1,PARP12,PHF11,PLAU,PSMB8,RGS16,Serpina3g (includes others),SPP1,STAT1,STAT2,STC1,TNFRSF1B	140 (17)	Mus musculus
IL27	NA	cytokine	Activated	3.059		2.98e-11	CCL5,CD86,GBP2,Gzmb,HLA-DMB,ICAM1,IL18,IL18BP,IL1B,IL1RN,IRF1,ISG15,ITGAM,MAF,OAS1,PSMB10,PSMB8,STAT1,STAT2	173 (16)	Mus musculus
cyclosporin A	NA	biologic drug		-0.151		3.1e-11	APOD,ATP1A1,BATF,CCL5,CCR5,CCR7,CD86,FCGR2A,FGF23,ICAM1,IL1B,KRT16,LCN2,LORICRIN,MAF,Ms4a6b,NOS3,NRCAM,PSMB10,PSMB8,SELL,SPP1,TFEC,TGFB1,THOP1,TIMP1,UPP1,XCR1	154 (17)	Mus musculus
NCSTN	0.038	peptidase	Inhibited	-3.148		3.28e-11	CSF2RB,FCER1G,FCGR2A,FCGR2B,GRN,IRF8,Mcpt8,NCF1,NCF4,SPI1	79 (6)	Mus musculus
NEIL2	0.507	enzyme	Activated	2		3.32e-11	CCL19,Ccl2,Ccl7,Ccl8,CCR1,CXCL3,CXCL6,IL18,IL1B,IL1RN,ITGB2,TLR1,TLR2	144 (12)	Mus musculus
RPSA	0.18	translation regulator	Inhibited	-3.293	bias	3.34e-11	CCL5,Ccl7,CXCL3,Ifi47,IL1B,ISG15,LGALS3BP,OAS1,PSMB8,STAT1,TAPBP	179 (19)	Mus musculus
immethridine	NA	chemical reagent	Inhibited	-3	bias	3.41e-11	BTK,Ccl2,Ccl7,CCR5,CTSS,CXCL3,FCGR1A,LCN2,SPP1		Mus musculus
CSF3	NA	cytokine		1.277		3.92e-11	BATF,Ccl2,CCL5,CCR7,CD300LD,CSF3R,CXCL3,FCGR1A,HDC,ICAM1,IL1RN,ITGAM,ITGB2,LCN2,NOS3,SELL,SPI1,TGFB1,TLR2,TNFRSF1B	139 (14)	Mus musculus
TNFSF12	0.494	cytokine	Activated	3.723		4.13e-11	ADAM8,CCL19,Ccl2,CCL5,Ccl7,CCR1,CCR5,CLEC4D,CXCL3,CXCL6,ICAM1,IL1B,ITGAM,NCF4,RAC2,TIMP1	145 (20)	Mus musculus
NFAT5	-0.124	transcription regulator		0.517		4.15e-11	C1QTNF5,Ccl2,CCR1,CXCL3,FGF23,HLA-DMB,Iigp1,IL1B,IL1RN,IRF1,IRGM,Irgm1,LCN2,LIF,Oas1b,SPP1,STAT1,TLR2	150 (19)	Mus musculus
ACKR2	-0.139	G-protein coupled receptor	Inhibited	-2.72	bias	4.25e-11	Ccl2,CCL5,Ifi47,Ifitm6,Iigp1,IL1B,ISG15,OAS1,Oasl2,STAT1,STAT2	146 (19)	Mus musculus
OSMR	-0.091	transmembrane receptor		NA		4.34e-11	BCL3,Ccl2,CD4,GBP2,GBP5,Ifi47,Irgm1,OAS1,Oasl2,PHF11,Serpina3g (includes others),TIMP1	153 (14)	Mus musculus
CORT	NA	other	Inhibited	-2.563		4.43e-11	CCL19,Ccl2,CCL5,Ccl7,CCR1,CCR5,CCR7,CXCL3,IL18,IL1B	87 (7)	Mus musculus
MAVS	-0.041	other	Activated	3.089	bias	5.18e-11	BTK,Ccl2,CCL5,CFB,ICAM1,IL18,IL1B,IRF8,ISG15,NT5C3A,OAS1,Oasl2,PARP12,SPP1,STAT1,STAT2	118 (14)	Mus musculus
CEBPB	0.391	transcription regulator		1.889	bias	5.66e-11	ALOX5AP,C1QC,Ccl2,CCL5,CCR1,CCR5,CD86,CSF3R,CTSC,CXCL3,DAB2,FCER1G,FCGR1A,FCGR3A/FCGR3B,FTL,HDC,ICAM1,IGKC,IL18BP,IL1B,IL1RN,KRT6B,LCN2,LCP2,MSR1,RAC2,Saa3,SERPINB2,SPP1,STAT1,TGFB1,UPP1,XDH	153 (17)	Mus musculus
methylprednisolone	NA	chemical drug		-0.804		6.66e-11	ASS1,ATP1A1,ATP1B1,BTK,Ccl2,CD72,CTSC,CTSS,CXCL3,DAB2,FCGR2A,FCGR2B,FGR,GBP2,HAL,IGKC,IL1B,IL1RN,IRF1,IRGM,KCNAB2,LGALS9B,MAFB,NGEF,PLAU,PTPN6,RAB13,SFRP1,SLC9A3,STAT1,TAPBP,TLR1,TLR2	170 (19)	Mus musculus
E. coli serotype 0127B8 lipopolysaccharide	NA	chemical - endogenous non-mammalian	Activated	3.77		7.22e-11	AIF1L,AMER2,Ccl2,CCL5,Ccl7,Ccl8,DOK1,GJB2,Ifi47,IL1B,IRF1,LCN2,LIF,NOS3,P2RY6,STAT1,STAT2,TLR2	166 (17)	Mus musculus
semaxinib	NA	chemical drug		1.941		7.23e-11	AIF1,C1QC,CCL19,Ccl2,CCR1,CCR5,CCR7,CD4,CLEC10A,CSF2RB,CXCL3,IL1B,LCN2,NLRP3,NOS3,TGFB1	168 (16)	Mus musculus
CNTF	-0.603	cytokine	Activated	3		7.34e-11	APOD,Ccl2,CCL5,CCR1,CCR5,GRN,Iigp1,IL1RN,IRF1,LCN2,LIF,MSR1,Oasl2,SPP1,STAT1,TGFB1,TIMP1,TLR2,VAV1,XDH	125 (13)	Mus musculus
PPP2CA	-0.193	phosphatase		-0.035		7.6e-11	Ccl2,CFB,CXCL3,IL2RG,IRF1,ISG15,Oas1b,Saa3,SELL,STAT1,STAT2,TAPBP,UPP1	151 (21)	Mus musculus
SIRT1	-0.169	transcription regulator	Inhibited	-4.25		7.62e-11	ACAP1,BNIP3,Ccl2,CCL5,CD72,CLEC10A,CORO1A,ICAM1,Ifi47,Iigp1,IL1B,IL2RG,IRGM,Irgm1,LAPTM5,LGALS3BP,MAF,Ms4a6b,NCF1,NOS3,OAS1,Oasl2,PARP12,RGS16,RTP4,Slfn2,STAT1,WNT2	161 (22)	Mus musculus
pristane	NA	chemical toxicant	Activated	2.813	bias	8.51e-11	CCL19,Ccl2,CCL5,CD86,ICAM1,IL1B,IRF8,ISG15,Oasl2,SPIB,TGFB1	161 (18)	Mus musculus
IL3	NA	cytokine	Activated	2.236	bias	8.74e-11	ADA,ALOX5AP,ARHGDIB,CCL19,CD53,CD86,FCGR2A,FCGR2B,Gzmb,ICAM1,IL17RB,IL1B,IL33,ITGAM,LCN2,LIF,LY9,NCF1,SELL,Serpina3g (includes others),SERPINB2,SOX4,SPI1,TLR2	152 (18)	Mus musculus
rosiglitazone	NA	chemical drug		-0.419		8.97e-11	ADA,ADAM8,ADAMTS1,ATP1A1,C1QC,Ccl2,CCL5,Ccl7,Ccl8,CD86,CTSS,DOK1,GBP2,ICAM1,IL18,IL1B,IL1RN,IRF1,ITGAM,LCN2,MSR1,NOS3,OAS1,Saa3,Serpina3g (includes others),SLC9A3,STAT1,STAT2,TIMP1	178 (17)	Mus musculus
IRF4	-0.39	transcription regulator		-1.867		9e-11	ADA,BNIP3,Ccl2,CCL5,CCR7,CTSS,CXCL3,Gzmb,IL1B,IL1RN,IL33,IRF1,ISG15,OAS1,PHF11,SPIB,SPP1,STAT1,STAT2	160 (15)	Mus musculus
AIRE	NA	transcription regulator		-0.343		9.84e-11	AW112010,C1R,CCL19,CCL5,CXCL3,ICAM1,IL18BP,IL4I1,IRF1,MARCKSL1,NMI,Saa3,TLR1,TLR2,UPP1		Mus musculus
TGFBR2	0.166	kinase		-1.679		1.09e-10	ADAM8,ALOX5AP,ASS1,BATF,BCL3,Ccl2,Ccl7,CDHR1,CXCL6,GJB2,HDC,ICAM1,IL1B,IRF8,ITGAM,LY6G6C,MSR1,NOS3,Saa3,Serpina3g (includes others),SPAG1,SPP1,TGFB1,TIMP1,TNFAIP8L1,UPP1	148 (15)	Mus musculus
losartan potassium	NA	chemical drug		0.301		1.13e-10	ARHGDIB,ATP1A1,Ccl2,CXCL3,ENG,GBP2,Gzmb,Ifi47,IL18,IL1B,ITGB2,NOS3,P2RY13,RAB11FIP1,SELPLG,SPP1,TGFB1,TIMP1	163 (19)	Mus musculus
VCAN	-0.428	other		-0.272		1.19e-10	ADAMTS9,ASS1,C1R,Ccl2,CXCL3,CXCL6,ICAM1,IFI44L,IL1B,IL1RN,IRF8,LCN2,LGALS9B,PLAU,STAT1,TGFB1,TIMP1	138 (21)	Mus musculus
SN-011	NA	chemical reagent	Inhibited	-3.464	bias	1.59e-10	Bst2,FCGR1A,GBP5,IRF1,ISG15,LGALS9B,OAS1,RTP4,STAT1,STAT2,TAPBP,ZBP1		Mus musculus
PRKCD	0.051	kinase		1.162		1.59e-10	ALOXE3,BNIP3,Ccl2,CCL5,CD4,ICAM1,IL1B,IL1RN,IL2RG,ITGAM,LIF,LORICRIN,OAS1,PTPN6,SERPINB2,SLC15A1,TLR2,TTC9	151 (19)	Mus musculus
IL11RA	1.575	transmembrane receptor	Activated	2.772	bias	1.63e-10	Ccl2,CCL5,Ccl7,Ccl8,CXCL3,FGF23,ICAM1,IL1B,LCN2,TGFB1,TIMP1	116 (14)	Mus musculus
FIBRINOGEN (complex)	NA	complex		1.939	bias	1.77e-10	BCL3,Ccl2,CXCL3,FCGR3A/FCGR3B,ICAM1,IL1B,ITGAM,TLR2	130 (14)	Mus musculus
CGAS	-0.031	enzyme	Activated	3.216	bias	2e-10	Ccl2,CCL5,CXCL3,IFI44L,IL1B,ISG15,OAS1,STAT1,STAT2,STING1,TAPBP	138 (15)	Mus musculus
dextran sulfate	NA	chemical drug		1.137		2e-10	ADA,ADAM8,ADAMTS1,CCL19,Ccl2,CCL5,Ccl8,CD86,CXCL3,CXCL6,ENG,ICAM1,IL18,IL1B,ISG15,LCP1,MSR1,NLRP3,Saa3,SERPINB2,Slfn2,TNFRSF1B,WNT2	159 (15)	Mus musculus
CD36	-0.041	transmembrane receptor	Activated	2.115	bias	2.01e-10	ADAMTS4,BTC,Ccl2,CCL5,CD86,CXCL3,CXCL6,ICAM1,IL1B,ITGAM,LIF,NLRP3,PLAU,SERPINB2	132 (17)	Mus musculus
bleomycin	NA	biologic drug	Activated	3.624		2.12e-10	Ccl2,CCL5,Ccl8,CCR1,CCR5,CD86,CSF2RB,CTSS,CXCL3,ICAM1,IL18,IL1B,LMO7,NLRP3,RTP4,Saa3,SFRP1,SOX4,SPP1,TGFB1,TIMP1,TLR2,TP53INP2	155 (16)	Mus musculus
NR3C1	0.072	ligand-dependent nuclear receptor	Inhibited	-2.615		2.23e-10	ALOX5AP,ATP1B1,BTK,C1R,Ccl2,CCL5,Ccl7,CCR1,CCR5,CCR7,CXCL3,CXCL6,ELMOD1,FCER1G,GBP2,ICAM1,IL18,IL1B,IL33,IRF1,IRF8,ISG15,ITGB2,LCN2,LIF,LORICRIN,NLRP3,NOS3,SLC2A5,SOX4,SPP1,STC1,TEAD4,TGFB1,TIMP1,TLR1,TLR2,TNFRSF1B	166 (12)	Mus musculus
CD3 (complex)	NA	complex	Activated	3.205	bias	2.54e-10	ARHGDIB,BATF,C1R,CCL5,CCR1,CCR5,CD4,CD53,CD86,CLIP1,CORO1A,FCER1G,FTL,FYB1,Gzmb,ICAM1,IL1B,IL2RG,IL4I1,IRF1,IRF8,LCP1,MAF,MSR1,NOS3,PLEK,RAC2,SELPLG,STAT1,TFEC,TGFB1,TLR2	181 (18)	Mus musculus
CG (complex)	NA	complex	Activated	3.549		3.2e-10	ADAMTS1,ADAMTS4,ADAMTS9,BTC,C1R,Ccl2,Ccl7,CFB,CXCL3,GJB2,ICAM1,IL17RB,IL18,IL1B,IL33,LGALS3BP,LIF,MAF,NOS3,NRIP1,Oasl2,PLAU,Saa3,SPAG1,SPP1,STC1,TIMP1,TNFRSF1B,UPP1,WNT2	168 (16)	Mus musculus
TLR2	1.092	transmembrane receptor	Activated	2.016		3.37e-10	Ccl2,CCL5,CCR1,CCR5,CD86,CXCL3,CXCL6,Gzmb,ICAM1,IL18,IL1B,IL1RN,IL33,IRF1,MCOLN2,TGFB1,TLR2,TNFAIP8L2	134 (13)	Mus musculus
IL18	-1.083	cytokine	Activated	2.768	bias	3.37e-10	Ccl2,CCL5,CCR5,CCR7,CD86,CXCL3,FCGR3A/FCGR3B,Gzmb,ICAM1,IL18,IL18BP,IL1B,IRF1,ITGAM,LIF,SELL,SPP1,TIMP1	144 (14)	Mus musculus
MAPKAPK2	-0.151	kinase		1.743		4.38e-10	Ccl2,Ccl7,CXCL3,HDC,HSPB8,ICAM1,Iigp1,IL18,IL1B,MSR1,PLAU	150 (18)	Mus musculus
beta-estradiol	NA	chemical - endogenous mammalian		0.154		4.45e-10	ABCA5,ADA,ADAMTS1,ADAMTS4,AIF1,APOD,ARPC1B,ASS1,ATP1B1,BATF,BTC,Ccl2,CCL5,Ccl8,CCR1,CCR5,CD86,CFB,CGN,CLEC4D,CPXM1,CRLF1,CSF2RB,CSF3R,CXCL3,CXCL6,CYTH4,DAB2,FCGR2A,FCGR2B,GBP2,GJB2,GUSB,HSPB8,ICAM1,IL17RB,IL18,IL1B,IRF1,ISG15,ITGB2,KRT16,KRT6B,LAPTM5,LCN2,LGALS3BP,LIF,LMO7,MAF,Miat,MYO5B,NOS3,NRIP1,NT5DC2,OAS1,Oasl2,P2RY6,PKIB,PLAU,PTPN6,RAB11FIP1,RAC2,RGS16,RTP4,SDC3,SFRP1,SHOC1,SOX4,Sprr2a1/Spr…	181 (20)	Mus musculus
17-alpha-ethinylestradiol	NA	chemical drug		-0.193		4.53e-10	BCL3,C1QC,Ccl2,CCL5,CCR1,CCR5,CCR7,CD53,CFP,CTSS,CXCL3,CXCL6,LCN2,LY86,NOS3,Sprr2a1/Sprr2a2	205 (21)	Mus musculus
Hbb-b2	NA	enzyme	Activated	2.967	bias	4.66e-10	Ccl2,Ccl7,CCR5,FTL,IL1B,IL2RG,ITGAM,LY86,SPI1,TLR2		Mus musculus
CCR2	1.797	G-protein coupled receptor	Activated	2.24		4.74e-10	C1QC,Ccl2,CCL5,Ccl7,Ccl8,CCR1,CCR5,CD86,CXCL3,CXCL6,IL18,IL1B,TGFB1,TIMP1	158 (19)	Mus musculus
KIT	0.281	transmembrane receptor		NA		5.33e-10	Ccl2,CD53,CSF2RB,CXCL3,HDC,ICAM1,Ifi47,IRF1,ITGAM,ITGB2,LIF,PTPN6,SPP1,STAT1	162 (21)	Mus musculus
TBK1	0.012	kinase		-0.15		5.99e-10	CCL5,CD86,CXCL3,HDC,ICAM1,Iigp1,IL18,IL1B,ISG15,NMI,OAS1,Oas1b,Oasl2,TLR2	145 (17)	Mus musculus
IRF2	0.347	transcription regulator	Activated	2.146		6.45e-10	CFB,CLEC10A,CTSS,FCGBP,GSDMD,Ifi47,IL1B,IRF1,IRF8,ISG15,LCN2,OAS1,PSMB10,PSMB8,TAPBP	135 (18)	Mus musculus
S100A8	1.045	other	Activated	2.535		6.52e-10	ADAMTS1,ADAMTS4,BCL3,Ccl2,Ccl7,CORO1A,CSF2RB,CXCL3,FCGR2A,GJB2,ICAM1,IL1B,IL33,ISG15,ITGAM,PLAU,Saa3	156 (14)	Mus musculus
PTGS2	-0.228	enzyme		0.967		6.55e-10	AIF1,Ccl2,CCL5,CCR7,CLEC12A,CXCL3,FCGR3A/FCGR3B,HLA-DMB,ICAM1,IL1B,KRT23,LORICRIN,MSR1,NKD2,NOS3,PSMB8,SELL,STC1,TGFB1	155 (18)	Mus musculus
CARD9	0.414	other	Activated	2.324	bias	6.93e-10	Ccl2,CCL5,CCR1,CCR5,CLEC6A,CXCL3,FCGR1A,IL1B,TLR2	155 (16)	Mus musculus
ETV5	0.03	transcription regulator		-0.447		7.53e-10	Bst2,Ccl2,CCL5,Ccl7,ICAM1,KRT16,KRT23,LCN2,LCP2,LMO7,MAF,NRCAM,SPP1,TNFRSF1B	108 (7)	Mus musculus
CEBPE	0.56	transcription regulator		1.01		7.6e-10	ALOX5AP,Ccl7,CLEC10A,CSF3R,IL18,IL1RN,ITGAM,LCN2,NCF1,SELL,SERPINB2		Mus musculus
imiquimod	NA	chemical drug	Activated	2.434	bias	8.1e-10	Ccl2,CCL5,CCR7,CD86,CTSS,CXCL3,CXCL6,ICAM1,IL18,IL1B,IL1RN,ISG15,ITGB2,KRT16,LCN2,OAS1,SELL,STAT1,TGFB1	154 (18)	Mus musculus
MCC950	NA	chemical reagent		-1.041		9.06e-10	Ccl2,CD86,CXCL6,GSDMD,IL18,IL1B,ITGAM,NLRP3,TGFB1,TIMP1	143 (19)	Mus musculus
CCL5	2.75	cytokine		1.546	bias	9.26e-10	AIF1,Ccl2,CCL5,CCR1,CCR5,CXCL3,HDC,IL1B,ITGAM,SERPINB2,STAT1,TUBB4B	119 (17)	Mus musculus
hyaluronic acid	NA	chemical - endogenous mammalian	Activated	2.111		9.43e-10	BCL3,Ccl2,CCL5,CCR7,CD86,CXCL3,ICAM1,IL1B,NCF1,PLAU,SPP1,TGFB1,TIMP1,TLR2	117 (17)	Mus musculus
allopurinol	NA	chemical drug	Activated	2.359		9.74e-10	ADAMTS1,FCGR2A,FCGR2B,IL1B,LCN2,Ms4a6b,PSMB10,PSMB8,SLC9A3,SPP1,STING1,TIMP1,UPP1	146 (16)	Mus musculus
RETNLB	NA	other	Activated	3.45	bias	1.07e-09	Ccl2,CCL5,Ccl8,CCR1,CCR5,CD86,IL1B,Saa3,SFRP1,TGFB1,TIMP1,TLR2	153 (17)	Mus musculus
ALPHA CATENIN (family)	NA	group	Inhibited	-3.695	bias	1.18e-09	ADAM8,ADAMTS1,ADAMTS4,BCL3,CXCL6,ENG,IL1B,IL2RG,IRF1,ITGAM,KRT6B,PLAU,Saa3,TIMP1	102 (8)	Mus musculus
AIM2	0.428	other		-1.054		1.19e-09	CSF2RB,FCGR2A,FCGR2B,IL18,IL1B,ITGB2,LCN2,STAT1,TNFRSF1B	176 (18)	Mus musculus
PLCG2	0.314	enzyme		-1.577		1.24e-09	Ccl2,Ccl7,Ccl8,GUSB,ICAM1,ISG15,ITGAM,MS4A4A,Ms4a6b,SPP1,STAT1,STAT2	161 (20)	Mus musculus
TSPO	0.421	transmembrane receptor		1.897		1.28e-09	ALOX12B,ALOXE3,CCL19,CYP4F2,GBP2,ICAM1,IL1B,ISG15,LCN2,PSMB8,ZBP1		Mus musculus
IFN (family)	NA	group	Activated	2.903	bias	1.31e-09	ADAMTS1,CD86,ICAM1,IL33,IRF1,IRF8,ISG15,LCN2,SPP1,STAT1,TLR1,TLR2,XDH,ZBP1	126 (15)	Mus musculus
CD44	-0.339	other	Activated	3.188	bias	1.4e-09	ABCA5,ADAM8,CCL19,Ccl2,CCL5,Ccl7,CCR5,CCR7,CXCL6,IL1B,IL1RN,ITGB2,PLAU,SELL,SPP1,STAT2,TCIRG1,WAS,WNT2	145 (19)	Mus musculus
NRAS	0.029	enzyme		-1.411		1.44e-09	CCL5,CD86,GBP2,Iigp1,IL1B,IL1RN,Irgm1,ISG15,LCN2,LY86,MSR1,NSG1,OSBPL1A,PLAU,PSMB10,PSMB8,STAT1,TMEM43	151 (18)	Mus musculus
MAPK14	-0.235	kinase	Activated	2.915		1.67e-09	ALOX5AP,Ccl2,CCL5,Ccl7,CCR7,CD86,CXCL3,CXCL6,DAB2,ICAM1,IL18,IL1B,PLAU,Slfn2,SPP1,TGFB1,TIMP1,TLR2	121 (19)	Mus musculus
inosine	NA	chemical - endogenous mammalian	Activated	3.162	bias	1.68e-09	AIF1,ARPC1B,C1QC,CFB,FTL,IRF1,LCP1,LGALS3BP,Ms4a6b,TIMP1		Mus musculus
S100A9	0.918	other	Activated	3.333		1.75e-09	ADAMTS1,ADAMTS4,BCL3,Ccl2,Ccl7,CORO1A,CSF2RB,CXCL3,FCGR2A,GJB2,ICAM1,IL1B,IL33,ISG15,ITGAM,PLAU	157 (18)	Mus musculus
SOCS3	0.023	phosphatase	Inhibited	-2.966		1.8e-09	Ccl2,CD86,FCGR1A,Gzmb,ICAM1,IL1B,IL1RN,IRF1,IRF8,OAS1,Serpina3g (includes others),TGFB1,TNFRSF1B	178 (16)	Mus musculus
IFNA2	NA	cytokine	Activated	3.22	bias	1.83e-09	C1R,CCL5,CD86,FCER1G,GBP2,Gzmb,IFI44L,IL1B,IRF1,ISG15,LGALS3BP,NOS3,OAS1,PARP12,PHF11,SAMSN1,STAT1,TREX1,ZBP1	142 (17)	Mus musculus
TNFSF13B	0.652	cytokine		1.806		1.89e-09	ASS1,CCR1,CCR7,CD86,CTSS,CXCL6,FCGR2B,FGR,HLA-DMB,ICAM1,IL1RN,IL2RG,PLEK,SELL,SPP1	177 (18)	Mus musculus
BCR (complex)	NA	complex	Activated	2.192	bias	1.98e-09	ARL5C,BATF,BCL3,BTK,CCR7,CD86,CTSS,FCGR2B,GBP2,ICAM1,IRF8,LAPTM5,LGALS9B,PKIB,PLEK,RAC2,SAMSN1,SELL,STAT1,TNFRSF13B,ZBP1	149 (18)	Mus musculus
pyrrolidine dithiocarbamate	NA	chemical reagent	Inhibited	-3.642	bias	2e-09	ASS1,Ccl2,CCL5,CCR5,CXCL3,CXCL6,GBP2,ICAM1,Iigp1,IL1B,IRF1,PSMB8,SAMSN1,TLR2	138 (16)	Mus musculus
TREM1	2.491	transmembrane receptor		0.852		2.01e-09	ATP1B1,Ccl2,CCL5,CCR7,CD86,CFB,CXCL3,IL1B,IRF1,ISG15,LIF,LY9,MCOLN2,RGS16,SERPINB2,SPP1,TLR2	146 (16)	Mus musculus
fenamic acid	NA	chemical reagent	Activated	2.728	bias	2.09e-09	ADAMTS1,FCGR2A,LCN2,Ms4a6b,PSMB10,PSMB8,SELL,SPP1,STING1,TIMP1,UPP1		Mus musculus
pyridostatin	NA	chemical reagent	Activated	3.286	bias	2.09e-09	CCL5,IFI44L,IRF1,ISG15,LGALS3BP,NMI,PARP12,PSMB8,RTP4,SELL,STAT2	120 (11)	Mus musculus
N-acetylmuramyl-L-alanyl-D-isoglutamine	NA	chemical - endogenous non-mammalian	Activated	3.213	bias	2.09e-09	CCL19,Ccl2,CCL5,Ccl7,CD86,CXCL3,CXCL6,ICAM1,IL1B,ITGB2,MSR1	128 (18)	Mus musculus
cyclophosphamide	NA	chemical drug		0.88		2.28e-09	CCL5,CXCL3,CXCL6,FCGR2A,ICAM1,IL18,IL1B,LILRB3,P2RY13,PSMB8,RAC2,SPP1,STAT1,TIMP1,UPP1	129 (18)	Mus musculus
TERT	-0.443	enzyme	Activated	3.422		2.52e-09	BNIP3,Bst2,CCL5,CTSC,CXCL6,ICAM1,IL1B,ISG15,NOS3,OAS1,Oas1b,Oasl2,PSMB8,SERPINB2,SPP1,TIMP1,TNFRSF1B	122 (20)	Mus musculus
KMT2D	0.034	transcription regulator	Inhibited	-2.252		2.71e-09	GJB2,GSDMD,GUSB,HLA-DMB,IRF1,ISG15,KRT16,KRT23,LORICRIN,Oasl2,PSMB10,PSMB8,STAT2,STING1,TAPBP,TGM1,TRPV2,XKRX,ZBP1		Mus musculus
MAPK9	0.094	kinase		0.607		2.88e-09	CACNB3,Ccl2,CCL5,Ccl7,Gzmb,HDC,Iigp1,IL18,IL1B,LGALS3BP,LIF,LMO7,MARCKSL1,NMI,NOS3,SELPLG	172 (21)	Mus musculus
CYTOKINE (family)	NA	group	Activated	3.521	bias	3.28e-09	ADAMTS4,BCL3,CCL5,CCR7,CD4,CD86,CXCL3,ICAM1,IRF1,LIF,PLAU,TIMP1,TLR2,TNFRSF1B,UPP1	129 (15)	Mus musculus
SAMSN1	1.979	other	Activated	2.887	bias	3.66e-09	BATF,Ccl7,DAB2,HDC,Iigp1,IL18,IRF1,IRGM,ISG15,NMI,STAT1,STAT2	129 (7)	Mus musculus
IL21	NA	cytokine	Activated	2.497	bias	3.67e-09	BATF,CCL5,CCR7,CD86,FCER1G,FCGR2B,GBP5,Gzmb,IL4I1,Irgm1,ISG15,SELL,Serpina3g (includes others),STAT2,TGFB1,TYROBP	181 (17)	Mus musculus
CpG ODN 2006	NA	chemical reagent	Activated	2.675		3.71e-09	ADA,ARPC1B,BATF,CCL5,CD86,GBP5,ICAM1,IFI44L,IL1B,MAFB,OAS1,PTPN6,SELL,SELPLG,STAT1,TGFB1,TNFRSF13B,TYROBP,VAV1	159 (17)	Mus musculus
PD98059	NA	chemical - kinase inhibitor	Inhibited	-2.775		3.78e-09	ALOX5AP,BNIP3,CCL19,Ccl2,CCL5,CCR1,CD4,CD86,CXCL3,ENG,GRN,ICAM1,IL1B,IL1RN,ITGAM,ITGB2,MSR1,NOS3,PCSK6,PLAU,SELL,SERPINB2,SPP1,ST3GAL4,STC1,TGFB1,TIMP1,TLR2,TNFRSF13B	156 (18)	Mus musculus
CCL2	1.674	cytokine		1.074		4.02e-09	Ccl2,CCL5,CD86,CXCL3,HDC,ICAM1,IL18,IL1B,LCN2,NCF1,STAT1,TGFB1,TIMP1	128 (20)	Mus musculus
SAA (family)	NA	group	Activated	2.105	bias	4.03e-09	Ccl2,CD86,ICAM1,IL1B,IL1RN,IL33,NLRP3,Saa3,TLR2	136 (16)	Mus musculus
PTX3	-0.036	other	Inhibited	-2.433		4.03e-09	Ccl2,CCL5,Ccl7,Ccl8,CCR5,CD86,ICAM1,IL1B,TLR2	125 (13)	Mus musculus
pentoxifylline	NA	chemical drug	Inhibited	-2.42	bias	4.03e-09	Ccl2,CCL5,CCR5,CXCL3,ICAM1,IL1B,ITGAM,TGFB1,TIMP1	133 (16)	Mus musculus
IL1RN	-1.23	cytokine	Inhibited	-3.633	bias	4.06e-09	CTSS,CXCL3,GSDMD,ICAM1,IFI44L,IL18BP,IL1B,IRF1,LIF,OAS1,RTP4,SPP1,STAT2,TIMP1	170 (18)	Mus musculus
INSIG1	-0.159	other	Inhibited	-3.606	bias	4.49e-09	ALOX5AP,CCL5,Ccl8,CCR5,CCR7,CLEC4D,CXCL3,CXCL6,CYP4F2,IRF8,LCN2,SELPLG,TGFB1		Mus musculus
LDL (complex)	NA	complex	Activated	2.438		5.37e-09	Ccl2,CCL5,Ccl7,CCR7,CLIP2,CXCL3,CXCL6,FCGR1A,FCGR2B,ICAM1,IL18,IL1B,IL1RN,MSR1,NCF1,NLRP3,NOS3,PLAU,TGFB1,TLR2,TNFAIP8L2	142 (19)	Mus musculus
IDR-1002	NA	chemical reagent		-1.964		6.1e-09	Ccl2,CCL5,Ccl7,CSF3R,CXCL3,CXCL6,NCF1,NLRP3		Mus musculus
RNASEH2B	-0.035	other	Inhibited	-3.561	bias	6.21e-09	Bst2,CCL5,CFB,GSDMD,IFI44L,IL1B,IRF1,ISG15,LGALS3BP,NLRP3,OAS1,PSMB8,RTP4	59 (4)	Mus musculus
ITGAV	-0.084	transmembrane receptor	Activated	3.156	bias	7.29e-09	Ccl2,GBP2,ICAM1,Iigp1,IL1B,ITGAM,PLAU,PSMB8,TGFB1,TIMP1	115 (17)	Mus musculus
IL12B	NA	cytokine		1.535	bias	7.29e-09	Ccl2,CCL5,CCR5,CD86,ICAM1,IL1B,SELPLG,STAT1,STAT2,TGFB1	154 (22)	Mus musculus
FZD9	-0.807	G-protein coupled receptor	Activated	2.626	bias	7.58e-09	Ccl2,CCL5,CXCL6,ISG15,Oasl2,SPP1,STAT1	121 (10)	Mus musculus
LCN2	1.855	transporter		0.941		7.7e-09	Ccl2,CCL5,Ccl7,Ccl8,CCR1,CCR5,CXCL3,CXCL6,IL1B,IL1RN,SPP1,TGFB1	130 (17)	Mus musculus
CASP1	0.196	peptidase		1.167	bias	7.73e-09	Ccl2,CXCL6,GSDMA,GSDMC,GSDMD,IL18,IL1B,LCN2,NLRP3	115 (15)	Mus musculus
TAFAZZIN	0.057	enzyme	Activated	2.159		7.77e-09	ADAMTS1,Ccl2,CCL5,CCR7,CD72,CD86,COX4I2,CXCL3,CYTIP,HAL,IGKC,IL1B,Irgm1,LCP1,MMP25,NCF4,PSMB10,STAT1,TGFB1,TIMP1,UPP1	113 (13)	Mus musculus
epigallocatechin-gallate	NA	chemical drug	Inhibited	-2.443		8.94e-09	CACNB3,CCL5,Ccl7,CXCL3,GJB2,ICAM1,Ifi47,IL18,IL1B,IRF1,ISG15,NOS3,PLAU,SERPINB2,SFRP1,STAT1,TGFB1,TIMP1	136 (17)	Mus musculus
HBB	1.221	transporter	Inhibited	-2.433	bias	9.74e-09	Ccl2,CCL5,CCR7,CFB,CXCL3,CXCL6,ICAM1,IL1B,IL1RN,LIF,STAT1,TGFB1	153 (14)	Mus musculus
CD38	0.278	enzyme		1.032	bias	9.9e-09	ASS1,ATP1B1,BNIP3,CD86,CSF2RB,GBP2,GBP7,ICAM1,KCNAB2,LGALSL,LMO7,PKIB,SELL,Serpina3g (includes others),TGFB1		Mus musculus
aldesleukin	NA	biologic drug	Activated	2.538		1.05e-08	CCR1,CD86,FCGR2A,FCGR2B,FCGR3A/FCGR3B,IGKC,IRF1,OAS1,SOX4,STAT1,TAPBP		Mus musculus
Salmonella enterica serotype abortus equi lipopolysaccharide	NA	chemical toxicant	Activated	2.48	bias	1.07e-08	ATP1B1,Ccl2,CCL5,CCR7,CFB,CXCL3,GJB2,IL18,IL1B,IRF1,ISG15,MCOLN2,NLRP3,PLAU,SERPINB2	160 (21)	Mus musculus
cholesterol	NA	chemical - endogenous mammalian	Activated	2.848		1.15e-08	C1QC,Ccl2,Ccl7,CCR5,CD86,CXCL3,FCGR2B,ICAM1,IL1B,IL1RN,ITGAM,LAPTM5,NLRP3,NOS3,RGS16,Saa3,TGFB1,TIMP1	138 (19)	Mus musculus
FCER1 (complex)	NA	complex		1.415	bias	1.19e-08	Ccl2,CCL5,Ccl7,CD4,CXCL3,FCGR2B,IL1B,IL1RN,IL33,LIF	161 (17)	Mus musculus
heme	NA	chemical - endogenous mammalian		-1.061		1.19e-08	Ccl2,CCL5,CD86,CXCL3,CXCL6,ICAM1,IL1B,LCN2,LIF,TGFB1	133 (17)	Mus musculus
TGFBR1	-0.021	kinase	Inhibited	-3.051		1.27e-08	Ccl2,Ccl7,Ccl8,CCR1,CCR7,CD86,CFB,CXCL3,IL1B,IL1RN,ITGB2,STAT1,TLR1	136 (19)	Mus musculus
FLT3LG	0.451	cytokine		1.782	bias	1.37e-08	CCL5,CCR5,CCR7,CD86,CXCL3,FCGR1A,ICAM1,IL1B,IRF8,ITGAM,SPI1	150 (17)	Mus musculus
indomethacin	NA	chemical drug		0.848		1.38e-08	ADAM8,ADAMTS1,Ccl2,CD86,CSF2RB,FCGR2A,ICAM1,IL17RB,IL1B,ITGAM,LCN2,PSMB10,PSMB8,SELL,SLC15A1,SPP1,TIMP1,UPP1	156 (19)	Mus musculus
IL1R1	0.052	transmembrane receptor		0.647	bias	1.4e-08	Ccl2,CCL5,Ccl7,CXCL3,ICAM1,IL18,IL1B,IL1RN,TGFB1,TIMP1	122 (17)	Mus musculus
3M-002	NA	chemical reagent		1.343		1.4e-08	ACAP1,Apol9a/Apol9b,CCL5,CD86,CXCL3,FCGR1A,HLA-DMB,IL18BP,IL1B,Ms4a6c,NCF4,PHF11,Saa3	141 (18)	Mus musculus
PSMB11	NA	peptidase	Inhibited	-3.606	bias	1.4e-08	Ccl2,CCL5,Ccl7,Ccl8,CCR7,CTSS,CXCL3,CXCL6,IL2RG,ITGAM,NCF1,TNFRSF1B,VAV1	117 (7)	Mus musculus
D-fructose	NA	chemical - endogenous mammalian	Activated	2.109	bias	1.41e-08	Ccl2,Ccl7,ICAM1,IL1B,ITGAM,SLC2A5,SLC9A3,TGFB1,TIMP1	176 (20)	Mus musculus
genistein	NA	chemical drug		0.822		1.55e-08	BCL3,Ccl2,CCL5,CD4,CD86,CXCL3,CXCL6,CYP4F2,FCGR2B,FERMT3,GJB2,GUSB,ICAM1,IL1B,ITGB2,LAPTM5,LCP2,LY86,NOS3,PKIB,PTPN6,SPP1,TGFB1	141 (19)	Mus musculus
enterotoxin B	NA	biologic drug	Activated	3.102	bias	1.57e-08	AW112010,Ccl2,CCL5,Ccl7,CSF2RB,CXCL3,CXCL6,ICAM1,IL1B,IL33,LIF	176 (13)	Mus musculus
IFN ALPHA/BETA (family)	NA	group	Activated	3.259	bias	1.57e-08	CCL5,CCR7,CD86,CLEC10A,IRF1,IRF8,Irgm1,STAT1,STAT2,TLR1,TLR2	166 (17)	Mus musculus
belnacasan	NA	chemical drug		-1.664	bias	1.58e-08	Ccl2,CXCL3,GSDMD,IL18,IL1B,NLRP3	101 (11)	Mus musculus
ITGAM	1.289	transmembrane receptor		1.914	bias	1.74e-08	Ccl2,CCL5,CD86,IL1B,LCN2,TGFB1,TIMP1,ZBP1	135 (19)	Mus musculus
PF4	1.282	cytokine	Activated	2.614		1.78e-08	CD86,CXCL3,ICAM1,IL1B,IL1RN,IRF1,ISG15,ITGAM,STAT1,STAT2,TGFB1	157 (16)	Mus musculus
WNT5A	-0.198	growth factor		0.099		1.89e-08	ARHGDIB,BMP3,BTC,CXCL6,DAB2,ELMOD1,IL1B,IRF1,IRF8,LCP1,SELPLG,SERPINB2,SPP1,STAT1,STC1,TGFB1,TLR1	173 (23)	Mus musculus
simvastatin	NA	chemical drug		-1.273		1.89e-08	ADAMTS1,Ccl2,COTL1,CXCL3,ICAM1,IL18,IL1B,IRF1,ITGB2,LCN2,NCF1,NOS3,NRIP1,SPP1,STAT1,TIMP1,TLR2	141 (19)	Mus musculus
ruxolitinib	NA	chemical drug	Inhibited	-2.359	bias	1.91e-08	BCL3,BTK,Ccl7,Ccl8,CLEC12A,IL17RB,IL18,IL1B,ISG15,MSR1,NLRP3,STAT2	156 (17)	Mus musculus
OGA	-0.29	enzyme		1.914		2.2e-08	ALOX5AP,ASS1,Ccl2,CCR1,CCR5,CD53,CD86,CSF2RB,CXCL6,DAB2,HK3,IL18,IL1B,IL20RA,LIF,NGEF,PLAU,PLD4,Saa3,STAT1,STAT2,TGFB1,TIMP1	153 (19)	Mus musculus
ACOD1	1.868	enzyme	Inhibited	-2.121		2.21e-08	AIF1,Ccl2,CCL5,CD86,ICAM1,IL1B,ISG15,SPP1	101 (9)	Mus musculus
N-acetyl-L-cysteine	NA	chemical drug	Inhibited	-2.042		2.22e-08	ATP1A1,BNIP3,Ccl2,CCL5,CCR5,CD86,CXCL3,HDC,ICAM1,IL18,IL1B,ITGAM,MSR1,NLRP3,NOS3,PLAU,SPP1,TGFB1	136 (20)	Mus musculus
SP600125	NA	chemical drug		-1.716		2.45e-08	ADAMTS4,ADAMTS9,Ccl2,CCL5,CD86,CXCL3,CXCL6,GBP2,ICAM1,IL17RB,IL18,IL1B,IL1RN,ISG15,LAPTM5,LGALS9B,MAFB,NOS3,Saa3,SPP1,TGFB1	138 (13)	Mus musculus
triamterene	NA	chemical drug	Activated	3.138	bias	2.56e-08	ADAMTS1,FCGR2A,LCN2,Ms4a6b,PSMB10,PSMB8,SPP1,STING1,TIMP1,UPP1		Mus musculus
nystatin	NA	chemical drug		NA		2.61e-08	CD86,ICAM1,IL1B,LCN2,SPP1,TIMP1	131 (19)	Mus musculus
adavosertib	NA	chemical drug	Activated	2.762	bias	2.64e-08	BTK,CCL5,CFB,CTSS,ICAM1,IL18,IRF1,IRF8,ISG15,ITGAM,OAS1,STAT1	165 (19)	Mus musculus
progesterone	NA	chemical - endogenous mammalian		1.355		2.7e-08	ADAMTS1,APOD,ATP1B1,CCL5,Ccl8,CCR5,Cd52,CD86,CFB,CSF3R,CXCL6,ENG,GJB2,HDC,ICAM1,IL33,LCN2,LIF,LMO7,MCOLN2,NOS3,PHF21A,SPP1,ST3GAL4,STAT1,TGFB1,TGM1,TIMP1,TNFRSF1B,XDH	158 (16)	Mus musculus
vidutolimod	NA	chemical drug	Activated	2.309	bias	2.93e-08	CCL5,CCR1,CCR7,IFI44L,IL1RN,IL4I1,ISG15,MARCKSL1,NT5C3A,OAS1,PARP12,SPP1		Mus musculus
ETS1	0.089	transcription regulator	Activated	2.205	bias	3.13e-08	ARHGDIB,Ccl2,CCL5,FCGR2A,Gzmb,HSPB8,ICAM1,ITGAM,ITGB2,MSR1,NCF1,NOS3,PLAU,SELL,SPI1,SPP1,WAS	141 (16)	Mus musculus
IFNL1	NA	cytokine	Activated	3.109	bias	3.3e-08	CCR7,GBP5,IFI44L,ISG15,LGALS3BP,OAS1,PHF11,RTP4,STAT1,STAT2,TLR2	150 (14)	Mus musculus
NR1H (family)	NA	group	Inhibited	-2.244		3.4e-08	APOD,ATP1B1,BCL3,Ccl2,CCL5,CCR5,CCR7,CERS3,IL1B,MARCKSL1,NLRP3,NOS3,Oas1b,SFRP1	155 (19)	Mus musculus
DOCK8	0.122	other	Activated	2.53	bias	3.4e-08	DAB2,HDC,Iigp1,IL18,IRF1,IRGM,ISG15,NMI,STAT1,STAT2	89 (7)	Mus musculus
IFIH1	0.108	enzyme	Activated	2.742	bias	3.52e-08	Bst2,Ccl2,CCL5,CD4,CXCL3,IFI44L,IL1B,ISG15,OAS1	108 (15)	Mus musculus
IL12 (family)	NA	group	Activated	2.497		3.69e-08	BCL3,CCL5,CCR5,CD4,CD86,FCGR3A/FCGR3B,Gzmb,IL1B,IRF1,IRF8,LIF,SELL,SELPLG,STAT1	164 (18)	Mus musculus
PTPN6	0.562	phosphatase		-1.816		3.92e-08	Ccl2,CCR7,CD86,IL1B,IRF1,ISG15,ITGB2,PTPN6,TIMP1,TNFRSF1B	143 (16)	Mus musculus
doxorubicin	NA	chemical drug	Activated	3.613		3.98e-08	ADAMTS1,Bst2,BTK,Ccl2,CXCL3,CXCL6,GBP2,ICAM1,IL1B,IRF1,ISG15,LCN2,LGALS3BP,Ms4a6b,NLRP3,OAS1,PSMB10,PSMB8,RAC2,RGS16,RTP4,SPP1,STAT1,STAT2,TGFB1,TIMP1,UPP1,XDH,ZBP1	147 (16)	Mus musculus
RPTOR	-0.123	other		-0.211		3.99e-08	BCL3,Ccl2,CCR7,CD86,CGN,FCGR1A,Ifi47,IL17RB,IL1B,IRF8,ITGAM,NLRP3,SPI1,SPTLC3	142 (21)	Mus musculus
FCGR1A	1.68	transmembrane receptor		NA		4.13e-08	CXCL3,FCGR1A,IL1B,IL1RN,ITGAM,ITGB2	136 (17)	Mus musculus
HAPLN1	1.593	other	Activated	2.433	bias	4.13e-08	Ccl2,CXCL6,IL33,LCN2,LIF,TNFRSF1B		Mus musculus
N-formyl-Met-Leu-Phe	NA	chemical reagent		0.595		4.17e-08	CCR5,FCGR1A,IL1B,ISG15,ITGAM,ITGB2,RAC2,SELL,SELPLG	130 (15)	Mus musculus
GNA14	0.261	enzyme		NA		4.49e-08	ADAMTS1,BNIP3,CXCL3,FCGR3A/FCGR3B,GBP2,HSPB8,IL1RN,LIF,STAT1,XDH		Mus musculus
concanavalin a	NA	chemical drug	Activated	2.319	bias	4.68e-08	Ccl2,CD86,ICAM1,IL18,IL18BP,IL1B,IL1RN,IRF1,ITGB2,SPP1,STAT1,TGFB1,XCR1	134 (16)	Mus musculus
vancomycin	NA	biologic drug	Activated	2.007		4.85e-08	ADAMTS1,APOD,CFP,FCGR2A,IL1B,LCN2,Ms4a6b,NRIP1,PSMB10,PSMB8,SDC3,SOX4,SPP1,STING1,TIMP1,UPP1	88 (7)	Mus musculus
IL17F	NA	cytokine		1.804		4.86e-08	CCL19,Ccl2,CXCL3,CXCL6,GBP5,ICAM1,IL1B,IL2RG,IRF1,LIF,TGFB1,TNFRSF1B	153 (13)	Mus musculus
ethanol	NA	chemical - endogenous mammalian	Activated	2.421		5.17e-08	ARHGDIB,Ccl2,CCL5,Ccl7,CXCL3,ELMOD1,GBP2,ICAM1,Ifi47,IL18,IL1B,IL1RN,IL33,ITGAM,LGALS3BP,LMO7,NCF1,NMI,NOS3,NRIP1,SNX10,STAT1,TGFB1,TIMP1,TLR1,TLR2	145 (20)	Mus musculus
polyphosphate	NA	chemical - endogenous mammalian		0.737		5.24e-08	FGF23,ICAM1,ITGAM,SELL,SPP1	136 (14)	Mus musculus
Hbb-b1	NA	transporter	Activated	2.355	bias	5.24e-08	Ccl2,Ccl7,CCR5,FTL,ICAM1,IL1B,IL2RG,ITGAM,LY86,SPI1,TLR2	103 (7)	Mus musculus
TNFSF14	0.82	cytokine	Activated	2.608	bias	5.35e-08	ADAM8,CCL19,Ccl2,CCL5,CD86,CXCL3,ICAM1,TGFB1	130 (16)	Mus musculus
PADI2	-0.512	enzyme		0		5.4e-08	ADAMTS9,Ccl2,CCL5,Ccl7,CXCL3,CXCL6,TNFRSF1B	105 (11)	Mus musculus
PROCR	0.979	other		0.732		5.4e-08	Ccl2,GBP2,ICAM1,Iigp1,IL1B,IRF8,LIF	125 (18)	Mus musculus
SLC9A3	-1.111	ion channel		NA		5.4e-08	CCL5,Ifi47,IRF8,PSMB8,Saa3,STAT1,UPP1	143 (7)	Mus musculus
ciprofloxacin	NA	chemical drug		0		5.91e-08	ADAM8,CCR1,CD86,CSF2RB,GRN,GUSB,ICAM1,MSR1,NRCAM,RAB11FIP1,SPP1,TTYH3		Mus musculus
SCD	-0.131	enzyme		-0.852		5.96e-08	Ccl2,CXCL3,CXCL6,ENG,IL18,IL1B,IL1RN,KRT16,KRT6B,Lce3c,LCN2,Saa3,SPP1,SPTLC3,TGM1	151 (16)	Mus musculus
LAMA5	0.152	other	Activated	2.414	bias	6.31e-08	Ccl2,Ccl7,CCR1,CXCL3,STAT1,TNFRSF1B		Mus musculus
BMP10	NA	growth factor		1.585		6.56e-08	Ccl2,CCR1,ENG,FCGR2A,FCGR3A/FCGR3B,ICAM1,IL1B,LCN2,MSR1,Serpina3g (includes others),TIMP1	115 (7)	Mus musculus
TCR (complex)	NA	complex	Activated	2.509		6.73e-08	APOD,BATF,BCL3,CCL5,CCR1,CCR5,CCR7,CD4,CYTIP,IFI44L,IRF1,ISG15,LCP2,MAF,OAS1,SELL,SPP1,STAT1,TGFB1,TNFRSF1B,VAV1	175 (16)	Mus musculus
ERK (family)	NA	group		1.848		6.77e-08	Ccl2,Ccl7,CCR1,CXCL6,ICAM1,IL1B,ITGAM,ITGB2,LCN2,LIF,MAFB,PLAU,SELL,SERPINB2,SOX4,STAT1,TIMP1	166 (19)	Mus musculus
CRP	NA	other		-0.02		6.81e-08	Ccl2,CCL5,FCGR2B,IL1B,IL1RN,ITGAM,NOS3,SELL,TGFB1	144 (18)	Mus musculus
CD5	0.461	transmembrane receptor		1.913	bias	6.81e-08	BCL3,CCR7,CD4,CD72,CD86,ICAM1,IL2RG,STAT1,TGFB1	147 (21)	Mus musculus
coomassie brilliant blue G-250	NA	chemical drug		-1.254		7.11e-08	Ccl2,ICAM1,IL18,IL1B,LIF,NLRP3,TIMP1	106 (11)	Mus musculus
TLR (family)	NA	group	Activated	3.215	bias	7.15e-08	Ccl2,CCL5,CCR7,CD86,CXCL3,ICAM1,IL1B,IL33,IRF1,LCN2,RGS16,STAT1	142 (18)	Mus musculus
TAF4	0.045	transcription regulator		-1.795		7.32e-08	GJB2,IL1RN,KRT16,KRT6B,KRTAP3-3,Lce3c,LORICRIN,OAS1,SPP1,TGFB1,TGM1		Mus musculus
TGF BETA (family)	NA	group		1.994		7.35e-08	ATP1B1,BNIP3,Ccl2,CCL5,CCR7,CD53,CXCL3,DAB2,ENG,GUSB,IL1B,IL1RN,KRT16,LIF,MAF,Ms4a4c (includes others),NOS3,PLAU,SOX4,SPP1,TFEC,TGFB1,TIMP1,TLR2	167 (19)	Mus musculus
E. coli lipopolysaccharide	NA	chemical - endogenous non-mammalian	Activated	2.401	bias	7.62e-08	Ccl2,CCL5,CCR7,CD86,CXCL3,CXCL6,ICAM1,IL18,IL1B,TGFB1	121 (17)	Mus musculus
JUN	-0.055	transcription regulator	Activated	3.062		7.72e-08	BCL3,Ccl2,Ccl7,Ccl8,CFP,CXCL3,FTL,ICAM1,IL1B,ITGAM,KRT16,LIF,LORICRIN,MAF,MSR1,NRCAM,PKIB,PLAU,PTPN6,SERPINB2,SPP1,STAT1,TGFB1,TIMP1,Tpsab1	167 (20)	Mus musculus
BTK	1.318	kinase	Activated	3.278	bias	7.86e-08	BTK,CCR7,CD86,CXCL3,IFI44L,IL18,IL1B,IL4I1,IRF1,ISG15,SPI1,STAT1	147 (17)	Mus musculus
TNFRSF1A	0.186	transmembrane receptor		1.67		7.95e-08	CCL19,Ccl2,CCL5,CD86,CXCL3,ICAM1,IL1B,ITGAM,LCN2,LGALS9B,PLAU,Saa3,SELL,TGFB1	119 (17)	Mus musculus
CpG ODN 1668	NA	chemical reagent	Activated	2.397	bias	7.96e-08	Ccl2,CD300LD,CD86,CXCL3,ICAM1,IL1B,ISG15,STAT1,STAT2	120 (17)	Mus musculus
2'3'-cyclic guanosine monophosphate-adenosine monophosphate	NA	chemical - endogenous mammalian		1.918	bias	8.02e-08	CCL5,CD86,IL18,IL1B,ISG15,NLRP3,OAS1,STING1	128 (16)	Mus musculus
IFN GAMMA (complex)	NA	complex	Activated	2.594		8.16e-08	Ccl2,CCL5,CD86,ICAM1,IFI44L,IL18BP,IL1B,IL33,IRF8,LIF,STAT1	143 (21)	Mus musculus
JAK1	-0.023	kinase	Activated	2.383	bias	8.66e-08	BCL3,FGF23,ICAM1,IL1B,IRF1,LIF,Oasl2,STAT1,STAT2,TGFB1	146 (19)	Mus musculus
EP4-D	NA	chemical reagent	Inhibited	-2.03		9.28e-08	BTK,CCL19,CCL5,CCR7,GSDMC,Gzmb,IL18,IL33,PTPN6		Mus musculus
USP18	-0.252	peptidase	Inhibited	-2.203	bias	9.28e-08	Ccl2,CCL5,CCR1,IL1B,IL1RN,IRF1,ISG15,OAS1,STAT1	136 (17)	Mus musculus
C-21	NA	chemical drug		-1.516	bias	9.36e-08	Ccl2,IL1B,NCF1,SPP1,TGFB1,TIMP1	92 (11)	Mus musculus
CXCL3	2.519	cytokine	Activated	2.41	bias	9.36e-08	Ccl2,CCL5,CLEC6A,CXCL3,ICAM1,IL1B	118 (17)	Mus musculus
EGR1	-0.247	transcription regulator	Activated	3.221	bias	9.55e-08	ALOX5AP,Ccl2,Ccl7,Ccl8,CCR1,CXCL3,CXCL6,FTL,ICAM1,IL1B,ITGAM,PLAU,SPP1,TGFB1,TIMP1	149 (20)	Mus musculus
daidzein	NA	chemical drug		1.897		1.01e-07	AIF1,CD4,CD86,FCGR2B,FERMT3,ITGB2,LAPTM5,LCP2,LY86,PKIB,PTPN6	152 (10)	Mus musculus
phenylbutazone	NA	chemical drug	Activated	2.982	bias	1.08e-07	ADAMTS1,FCGR2A,LCN2,Ms4a6b,PSMB8,SPP1,STING1,TIMP1,UPP1		Mus musculus
P38 MAPK (family)	NA	group	Activated	2.406	bias	1.08e-07	ASS1,BNIP3,Ccl2,CCL5,CCR7,CD86,CXCL3,CXCL6,ICAM1,IL1B,IL1RN,ITGAM,ITGB2,NOS3,PLAU,SERPINB2,SPP1,STAT1,TGFB1,TIMP1,TLR2	146 (17)	Mus musculus
LY294002	NA	chemical drug	Inhibited	-3.583	bias	1.1e-07	ADAMTS1,ALOX5AP,BTK,Ccl2,CCL5,CCR1,CD86,CXCL3,CXCL6,GRN,ICAM1,IL1B,IL1RN,IL33,IRF1,ITGAM,LCN2,LIF,MAF,NOS3,P2RY6,PLAU,SPP1,TGFB1,TLR2,TNFRSF1B	139 (16)	Mus musculus
thioacetamide	NA	chemical toxicant	Activated	3.371	bias	1.19e-07	ADAMTS1,Ccl2,CLIP2,DAB1,FCGR2A,IL1B,LCN2,LGALS3BP,Ms4a6b,PCSK6,PSMB10,PSMB8,SPP1,STING1,TGFB1,TIMP1,UPP1	98 (7)	Mus musculus
poly dA-dT	NA	chemical reagent		1.912	bias	1.2e-07	CCL5,ICAM1,IL18,IL1B,ISG15,STAT1,ZBP1	134 (20)	Mus musculus
LDB1	0.26	transcription regulator		-1.581		1.22e-07	ADAMTS9,ARL5C,BTK,CD53,ENG,GBP5,Iigp1,IL18,Oasl2,RNPEP,SAMSN1,SFRP1,SLC15A1,SPI1,TGFB1,TLR2,TNFRSF13B,TNFRSF1B,UNC93B1		Mus musculus
valsartan	NA	chemical drug	Inhibited	-2.935	bias	1.25e-07	Ccl2,CTSS,ENG,ICAM1,IL1B,NCF1,SPP1,TGFB1,TIMP1	163 (19)	Mus musculus
IRAK4	0.124	kinase		NA		1.25e-07	Ccl2,CD86,CXCL3,CXCL6,DAB2,IL1B,IRF1,LIF,NLRP3,RGS16	129 (14)	Mus musculus
S1PR2	0.268	G-protein coupled receptor		0.944	bias	1.35e-07	Ccl2,CCL5,ICAM1,NOS3,TGFB1,TIMP1	161 (21)	Mus musculus
CXCL2	1.268	cytokine	Activated	2.421	bias	1.35e-07	Ccl2,CCL5,CXCL3,ICAM1,IL1B,ITGAM	135 (19)	Mus musculus
MAFA	-0.617	transcription regulator		NA		1.37e-07	Ccl2,Ccl7,Ccl8,CCR7,CD53,CSF2RB,CXCL3,CXCL6,ENG,ICAM1,IL17RB,PLAU,XCR1	117 (7)	Mus musculus
MAP3K7	NA	kinase	Activated	2.002		1.41e-07	Ccl2,CCL5,Ccl7,CCR7,CFB,CXCL6,GBP2,IL1B,IRF1,Saa3	123 (14)	Mus musculus
lipid A	NA	chemical toxicant	Activated	2.789	bias	1.41e-07	Ccl2,CCL5,CD86,CXCL3,FCGR1A,FCGR2B,IL1B,MSR1	124 (16)	Mus musculus
MRGPRX3	NA	G-protein coupled receptor	Activated	2.121	bias	1.41e-07	Ccl2,CCR1,CSF3R,CXCL3,IL1B,IL1RN,SELL,TNFRSF1B	116 (8)	Mus musculus
doxycycline	NA	chemical drug		-1.134		1.52e-07	CCL19,Ccl2,CD86,CSF3R,CXCL3,IL1B,NOS3,SPI1,TIMP1,TLR2,XDH	136 (17)	Mus musculus
DNASE2	0.075	enzyme		-1.96	bias	1.53e-07	Apol9a/Apol9b,ISG15,Ms4a4c (includes others),OAS1,Oasl2,RTP4,ZBP1		Mus musculus
phosphoenolpyruvate	NA	chemical - endogenous mammalian		-1.914	bias	1.53e-07	Ccl2,CCL5,Ccl7,CXCL3,IL18,IL1B,IL33		Mus musculus
TGM2	-0.245	enzyme	Activated	2.853		1.54e-07	BNIP3,CD86,CFP,FCER1G,HK3,IL1B,ITGAM,KIAA0513,MAFB,OAS1,SELL,SERPINB2,SPP1,STAT1,TGFB1,TYROBP	139 (16)	Mus musculus
POLB	-0.142	enzyme		-1.074	bias	1.61e-07	GSDMD,IL18,IL1B,NLRP3	119 (12)	Mus musculus
D-galactosamine	NA	chemical - endogenous mammalian	Activated	2.18	bias	1.67e-07	BTK,Ccl2,ICAM1,IL18,IL1B,IL33,NLRP3,SDC3,TIMP1	141 (18)	Mus musculus
lipoxin A4	NA	chemical - endogenous mammalian		-0.863		1.69e-07	Ccl2,CCR5,ICAM1,IL18,IL1B,NLRP3,TGFB1,TIMP1	129 (21)	Mus musculus
DPP4	0.004	peptidase		1.932		1.69e-07	Ccl2,CCL5,CD86,IL1B,IL1RN,PLAU,TGFB1,TIMP1	130 (19)	Mus musculus
IFNLR1	-0.155	transmembrane receptor		NA		1.69e-07	CCL5,CLEC4D,CXCL3,CXCL6,IL1B,ISG15,LIF,TLR2	134 (11)	Mus musculus
diphenyleneiodonium	NA	chemical reagent	Inhibited	-2.373	bias	1.79e-07	ALOX5AP,Ccl2,CCL5,CXCL3,IL18,IL1B,NLRP3,SELL,TGFB1,TIMP1	156 (21)	Mus musculus
lysophosphatidic acid	NA	chemical - other	Activated	2.8	bias	1.86e-07	Ccl2,CCL5,CXCL3,GRN,ICAM1,IL1B,ITGAM,LIF,MSR1,NOS3,PLAU	136 (18)	Mus musculus
TTR	1.331	transporter	Activated	2	bias	1.88e-07	Ccl2,CCL5,Ccl8,CXCL3,CXCL6	123 (18)	Mus musculus
TNNI3	0.56	transporter	Activated	2.236	bias	1.88e-07	Ccl2,CCL5,CCR1,CCR5,CXCL3		Mus musculus
gentamicin C	NA	chemical drug	Activated	2.985	bias	1.92e-07	ADAMTS1,FCGR2A,LCN2,Ms4a6b,PSMB10,PSMB8,SPP1,TIMP1,UPP1		Mus musculus
COLLAGENASE (family)	NA	group	Activated	2.646	bias	1.93e-07	Ccl2,Ccl7,CXCL3,CXCL6,ICAM1,IRF1,Saa3	147 (12)	Mus musculus
TIRAP	0.199	other		0.543		1.93e-07	CCL5,CD86,CXCL3,CXCL6,ICAM1,IL1B,IRF1	126 (17)	Mus musculus
zymosan	NA	chemical - endogenous non-mammalian	Activated	2.23		2e-07	Ccl2,CCL5,CCR7,CD86,CXCL3,FTL,IL1B,ITGAM,LIF,TLR2	134 (15)	Mus musculus
IL27RA	0.982	transmembrane receptor		-0.494		2.02e-07	Ccl2,CCL5,CCR5,CD86,IL1B,ISG15,LCN2,STAT1	142 (17)	Mus musculus
PRL	NA	cytokine	Activated	3.099		2.03e-07	Ccl2,CTSS,CXCL3,ICAM1,IFI44L,IL1B,IRF1,ISG15,LIF,NOS3,OAS1,PAQR8,PARP12,SPP1,STAT1,STAT2,TGFB1,TIMP1,XDH	164 (20)	Mus musculus
ID3	0.431	transcription regulator		1.539		2.05e-07	BATF,BCL3,CCL5,CCR1,CCR5,CCR7,CD72,CSF2RB,FCER1G,ICAM1,IL17RB,IRF8,MAF,SELL,SOX4	104 (8)	Mus musculus
C5	NA	cytokine	Activated	2.576		2.09e-07	Ccl2,CCL5,CD86,CXCL3,FCGR1A,FCGR2A,FCGR2B,ICAM1,IL1B,ITGAM,ITGB2,TGFB1	138 (17)	Mus musculus
BCL6	-0.03	transcription regulator		-1.902		2.17e-07	BCL3,Ccl2,Ccl7,CCR7,CD72,CLEC10A,CXCL3,Gzmb,IL18,IL1B,IRF1,IRF8,MAF,STAT1,TGFB1,TIMP1	177 (16)	Mus musculus
NFKB (family)	NA	group	Activated	2.575	bias	2.25e-07	CCL5,CCR7,GSDMD,ICAM1,IL18,IL1B,IL33,IRF1,ISG15,NLRP3,TIMP1	156 (18)	Mus musculus
NCF1	0.905	enzyme	Activated	2.219	bias	2.42e-07	ALOX5AP,Ccl2,CCL5,ICAM1,ISG15,STAT1,TGFB1	124 (17)	Mus musculus
CNOT7	-0.126	transcription regulator		NA		2.42e-07	IFI44L,ISG15,LGALS3BP,OAS1,PARP12,PSMB8,STAT1	100 (7)	Mus musculus
ZFP36	0.147	transcription regulator	Inhibited	-2.965	bias	2.48e-07	CCR1,CTSS,CXCL3,ICAM1,IL1B,IRF1,LCN2,PLAU,SPP1,TCIRG1,Wfdc21	149 (15)	Mus musculus
ESR1	-0.409	ligand-dependent nuclear receptor		-1.503		2.49e-07	ADA,ALOX5AP,ASS1,ATP1B1,C1QTNF5,CGN,COBL,COTL1,CTSC,CTSS,CXCL3,DAB2,GJB2,ICAM1,IFI44L,Iigp1,IL1B,IL20RA,IRF1,KRT16,KRT6B,LAPTM5,LCN2,LGALS3BP,LORICRIN,NOS3,NRCAM,NRIP1,PKIB,PLAU,RENBP,RGS16,RTP4,SELL,SLC9A3,SOX4,SPP1,STAT1,TAPBP,TCIRG1,TEAD4,TGFB1,TNFAIP8L1,TRIM16,TTC9	183 (21)	Mus musculus
C3	1.531	peptidase	Activated	2.163		2.51e-07	Ccl2,CCL5,CXCL3,IL1B,ITGAM,LCN2,SELL,TGFB1,TIMP1,ZBP1	117 (16)	Mus musculus
MVP	0.138	other		0.962		2.64e-07	CD86,CXCL3,CXCL6,ICAM1,IL1B,SPI1	175 (21)	Mus musculus
S100A4	-0.001	other	Activated	2.396		2.82e-07	BNIP3,CCL19,CCL5,CXCL3,ICAM1,PLAU,Saa3,TIMP1	129 (15)	Mus musculus
2-bromoethylamine	NA	chemical reagent	Activated	2.828	bias	2.82e-07	ADAMTS1,FCGR2A,LCN2,Ms4a6b,SPP1,STING1,TIMP1,UPP1		Mus musculus
FAS	0.564	transmembrane receptor		-0.365		2.9e-07	BTK,Ccl2,CCL5,CCR1,CD86,CXCL3,CXCL6,FCGR2B,GBP2,ICAM1,IL18,IL1B,IRF1,PLAU,SELPLG,SERPINB2,SPP1,TGFB1,TLR2,TNFRSF1B	137 (15)	Mus musculus
SERPINB7	-0.486	other	Inhibited	-2.008		2.91e-07	ADAMTS4,C1R,CCR1,CTSC,CXCL3,ICAM1,IL1B,LCE1D,LORICRIN,PLAU,TGFB1,TGM1		Mus musculus
IRF5	0.293	transcription regulator	Activated	2.008	bias	3.12e-07	CCL19,CCL5,ISG15,NT5C3A,OAS1,Oasl2,PARP12,STAT1,STAT2,TGFB1	140 (20)	Mus musculus
CCN1	-0.171	other		1.034	bias	3.12e-07	Ccl2,Ccl7,CXCL3,FCER1G,IL18,IL1B,PLAU,SFRP1,TGFB1,TIMP1	147 (16)	Mus musculus
SLC15A4	0.307	transporter	Activated	3.464	bias	3.16e-07	ADAMTS1,CCL5,CD72,GBP5,IL1B,ITGAM,MAFB,MARCKSL1,MSR1,Oasl2,PSMB10,PTPN6	150 (13)	Mus musculus
SPRY2	0.275	other	Inhibited	-3.278	bias	3.28e-07	ADAM8,CLEC4A,FCER1G,IL1B,IL2RG,IL33,ISG15,ITGB2,LCP1,LIF,SPP1	126 (12)	Mus musculus
Bay 11-7082	NA	chemical - kinase inhibitor	Inhibited	-2.295	bias	3.59e-07	Ccl2,CCL5,Ccl7,CXCL3,ICAM1,IL17RB,IL18,IL1B,NLRP3,SAMSN1,TLR2	141 (15)	Mus musculus
glucocorticoid	NA	chemical drug		-1.806		3.68e-07	BCL3,CCL5,CLIP2,GRN,ICAM1,IL18,IL1B,IL1RN,IRF8,NCF1,NOS3,OAS1,SLC9A3,SPIB,SPP1,STC1,TGFB1,TLR2	152 (18)	Mus musculus
NKX2-3	NA	transcription regulator		-0.204		3.72e-07	AIF1L,ARHGDIB,GBP2,IL18BP,MAMDC2,NOS3,NT5C3A,NT5DC2,PARP12,PSMB8,RTP4,STAT1,STAT2,TNFAIP8L1,UNC93B1		Mus musculus
MARK2	0.037	kinase		1.89	bias	3.73e-07	BATF,Ccl7,CXCL3,HDC,Iigp1,IL18,IRF1	159 (10)	Mus musculus
deoxycorticosterone acetate/potassium chloride/sodium chloride	NA	chemical reagent		1.664		3.73e-07	Ccl2,CCL5,CCR5,IL1B,ISG15,NOS3,SPP1	101 (18)	Mus musculus
mir-130 (includes others)	NA	microRNA		0.793		3.9e-07	AIF1,Ccl2,CCL5,CD86,IL1B,IRF8,LCN2,MAFB	139 (15)	Mus musculus
candesartan	NA	chemical drug	Inhibited	-2.756	bias	3.9e-07	Ccl2,ENG,ICAM1,NCF1,NOS3,SLC9A3,SPP1,TGFB1	136 (20)	Mus musculus
laquinimod	NA	chemical drug		1.599	bias	3.93e-07	ADAMTS9,CCR1,Ctla2a/Ctla2b,DAB2,HDC,MS4A7,MSR1,SERPINB2,SLC9A3,TTC9,WNT2		Mus musculus
GATA3	0.181	transcription regulator		-0.171		4.17e-07	BATF,CCL5,CCR1,CCR5,CD4,ICAM1,IL17RB,Lce1h,LORICRIN,MAF,SELPLG,SPI1,SPIB,Sprr2a1/Sprr2a2,TGFB1,TGM1	171 (22)	Mus musculus
IRGM	1.015	enzyme	Inhibited	-3.123	bias	4.29e-07	CXCL3,CXCL6,IFI44L,IL1B,ISG15,OAS1,PSMB8,STAT1,STAT2,ZBP1	134 (14)	Mus musculus
carbon tetrachloride	NA	chemical toxicant	Activated	2.714		4.4e-07	ASS1,BMP3,Ccl2,CCL5,CCR1,CCR5,CD86,CXCL6,GBP5,ICAM1,IL1B,RAB13,SERPINB2,SPP1,TGFB1,TIMP1	147 (18)	Mus musculus
NFKB1-RELA (complex)	NA	complex	Activated	2.764	bias	4.55e-07	ADAMTS4,CCL5,CXCL3,ICAM1,IL1B,IRF8,LCN2,RGS16	89 (6)	Mus musculus
Klrk1	0.117	transmembrane receptor	Activated	2.057	bias	4.57e-07	CCL5,CCR5,Gzmb,IRF8,SPP1,STAT1,XDH	167 (11)	Mus musculus
eplerenone	NA	chemical drug		-1.84	bias	4.57e-07	Ccl2,ICAM1,IL1B,NCF1,NOS3,SPP1,TGFB1	155 (15)	Mus musculus
SP1	-0.137	transcription regulator		1.081	bias	4.64e-07	ADA,ADAMTS1,ASS1,Ccl2,CCL5,CXCL3,ENG,HDC,ICAM1,IL1B,IRF1,ITGAM,KRT16,LORICRIN,NOS3,PLAU,RAB11FIP1,SELL,SLC9A3,SOX4,SPP1,STAT1,TGFB1,TGM1,TIMP1,TLR2	158 (21)	Mus musculus
MYB	-0.268	transcription regulator	Inhibited	-2.039		4.64e-07	ACAP1,ADA,Ccl2,CD4,CXCL6,ICAM1,LCN2,LIF,P2RY13,Serpina3g (includes others),Slfn2,SPP1,TFEC,VAV1	143 (16)	Mus musculus
ARNT	-0.07	transcription regulator		-0.883		4.76e-07	ALOX5AP,ATG9B,BATF,BNIP3,CCR5,CCR7,ENG,Gzmb,MAFB,NOS3,SELL,SPP1,STC1	118 (9)	Mus musculus
CFTR	-1.299	ion channel		-0.943		4.76e-07	Ccl2,CCL5,CXCL3,IL1B,OSBPL1A,Saa3,SLC9A3,Slfn2,STAT1,TIMP1	148 (16)	Mus musculus
JAK1/2 (family)	NA	group		1.667	bias	4.77e-07	Bst2,Ccl2,GBP2,GBP5,Ifi47,IRF1,ISG15,LMO7,MYO5B	134 (11)	Mus musculus
TLR5	-0.21	transmembrane receptor	Activated	2.401	bias	4.77e-07	ARHGAP4,Ccl2,CCL5,CD86,CXCL3,GPSM3,ICAM1,IL1B,IL33	128 (21)	Mus musculus
SASH1	0.015	other	Activated	2.333	bias	4.77e-07	HDC,Iigp1,IL18,IRF1,IRGM,ISG15,NMI,STAT1,STAT2		Mus musculus
2-mercaptoacetate	NA	chemical drug		1.987	bias	4.81e-07	CLEC6A,CXCL3,ICAM1,IL1B,PLAU,TGFB1	168 (16)	Mus musculus
PGLYRP2	0.238	transmembrane receptor	Activated	2.236	bias	5.12e-07	CCL19,Ccl2,CCL5,Ccl7,CXCL6	80 (7)	Mus musculus
PLA2G2E	0.147	enzyme	Inhibited	-2.219	bias	5.12e-07	ADAM8,CCL5,IL1B,KRT16,KRT6B		Mus musculus
HRAS	-0.046	enzyme		1.493		5.12e-07	BNIP3,C1QC,Ccl2,CCL5,CFB,CTSC,CTSS,CXCL3,DOK1,GIMAP1,GJB2,GRN,GUSB,HDC,ICAM1,IGKC,IL1B,ITGAM,KRT16,PLAU,SELPLG,Serpina3g (includes others),SERPINB2,SOX4,SPP1,TGFB1,TIMP1,TNFRSF1B	143 (18)	Mus musculus
RARB	-0.706	ligand-dependent nuclear receptor	Activated	2.412		5.25e-07	ARHGAP4,GBP2,GSDMC,ICAM1,Ifi47,Iigp1,IL1B,Irgm1,Saa3,SPP1,STAT1,Tdh,TGFB1,TGM1	176 (26)	Mus musculus
IFN TYPE 1 (family)	NA	group	Activated	2.772		5.3e-07	Bst2,Ccl2,CCL5,IRF1,ISG15,STAT1,STAT2,XDH	131 (17)	Mus musculus
CD40	0.95	transmembrane receptor		1.477	bias	5.53e-07	Ccl2,CCL5,CD86,FCGR2B,ICAM1,IL18,IL1B,IL1RN,IL4I1,IRF1,ITGAM,ITGB2,PSMB10,SAMSN1,SELL,TAPBP,TLR2,TNFRSF13B	170 (20)	Mus musculus
resveratrol	NA	chemical drug		-0.948		5.53e-07	AIF1,Ccl2,CCL5,CD86,COX4I2,CXCL3,CYP4F2,ICAM1,IL18,IL1B,ISG15,NOS3,NRIP1,OAS1,PLAU,SPP1,TGFB1,TGM1	129 (19)	Mus musculus
GATA2	0.526	transcription regulator	Activated	2.892		5.57e-07	C1QC,Ccl2,CCL5,Ccl7,CD300LD,GBP2,Gzmb,HDC,ICAM1,ITGAM,LCN2,MAFB,Mcpt8,NOS3,PLB1,SERPINB2,SPI1,Stfa1 (includes others),Stfa3,Tpsab1,Wfdc21	147 (12)	Mus musculus
PTPN11	-0.172	phosphatase		-0.754		5.6e-07	Ccl2,CSF3R,CXCL3,FCGR1A,FCGR2A,FCGR2B,FCGR3A/FCGR3B,ISG15,Ms4a4c (includes others),Saa3,TNFRSF1B	144 (18)	Mus musculus
CTNNB1	-0.058	transcription regulator	Activated	2.698		5.76e-07	ACAP1,APOD,Ccl2,CCL5,Ccl7,CD4,Cd52,CXCL3,CXCL6,DOK1,FCER1G,GJB2,IL1B,IRF8,ITGB2,LIF,LIMD2,NRCAM,OSBPL1A,PCSK6,PLAU,Saa3,SERPINB2,SFRP1,SOX4,SP6,SPI1,SPP1,STAT1,STAT2,TGFB1,TGM1,TIMP1,TNFRSF1B,VAV1,WNT2	165 (20)	Mus musculus
TP63	0.021	transcription regulator		-0.162		5.89e-07	ADA,ADAMTS1,ADAMTS9,ALOXE3,BCL3,BMP3,CCR1,CGN,DOK1,ENG,HLA-DMB,ICAM1,IL1B,ISG15,KRT16,KRT6B,LCN2,LIF,LORICRIN,PLAU,PSMB10,RAC2,SERPINB2,SOX4,TGFB1,Tpsab1	153 (18)	Mus musculus
C5AR1	1.587	G-protein coupled receptor	Activated	2.607		6.08e-07	Ccl2,CD86,CXCL3,FCER1G,FCGR1A,FCGR2A,FCGR2B,IL1B,TYROBP	175 (20)	Mus musculus
lipoteichoic acid	NA	chemical - endogenous non-mammalian		0.865	bias	6.08e-07	Ccl2,CCR1,CCR5,CD86,ICAM1,IL1B,IL1RN,NLRP3,TLR2	132 (16)	Mus musculus
PPIF	-0.236	enzyme	Activated	2.53		6.44e-07	Ccl2,CCL5,Ccl7,Ccl8,CCR1,CCR5,CXCL3,CXCL6,LIF,SFRP1	113 (7)	Mus musculus
siponimod	NA	chemical drug	Inhibited	-2.449	bias	6.75e-07	CD86,FCGR2A,HK3,IRF8,ITGAM,NCF1,VAV1		Mus musculus
Scd2	-0.222	enzyme	Inhibited	-2.646	bias	6.75e-07	GBP7,HDC,IRGM,ISG15,LGALS3BP,NMI,ZBP1	52 (4)	Mus musculus
IL12A	0.282	cytokine	Activated	2.595		6.75e-07	CCL5,CD86,ICAM1,IL1B,SELPLG,STAT1,STAT2	121 (17)	Mus musculus
lisinopril	NA	biologic drug		-0.078		6.75e-07	ARHGDIB,Ccl2,GBP2,Ifi47,IL1B,ITGB2,TGFB1	110 (13)	Mus musculus
LMO2	0.629	transcription regulator		-1.698		6.96e-07	ADAMTS9,ARL5C,BTK,CD53,ENG,GBP5,Iigp1,Oasl2,RNPEP,SAMSN1,SPI1,STAT1,TGFB1,TLR2,TNFRSF13B,TNFRSF1B,UNC93B1		Mus musculus
tacrolimus	NA	chemical drug	Inhibited	-2.121		6.98e-07	APOD,BATF,Ccl2,CCL5,CFP,IL1B,IL33,LRRC32,MAF,MARCKSL1,NOS3,SDC3,SELL,SPP1,TNFRSF1B,XCR1	154 (18)	Mus musculus
DYSF	-0.333	other		NA		7.1e-07	Ccl7,Ccl8,Cd52,CD53,Ctla2a/Ctla2b,CTSS,FCGR2B,FTL,LCP1,TIMP1		Mus musculus
HDL (complex)	NA	complex		-1.385		7.11e-07	Ccl2,CCL5,CD86,ICAM1,IL1B,ITGAM,ITGB2,NOS3	133 (17)	Mus musculus
MOG	NA	other		1.921		7.11e-07	Ccl2,CCL5,Ccl7,CCR1,CCR5,CD86,ICAM1,TGFB1	154 (14)	Mus musculus
ionomycin	NA	chemical reagent	Activated	2.462	bias	7.54e-07	BTK,CD4,FCGR1A,FGF23,Gzmb,ICAM1,IL1B,IL4I1,ITGB2,MAF,SPP1,STC1,TGFB1,TLR2	141 (17)	Mus musculus
PLAU	0.862	peptidase	Activated	2.596		7.68e-07	Ccl2,CCL5,CCR5,CXCL3,FCGR1A,ICAM1,IL1B,OAS1,PLAU	155 (18)	Mus musculus
N(2)-(gamma-D-glutamyl)-meso-2,2'-diaminopimelic acid	NA	chemical reagent		1.387	bias	7.87e-07	Ccl2,CCL5,ICAM1,IL1B,ITGB2	104 (12)	Mus musculus
NLRC4	0.98	other		NA		7.87e-07	CD86,CXCL3,CXCL6,IL18,IL1B	119 (16)	Mus musculus
RARA	0.304	ligand-dependent nuclear receptor		-0.602		8.03e-07	CD53,COBL,CTSS,IFI44L,IRF1,LGALS3BP,MAFB,OAS1,RASGRP4,RTP4,Saa3,SELL,SPP1,STAT1,TAPBP,Tdh,TGFB1,TNFAIP8L1,TTC9	149 (11)	Mus musculus
GSE1	-0.445	other		-1.987	bias	8.14e-07	CD86,ICAM1,IL1RN,IRF8,ITGAM,LY86,NOS3		Mus musculus
SERPINE2	0.213	other	Inhibited	-2.607	bias	8.14e-07	CCL19,Ccl2,CCL5,Ccl8,CXCL3,IL1B,ITGB2	138 (19)	Mus musculus
JAG2	0.126	growth factor		-1.937		8.14e-07	CCL5,CCR1,CXCL3,CXCL6,IL1B,IL1RN,SPP1		Mus musculus
IL17RA	0.534	transmembrane receptor	Activated	2.421	bias	8.14e-07	Ccl2,CCR1,CSF3R,CXCL3,CXCL6,IL1B,TIMP1	149 (18)	Mus musculus
KRT17	-0.046	other	Activated	2.646		8.14e-07	CCL5,CCR1,CCR5,CXCL3,CXCL6,IL1B,SPP1		Mus musculus
BLK	1.344	kinase		1.664		8.24e-07	ALOXE3,CPA4,CTSS,IL1B,MMP25,PLAU		Mus musculus
NOD2	0.888	other	Activated	2.768	bias	8.61e-07	ARL5C,CCL5,CXCL3,ICAM1,IL18,IL1B,ITGAM,MARCKSL1,MCOLN2	97 (15)	Mus musculus
NOTCH1	0.444	transcription regulator		-1.013		8.77e-07	CSF2RB,FCER1G,FCGR2A,FCGR2B,GRN,ICAM1,IL18,IRF1,IRF8,ITGAM,LORICRIN,Mcpt8,NCF1,NCF4,SPI1,SPP1,TGFB1	163 (16)	Mus musculus
hexachlorobenzene	NA	chemical toxicant	Activated	2.828	bias	9.42e-07	FCGR2A,LCN2,Ms4a6b,PSMB10,PSMB8,SPP1,TIMP1,UPP1	83 (7)	Mus musculus
bucladesine	NA	chemical toxicant		-0.104		9.43e-07	ADAMTS1,ASS1,CCR5,CD86,CXCL3,FCGR2A,ICAM1,IL1B,IRF1,IRF8,ITGB2,KCNAB2,LIF,PLAU,RGS16,SLC15A1,STC1,TGFB1,TIMP1	141 (17)	Mus musculus
IL6ST	0.187	transmembrane receptor		0		9.63e-07	CCL19,Ccl2,IL1B,IRF1,MAF,Sprr2a1/Sprr2a2,STING1,TIMP1,TNFRSF1B	177 (18)	Mus musculus
ethionine	NA	chemical toxicant	Activated	2.646	bias	9.75e-07	LCN2,Ms4a6b,PSMB10,PSMB8,SPP1,TIMP1,UPP1		Mus musculus
NOTCH (family)	NA	group	Inhibited	-2.173		9.83e-07	CCL19,CLEC10A,CSF2RB,CSF3R,CYP4F2,FCGR2A,FCGR2B,IL17RB,NCF1,PLAU,PLD4,TGM1	121 (9)	Mus musculus
MST1	-0.179	growth factor		-0.816		1.06e-06	IL18,IL1RN,IRF8,MSR1,SOX4,SPP1		Mus musculus
staurosporine	NA	chemical drug		-1.952		1.09e-06	CD53,CSF3R,FCGR2A,HDC,ICAM1,IL1B,ISG15,ITGB2,NCF1,PLAU,SELL	148 (19)	Mus musculus
DDP-38003	NA	chemical reagent	Activated	2	bias	1.1e-06	ICAM1,IRF8,ITGAM,LY86		Mus musculus
CX3CL1	0.155	cytokine		0.518		1.13e-06	ADAMTS1,APOD,CDHR1,Ctla2a/Ctla2b,ICAM1,IL1B,LGALS3BP,MSR1,SOX4,SPP1,TGFB1,TIMP1	134 (20)	Mus musculus
NC410	NA	biologic drug		-1.424		1.14e-06	ADAM8,Ccl8,CLEC10A,CXCL3,GBP5,IL1B,IRF1,STAT1,STAT2,TGFB1		Mus musculus
amphotericin B	NA	chemical drug		NA		1.17e-06	IL1B,IL1RN,LCN2,SPP1,TIMP1	161 (17)	Mus musculus
EDNRA	0.22	transmembrane receptor	Activated	2.236	bias	1.17e-06	ICAM1,ITGAM,SELL,TGFB1,TIMP1	114 (11)	Mus musculus
UBR5	-0.206	enzyme		1.005		1.24e-06	BATF,CXCL3,IL17RB,IL18,IRF1,ISG15,STAT1,STAT2	91 (7)	Mus musculus
IFNA1/IFNA13	NA	cytokine	Activated	2.279		1.24e-06	CD86,IL1B,IRF1,ISG15,OAS1,STAT1,STAT2,ZBP1	138 (16)	Mus musculus
GPR174	2.203	G-protein coupled receptor		1.32		1.25e-06	ARL5C,BCL3,CCR7,CD86,CYTIP,LAPTM5,Ms4a4c (includes others),PTPN6,TLR1,TNFRSF1B		Mus musculus
N-nitro-L-arginine methyl ester	NA	chemical drug		1.243		1.25e-06	Ccl2,CCR5,CD86,CXCL3,ICAM1,IL1B,NOS3,TGFB1,TIMP1,TLR2	128 (17)	Mus musculus
erlotinib	NA	chemical drug		1.929		1.38e-06	BTC,CCL5,CXCL3,CXCL6,ICAM1,IL1B,LIF,PLAU,SERPINB2,TLR2,TNFRSF1B	151 (12)	Mus musculus
calcipotriene	NA	chemical drug		0.864		1.38e-06	CD86,IL1B,IL20RA,IL33,KRT16,PLAU,SPP1	144 (11)	Mus musculus
TRPM7	0.009	kinase		NA		1.38e-06	Ccl2,Ccl7,CSF2RB,CXCL3,IL18,IL1B,NOS3	163 (17)	Mus musculus
STAG2	-0.195	other	Inhibited	-2.643	bias	1.38e-06	GBP2,IFI44L,ISG15,LGALS3BP,OAS1,PARP12,SELL		Mus musculus
ACE2	-0.277	peptidase		1		1.38e-06	BNIP3,Ccl2,CCL5,Ccl7,CXCL3,IL1B,NOS3	112 (15)	Mus musculus
clodronic acid	NA	chemical drug		0.125		1.38e-06	Ccl2,CD86,FCGR2B,ICAM1,IL1B,MSR1,TGFB1	152 (16)	Mus musculus
ribavirin	NA	chemical drug	Activated	2.2		1.38e-06	CD86,IFI44L,IRF1,ISG15,ITGAM,ITGB2,STAT1	164 (19)	Mus musculus
captopril	NA	chemical drug		1.539		1.49e-06	FCGR2A,IL1RN,LCN2,Ms4a6b,PSMB8,SPP1,TGFB1,TIMP1,UPP1	153 (19)	Mus musculus
uric acid	NA	chemical - endogenous mammalian	Activated	2.324		1.49e-06	Ccl2,CCL5,CD86,CXCL3,ICAM1,IL18,IL1B,ISG15,NLRP3,NOS3,TGFB1	116 (17)	Mus musculus
SMARCA5	-0.092	transcription regulator	Inhibited	-2.111		1.49e-06	ALOX5AP,ASS1,CD53,CLEC12A,IL17RB,RASGRP4,RTP4,SNX10,SPIB,UNC93B1,WDFY4		Mus musculus
CpG ODN 1826	NA	chemical reagent	Activated	3.077		1.49e-06	CCL5,CCR7,CD86,CXCL3,FCGR1A,FCGR2B,IL1B,NCF1,OAS1,Oasl2	140 (18)	Mus musculus
VEGFA	-0.361	growth factor	Activated	2.266	bias	1.5e-06	ADAMTS1,BATF,BTK,Ccl2,CD86,CTSS,CXCL6,ICAM1,IL1B,NOS3,PLAU,SPP1,STC1,Stfa1 (includes others),TGFB1,TIMP1,TLR1	122 (17)	Mus musculus
APOA1	NA	transporter	Inhibited	-2.759		1.6e-06	Ccl2,ICAM1,IL1B,ITGAM,NOS3,TGFB1,TLR2,XDH	125 (19)	Mus musculus
IRF6	-0.25	transcription regulator		-0.113		1.6e-06	CD86,CLEC10A,IL18,IL1B,LCN2,NLRP3,PLAU,TEAD4	126 (16)	Mus musculus
ARHGAP21	-0.168	other		1.89	bias	1.63e-06	BATF,HDC,Iigp1,IL18,IRF1,IRGM,NMI		Mus musculus
paricalcitol	NA	chemical drug		-1.89		1.63e-06	Ccl2,FGF23,ICAM1,IL1B,NLRP3,TGFB1,TIMP1	121 (17)	Mus musculus
F2RL1	-0.168	G-protein coupled receptor	Activated	2.234	bias	1.63e-06	BCL3,GBP2,Iigp1,IL1B,IRF8,LIF,PKIB,Serpina3g (includes others),SERPINB2,STING1	147 (15)	Mus musculus
VIPR1	-0.056	G-protein coupled receptor	Activated	2.233	bias	1.68e-06	Ccl2,CCL5,CD86,CXCL3,IRF1	121 (14)	Mus musculus
ADA	1.386	enzyme		-1.969	bias	1.69e-06	ADA,Ccl2,CXCL3,SPP1,TGFB1,TIMP1	79 (7)	Mus musculus
CCR1	2.254	G-protein coupled receptor		0.956		1.69e-06	Ccl2,CCL5,CCR1,CTSS,ITGAM,SPP1	160 (17)	Mus musculus
TET3	-0.057	enzyme	Inhibited	-2.121		1.78e-06	ADAMTS9,Ccl2,CCL5,Ccl7,CCR1,CCR5,CD86,GJB2,MSR1,TGFB1	106 (10)	Mus musculus
PCSK9	-0.569	peptidase	Activated	2.425		1.91e-06	Ccl2,Ccl7,ICAM1,IL1B,ISG15,STING1,TLR2	108 (10)	Mus musculus
NPC1	-0.387	transporter		-0.31		1.95e-06	Ccl8,CCR1,CCR5,FTL,GRN,GUSB,ISG15,OAS1,STAT1,STAT2,TGFB1,TYROBP	104 (10)	Mus musculus
JUND	-0.2	transcription regulator		1.131		2.02e-06	BCL3,CCL5,Ccl7,Ccl8,PLAU,SERPINB2,SOX4,SPP1,TIMP1	151 (16)	Mus musculus
ShK-223	NA	chemical reagent	Activated	2.53		2.11e-06	C1QC,CSF3R,FCGR1A,FCGR2A,IL1B,IL1RN,ITGAM,MAFB,PTPN6,STING1		Mus musculus
hemozoin	NA	chemical - endogenous non-mammalian	Activated	2.354	bias	2.11e-06	Ccl2,CCR1,CCR5,CXCL3,ICAM1,IL1B	132 (16)	Mus musculus
ANGPT2	0.759	growth factor		1.542	bias	2.18e-06	ADA,C1R,Ccl2,CCL5,CD86,CFB,ICAM1,IL18,IL1B,NCF1,NOS3,PLAU,SPTLC3,TGFB1	118 (17)	Mus musculus
vinpocetine	NA	chemical drug		-1.969	bias	2.19e-06	Ccl2,CXCL3,ICAM1,IL1B	99 (9)	Mus musculus
desoxycorticosterone	NA	chemical - endogenous mammalian		1.119	bias	2.35e-06	Ccl2,CCR5,NOS3,SPP1,TGFB1	155 (19)	Mus musculus
methylamphotericin B	NA	chemical drug		NA		2.44e-06	LCN2,SPP1,TIMP1		Mus musculus
natamycin	NA	chemical drug		NA		2.44e-06	LCN2,SPP1,TIMP1		Mus musculus
BRD4	NA	kinase	Activated	2.795	bias	2.44e-06	BCL3,CCR1,CD4,CXCL3,ICAM1,IL1B,IRF1,IRF8,LAPTM5,PLAU,SERPINB2,SPP1,TIMP1	118 (12)	Mus musculus
FFAR3	NA	G-protein coupled receptor	Activated	2.975		2.47e-06	CCR7,CLEC6A,FCGR1A,FCGR2B,GBP2,HLA-DMB,ICAM1,IL1B,LY86		Mus musculus
fingolimod	NA	chemical drug	Inhibited	-2.764		2.47e-06	Ccl2,CCL5,Ccl7,CCR7,CD86,ICAM1,IL1B,ITGB2,TGFB1	142 (20)	Mus musculus
U0126	NA	chemical drug	Inhibited	-2.227		2.48e-06	ADAMTS4,CACNB3,Ccl2,CCL5,Ccl8,CXCL3,CYP4F2,DAB2,GRN,ICAM1,IL17RB,IL1B,IRF1,LIF,LORICRIN,MCU,PLAU,RAC2,SERPINB2,SPNS2,SPP1,STAT1,STC1,TLR2	171 (19)	Mus musculus
ADIPOQ	0.43	other		-0.559		2.48e-06	BCL3,Ccl2,CCL5,CLEC10A,CXCL3,ICAM1,IL18,IL1B,MSR1,NCF1,NCF4,SPI1,TGFB1,TIMP1,WNT2	114 (15)	Mus musculus
puromycin aminonucleoside	NA	chemical reagent	Activated	3.162		2.5e-06	ADAMTS1,FCGR2A,LCN2,Ms4a6b,NCF1,PSMB10,PSMB8,SPP1,TIMP1,UPP1	85 (7)	Mus musculus
RAS (family)	NA	group		-0.2		2.5e-06	BNIP3,CSF3R,GBP2,Ifi47,IL1B,IRF1,LIF,PLAU,STAT1,STAT2,UPP1	149 (18)	Mus musculus
SNCA	0.914	enzyme	Activated	2.355		2.5e-06	AIF1,Bst2,BTC,Ccl2,CCR7,CDHR1,COBL,GBP2,GBP5,GNG4,Gzmb,Ifi47,IL1B,IRF1,ISG15,LMO7,MYO5B,NCF1,NCF4,NLRP3,TLR2	172 (18)	Mus musculus
pembrolizumab	NA	biologic drug	Activated	2.646	bias	2.61e-06	CCL5,CD4,IL1B,IRF1,OAS1,PSMB10,STAT1	58 (6)	Mus musculus
NR0B2	NA	ligand-dependent nuclear receptor		-1.093		2.69e-06	Ccl2,CD86,HDC,IL1B,IL1RN,IL33,ISG15,NLRP3,SPP1,TGFB1,TIMP1,TLR2	136 (18)	Mus musculus
PTGER2	1.051	G-protein coupled receptor	Activated	2.335	bias	2.71e-06	CCL5,CCR7,CFP,CLEC4D,CLEC6A,HDC,IL1B,LIF,SPP1,TIMP1	126 (18)	Mus musculus
ID2	0.192	transcription regulator		1.89		2.83e-06	BATF,BCL3,CCL5,CCR1,CCR5,CCR7,CSF2RB,FCER1G,ICAM1,IL17RB,IRF8,MAF,SELL,SOX4	58 (3)	Mus musculus
AGN194204	NA	chemical drug		1.648		2.83e-06	ASS1,ATP1A1,COTL1,Fmnl1,GBP2,Gzmb,Ifi47,IL33,IRF1,ITGB2,NGEF,NRIP1,SPP1,TIMP1		Mus musculus
filgrastim	NA	biologic drug		-0.811		2.89e-06	ATP1A1,BATF,CCL5,CLEC4D,FCER1G,GBP5,HLA-DMB,IGKC,ISG15,ITGAM,MS4A4A,NLRP3,PLB1,PLD4,PSMB10,SAMSN1,SPECC1,SPP1,STAT1,TREX1		Mus musculus
LEP	0.412	growth factor	Activated	2.428		2.92e-06	ADAM8,ASS1,Ccl2,CCL5,FGF23,ICAM1,IL18,IL1B,IL1RN,IRF1,Irgm1,ITGAM,LIF,NCF1,NLRP3,NOS3,Saa3,SLC15A1,SPI1,SPP1,TGFB1,TIMP1	139 (19)	Mus musculus
2-deoxyglucose	NA	chemical drug	Inhibited	-2.935		2.94e-06	Ccl2,CCL5,Gzmb,IL1B,IRF8,ISG15,LCN2,SPI1,SPP1,STAT1	152 (16)	Mus musculus
AHR	0.123	ligand-dependent nuclear receptor		0.624		3.02e-06	AIF1,ATP1B1,C1QC,CCL19,Ccl2,CCL5,CCR5,CCR7,CD4,CERS3,CPA4,CSF2RB,EVI2B,IL1B,IRF1,ITGAM,MMP25,NLRP3,Saa3,SERPINB2,SFRP1,SPP1,TGFB1,TNFAIP8L1	144 (17)	Mus musculus
ZFTA-RELA	NA	fusion gene/product		1.89	bias	3.03e-06	BCL3,Ccl2,CXCL3,ICAM1,IL1RN,IRF1,TAPBP		Mus musculus
TLN1	0.22	other	Activated	2.449	bias	3.2e-06	Ccl2,GBP2,ICAM1,Iigp1,IL1B,ITGAM	121 (15)	Mus musculus
IZUMO1R	NA	other		-1.477	bias	3.22e-06	CLEC4D,CXCL3,IL18,IL1B,IRF8		Mus musculus
BAR501	NA	chemical reagent		-0.44		3.22e-06	Ccl2,ICAM1,IL1B,NOS3,TGFB1		Mus musculus
FOXC1	0.154	transcription regulator		1.772		3.24e-06	ICAM1,IRF1,ISG15,KRT16,KRT6B,MAFB,OAS1,PSMB8,SPP1,STAT1,STAT2,TGM1	104 (8)	Mus musculus
STAT4	2.011	transcription regulator	Activated	3.252	bias	3.3e-06	ACAP1,BCL3,CCR5,Ctla2a/Ctla2b,CXCL3,FCER1G,FYB1,IRF1,ISG15,Ms4a4c (includes others),RGS16,SELPLG,STAT1,TIMP1	155 (13)	Mus musculus
PI3K (complex)	NA	complex	Activated	2.628	bias	3.39e-06	ALOX5AP,Ccl2,CCR1,CD86,ICAM1,IL1B,IL1RN,IL33,ITGAM,ITGB2,LCN2,NOS3,PLB1,SELL,SPI1,SPP1	149 (18)	Mus musculus
lysophosphatidylinositol	NA	chemical - endogenous mammalian	Activated	2.646	bias	3.51e-06	CFB,CXCL3,CXCL6,ICAM1,IL1B,IL33,STC1	137 (13)	Mus musculus
SENP3	0.225	peptidase	Activated	2.646	bias	3.51e-06	Bst2,Ccl8,CD4,CD86,ISG15,Oasl2,STAT1	143 (13)	Mus musculus
ADORA2B	0.289	G-protein coupled receptor		-0.14		3.51e-06	Ccl2,CD86,CXCL3,IL1B,SPP1,TGFB1,TIMP1	134 (15)	Mus musculus
IL11	0.213	cytokine	Activated	2.58		3.62e-06	Ccl2,CCL5,ICAM1,IL18,IL1B,IRF1,LCN2,SPP1,TIMP1	111 (15)	Mus musculus
diphtheria toxin	NA	chemical - endogenous non-mammalian		NA		3.81e-06	ALOX5AP,BCL3,Ccl2,CFP,CLEC4A,IL18,IL1B,LRRC32,NLRP3,PLAU,TLR2	98 (7)	Mus musculus
MC2580	NA	chemical reagent		1.987	bias	3.89e-06	ICAM1,IRF8,ITGAM,LY86		Mus musculus
C8 (complex)	NA	complex		1.718		3.89e-06	Ccl2,CXCL3,ICAM1,IL1B	124 (13)	Mus musculus
bacterial lipopolysaccharides	NA	chemical - other		NA		3.89e-06	BCL3,IL18,IL1B,Saa3	144 (11)	Mus musculus
salmonella typhimurium lipopolysaccharide	NA	chemical - endogenous non-mammalian		1.987	bias	3.89e-06	Ccl2,CCL5,CD86,IL1B		Mus musculus
C7	NA	other		1.718		3.89e-06	Ccl2,CXCL3,ICAM1,IL1B	124 (13)	Mus musculus
medroxyprogesterone acetate	NA	chemical drug		1.058		3.93e-06	ADAMTS1,ARPC1B,ASS1,Ccl2,CCL5,CCR5,CSF2RB,CSF3R,GUSB,ICAM1,IL18,IL1B,ITGB2,LIF,NOS3,PLAU,RAC2,SFRP1,STAT1,TGFB1,WNT2	172 (17)	Mus musculus
SYK	0.804	kinase		1.406		4.05e-06	CCL5,CCR7,FCER1G,ICAM1,IL1B,IRF1,ITGAM,LY9,OAS1,TGFB1	128 (18)	Mus musculus
SCARB1	0.46	transporter		-1.091		4.05e-06	APOD,CCL5,ICAM1,IL1B,IL1RN,NLRP3,SPP1	115 (15)	Mus musculus
folic acid	NA	chemical - endogenous mammalian	Activated	3.248		4.08e-06	Ccl2,CCL5,FGF23,IL1B,LCN2,LGALS9B,NLRP3,NOS3,PSMB10,SFRP1,TGFB1	128 (19)	Mus musculus
CHD1	-0.081	enzyme	Activated	2.236	bias	4.33e-06	CXCL3,CXCL6,ICAM1,IL1B,LIF		Mus musculus
superoxide	NA	chemical - endogenous mammalian		1.109		4.33e-06	ICAM1,IL1B,MARCKSL1,NOS3,TIMP1	146 (18)	Mus musculus
phorbol esters	NA	chemical - other	Activated	2.157	bias	4.34e-06	CXCL6,IL1B,ITGAM,LIF,PLAU,SLC9A3,TGFB1,TGM1,TIMP1	146 (19)	Mus musculus
calcitriol	NA	chemical drug		1.535		4.63e-06	BATF,BCL3,Ccl2,CCL5,Ccl8,CXCL3,CXCL6,FCER1G,FGF23,FTL,IFI44L,IL18,IL1B,IL1RN,IL2RG,IL4I1,ISG15,ITGAM,KRT23,LCN2,MAF,NDUFA4L2,RAB11FIP1,SLC7A7,SPI1,SPP1,TGFB1,TLR2	150 (18)	Mus musculus
resolvin D1	NA	chemical - endogenous mammalian		-1.26		4.65e-06	Ccl2,CXCL3,GBP2,IL18,IL1B,IL33,TGFB1	148 (18)	Mus musculus
mifepristone	NA	chemical drug		-0.91		4.72e-06	Ccl2,Ctla2a/Ctla2b,FCGR2B,HDC,ICAM1,IL1B,ITGAM,KRT6B,NOS3,RFX2,Saa3,SFRP1,SPP1,Sprr2a1/Sprr2a2,TEAD4,TGFB1,TIMP1	169 (19)	Mus musculus
NONO	0.013	transcription regulator	Activated	2.437	bias	4.99e-06	CCL5,GBP5,IFI44L,ISG15,LGALS3BP,NOS3,NT5C3A,OAS1,RTP4,STAT1,STAT2	76 (7)	Mus musculus
ELOVL3	-0.046	enzyme	Activated	2.828		5.15e-06	CD53,CTSS,FCER1G,ITGB2,MSR1,SPP1,TIMP1,TYROBP		Mus musculus
IL6R	0.145	transmembrane receptor	Activated	2.582		5.19e-06	CCL5,CXCL3,CXCL6,ICAM1,IL1B,IRF1,LCN2,TGFB1,TIMP1	131 (16)	Mus musculus
TP53	0.375	transcription regulator		0.124		5.22e-06	ADA,ADAM8,ARPC1B,ASS1,ATP1A1,BCL3,BNIP3,BTK,C1QC,Ccl2,CCL5,CCR7,CORO1A,CSF3R,CXCL3,DOK1,ENG,Gzmb,HDC,ICAM1,IFI44L,IL1B,IL1RN,IL33,IL4I1,IRF1,IRF8,ISG15,LCN2,LIF,MAFB,NCF1,NDUFA4L2,NOS3,OAS1,PLAU,PTPN6,RAB11FIP1,RAC2,RGS16,Serpina3g (includes others),SERPINB2,SFRP1,SPP1,STAT1,TGFB1,THOP1,TIMP1,TLR1,TMEM43,TNFRSF1B,TREX1,TUBB4B,UPP1,WNT2	144 (18)	Mus musculus
SPP1	1.122	cytokine	Activated	3.075		5.26e-06	Ccl2,CCL5,CXCL3,CXCL6,ICAM1,IL1B,LIF,NOS3,NRCAM,PLAU,SPP1,TGFB1,TIMP1	120 (16)	Mus musculus
RNASEH2A	0.121	enzyme		NA		5.33e-06	GBP2,IRF1,ISG15,NMI,OAS1,STING1,TLR2		Mus musculus
IFNA4	NA	cytokine	Activated	2.574	bias	5.33e-06	Bst2,CD86,GBP2,GBP5,Irgm1,ISG15,ZBP1	138 (13)	Mus musculus
THRB	-0.156	ligand-dependent nuclear receptor		-0.285		5.37e-06	BCL3,Ccl2,CCR1,CLEC10A,CXCL3,ENG,HLA-DMB,IL1B,NCF1,NLRP3,Oasl2,SFRP1,SPP1,TGFB1,TLR2,WNT2	134 (21)	Mus musculus
cannabidiol	NA	chemical drug		-0.896		5.65e-06	AW112010,IL1B,NOS3,OAS1,STING1,TRPV2	134 (16)	Mus musculus
adenine	NA	chemical - endogenous mammalian	Activated	2	bias	5.7e-06	FCGR2A,FCGR2B,ICAM1,IL1B,TGFB1		Mus musculus
KCNJ10	NA	ion channel		1.342	bias	5.7e-06	Ccl2,GBP5,ICAM1,TGM1,TIMP1		Mus musculus
Cyp2c70	NA	enzyme	Inhibited	-2.213		5.7e-06	Ccl2,CXCL3,IL1B,TGFB1,TIMP1		Mus musculus
HRG	NA	other	Activated	2.236	bias	5.7e-06	C1QC,FCGR1A,FCGR3A/FCGR3B,SPP1,TIMP1		Mus musculus
BANF1	-0.059	other	Inhibited	-2.813	bias	5.72e-06	CCL5,IRF1,ISG15,NMI,OAS1,STAT1,STAT2,TIMP1	100 (10)	Mus musculus
palmitic acid	NA	chemical - endogenous mammalian		1.86		5.86e-06	BCL3,CCL19,Ccl2,CCL5,CD86,CXCL3,CXCL6,CYP4F2,ICAM1,IL1B,IL1RN,IRF1,LCN2,MAFB,NCF1,NCF4,Saa3,STING1,TGFB1,TLR2,TNFRSF1B	132 (13)	Mus musculus
CD274	0.043	transmembrane receptor		-1.027		5.91e-06	ATG9B,CCL5,CD86,GSDMD,Gzmb,ICAM1,IL1B,OAS1,STING1,TGFB1	150 (22)	Mus musculus
PIK3CA	-0.096	kinase		1.961		5.94e-06	ADAMTS1,ADAMTS4,ATP1A1,Ccl2,Ccl7,CXCL6,IL2RG,IL33,ITGAM,LIF,PLAU,TGFB1,TGM1,WNT2	148 (18)	Mus musculus
NR3C2	-0.711	ligand-dependent nuclear receptor	Activated	2.791		6.07e-06	ADAMTS1,ATP1B1,Ccl2,CCL5,CCR5,CXCL6,ICAM1,IL1B,LCN2,NOS3,TGFB1	146 (18)	Mus musculus
F630028O10Rik	0.966	other		-1.982	bias	6.42e-06	Ccl2,IL1B,ITGAM,TGFB1		Mus musculus
TLR2/3/4/9 (family)	NA	group		1.154	bias	6.42e-06	CCR7,CD86,FCGR2B,ICAM1		Mus musculus
THBD	0.088	transmembrane receptor		NA		6.42e-06	Ccl2,CXCL3,IL18,IL1B	115 (14)	Mus musculus
AMBP	NA	transporter		-1.969		6.42e-06	Ccl2,CXCL3,IL1B,PLAU	125 (18)	Mus musculus
mir-223	NA	microRNA		-1.096		6.47e-06	ICAM1,Ifitm6,IL18,IL1B,IL1RN,MMP25,NLRP3,RASGRP4,Serpina3g (includes others),SERPINB2,Stfa3	102 (13)	Mus musculus
ZC3H12C	-0.16	other	Inhibited	-2.39	bias	6.74e-06	CCR5,GBP2,GBP7,Iigp1,IRGM,STAT1		Mus musculus
TP73	0.922	transcription regulator		-0.866		7.02e-06	ADA,AIF1L,ARL5C,C1R,Ccl2,CCR7,CXCL3,DAB1,ENG,GRN,HSPB8,IL1B,ITGB2,LCP1,PARVG,PLAU,RFX2,SPP1,TGFB1,TIMP1,TNFRSF1B	150 (18)	Mus musculus
PDCD1	NA	transmembrane receptor		-1.066		7.04e-06	BATF,CD86,IL1B,IL33,NLRP3,STAT1,TGFB1,TLR2	160 (16)	Mus musculus
IL4R	0.825	transmembrane receptor		1.254	bias	7.33e-06	ADAM8,Ccl2,CD86,CTTNBP2,FCER1G,Gzmb,IL1B,NGEF,Sprr2a1/Sprr2a2	161 (19)	Mus musculus
IGA (complex)	NA	complex		1.484		7.4e-06	CD86,FCGR1A,FCGR2B,IL1B,TGFB1	166 (16)	Mus musculus
EMD	-0.002	other		0.447		7.4e-06	CRCT1,IRF1,LORICRIN,STAT1,TGM1		Mus musculus
gentamicin	NA	chemical drug		1.923		7.43e-06	APOD,Ccl2,CFP,GJB2,ICAM1,IL1B,IRF1,LCN2,MAF,NRIP1,PSMB8,SDC3,SLC9A3,SOX4,SPP1,TGFB1,TIMP1	136 (17)	Mus musculus
budesonide	NA	chemical drug	Activated	2.35		7.71e-06	BNIP3,C1R,Ccl2,CCL5,GNG4,HDC,IL18,IL1RN,ITGAM,LAPTM5,LCP2,MAF,NMI,SAMSN1,ST3GAL4,TLR2	125 (16)	Mus musculus
TET2	-0.088	enzyme		0.905		7.85e-06	ADAM8,BCL3,Ccl2,Ccl7,CLEC4D,CXCL6,GJB2,HAL,IL1B,ITGB2,TGFB1,TGM1,TIMP1,Tpsab1	120 (10)	Mus musculus
NFKBIB	-0.063	transcription regulator		-0.391		7.88e-06	CCL5,CD86,ICAM1,IL1B,NOS3,PLAU,Saa3	141 (12)	Mus musculus
mir-135 (includes others)	NA	microRNA	Inhibited	-2.414	bias	8e-06	ALOX5AP,Ccl7,Ccl8,IL1B,SPP1,TGFB1		Mus musculus
GNAS	-0.058	enzyme	Activated	2.331		8.26e-06	ADAMTS1,ARL5C,ATP1A1,Ccl2,CCR7,CD86,CYTIP,GRN,IL1B,Ms4a4c (includes others),SPP1,TNFRSF1B	141 (21)	Mus musculus
camptothecin	NA	chemical drug		-0.321		8.41e-06	BTK,Ccl2,CCR1,CD53,CD86,CTSS,CXCL3,CXCL6,FCGR2B,GBP2,GSDMD,HSPB8,ICAM1,IL18,IL1B,IRF1,MARCKSL1,NLRP3,PHF21A,SERPINB2,SPP1,TGFB1,TLR2,TNFRSF1B	125 (13)	Mus musculus
HGF	1.64	growth factor		0.299	bias	8.64e-06	ADAMTS1,Ccl2,CCL5,CRLF1,CUL3,ICAM1,IL1B,IRF8,ISG15,LCN2,NOS3,NRCAM,NRIP1,PLAU,SERPINB2,SFRP1,SPP1,STC1,TGFB1,TIMP1,XCR1	124 (16)	Mus musculus
HIF1A	0.085	transcription regulator	Activated	2.595		8.72e-06	ADAMTS1,ALOX5AP,BNIP3,Ccl2,CCL5,Ccl7,CCR5,CCR7,CORO1A,COX4I2,CXCL3,ENG,ICAM1,IL1B,ITGB2,MAF,NOS3,SFRP1,STAT1,STAT2,TGFB1,TIMP1,TLR2	161 (20)	Mus musculus
HIVEP1	-0.388	transcription regulator		-1.195	bias	8.92e-06	FCER1G,IL18,IL1B,IL1RN,IL33,TLR1,TNFRSF1B	127 (7)	Mus musculus
ANXA1	-0.644	enzyme		-1.033		8.92e-06	CD86,IL1B,ITGAM,ITGB2,PLAU,SELL,TGFB1	130 (16)	Mus musculus
POU2AF1	0.585	transcription regulator		0.788		9.1e-06	CCL5,CCR5,CD86,IFI44L,IRF8,SOX4,SPI1,SPIB,SPP1,TGFB1	173 (17)	Mus musculus
KDM6B	0.116	enzyme		1.718	bias	9.44e-06	CCL5,GBP7,IL1B,NOS3,Oasl2,STING1	173 (15)	Mus musculus
XDH	0.688	enzyme		0.625		9.44e-06	Ccl2,CCR5,CXCL3,IL1B,PLAU,SPP1	137 (19)	Mus musculus
ARL6IP1	0.037	other		-1.633		9.44e-06	AIF1,GBP2,ICAM1,IL1B,TGM1,TIMP1		Mus musculus
MDK	0.072	growth factor	Activated	2.415	bias	9.44e-06	Ccl2,CXCL3,IL1B,LIF,SPP1,TGFB1	122 (16)	Mus musculus
IKZF2	-0.37	transcription regulator	Inhibited	-2.449	bias	9.44e-06	BATF,Cd52,CD53,Gzmb,ICAM1,IRF1		Mus musculus
DDIT4	-0.001	other	Activated	2.119		9.44e-06	Ccl2,CCL5,ICAM1,IL1B,IL33,NLRP3	125 (18)	Mus musculus
NLRP12	0.062	other		-0.785		9.44e-06	BCL3,CXCL6,ICAM1,IL1B,IL1RN,PSMB8	151 (12)	Mus musculus
PML-RARA	NA	fusion gene/product		-1.969		9.44e-06	CYTH4,FGR,HK3,PSMB10,PSMB8,SPI1		Mus musculus
FOS	-1.529	transcription regulator		1.353		9.45e-06	CCL5,Ccl7,Ccl8,CFP,CLIP1,CXCL3,HSPB8,ICAM1,IL1B,Krt2,LGALS3BP,Ly6m,MYO5B,NRIP1,OCIAD2,PKIB,PLAU,RAB11FIP1,SERPINB2,SPP1,TGFB1,TIMP1,XDH	158 (19)	Mus musculus
lactosylceramide	NA	chemical - endogenous mammalian		NA		9.47e-06	Ccl2,CCL5,Ccl7,ICAM1,TLR2	114 (14)	Mus musculus
MAP3K5	-0.325	kinase		NA		9.47e-06	Ccl2,Ccl7,LORICRIN,TGFB1,TGM1	152 (19)	Mus musculus
GBP5	0.841	enzyme		NA		9.64e-06	IL18,IL1B,NLRP3	127 (14)	Mus musculus
CASEIN (family)	NA	group		NA		9.64e-06	CLEC6A,ICAM1,IL1B		Mus musculus
GW3965	NA	chemical reagent		-0.798		9.75e-06	APOD,Ccl2,CCL5,Ccl7,CD86,CYTIP,IL1B,IL1RN,IRF8,PKIB	45 (6)	Mus musculus
Traj18	NA	other		-0.218		9.98e-06	Ccl2,CCL5,CD86,CXCL3	150 (14)	Mus musculus
docosapentaenoic acid	NA	chemical reagent		-1.982	bias	9.98e-06	Ccl2,CCL5,CCR5,IL1B	88 (7)	Mus musculus
sudemycin D6	NA	chemical reagent		1.987	bias	9.98e-06	CCL5,ICAM1,IL1B,OAS1		Mus musculus
rabeprazole	NA	chemical drug	Inhibited	-2		9.98e-06	Ccl2,CXCL3,ICAM1,IL1B	99 (8)	Mus musculus
tyrphostin AG 1296	NA	chemical drug		-0.849		9.98e-06	Ccl2,ICAM1,ITGAM,TGFB1	138 (17)	Mus musculus
JAK2	0.206	kinase	Activated	2.376	bias	1e-05	Ccl2,CCL5,FCGR2B,GBP2,ICAM1,IL1B,IRF1,ITGAM,LCN2,Saa3,STAT1	159 (15)	Mus musculus
platelet activating factor	NA	chemical - endogenous mammalian		0.86	bias	1.01e-05	ICAM1,ITGAM,ITGB2,PLAU,SELL,SELPLG,TIMP1	140 (18)	Mus musculus
alpha-ketoglutaramate	NA	chemical - endogenous mammalian		-1.947		1.01e-05	ADAM8,Ccl2,CLIP1,CXCL3,IL18,IL1B,NLRP3		Mus musculus
EIF2AK2	0.392	kinase	Activated	2.916	bias	1.02e-05	IL1B,IRF1,ISG15,LGALS3BP,NMI,OAS1,PARP12,PSMB10,STAT1	126 (15)	Mus musculus
CISH	-0.04	other		-0.563		1.05e-05	CLEC6A,CSF3R,CXCL3,CYP4F2,GUSB,HDC,IL1B,SPP1	74 (4)	Mus musculus
GFI1	NA	transcription regulator	Inhibited	-2.736	bias	1.06e-05	BCL3,Ccl2,CCR7,CD53,GUSB,ICAM1,Iigp1,IL1B,IRF1,MAFB,STAT1	146 (13)	Mus musculus
sphingosine-1-phosphate	NA	chemical - endogenous mammalian		-0.316		1.06e-05	Ccl2,CCL5,CSF2RB,GBP5,ICAM1,IL1B,ITGB2,NOS3,PCSK6,TGFB1,TIMP1	143 (19)	Mus musculus
CHRNA7	NA	transmembrane receptor		-1.706		1.11e-05	Ccl2,CXCL3,IL1B,IL1RN,ITGAM,TGFB1	144 (18)	Mus musculus
EBI3	0.825	cytokine	Activated	2.611		1.14e-05	CD86,GBP2,HLA-DMB,ICAM1,IRF1,STAT1,STAT2	123 (17)	Mus musculus
ATP-gamma-S	NA	chemical reagent		NA		1.15e-05	CCR1,CCR5,CCR7,CD72,CD86,IL1RN,NLRP3,TLR1	183 (15)	Mus musculus
minocycline	NA	chemical drug		-1.639	bias	1.15e-05	Ccl2,CD86,ICAM1,IL18,IL1B,ITGAM,NOS3,TNFRSF1B	143 (16)	Mus musculus
wortmannin	NA	chemical drug		-1.537		1.17e-05	Ccl2,CCL5,FGF23,ICAM1,IL1B,IRF1,IRF8,ITGAM,MAF,MSR1,NOS3,PLAU,SAMSN1	156 (18)	Mus musculus
tyrphostin AG490	NA	chemical drug	Inhibited	-2.946	bias	1.19e-05	Ccl2,CCL5,ICAM1,IL1B,IRF1,NOS3,SPP1,STAT1,TIMP1	164 (18)	Mus musculus
HMOX1	0.602	enzyme	Inhibited	-2.327		1.2e-05	Ccl2,CXCL3,ENG,ICAM1,IL1B,IL1RN,ITGAM,MSR1,NCF1,TGFB1	129 (19)	Mus musculus
IFNK	NA	cytokine	Activated	2.236	bias	1.2e-05	CD86,IRF1,OAS1,STAT1,ZBP1	99 (7)	Mus musculus
TD139	NA	chemical drug	Inhibited	-2.219	bias	1.2e-05	C1QC,Ccl2,ICAM1,IL1B,LGALS3BP		Mus musculus
4-octyl itaconate	NA	chemical reagent		-0.774		1.2e-05	CCL5,IL18,IL1B,ISG15,TGFB1	148 (18)	Mus musculus
lipoarabinomannan	NA	chemical - endogenous non-mammalian	Activated	2	bias	1.2e-05	CCR5,ICAM1,IL1B,IRF1,STAT1	175 (20)	Mus musculus
ilomastat	NA	chemical drug		-1.71		1.2e-05	Ccl2,CCL5,CXCL3,IL1B,TGFB1	120 (17)	Mus musculus
GNAQ	0.15	enzyme		1.091	bias	1.27e-05	ADAMTS1,BNIP3,Ccl2,Ccl7,CXCL3,GBP2,HSPB8,IL1RN,OAS1,STAT1,TGM1	143 (19)	Mus musculus
1,1-diarylethylene-diammonium derivative	NA	chemical reagent	Activated	2.646		1.28e-05	ICAM1,ISG15,NMI,OAS1,PARP12,STAT1,TAPBP		Mus musculus
CD14	1.048	transmembrane receptor	Activated	2.596	bias	1.28e-05	Ccl2,CCL5,ICAM1,IL1B,MSR1,TGFB1,TLR2	137 (21)	Mus musculus
CCL11	1.163	cytokine	Activated	2.386	bias	1.28e-05	AIF1,CXCL3,CXCL6,ICAM1,IL1B,ITGAM,XCR1	131 (16)	Mus musculus
FGF1	-0.285	growth factor		-0.786		1.28e-05	Ccl2,CPXM1,ICAM1,IL1B,Irgm1,ITGAM,NOS3,SPP1,TEAD4,TGFB1	140 (21)	Mus musculus
NCOR1	-0.058	transcription regulator		-1.744	bias	1.29e-05	BCL3,CSF3R,IL1B,ISG15,OAS1,Oas1b,Oasl2,STAT2,ZBP1	101 (9)	Mus musculus
TRAF3	0.239	enzyme		0.351		1.29e-05	CCL5,CCR1,CD86,CXCL3,DOK1,ICAM1,IL1B,ISG15,Serpina3g (includes others)	131 (16)	Mus musculus
IGF1	0.84	growth factor		1.141		1.29e-05	ADA,BATF,C1QTNF5,Ccl2,CCL5,Ccl7,Ccl8,COBL,CXCL6,FGF23,Fmnl1,HDC,ICAM1,IL18,IL1B,IL2RG,LCN2,Mcpt8,PLAU,PLEK,PSMB8,SPP1,TGFB1	140 (19)	Mus musculus
IRAK3	-0.141	kinase		-1.183		1.3e-05	Ccl2,CXCL3,GSDMD,IL1B,NLRP3,TGFB1	106 (19)	Mus musculus
JNK (family)	NA	group	Activated	2.777		1.35e-05	Ccl2,CCL5,CCR7,CD86,CLEC10A,CXCL3,CXCL6,ICAM1,IL1B,NCF1,PLAU,TGFB1,TIMP1	119 (18)	Mus musculus
galactosylceramide-alpha	NA	chemical reagent		0.681		1.43e-05	Ccl2,CD86,CXCL3,Gzmb,IL1B,IRF1,TGFB1	146 (14)	Mus musculus
Ccl2	1.974	cytokine	Activated	2.391		1.43e-05	Ccl2,CCL5,Ccl7,CCR5,CXCL3,IL1B,SPP1	95 (13)	Mus musculus
VEGF (family)	NA	group		1.721	bias	1.44e-05	ADAMTS1,ALOX5AP,Ccl2,CRLF1,Ctla2a/Ctla2b,GJB2,HDC,ICAM1,IL18,IRF1,LCN2,NOS3,NRCAM,PLAU,SERPINB2,SFRP1,STC1,TGFB1,TIMP1,XCR1,XDH	145 (18)	Mus musculus
etoposide	NA	chemical drug	Activated	3.512		1.47e-05	C1R,CCL5,CD86,CSF2RB,CXCL3,GBP2,ICAM1,IFI44L,IL1B,IRF1,IRF8,LGALS3BP,PSMB8,SELL,STAT1	174 (22)	Mus musculus
IFN LAMBDA (family)	NA	group		0.762		1.48e-05	IL1B,ISG15,OAS1,Oas1b	87 (7)	Mus musculus
CCR3	0.93	G-protein coupled receptor		-1		1.48e-05	Ccl2,CCL5,CCR5,SPP1	126 (7)	Mus musculus
C9	-0.303	other		1.718		1.48e-05	Ccl2,CXCL3,ICAM1,IL1B	131 (16)	Mus musculus
GIPR	NA	G-protein coupled receptor		NA		1.48e-05	Ccl2,Ccl7,Ccl8,IL1B	93 (12)	Mus musculus
CACNA1A	-0.305	ion channel		NA		1.48e-05	Ccl2,GRN,IL1B,ITGAM		Mus musculus
SR 144528	NA	chemical reagent		0.762		1.48e-05	CCR1,ICAM1,IL1B,IL1RN	128 (12)	Mus musculus
Ac-YVAD-CMK	NA	chemical - protease inhibitor		-0.882	bias	1.48e-05	Ccl2,IL18,IL1B,NLRP3	101 (11)	Mus musculus
diaminopimelic acid	NA	chemical - endogenous non-mammalian	Activated	2	bias	1.48e-05	CCL5,CD4,CXCL3,ISG15	93 (7)	Mus musculus
EIF4E	-0.298	translation regulator		0.359	bias	1.49e-05	BNIP3,Bst2,Ccl2,CCR5,Cd52,IL18,IL33,LGALS3BP,P2RY13,SELPLG,SLC2A5,TAPBP,UPP1		Mus musculus
RNF138	0.121	enzyme	Activated	2.236	bias	1.5e-05	CCR7,ICAM1,LRRC32,RGS16,SPECC1		Mus musculus
resolvin D2	NA	chemical - endogenous mammalian	Inhibited	-2	bias	1.5e-05	Ccl2,CXCL3,IL1B,ITGB2,SELL	104 (13)	Mus musculus
NT5E	-0.145	phosphatase		-1.982	bias	1.5e-05	Ccl2,IL1B,SPP1,TGFB1,TIMP1	139 (14)	Mus musculus
MLN120B	NA	chemical drug		-1.387	bias	1.5e-05	Ccl2,CXCL6,ICAM1,IL1B,TNFRSF1B	133 (14)	Mus musculus
RAG2	NA	enzyme		1.633		1.5e-05	CD4,CPA4,FGR,IL1B,ISG15,NKD2,Sprr2a1/Sprr2a2,STAT1,TNFRSF1B	85 (7)	Mus musculus
GLI2	0.373	transcription regulator		NA		1.56e-05	CCL5,CCR1,CCR5,CXCL3,CXCL6,IL1B,KRT16,LAPTM5,SFRP1,SPP1	150 (13)	Mus musculus
CASP8	0.33	peptidase		-0.946		1.6e-05	CCR5,IL18,IL1B,IL33,ISG15,LORICRIN,NLRP3	133 (20)	Mus musculus
FOSL2	-0.092	transcription regulator		0.714	bias	1.6e-05	Ccl2,Lce1k,LORICRIN,SERPINB2,SOX4,SPP1,TIMP1	121 (14)	Mus musculus
LAPTM5	1.383	other	Inhibited	-2.646	bias	1.6e-05	Ccl2,CCL5,Ccl7,CCR1,CCR5,CXCL3,TLR2	119 (11)	Mus musculus
1-methyl-4-phenyl-1,2,3,6-tetrahydropyridine	NA	chemical toxicant	Activated	2.751		1.62e-05	AIF1,Ccl2,CCL5,IL18,IL1B,ITGAM,LIF,NLRP3,TNFRSF1B	140 (14)	Mus musculus
cigarette smoke	NA	chemical toxicant	Activated	3.085		1.71e-05	Ccl2,CXCL3,CXCL6,FTL,ICAM1,IL1B,LCN2,OAS1,Oasl2,P2RY13,P2RY6,TIMP1,XDH	115 (16)	Mus musculus
RBCK1	0.104	transcription regulator		NA		1.74e-05	ATP1A1,CXCL3,GBP5,ICAM1,IL33,IRF1	150 (16)	Mus musculus
CCR5	2.215	G-protein coupled receptor	Activated	2.228		1.74e-05	Ccl2,CCL5,CCR5,CXCL3,IL1B,TNFRSF1B	118 (15)	Mus musculus
S-nitroso-N-acetyl-DL-penicillamine	NA	chemical reagent		0.944		1.79e-05	BNIP3,IL18,MARCKSL1,NOS3,SPP1,TGFB1,TIMP1	133 (17)	Mus musculus
IL1R (family)	NA	group		1.913	bias	1.79e-05	CXCL3,ICAM1,IL1B,PLAU,SERPINB2,TIMP1,TNFRSF1B	105 (15)	Mus musculus
ICAM1	1.245	transmembrane receptor		1.97	bias	1.79e-05	CCL5,CD86,CXCL3,Gzmb,ICAM1,IL1B,TGFB1	134 (17)	Mus musculus
RIPK1	0.234	kinase		0.202		1.81e-05	ASS1,Ccl2,CCL5,CSF2RB,GRN,Gzmb,IL1B,IL33	167 (20)	Mus musculus
NCOA2	-0.126	transcription regulator		0.451		1.82e-05	C1R,Ccl2,CCL5,CCR7,GBP5,IL1B,IRF1,ISG15,LIF,NOS3,P2RY13,WNT2	145 (17)	Mus musculus
CCL3	NA	cytokine		0.751	bias	1.85e-05	CCR1,CCR5,IL1B,ITGAM,STAT1	137 (16)	Mus musculus
RLN2	NA	other		-1.371		1.85e-05	IL18,IL1B,NLRP3,TGFB1,TIMP1	103 (8)	Mus musculus
SOD3	0.113	enzyme	Inhibited	-2.2	bias	1.85e-05	Ccl2,CXCL3,ICAM1,IL1B,TGFB1	167 (21)	Mus musculus
S-(2,3-bispalmitoyloxypropyl)-cysteine-GDPKHPKSF	NA	chemical reagent	Activated	2.219	bias	1.85e-05	CCL5,CD86,ICAM1,TLR1,TLR2	169 (19)	Mus musculus
IFI16	1.155	transcription regulator	Activated	2.186		1.98e-05	CCL5,CSF3R,ICAM1,IL1B,IL1RN,ISG15,OAS1,STAT2	147 (18)	Mus musculus
ACSL4	-0.114	enzyme	Activated	2.63		1.99e-05	Ccl2,CCL5,ICAM1,LIF,SELL,SPP1,STAT1	126 (14)	Mus musculus
TNFSF10	0.18	cytokine		1.444		2.01e-05	CD4,Gzmb,IL17RB,IL1B,IL1RN,ISG15,ITGAM,PLAU,STAT1,TIMP1	177 (21)	Mus musculus
DICER1	-0.18	enzyme		-0.676		2.05e-05	APOD,CD86,ENG,FCGR2A,ICAM1,IL1B,IRF8,LCP1,LGALSL,MAF,NOS3,OAS1,PLAU,SERPINB2,SPI1,STAT1,TGFB1	145 (16)	Mus musculus
phytohemagglutinin	NA	chemical drug	Activated	2.937	bias	2.09e-05	AIF1,BCL3,CACNB3,CCL5,CCR7,ENG,FGR,ICAM1,IL1B,IL2RG,NRIP1,SOX4,SPP1,STAT1,TIMP1	155 (18)	Mus musculus
LEPR	0.057	transmembrane receptor		-1.195		2.11e-05	ADAM8,Ccl2,FYB1,IL18BP,IL1RN,ITGAM,LCN2,LIF,PSMB8,STAT2,TGFB1,TIMP1	167 (19)	Mus musculus
alitretinoin	NA	chemical drug		1.299		2.11e-05	ADAMTS4,APOD,BMP3,CD86,CYP4F2,IRF1,ISG15,ITGAM,PLAU,SPP1,TGFB1	162 (20)	Mus musculus
HPGDS	-0.619	enzyme		-0.254		2.12e-05	CCL5,IL1B,ITGAM,TGFB1	105 (7)	Mus musculus
CD163	0.787	transmembrane receptor		-0.898		2.12e-05	Ccl2,CCL5,ICAM1,IL1B	118 (14)	Mus musculus
sirolimus	NA	chemical drug	Inhibited	-2.117		2.14e-05	ADA,ARHGDIB,ASS1,ATP1A1,BCL3,Ccl2,CCR5,CCR7,CD86,CFB,FCER1G,ICAM1,IL1B,IL33,ISG15,LCN2,MAF,NLRP3,NOS3,PLAU,SELL,STAT1,TGFB1,TIMP1	167 (17)	Mus musculus
Ca2+	NA	chemical - endogenous mammalian		0.523		2.25e-05	CD86,FGF23,HDC,ICAM1,IL1B,IL33,IRF1,LORICRIN,MSR1,NOS3,SERPINB2,SPP1,STC1,TGFB1,TGM1	165 (24)	Mus musculus
UBAP1	-0.029	other	Inhibited	-2.236	bias	2.26e-05	ISG15,OAS1,PSMB8,STAT1,STAT2	107 (7)	Mus musculus
PF-562271	NA	chemical drug	Inhibited	-2.236	bias	2.26e-05	Ccl2,GBP2,Iigp1,IL1B,PSMB8	109 (10)	Mus musculus
RIPK3	0.871	kinase		1.277	bias	2.26e-05	Ccl2,IL18,IL1B,NLRP3,TGFB1	109 (17)	Mus musculus
CYP2J2	-0.034	enzyme		-1.475		2.26e-05	Ccl2,CXCL6,ICAM1,IL1B,NOS3	130 (17)	Mus musculus
H-[1,2,4]oxadiazolo[4,3-alpha]quinoxalin-1-one	NA	chemical reagent		0		2.26e-05	BNIP3,CD86,ICAM1,IL1B,NOS3	126 (18)	Mus musculus
PPARGC1A	-0.407	transcription regulator	Inhibited	-3.837		2.27e-05	ADAMTS1,APOD,ATP1B1,BNIP3,Ccl2,Ccl7,CPXM1,CTSC,ICAM1,IL18,IL1B,IL1RN,LGALS9B,LIF,NLRP3,Saa3,STAT1,STC1,TIMP1,XDH	152 (22)	Mus musculus
CD2	0.569	transmembrane receptor	Activated	2.213	bias	2.31e-05	CCR7,CD4,CD86,ICAM1,SELL,STAT1	145 (17)	Mus musculus
ELF4	0.249	transcription regulator		-1.075		2.31e-05	CCR7,HDC,IL1B,IL1RN,SELL,SPP1		Mus musculus
aldosterone	NA	chemical - endogenous mammalian	Activated	2.866	bias	2.32e-05	ADAMTS1,ATP1A1,ATP1B1,Ccl2,CCL5,Ctla2a/Ctla2b,ICAM1,LCN2,NCF1,SPP1,TGFB1,TIMP1	135 (19)	Mus musculus
GNA15	0.089	enzyme		NA		2.33e-05	BMP3,Ccl2,CXCL3,DAB2,FOXS1,GBP2,IL1RN,TIMP1,XDH	133 (17)	Mus musculus
LGALS1	0.442	other		1.046		2.35e-05	ADAMTS4,Ccl2,CCR1,ICAM1,IL1B,MAF,SPP1,TGFB1	168 (17)	Mus musculus
CF-02	NA	chemical reagent		NA		2.39e-05	IL18,IL1B,NLRP3	134 (16)	Mus musculus
INTEGRIN ? (family)	NA	group		NA		2.39e-05	ITGAM,ITGB2,TLR2		Mus musculus
MCOLN2	1.479	ion channel		NA		2.39e-05	Ccl2,CCL5,CXCL3		Mus musculus
DAPK1	0.267	kinase		NA		2.39e-05	CCR7,IL1B,SELL	119 (9)	Mus musculus
CFHR3	NA	other		NA		2.39e-05	CFB,IL1B,ITGAM	103 (9)	Mus musculus
APOD	1.405	transporter		NA		2.39e-05	APOD,Ccl2,IL1B		Mus musculus
trans-piceid	NA	chemical drug		NA		2.39e-05	IL18,IL1B,NLRP3		Mus musculus
Sb202190	NA	chemical drug		-0.29	bias	2.42e-05	Ccl2,CD86,ICAM1,IL18,IL1B,LORICRIN,SPI1,SPP1,TGM1,XDH	143 (17)	Mus musculus
ITGB1	-0.028	transmembrane receptor	Activated	3.076		2.48e-05	Ccl2,GBP2,ICAM1,Iigp1,IL1B,IL1RN,ITGAM,PLAU,PSMB8,RAC2,TGFB1	148 (17)	Mus musculus
DIO3	NA	enzyme		-0.905		2.62e-05	ALOX5AP,CTTNBP2,IRF8,ITGAM,ITGB2,LAPTM5,MAMDC2,MSR1,RASL10A,SERPINB2,STC1		Mus musculus
EGF	-0.918	growth factor	Activated	2.411		2.65e-05	ADA,ADAMTS1,Ccl2,CXCL3,CXCL6,ICAM1,IL1B,IRGM,ITGAM,KRT16,LCN2,NCF1,NLRP3,PLAU,SBK3,SERPINB2,SOX4,SPI1,SPP1,ST3GAL4,STAT1,TGFB1,TGM1,TIMP1,TNFRSF1B	152 (18)	Mus musculus
streptozocin	NA	chemical drug	Activated	2.513		2.71e-05	ATP1A1,ATP1B1,Ccl2,CCL5,ICAM1,IL1B,MAF,MAFB,MSR1,NCF1,NOS3,SLC2A5,SPP1,TGFB1,TLR2	127 (20)	Mus musculus
lomustine	NA	chemical drug	Activated	2.646	bias	2.73e-05	FCGR2A,LCN2,PSMB8,SPP1,STING1,TIMP1,UPP1		Mus musculus
NFAT (complex)	NA	complex		0.847	bias	2.75e-05	AIF1,CD86,ICAM1,IL33,SPP1		Mus musculus
IFNGR1	0.039	transmembrane receptor		1.214		2.76e-05	Ccl2,CCL5,Ccl7,CTSS,CXCL3,CXCL6,GBP5,ICAM1,IL1B,IRF1,NLRP3	154 (16)	Mus musculus
TAC1	-2.271	other		1.672	bias	2.77e-05	Ccl2,CXCL3,HDC,IL1B,IL1RN,MAFB,SERPINB2,TGFB1	137 (18)	Mus musculus
CARD14	-0.244	other		NA		2.93e-05	CCR7,CXCL3,IL1B,LCN2	92 (7)	Mus musculus
PDGF-BB (complex)	NA	complex	Activated	2.356		2.98e-05	BCL3,BMP3,Ccl2,Ccl7,DAB2,FOXS1,GBP2,IL1B,LIF,PLAU,SLC7A7,SPI1,TEAD4,TGFB1,TIMP1,XDH	166 (22)	Mus musculus
IL7	0.104	cytokine		1.941		3.26e-05	Ccl2,CD86,CXCL3,Gzmb,LIF,MAF,RGS16,SELL,SELPLG,UPP1	169 (17)	Mus musculus
LGALS3	0.074	other	Activated	2.373		3.29e-05	Ccl2,CCR1,CXCL3,ICAM1,IL1B,ITGAM,MSR1,SPP1,TGFB1	169 (23)	Mus musculus
15-deoxy-delta-12,14 -PGJ 2	NA	chemical - endogenous mammalian	Inhibited	-2.908		3.3e-05	ADAMTS4,Ccl2,CCL5,ICAM1,Iigp1,IL1B,IRF1,ITGAM,MSR1,NOS3,PLAU,SPP1,STAT1	157 (17)	Mus musculus
MALP-2s	NA	chemical reagent	Activated	2.183	bias	3.31e-05	CD86,CXCL3,IL1B,ITGAM,TLR2	112 (15)	Mus musculus
CYLD-AS1	NA	other		1.134		3.33e-05	CFB,FTL,ICAM1,IL1B,IRF1,TNFAIP8L1,TNFAIP8L3		Mus musculus
EDN1	0.834	cytokine		0.903	bias	3.39e-05	CCR7,FGF23,GRN,ICAM1,IL18,ITGAM,MARCKSL1,NCF1,PLAU,SELL,SERPINB2,TIMP1	165 (21)	Mus musculus
CD28	NA	transmembrane receptor		1.96		3.41e-05	ARHGDIB,CCR5,CD86,CLIP1,FCER1G,FYB1,GBP2,IL1B,IL4I1,IRF1,IRF8,LCP1,MAF,MSR1,NOS3,TNFRSF1B	177 (19)	Mus musculus
stallimycin	NA	biologic drug		1.722	bias	3.43e-05	BMP3,IL1B,IRF1,ISG15,OAS1,STAT1	143 (15)	Mus musculus
MET	-0.021	kinase		1.892		3.45e-05	Ccl7,DAB2,GSDMA,HDC,IL18,IL1B,SP6,SPP1,STING1,TGFB1	144 (19)	Mus musculus
trichostatin A	NA	chemical drug		1.572		3.73e-05	ADAMTS1,ATG9B,Ccl2,CCR7,CD86,CSF3R,CXCL3,FTL,ICAM1,IL1B,IRF1,IRF8,ITGAM,KRT6B,MAF,NOS3,OLFM1,PKIB,PLAU,PTPN6,Serpina3g (includes others),SFRP1,SLC15A1,SLC9A3,SPIB,SPP1,TGFB1,TGM1,TIMP1,TLR2,TNFRSF1B	171 (21)	Mus musculus
Pam3-Cys	NA	chemical toxicant		1.467	bias	3.89e-05	CCL5,CD86,CXCL3,IL1B,IL1RN,TLR2	133 (17)	Mus musculus
CXCL12	0.516	cytokine	Activated	3.44		3.89e-05	AIF1,BCL3,CCL5,CD4,HCLS1,ICAM1,IL1B,LCP2,PLAU,SELPLG,TIMP1,TNFRSF1B	128 (15)	Mus musculus
BDKRB2	0.354	G-protein coupled receptor		0.594		3.95e-05	ICAM1,ITGAM,NOS3,TGFB1	143 (19)	Mus musculus
FDPS	-0.586	enzyme	Activated	2		3.95e-05	Ccl2,IL1B,NLRP3,STING1	15 (3)	Mus musculus
MAS1	NA	G-protein coupled receptor		-0.468		3.95e-05	Ccl2,CLEC10A,IL1B,NOS3	123 (14)	Mus musculus
citric acid	NA	chemical - endogenous mammalian		1.086		3.95e-05	GSDMD,IL18,IL1B,NLRP3	116 (17)	Mus musculus
dapagliflozin	NA	chemical drug		-1.248	bias	3.95e-05	CSF2RB,IL1B,ISG15,STING1,TGFB1	87 (7)	Mus musculus
SLPI	NA	other	Inhibited	-2.2	bias	3.95e-05	CCL5,CD86,CTSS,ICAM1,TGFB1	135 (13)	Mus musculus
7(R)-maresin 1	NA	chemical - endogenous mammalian		-1.342		3.95e-05	Ccl2,CXCL3,IL1B,STAT1,TGFB1	134 (18)	Mus musculus
hydrochloric acid	NA	chemical - endogenous mammalian		NA		3.95e-05	Ccl2,CXCL3,ICAM1,IL1B,SLC9A3	156 (18)	Mus musculus
RNA POLYMERASE II (complex)	NA	complex		NA		3.99e-05	CCL5,CD4,GBP2,GBP7,ICAM1,Ifi47,IL1B,IL1RN,KCNAB2,NOS3,SPI1,SPP1,TAPBP,TGFB1	104 (7)	Mus musculus
PGR	-1.197	ligand-dependent nuclear receptor		-0.346		4e-05	ADAM8,ADAMTS1,ATP1B1,HDC,ICAM1,IFI44L,ISG15,LCP1,LIF,OAS1,PHF21A,PLAU,RHOBTB1,SELL,ST3GAL4,STAT1,STC1,TGFB1,WAS	151 (22)	Mus musculus
ERK1/2 (family)	NA	group	Activated	2.397		4.02e-05	Ccl2,CCL5,CCR7,CD86,CXCL3,CXCL6,ICAM1,IL1B,PLAU,PSMB10,PSMB8,Saa3,SPP1,TAPBP,TIMP1	132 (17)	Mus musculus
PP2/AG1879 tyrosine kinase inhibitor	NA	chemical drug		-0.893		4.12e-05	FGR,ICAM1,IL1B,ITGAM,NCF1,PLAU,SPP1,VAV1	139 (18)	Mus musculus
TWIST1	0.298	transcription regulator	Activated	2.331		4.26e-05	ADAMTS1,APOD,Ccl2,FCGBP,GBP2,ICAM1,IL1B,ISG15,OAS1,SDC3,SPP1,TGFB1	112 (11)	Mus musculus
MIF	0.03	cytokine		0.996		4.34e-05	Ccl2,CCR1,CCR5,CXCL3,ICAM1,IL1B,ISG15,TGFB1,TIMP1,ZBP1	137 (16)	Mus musculus
lovastatin	NA	chemical drug		1.005		4.34e-05	ADAMTS1,CCL5,CD86,COTL1,CYP4F2,IL1B,IRF1,LIF,NOS3,TGFB1	161 (18)	Mus musculus
FOXO1	0.157	transcription regulator		0.074		4.37e-05	BNIP3,Ccl2,CCR7,FGF23,GRN,HAL,ICAM1,IL18,IL1B,ITGAM,ITGB2,LCP2,NOS3,PSMB8,SELL,SERPINB2,SOX4,TGFB1	124 (18)	Mus musculus
ZMPSTE24	-0.01	peptidase	Inhibited	-2.4		4.4e-05	Ccl8,CXCL3,ICAM1,IL1B,NLRP3,RGS16	152 (16)	Mus musculus
PROC	NA	peptidase		-0.865		4.4e-05	Ccl2,CXCL3,ICAM1,IL1B,NOS3,TLR2	114 (16)	Mus musculus
dimethylnitrosamine	NA	chemical toxicant		1.432	bias	4.4e-05	BMP3,ICAM1,IL1B,RAB13,TGFB1,TIMP1	148 (16)	Mus musculus
TSLP	1.445	cytokine		1.951		4.43e-05	CCR7,CD86,ICAM1,SELL,Sprr2a1/Sprr2a2,TGFB1,TIMP1	129 (17)	Mus musculus
FOSL1	1.376	transcription regulator		0.816		4.44e-05	Ccl2,Ccl7,Ccl8,CXCL6,IL1B,LCN2,PLAU,SERPINB2	139 (19)	Mus musculus
MYC	0.502	transcription regulator		-0.46		4.54e-05	ADAMTS1,AIF1,ASS1,CCL5,CD86,FCGR1A,FCGR2A,FCGR2B,FCGR3A/FCGR3B,GBP2,ICAM1,IFI44L,IL17RB,ISG15,ITGAM,KRT6B,LORICRIN,Ms4a4c (includes others),MSR1,NDEL1,NMI,OAS1,Oasl2,PHF21A,PLAU,PSMB8,Saa3,SFRP1,SPP1,Sprr2a1/Sprr2a2,ST3GAL4,STAT1,TEAD4,TGFB1,TGM1,THOP1,TIMP1,UPP1	178 (20)	Mus musculus
RAF1	-0.233	kinase	Activated	2.319	bias	4.66e-05	CCL19,CXCL3,GRN,HDC,IL1B,ITGAM,LIF,PCSK6,PLAU,SERPINB2,ST3GAL4,TIMP1	144 (20)	Mus musculus
GATA6	-0.199	transcription regulator		0.954		4.66e-05	C1R,CLEC10A,DAB2,ENG,IL1B,IRF8,LORICRIN,NOS3,Saa3,SLC9A3,TGFB1,WNT2	19 (2)	Mus musculus
oleic acid	NA	chemical - endogenous mammalian		-1.557		4.66e-05	BCL3,Ccl2,CXCL3,CXCL6,CYP4F2,ICAM1,IL1B,IRF1,LCN2,NCF1,NOS3,TLR2	138 (14)	Mus musculus
GNAI2	0.572	enzyme	Activated	2.216		4.69e-05	BNIP3,CCR5,CCR7,CXCL3,SELL	139 (11)	Mus musculus
oxazolone	NA	chemical reagent		1.371	bias	4.69e-05	Ccl2,CXCL3,ICAM1,IL18,IL1B	125 (11)	Mus musculus
5-stearic acid hydroxy stearic acid	NA	chemical - endogenous mammalian		NA		4.73e-05	Ccl2,CCL5,IL1B	102 (7)	Mus musculus
10-(9Z-hexadecenoyloxy)-octadecanoic acid	NA	chemical - endogenous mammalian		NA		4.73e-05	Ccl2,CCL5,IL1B	102 (7)	Mus musculus
pinaverium	NA	chemical drug		NA		4.73e-05	CLEC6A,ICAM1,IL1B		Mus musculus
antrodia camphorata polysaccharide	NA	chemical - endogenous non-mammalian		NA		4.73e-05	IL18,IL1B,NLRP3		Mus musculus
VTX-2337	NA	chemical drug		NA		4.73e-05	Ccl2,FCGR2B,IL1B	119 (12)	Mus musculus
JWH-015	NA	chemical reagent		NA		4.73e-05	CCR1,ICAM1,NOS3	99 (7)	Mus musculus
9-palmitic acid hydroxy stearic acid	NA	chemical - endogenous mammalian		NA		4.73e-05	Ccl2,CCL5,IL1B	102 (7)	Mus musculus
IL22	NA	cytokine	Activated	2.96		4.84e-05	BCL3,CCL5,CXCL3,CXCL6,Flg2,IL1B,IL33,LCN2,LORICRIN,STING1	137 (17)	Mus musculus
PSEN1	0.03	peptidase		-1.094		5.12e-05	AIF1,ATP1B1,C1QC,C1R,CCL5,CCR5,CTSC,CTSS,CYTIP,IL1B,KCNAB2,MSR1,SELPLG,TGFB1,TLR2,TPPP,TUBB4B	155 (17)	Mus musculus
RNF5	-0.063	enzyme	Inhibited	-2.828	bias	5.16e-05	BCL3,CD86,CXCL3,IL1B,IL2RG,TGFB1,TLR2,TNFRSF1B		Mus musculus
monophosphoryl lipid A	NA	chemical drug		1.057	bias	5.22e-05	Ccl2,CD86,IL1B,IL1RN	117 (14)	Mus musculus
CSK	0.28	kinase		1		5.22e-05	FCER1G,FGR,IL1B,ITGB2	111 (11)	Mus musculus
PHLDA1	0.444	other		1.934	bias	5.22e-05	CCL5,ICAM1,IL1B,TIMP1	136 (12)	Mus musculus
Gm12602	NA	other		1	bias	5.22e-05	CPA4,CRCT1,RGS16,SERPINB2		Mus musculus
erythromycin	NA	chemical drug		-1.192		5.22e-05	CD86,ICAM1,IL1B,TLR2	141 (14)	Mus musculus
adenosine	NA	chemical - endogenous mammalian		0.6		5.32e-05	CCL5,CD86,ICAM1,IL1B,ITGB2,Saa3,TIMP1	124 (19)	Mus musculus
MMP2	0.283	peptidase		-0.106		5.32e-05	Ccl2,CCL5,CSF2RB,IL1B,IL1RN,IL2RG,TGFB1	133 (16)	Mus musculus
ETV6	0.216	transcription regulator	Inhibited	-2.598	bias	5.32e-05	IFI44L,ISG15,LGALS3BP,OAS1,PHF11,STAT1,STAT2		Mus musculus
levodopa	NA	chemical - endogenous mammalian	Inhibited	-4.379		5.33e-05	AIF1,ARHGAP4,COTL1,CTSC,CYTH4,DAB1,FNDC9,FTL,HCLS1,IL18BP,IL4I1,LAPTM5,LORICRIN,MYO5B,NCF4,NGEF,Oasl2,P2RY6,PLD4,PLEK,RAB13,RENBP,TCIRG1		Mus musculus
CXCL10	1.497	cytokine		NA		5.53e-05	Ccl2,CCL5,IGKC,IL1B,TGFB1	104 (16)	Mus musculus
VTN	0.114	other		-0.2		5.53e-05	CXCL3,IL1B,IRF8,ITGAM,PLAU	112 (14)	Mus musculus
suramin	NA	chemical drug		-1.562		5.53e-05	Ccl2,CCL5,CD86,ICAM1,NOS3	128 (20)	Mus musculus
OLR1	NA	transmembrane receptor		1.751		5.57e-05	ICAM1,ITGAM,NCF1,NOS3,SPP1,TGFB1	133 (18)	Mus musculus
mir-155	NA	microRNA	Inhibited	-3.129		5.7e-05	CCL5,ICAM1,IL1B,IRF8,ITGB2,MAF,NOS3,SPI1,STAT1,TGFB1	149 (17)	Mus musculus
EGLN1	-0.202	enzyme		-0.243		5.82e-05	Ccl2,CD86,ICAM1,IL1B,NOS3,SELL,TGFB1	138 (19)	Mus musculus
BCL3	1.561	transcription regulator		-1.929		5.82e-05	CCL5,CD86,CXCL3,ICAM1,IL1B,IRF1,LORICRIN	110 (13)	Mus musculus
TREM2	1.341	transmembrane receptor		-0.247		5.82e-05	Ccl2,CCR7,CD86,IL1B,IRF8,MAMDC2,P2RY13	108 (14)	Mus musculus
MSB0011359C	NA	biologic drug		-0.478		5.82e-05	ADAM8,Ccl8,CLEC10A,CXCL3,GBP5,IL1B,IRF1		Mus musculus
NOS3	0.838	enzyme		-0.899		6.24e-05	Ccl2,CD86,CXCL3,ICAM1,NOS3,TGFB1	109 (16)	Mus musculus
LRP5	0.099	transmembrane receptor		-1.141		6.24e-05	Ccl2,CXCL3,Gzmb,IL1B,NKD2,SPP1	121 (18)	Mus musculus
SHC1	0.141	other		-0.728		6.35e-05	CCL19,Ccl2,CCR7,FTL,ICAM1,ITGAM,TFEC	123 (19)	Mus musculus
Map3k7	-0.319	kinase		0.733		6.35e-05	Ccl2,CCL5,Ccl7,CXCL3,IL1B,ISG15,LORICRIN	141 (16)	Mus musculus
SPIB	2.189	transcription regulator	Activated	2.607	bias	6.42e-05	Bst2,BTK,CCR5,CD86,CLEC10A,IL18,LILRB3,P2RY6		Mus musculus
resolvin E1	NA	chemical - endogenous mammalian		-1.432		6.49e-05	Ccl2,CCL5,CCR5,IL1B,SPP1	117 (15)	Mus musculus
FC GAMMA RECEPTOR (family)	NA	group		0.762		6.49e-05	CCL19,CD86,ICAM1,IRF8,TGFB1	125 (20)	Mus musculus
SEMA7A	0.252	transmembrane receptor		1.109	bias	6.49e-05	CTSS,IL18,IL1B,TGFB1,TIMP1	91 (7)	Mus musculus
EIF4EBP2	0.071	translation regulator		-0.294	bias	6.49e-05	CCL5,CCR7,IL1RN,IRF8,SERPINB2	125 (9)	Mus musculus
MAP3K8	0.058	kinase		1.492		6.69e-05	CACNB3,Ccl2,CCR1,CCR5,CXCL3,GNG4,IL18,IL1B,IL4I1,IRGM	141 (17)	Mus musculus
A1BG	NA	other		NA		6.75e-05	CSF3R,FTL,PSMB10,SPI1		Mus musculus
LBP	1.462	transporter		NA		6.75e-05	CXCL3,IL1B,IL1RN,TLR2	125 (15)	Mus musculus
KLK5	-0.663	peptidase		1	bias	6.75e-05	Ccl8,ICAM1,IL18,IL1B	108 (12)	Mus musculus
vadimezan	NA	chemical drug		1.961	bias	6.75e-05	CCL5,ICAM1,IRF1,ISG15	131 (15)	Mus musculus
TFEB	-0.067	transcription regulator		0.152	bias	6.93e-05	ATG9B,BCL3,CCL5,CXCL3,CXCL6,GUSB,ICAM1,IL1B,IL33,LIF,MSR1,NDEL1,PLAU,SPP1,UPP1	109 (7)	Mus musculus
ABCB4	-1.196	transporter	Inhibited	-2.23	bias	6.97e-05	Ccl2,CCR1,SPP1,STING1,TGFB1,TIMP1	111 (8)	Mus musculus
BSG	-0.097	transporter		1.362		6.97e-05	CXCL3,CXCL6,IL18,IL1B,PLAU,TGFB1	158 (22)	Mus musculus
KITLG	0.045	growth factor		0.861	bias	7.35e-05	AIF1,ALOX5AP,Ccl2,CSF3R,CXCL3,IL18,IL1B,IL1RN,LAPTM5,NOS3,OSBPL1A,SAMSN1,ST3GAL4	140 (18)	Mus musculus
BTNL2	NA	transmembrane receptor	Activated	2.646		7.54e-05	Apol9a/Apol9b,FGR,GJB2,SELL,SPECC1,TNFRSF1B,XDH		Mus musculus
GPER1	0.531	G-protein coupled receptor		-1.992		7.54e-05	BTC,Ccl2,CCL5,CXCL3,IL1B,ITGAM,RGS16	122 (17)	Mus musculus
PRKD (family)	NA	group	Activated	2.233	bias	7.56e-05	Ccl2,CCL5,CXCL3,CXCL6,IL1B	144 (21)	Mus musculus
bromodeoxyuridine	NA	chemical drug		1.722	bias	7.78e-05	BMP3,IL1B,IRF1,ISG15,OAS1,STAT1	143 (15)	Mus musculus
KLF4	-0.442	transcription regulator		-0.279		7.89e-05	ADAMTS1,AIF1,Ccl2,CLEC10A,CXCL3,GJB2,ITGAM,LORICRIN,NOS3,Oasl2,SERPINB2,Sprr2a1/Sprr2a2,TEAD4,TGFB1,TGM1	155 (16)	Mus musculus
Tcf7	0.32	transcription regulator		-0.708		8.15e-05	ARHGDIB,BATF,CCL5,CD4,Gzmb,MAF,MMP25,NCF1,PKIB,SELL,SPECC1,STAT1,TGFB1,TLR1,WDFY4		Mus musculus
4732491K20Rik	-0.891	other		NA		8.19e-05	Ccl2,ICAM1,IL1B	82 (7)	Mus musculus
Org 48762-0	NA	chemical drug		NA		8.19e-05	Ccl2,CCL5,IL1B	84 (7)	Mus musculus
CTSE	1.356	peptidase		NA		8.19e-05	CD86,IL18,IL1B		Mus musculus
autologous CD22-targeted CAR-T cells	NA	biologic drug		NA		8.19e-05	IL18,IL18BP,IL1B		Mus musculus
vardenafil	NA	chemical drug		NA		8.19e-05	Ccl2,IL1B,TIMP1	107 (10)	Mus musculus
HDAC11	0.317	transcription regulator		-0.548		8.58e-05	GSDMD,IL18,IL1B,ISG15	83 (7)	Mus musculus
ELASTASE (family)	NA	group		NA		8.58e-05	Ccl2,ICAM1,IL1B,TGFB1	119 (17)	Mus musculus
Cyp2c23	NA	enzyme		-1.246		8.58e-05	Ccl2,CD86,ITGAM,MS4A7		Mus musculus
P2RX4	0.466	ion channel	Activated	2	bias	8.58e-05	Ccl2,CXCL3,ICAM1,IL1B	137 (17)	Mus musculus
BAY 61-3606	NA	chemical drug		-0.934	bias	8.58e-05	AIF1,IL18,IL1B,NLRP3	96 (7)	Mus musculus
TGAL copolymer	NA	biologic drug		-0.972		8.58e-05	CCL5,IL1B,IL1RN,TGFB1	146 (13)	Mus musculus
lamivudine	NA	chemical drug		0		8.58e-05	IFI44L,IL1B,LCN2,NLRP3	44 (6)	Mus musculus
NFKB-RELA (complex)	NA	complex	Activated	2.2	bias	8.77e-05	CCL5,CXCL3,ICAM1,IL1B,IRF1		Mus musculus
OSCAR	NA	other		1.342		8.77e-05	CD86,CXCL3,ICAM1,IL1RN,ITGAM	142 (14)	Mus musculus
cicaprost	NA	chemical drug		1.342	bias	8.77e-05	ADAM8,ADAMTS1,CCR7,CSF2RB,IL1B		Mus musculus
ZFPM1	0.224	transcription regulator		NA		8.91e-05	ALOX5AP,Ctla2a/Ctla2b,FYB1,Gzmb,IL2RG,Mcpt8,SPI1		Mus musculus
RUNX3	0.637	transcription regulator		-1.342		9.41e-05	CCR7,CD4,IL18,IL1B,ITGAM,LILRB3,RHOBTB1,SPP1,TGFB1	74 (7)	Mus musculus
ATN1	0.152	transcription regulator		NA		9.41e-05	ATP1A1,ATP1B1,BMP3,EVL,KCNAB2,MARCKSL1,RGS16,SOX4,SPP1		Mus musculus
PML	0.397	transcription regulator	Activated	2.184		9.56e-05	FTL,Gzmb,HLA-DMB,IFI44L,IL1B,ISG15,MAF,OAS1,PSMB8,STAT1	148 (16)	Mus musculus
LYN	0.848	kinase		0.245		9.7e-05	BCL3,Ccl2,CCL5,Ccl7,CD86,FCGR2B,IL1B,STAT1	144 (18)	Mus musculus
TRPM2	1.415	ion channel		1.122		0.000101	BNIP3,COX4I2,CXCL3,IL1B,NDUFA4L2		Mus musculus
IL36A	-1.58	cytokine	Activated	2.176	bias	0.000101	Ccl7,CXCL3,CXCL6,IL1B,LCN2	115 (16)	Mus musculus
LMK-235	NA	chemical reagent		-0.152		0.000101	CD53,HLA-DMB,LRRC4,OAS1,SELPLG		Mus musculus
SOS (family)	NA	group		NA		0.000101	CLIP1,HSPB8,Krt2,LGALS3BP,Ly6m,MYO5B,NRIP1,PLAU,RAB11FIP1,TGFB1,XDH		Mus musculus
mir-142 (includes others)	NA	microRNA		-0.873		0.000104	CXCL3,GBP2,GBP5,GBP7,IRF1,LRRC32,SELL,STAT1	100 (7)	Mus musculus
SATB1	0.077	transcription regulator		0.111		0.000106	CD86,CSF3R,FCGR1A,GNG4,HLA-DMB,IL17RB,IRF8,MAF,SELL,SPI1	121 (7)	Mus musculus
GPBAR1	NA	G-protein coupled receptor		-1.673		0.000106	Ccl2,CD86,ICAM1,IL1B,NLRP3,NOS3	136 (15)	Mus musculus
MIR122A/B (family)	NA	group		-1.285		0.000106	Ccl2,Ccl7,CCR1,CXCL3,Gzmb,IL1B	163 (18)	Mus musculus
USP38	-0.301	peptidase		-1.96		0.000108	BNIP3,CXCL3,Saa3,TIMP1	146 (11)	Mus musculus
LRBA	-0.117	other	Inhibited	-2		0.000108	Ccl2,CCL5,IL1B,OAS1	103 (12)	Mus musculus
particulate matter	NA	chemical reagent		1.225		0.000108	CLEC10A,IL1B,NLRP3,TGFB1	84 (7)	Mus musculus
PTGIS	1.798	enzyme	Activated	2		0.000108	CXCL3,CXCL6,ICAM1,IL1B	126 (11)	Mus musculus
CXCL1	NA	cytokine		1.982	bias	0.000108	Ccl2,CLEC6A,ICAM1,IL1B	127 (19)	Mus musculus
VDR	0.216	transcription regulator		1.261		0.00011	Ccl2,CLIP1,DOK1,FGF23,ICAM1,IFI44L,IL18,IL1RN,ISG15,NOS3,SLC7A7,SPP1,TLR2	144 (18)	Mus musculus
cycloheximide	NA	chemical reagent		-1.33		0.000115	ASS1,BTK,CCR1,CD4,CXCL3,ICAM1,IL1B,IL1RN,ITGAM,LCN2,PLAU,SERPINB2,SPP1,TGFB1,TIMP1,XDH	157 (16)	Mus musculus
butyric acid	NA	chemical - endogenous mammalian		-0.628		0.000116	CCR1,CCR5,CD86,GBP2,GRN,ICAM1,IL18BP,IL1B,IRF1,ITGAM,PLAU,SERPINB2,SPP1,STAT2,TGFB1,TGM1,TIMP1,TLR2	147 (15)	Mus musculus
BIRC5	0.239	other		NA		0.000117	C1QC,Ccl8,Cd52,CD53,FCGR2B,IL2RG		Mus musculus
VIP	NA	other	Inhibited	-2.536		0.000118	Ccl2,CCL5,CD86,CXCL3,Gzmb,IL1B,IRF1,TLR1	146 (16)	Mus musculus
lysophosphatidylcholine	NA	chemical - other	Activated	2.727	bias	0.000124	Ccl2,CCL5,CD86,ICAM1,IL1B,NLRP3,NOS3,PLAU,TGFB1	124 (17)	Mus musculus
Brd4	0.178	kinase	Activated	2.813	bias	0.000126	C1R,CCR5,CFB,LY86,PLAU,SELL,Serpina3g (includes others),TIMP1		Mus musculus
NFE2L2	0.309	transcription regulator	Inhibited	-2.22		0.000127	ADAMTS1,ATP1A1,BNIP3,Ccl2,CCL5,CD86,CXCL3,CXCL6,FTL,GBP2,ICAM1,Iigp1,IL1B,IL1RN,ISG15,NCF1,NGEF,NLRP3,STING1,TGFB1	119 (16)	Mus musculus
SPHK1	-0.034	kinase		0.766		0.00013	Ccl2,CCL5,ICAM1,IL1B,IL33,TIMP1	141 (17)	Mus musculus
PTPRJ	0.411	phosphatase		1.633	bias	0.00013	Ccl7,CXCL3,FCER1G,HDC,Iigp1,IL18	77 (5)	Mus musculus
Cyp4a14	NA	enzyme		NA		0.00013	Ccl2,CXCL3,IL1B		Mus musculus
handle region peptide HRP	NA	chemical reagent		NA		0.00013	Ccl2,TGFB1,TIMP1	66 (7)	Mus musculus
SPIC	2.123	transcription regulator		NA		0.00013	FCGR2B,IL18,SP6		Mus musculus
ADGRF5	-0.125	G-protein coupled receptor		NA		0.00013	Ccl2,CXCL3,IL1RN	103 (12)	Mus musculus
MYH10	-0.506	enzyme		NA		0.00013	CRCT1,LORICRIN,TGM1		Mus musculus
Duxbl1	0.123	transcription regulator		NA		0.00013	OAS1,Oas1b,Oasl2		Mus musculus
xestospongin C	NA	chemical - endogenous non-mammalian		NA		0.00013	ICAM1,MAF,NOS3	78 (7)	Mus musculus
ETV6-NTRK3	NA	fusion gene/product		NA		0.00013	NGEF,Oasl2,STAT1		Mus musculus
topotecan	NA	chemical drug	Inhibited	-2.402		0.00013	AIF1,ARPC1B,BCL3,CCDC88B,Ccl2,CXCL3,ENG,ICAM1,IL1B,IRF1,MARCKSL1,Ms4a4c (includes others),SOX4,TNFRSF1B,TP53INP2	104 (7)	Mus musculus
OGT	-0.051	enzyme		-1		0.000131	BTC,Ccl2,CXCL3,GNG4,IL1B,LIF,RGS16,SERPINB2,STC1	148 (14)	Mus musculus
ERBB2	0.006	kinase		1.927		0.000132	ADAM8,BCL3,BNIP3,CCL5,Ccl7,CCR5,CCR7,CUL3,CXCL3,CXCL6,DOK1,DUSP18,HSPB8,ICAM1,IL1B,LCN2,LIF,MAF,P2RY13,PLAU,Serpina3g (includes others),SFRP1,SOX4,SPAG1,ST3GAL4,TAPBP,TGFB1,TGM1,TMEM43,XCR1,XDH	144 (16)	Mus musculus
mannitol	NA	chemical - endogenous mammalian		0.246		0.000133	Ccl2,FGF23,HDC,ICAM1		Mus musculus
MSR1	2.121	transmembrane receptor		NA		0.000133	CCL5,CXCL3,IL1B,ISG15	126 (18)	Mus musculus
propionic acid	NA	chemical - endogenous mammalian	Activated	2		0.000133	CCR7,ICAM1,IL1B,LY86		Mus musculus
chitin	NA	chemical - endogenous non-mammalian		1.951	bias	0.000133	Ccl2,CCL5,IL1B,IL33		Mus musculus
forskolin	NA	chemical toxicant		-0.486		0.000133	ADAMTS1,ADAMTS4,ATP1B1,BCL3,CCL5,CD4,CD86,CXCL3,DAB2,FGF23,GRN,ICAM1,IL1B,LORICRIN,OCIAD2,PLAU,SERPINB2,SLC15A1,SLC2A5,SPP1,STAT1,STC1,TIMP1,UPP1	152 (20)	Mus musculus
SALL4	NA	transcription regulator		1.667		0.000141	ALOX5AP,ATP1B1,CGN,FYB1,IL1B,LCP2,LRRC4,SFRP1,STAT2,XCR1		Mus musculus
DNMT3A	-0.324	enzyme		0.714		0.000141	ADAMTS9,BTK,CD4,CXCL3,FCER1G,IRF1,IRF8,PLD4,RGS16,SPP1,TGFB1,TYROBP	172 (17)	Mus musculus
SOX4	0.566	transcription regulator		0.917		0.000143	ADAMTS4,AIF1L,CD53,EVL,FCER1G,IGKC,LMO7,MARCKSL1,SELL,SNX10,SPI1		Mus musculus
pioglitazone	NA	chemical drug	Inhibited	-2.762		0.000143	Ccl2,CCL5,CD86,ICAM1,IL1B,IL1RN,ITGAM,NCF1,SLC9A3,TGFB1,TNFRSF1B	126 (18)	Mus musculus
ADAR	0.418	enzyme		-1	bias	0.000151	ISG15,PHF11,SPI1,STAT1,TAPBP	86 (9)	Mus musculus
bryostatin 1	NA	chemical drug	Activated	2.202		0.000151	CCL5,CD86,ICAM1,IL1B,IL2RG	137 (20)	Mus musculus
5-O-mycolyl-beta-araf-(1->2)-5-O-mycolyl-alpha-araf-(1->1')-glycerol	NA	chemical - endogenous non-mammalian	Activated	2.598	bias	0.000154	BCL3,CCR7,CXCL3,ICAM1,IL1B,RGS16,SERPINB2	142 (12)	Mus musculus
obeticholic acid	NA	chemical drug	Inhibited	-2.391		0.000157	Ccl2,CXCL3,ICAM1,IL1B,TGFB1,TIMP1	133 (17)	Mus musculus
EIF4EBP1	-0.037	translation regulator		0.031		0.000157	CCL5,CCR7,IL1RN,IRF8,MAF,SERPINB2	137 (12)	Mus musculus
HSP90B1	0.091	other		1.41	bias	0.000157	CD86,IL18,IL1B,ITGB2,RAB13,TLR2	129 (18)	Mus musculus
cisplatin	NA	chemical drug	Activated	4.051		0.000157	ADAMTS1,Ccl2,CCL5,CCR1,CCR5,CD53,CXCL3,FCGR2A,ICAM1,IL18,IL1B,LCN2,Ms4a6b,NCF1,NLRP3,NMI,NRIP1,PSMB10,PSMB8,RAB11FIP1,Serpina3g (includes others),SPP1,TGFB1,TIMP1,TNFRSF1B,UPP1,XDH	168 (17)	Mus musculus
DUSP11	-0.043	phosphatase		-1.982	bias	0.000163	IL1B,ISG15,OAS1,Oasl2	71 (7)	Mus musculus
ALDOSE REDUCTASE (family)	NA	group		1.982	bias	0.000163	ICAM1,IL1B,ITGAM,MSR1	150 (16)	Mus musculus
LYMPHOTOXIN (complex)	NA	complex		NA		0.000163	CCL19,CCL5,ICAM1,IL1B	131 (18)	Mus musculus
CpG ODN 2395	NA	chemical reagent	Activated	2	bias	0.000163	Ccl2,CD86,IL1B,TNFRSF13B	132 (16)	Mus musculus
TYRO3	-0.056	kinase		1.387		0.000163	FCGR1A,FCGR2A,FCGR3A/FCGR3B,IL1B		Mus musculus
ZBP1	0.954	other	Activated	2	bias	0.000163	IL1B,IL33,ISG15,OAS1	98 (13)	Mus musculus
SOCS6	-0.221	other		0		0.000163	Ccl7,CXCL3,IL18,IL1B	84 (7)	Mus musculus
BID	0.846	other	Activated	2	bias	0.000163	Ccl2,CTSS,IL1B,TIMP1	158 (17)	Mus musculus
ADORA3	0.977	G-protein coupled receptor		1	bias	0.000163	CCL5,CXCL3,IRF1,SPP1	144 (18)	Mus musculus
CALCA	NA	other		-0.123		0.000169	BATF,CD86,CSF2RB,Ctla2a/Ctla2b,ICAM1,IL17RB,IL4I1,SLC9A3,SPI1,TRPV2	159 (10)	Mus musculus
prednisolone	NA	chemical drug		-1.772		0.00017	ATG9B,BNIP3,Ccl2,CD86,CTSS,IL1B,Irgm1,ITGAM,SPP1,STAT1,TGFB1,TMEM43	132 (20)	Mus musculus
mir-146 (includes others)	NA	microRNA		-1.191		0.000171	Ccl2,CCL5,CXCL3,EVI2B,IL18BP,IL1B,ISG15,STAT1	142 (15)	Mus musculus
HAVCR2	0.317	other		-0.555		0.000172	CCR5,CD86,IL18,IL1B,NLRP3	170 (15)	Mus musculus
FABP4	0.486	transporter	Activated	2.191		0.000172	ADAMTS4,Ccl2,IL1B,MSR1,NOS3	152 (22)	Mus musculus
GNB2	0.174	other		NA		0.000172	CXCL3,CYTIP,IL1B,MAFB,PLAU		Mus musculus
IGFBP3	0.034	other		-0.365		0.000172	CCL5,ICAM1,IL1B,NOS3,STAT1	162 (21)	Mus musculus
CXCR3	1.417	G-protein coupled receptor	Activated	2.219		0.000172	Ccl2,CCL5,Gzmb,IL1B,ITGAM	130 (21)	Mus musculus
SGPL1	-0.251	enzyme	Activated	2.219		0.000172	CERS3,ISG15,LORICRIN,OAS1,SPNS2,TGM1		Mus musculus
FKBP10	0.215	enzyme		-1.633	bias	0.000172	ADAMTS4,BCL3,CRLF1,Saa3,SPP1,TIMP1		Mus musculus
ozone	NA	chemical toxicant	Activated	2.394	bias	0.000172	Ccl2,Ccl7,CXCL3,ICAM1,IL1B,SPP1	117 (15)	Mus musculus
carbonyl cyanide m-chlorophenyl hydrazone	NA	chemical toxicant		0.277	bias	0.000172	ALOX5AP,IL18,IL1B,LCN2,NLRP3,TGFB1	141 (17)	Mus musculus
melatonin	NA	chemical - endogenous mammalian		-0.764		0.000177	Ccl2,CCL5,CXCL6,GJB2,GSDMD,ICAM1,IL1B,NLRP3,NOS3,SPP1	98 (18)	Mus musculus
enalapril	NA	biologic drug		0.115		0.000178	ADAMTS1,Ccl2,Ccl7,LCN2,SPP1,TGFB1,TIMP1	143 (15)	Mus musculus
N-acetylneuraminic acid	NA	chemical - endogenous mammalian		NA		0.000182	ICAM1,IL1B		Mus musculus
N-omega-propyl-L-arginine	NA	chemical reagent		NA		0.000182	IL1B,NLRP3		Mus musculus
NLRP2	NA	other		NA		0.000182	ICAM1,IL1B		Mus musculus
DIPK1C	0.204	other		NA		0.000182	IL18,NLRP3	43 (6)	Mus musculus
ASC/CASP1/NALP3 (complex)	NA	complex		NA		0.000182	IL18,IL1B	101 (11)	Mus musculus
Ighe	NA	other		NA		0.000182	CXCL3,CXCL6		Mus musculus
poly-L-glutamic acid-peptoid 1 conjugate QM56	NA	chemical reagent		NA		0.000182	Ccl2,CCL5	113 (11)	Mus musculus
Gm12250	0.669	enzyme		NA		0.000182	IL18,IL1B		Mus musculus
SR1555	NA	chemical reagent		NA		0.000182	IL1B,NLRP3		Mus musculus
methotrexate	NA	chemical drug		-1.418		0.000183	ASS1,C1R,CCL19,CCL5,CFB,CTSS,ICAM1,IL18,IL1B,SELL,SPP1,TGFB1	149 (15)	Mus musculus
aspirin	NA	chemical drug	Inhibited	-2.418		0.000185	Ccl2,CD86,ENG,ICAM1,IL18,IL1B,NCF1,SELL,SOX4,TGFB1	158 (23)	Mus musculus
WTAP	0.052	other	Inhibited	-2.424		0.000188	Ccl2,CCL5,CXCL3,CXCL6,IL1B,LIF	136 (15)	Mus musculus
dexmedetomidine	NA	chemical drug		-1.387	bias	0.000188	Ccl2,GNG4,ICAM1,NOS3,SPP1,TLR2	116 (19)	Mus musculus
PIK3R1	0.254	kinase		1.23		0.000191	ATP1A1,ENG,ICAM1,IL1B,ISG15,PLAU,TGFB1	153 (18)	Mus musculus
sphingosylphosphocholine	NA	chemical - endogenous mammalian		NA		0.000193	Ccl2,ICAM1,TGM1	143 (19)	Mus musculus
740 Y-P	NA	chemical reagent		NA		0.000193	Ccl2,ICAM1,NOS3	90 (7)	Mus musculus
Hoxa11os	NA	other		NA		0.000193	IL18,IL1B,NLRP3		Mus musculus
FBXO42	0.05	other		NA		0.000193	CCL5,ICAM1,STAT1		Mus musculus
TMEM79	-0.153	other		NA		0.000193	ICAM1,IL1B,Sprr2a1/Sprr2a2		Mus musculus
B3GALT2	-0.166	enzyme		NA		0.000193	GSDMD,IL1B,NLRP3		Mus musculus
B4GALT1	0.113	enzyme		NA		0.000193	Ccl2,CXCL3,TGFB1		Mus musculus
COCH	0.224	other		NA		0.000193	Ccl2,IL18,IL1B		Mus musculus
BRMS1	-0.001	transcription regulator		NA		0.000193	GJB2,PLAU,SPP1		Mus musculus
atipamezole	NA	chemical drug		NA		0.000193	Ccl2,ICAM1,NOS3	97 (11)	Mus musculus
adapalene	NA	chemical drug		NA		0.000193	Ccl2,IL1B,TLR2	60 (7)	Mus musculus
alpha-methylparatyrosine	NA	chemical drug		NA		0.000193	Ccl2,CXCL3,IL1B		Mus musculus
SIGLEC8	0.66	transmembrane receptor		1.342	bias	0.000194	BNIP3,Cd52,CD53,CLEC4A,FTL		Mus musculus
piceatannol	NA	chemical - endogenous non-mammalian		-1.964		0.000194	Ccl2,ICAM1,IL1B,NOS3,SERPINB2	135 (19)	Mus musculus
ITGA9	0.163	other	Activated	2	bias	0.000197	Ccl2,CXCL6,IL1B,TGFB1	142 (19)	Mus musculus
ILKAP	0.004	phosphatase		-1.982	bias	0.000197	CCR7,CD86,IL1B,SPI1	114 (7)	Mus musculus
STAT5A	0.251	transcription regulator		NA		0.000199	Ccl2,CCR5,CPA4,Ctla2a/Ctla2b,FCER1G,Gzmb,ICAM1,IRF1,LCN2,MAF,OAS1,PSMB8,SLC7A7	143 (17)	Mus musculus
SOD1	0.141	enzyme		NA		0.000204	ASS1,ATP1A1,CD86,GNG4,HSPB8,ICAM1,IL1B,ISG15,ITGAM,KCNAB2,P2RY6,PSMB8,SPP1,TGFB1	148 (18)	Mus musculus
CBFB	-0.089	transcription regulator		-0.816		0.000205	CCR5,CD4,Gzmb,ICAM1,LGALS3BP,SPP1,TNFAIP8L2	54 (3)	Mus musculus
RETN	0.47	other		1.329		0.000206	Ccl2,CXCL3,ICAM1,IL1B,NOS3,SPP1	117 (16)	Mus musculus
IL9	NA	cytokine		1.776		0.000206	BCL3,Ccl2,Ccl7,CUL3,RAC2,TGFB1	144 (12)	Mus musculus
DDX5	-0.145	enzyme		-1.276		0.000217	IL1B,IL1RN,IL33,ITGB2,LCN2,TGFB1,TIMP1,TLR2	148 (18)	Mus musculus
ARRB2	0.66	other	Inhibited	-2.186		0.000219	Ccl2,CXCL3,IL1B,STAT1,TGFB1	147 (22)	Mus musculus
tempol	NA	chemical drug		-1.982		0.000219	ICAM1,NCF1,NOS3,SPP1,TGFB1	126 (19)	Mus musculus
taurodeoxycholic acid	NA	chemical - endogenous mammalian		-0.083		0.000219	APOD,CCL5,CXCL3,CXCL6,IL1B,NLRP3,STC1	135 (17)	Mus musculus
NOTCH2	-0.195	transcription regulator		NA		0.000219	FCER1G,FCGR2B,IL1B,ITGB2,MSR1,RAC2,VAV1		Mus musculus
HNRNPU	-0.017	transporter		0.449		0.000219	C1QC,IL18,IL1B,Oasl2,SPP1,TGFB1,WNT2		Mus musculus
ZBTB16	-0.054	transcription regulator		-1.765		0.000223	Ccl2,Ccl7,CD86,Ctla2a/Ctla2b,IL17RB,ITGAM,LY86,MAF,SELL,SPP1,TNFAIP8L1		Mus musculus
emodin	NA	chemical drug	Inhibited	-2.2		0.000224	Ccl2,CCR1,CD86,CXCL3,ICAM1,IL1B	130 (16)	Mus musculus
NLRX1	0.047	other	Inhibited	-3.051		0.000227	DAB2,ENG,IL1B,IRF1,ITGAM,ITGB2,OAS1,PTPN6,STAT1,STAT2,TLR1,VAV1	105 (12)	Mus musculus
PTH	NA	other	Activated	2.372		0.000231	ADAMTS1,Ccl2,FGF23,IL33,PLAU,Saa3,SLC9A3,SPP1,STC1,TGFB1	139 (21)	Mus musculus
ETS (family)	NA	group		NA		0.000235	DAB2,ENG,ICAM1,TIMP1		Mus musculus
LTB	1.332	cytokine		1.951	bias	0.000235	CCL19,Ccl2,IL1B,SELL	128 (14)	Mus musculus
EPHX2	0.474	enzyme		1.982		0.000235	Ccl2,CXCL6,ICAM1,IL1B	114 (17)	Mus musculus
SFTPD	NA	other		-1		0.000235	Ccl2,CXCL3,IL1B,TGFB1	104 (13)	Mus musculus
PINK1	-0.234	kinase		-1.067		0.000235	BNIP3,IL18,IL1B,NLRP3	58 (3)	Mus musculus
FPR2	1.034	G-protein coupled receptor		-1.987		0.000235	Ccl2,CCR5,CXCL3,IL1B	146 (17)	Mus musculus
PTEN	0.088	phosphatase		-0.953		0.000239	ADAMTS9,ALOX5AP,BCL3,Ccl2,CCL5,Ccl8,CCR7,CD86,CXCL3,FGF23,GSDMA,HCLS1,IL18,IL1B,ISG15,PLAU,RNF225,SELL,SFRP1,SOX4,SPP1,TGFB1,TIMP1,UNC93B1	135 (17)	Mus musculus
SP3	-0.167	transcription regulator		-0.192		0.000241	Ccl2,KRT16,LORICRIN,NOS3,PLAU,RAB11FIP1,SLC9A3,STAT1,TGM1,TIMP1,TLR2	84 (5)	Mus musculus
FOXP3	1.765	transcription regulator		NA		0.000241	CCL5,CCR1,CCR7,Ctla2a/Ctla2b,GBP2,Gzmb,LRRC32,MAF,SELL,TGFB1	169 (13)	Mus musculus
kainic acid	NA	chemical toxicant	Activated	2.609	bias	0.000241	Ccl2,CCL5,DAB2,HDC,IL18,IL1B,LCN2,PLAU,SPP1,TIMP1	128 (15)	Mus musculus
IL32	NA	cytokine		0.619		0.000244	CXCL3,ICAM1,IL1B,ITGAM,ITGB2,SPI1	127 (15)	Mus musculus
SAA1	2.676	transporter		1.217		0.000245	Ccl2,CCL5,CXCL6,IL1B,IL1RN	127 (15)	Mus musculus
F7	1.542	peptidase		-1.254		0.000245	Ccl2,ICAM1,IL1B,LIF,SERPINB2	132 (20)	Mus musculus
phenacetin	NA	chemical drug	Activated	2.219	bias	0.000245	LCN2,PSMB8,SPP1,TIMP1,UPP1		Mus musculus
D-glucose	NA	chemical - endogenous mammalian	Activated	2.924		0.000248	ADA,ASS1,Ccl2,CTSC,GRN,GSDMD,HK3,ICAM1,IL18,IL1B,LCP1,MAFB,MSR1,NCF1,NLRP3,NOS3,PLAU,PTPN6,Saa3,SERPINB2,SPP1,TGFB1,TIMP1,TLR2	161 (19)	Mus musculus
YTHDF1	0.121	other	Inhibited	-2.438		0.000266	CCL19,Ccl2,CCL5,Ccl7,Gzmb,IL1B	116 (7)	Mus musculus
carboplatin	NA	chemical drug		0.816		0.000266	FCGR2A,LCN2,Ms4a6b,SPP1,TIMP1,UPP1	74 (5)	Mus musculus
ESR2	NA	ligand-dependent nuclear receptor		-1.935		0.000267	ADAMTS1,ARHGDIB,Bst2,CCR5,CRLF1,CYTH4,DAB2,GBP2,IL1B,KRT16,KRT6B,LAPTM5,LGALS3BP,LORICRIN,MAF,PARP12,PKIB,PLAU,SOX4,SPP1,STC1,TEAD4,TGFB1,TIMP1	190 (22)	Mus musculus
diABZI STING agonist-3	NA	chemical reagent		NA		0.000272	CCL5,NLRP3,STING1		Mus musculus
ANKRD17	0.03	other		NA		0.000272	Ccl7,HDC,NMI		Mus musculus
GPR84	NA	G-protein coupled receptor		NA		0.000272	Ccl2,CCL5,IL1B	126 (10)	Mus musculus
rhesus theta-defensin 1	NA	chemical - endogenous mammalian		NA		0.000272	Ccl2,CCL5,IL1B	118 (12)	Mus musculus
B4GALT6	0.628	enzyme		NA		0.000272	CCL5,IL1B,TLR2	80 (7)	Mus musculus
SLC47A1	-1.454	transporter		NA		0.000272	Ccl2,LCN2,NLRP3	108 (7)	Mus musculus
FRS3	-0.408	other		NA		0.000272	CXCL6,IL18,IL1B	112 (12)	Mus musculus
FEN1	0.142	enzyme		NA		0.000272	IRF1,STAT1,STAT2	109 (9)	Mus musculus
TNFRSF17	NA	transmembrane receptor		NA		0.000272	CD86,ICAM1,TNFRSF13B	124 (18)	Mus musculus
ITGA4	0.513	transmembrane receptor		NA		0.000272	IL1B,IL1RN,RAC2	115 (12)	Mus musculus
NFKBIE	0.871	transcription regulator		NA		0.000272	CXCL3,ICAM1,LIF	94 (8)	Mus musculus
ANPEP	0.5	peptidase		NA		0.000272	IL1B,IL1RN,TGFB1		Mus musculus
CTTN	-0.016	other		NA		0.000272	Ccl2,CCL5,IL1B	115 (15)	Mus musculus
SLR14	NA	chemical reagent		NA		0.000272	CXCL6,IL18,IL1B		Mus musculus
CEBPA	-0.036	transcription regulator	Activated	2.174		0.000273	ALOX5AP,ASS1,CCR1,CSF3R,FCGR1A,ICAM1,IL1RN,ISG15,ITGAM,LCN2,LORICRIN,PCSK6,Saa3,SERPINB2,SPI1,SPNS2,SPP1	161 (19)	Mus musculus
PPARD	0.135	ligand-dependent nuclear receptor	Inhibited	-2.087		0.000274	ASS1,C1QC,Ccl2,CERS3,CXCL3,FCGBP,ICAM1,IFI44L,IL1B,Irgm1,MSR1,PCSK6,STAT1	144 (18)	Mus musculus
CYLD	0.056	transcription regulator		-0.404		0.000275	CD86,FCER1G,IL1B,STAT1,TGFB1	159 (22)	Mus musculus
S-nitrosoglutathione	NA	chemical toxicant		-0.297		0.000275	CCL5,CD86,ICAM1,ITGAM,LIF	144 (17)	Mus musculus
IKB (family)	NA	group		0.902	bias	0.00028	CFB,CXCL3,ICAM1,KRT6B	107 (11)	Mus musculus
TINCR	NA	other	Inhibited	-2		0.00028	ALOX12B,ALOXE3,FTL,LORICRIN		Mus musculus
UCN	NA	other		-0.849		0.00028	CCL5,CXCL3,ICAM1,IL1B	137 (18)	Mus musculus
IL37	NA	cytokine		-1.185	bias	0.00028	CXCL3,IL1B,IL1RN,TIMP1	114 (14)	Mus musculus
MRTFA	0.116	transcription regulator		-0.75		0.00028	ARPC1B,CCL5,CXCL6,ICAM1,LCN2,Mcpt8,RHOBTB1,Saa3,SERPINB2,STAT1,WAS		Mus musculus
paclitaxel	NA	chemical drug	Activated	2.421		0.000292	CACNB3,CCR7,CD53,CD86,CXCL6,CYP4F2,ICAM1,IL1B,LCP1,LCP2,PLAU,RAC2,SERPINB2,STC1	115 (17)	Mus musculus
AP1 (complex)	NA	complex	Activated	2.959	bias	0.000298	CCL5,ICAM1,IL1B,IL33,KRT6B,MSR1,NOS3,PLAU,TGFB1,TIMP1	136 (18)	Mus musculus
CYBB	1.04	enzyme		1.166		0.000306	Ccl2,CCL5,CXCL3,ICAM1,IL1B	117 (16)	Mus musculus
fasudil	NA	chemical drug		-1.432		0.000306	Ccl2,ICAM1,IL1B,NOS3,TGFB1	131 (17)	Mus musculus
ezetimibe	NA	chemical drug		-1.342		0.000306	Ccl2,IL18,IL1B,NCF4,NLRP3	100 (15)	Mus musculus
HSP70 (family)	NA	group		-0.808		0.000313	Ccl2,CD86,CXCL3,ICAM1,IL1B,TYROBP	125 (20)	Mus musculus
cytarabine	NA	chemical drug	Activated	2.408	bias	0.000313	CCL5,CD86,ICAM1,IL1B,TLR1,TLR2	152 (20)	Mus musculus
tetrachlorodibenzodioxin	NA	chemical toxicant		-0.759		0.000313	AIF1,ALOX5AP,ASS1,ATG9B,CCL5,Cd52,CD86,GRN,IL1B,IRF1,MAFB,NCF4,Saa3,SERPINB2,SPP1,Sprr2a1/Sprr2a2,TGM1,TNFAIP8L1	167 (19)	Mus musculus
STAT1/3/5 DIMER (complex)	NA	complex	Activated	2	bias	0.000329	BCL3,IRF1,PLAU,TIMP1		Mus musculus
BCL2L11	0.367	other		-0.283		0.000329	Ccl2,CCL5,IL1B,TGFB1	148 (15)	Mus musculus
RBP4	0.505	other		1.956	bias	0.000329	Ccl2,IL1B,NLRP3,TGFB1	127 (18)	Mus musculus
STAT1 DIMER (complex)	NA	complex		1.958	bias	0.000329	CCL5,FCGR1A,IRF1,IRF8		Mus musculus
SB 290157	NA	chemical reagent	Inhibited	-2		0.000329	CD86,CXCL3,IL1B,SPP1	129 (16)	Mus musculus
LEF1	0.308	transcription regulator		1.155		0.000331	ARHGDIB,CCL5,CSF3R,Gzmb,NCF1,NLRP3,NRCAM,PKIB,SPECC1,SPP1,TGFB1,TLR2,WDFY4		Mus musculus
JUNB	0.296	transcription regulator		1.982	bias	0.000338	BCL3,Ccl7,Ccl8,CXCL3,IL1B,LCN2,PLAU,SERPINB2,TIMP1	159 (19)	Mus musculus
resatorvid	NA	chemical drug		-1.387	bias	0.000341	Ccl2,CXCL3,ICAM1,IL1B,NLRP3	118 (17)	Mus musculus
PTGS1	-0.252	enzyme		0.391		0.000341	Ccl2,IL1B,NCF1,NOS3,STC1	137 (17)	Mus musculus
THBS1	0.639	other		0.849		0.000341	Ccl2,IL1B,PLAU,TGFB1,TIMP1	130 (18)	Mus musculus
hydrogen peroxide	NA	chemical - endogenous mammalian	Activated	4.102		0.000361	Ccl2,CCL5,Ccl7,CCR5,CD86,CSF3R,CTSS,CXCL3,CXCL6,ENG,HDC,ICAM1,IL1B,LCN2,MSR1,NOS3,SPP1,STC1,STING1,TGFB1	150 (21)	Mus musculus
MRS 1754	NA	chemical reagent		NA		0.000371	CD86,TGFB1,TIMP1	49 (4)	Mus musculus
soloxolone methyl	NA	chemical reagent		NA		0.000371	Ccl2,RTP4,TIMP1		Mus musculus
UNC9995	NA	chemical reagent		NA		0.000371	IL18,IL1B,STING1		Mus musculus
KALLIKREIN (family)	NA	group		NA		0.000371	Ccl2,ICAM1,TGFB1	105 (10)	Mus musculus
IL17RD	-0.439	other		NA		0.000371	Ccl2,CXCL3,IL1B	141 (17)	Mus musculus
GPSM1	-0.595	other		NA		0.000371	Ccl2,Ccl7,IL1B	80 (7)	Mus musculus
miR-346 (and other miRNAs w/seed GUCUGCC)	NA	mature microRNA		NA		0.000371	BTK,LIF,NRIP1		Mus musculus
C6	1.233	other		NA		0.000371	Ccl2,CXCL3,IL1B	122 (15)	Mus musculus
Flg	-0.714	other		NA		0.000371	ICAM1,IL1B,Sprr2a1/Sprr2a2		Mus musculus
NLRP1	0.222	enzyme		NA		0.000371	IL18,IL1B,NLRP3	101 (11)	Mus musculus
BP-1-102	NA	chemical reagent		NA		0.000371	ICAM1,IL1B,IL1RN	123 (11)	Mus musculus
emactuzumab	NA	biologic drug		NA		0.000371	ISG15,STAT1,STAT2		Mus musculus
zileuton	NA	chemical drug		NA		0.000371	Ccl2,CCL5,ICAM1	102 (7)	Mus musculus
phospholipid	NA	chemical - endogenous mammalian		NA		0.000371	Ccl2,CCL5,CXCL3	114 (16)	Mus musculus
ILF3	-0.01	transcription regulator		0.09		0.000371	CD86,IL1B,IL1RN,ISG15,MAFB,PLAU,TFEC		Mus musculus
diethylstilbestrol	NA	chemical drug	Activated	2.03		0.000374	ARHGDIB,BTC,CFB,CPXM1,CXCL3,CXCL6,GJB2,HDC,MAFB,Ms4a4c (includes others),SERPINB2,Sprr2a1/Sprr2a2,TGFB1		Mus musculus
ANGPT1	0.392	growth factor		0.156		0.000378	ADAMTS1,ADAMTS4,ADAMTS9,ICAM1,NOS3	125 (10)	Mus musculus
JQ1	NA	chemical reagent	Inhibited	-3.11	bias	0.00038	BTK,Ccl2,CD4,CLEC10A,CXCL3,HLA-DMB,ISG15,Oasl2,SPP1,TLR2	130 (18)	Mus musculus
EIF4B	0.08	translation regulator		-1		0.000385	Ccl8,CCR1,CXCL3,ISG15		Mus musculus
SIGIRR	0.06	transmembrane receptor		-1.279	bias	0.000385	Ccl2,CXCL3,IL18,IL1B	115 (17)	Mus musculus
AHI1	-0.081	other		-1		0.000385	IL1RN,IL4I1,LAPTM5,SPIB		Mus musculus
IL17R (complex)	NA	complex		1.154	bias	0.000385	CCL5,CXCL3,CXCL6,TGFB1	127 (17)	Mus musculus
USP19	-0.106	peptidase		-1.235		0.000385	BNIP3,Ccl2,IL1B,LCN2	111 (14)	Mus musculus
CLEC4E	1.841	other		1.96	bias	0.000385	Ccl2,CXCL3,IL1B,NLRP3	111 (14)	Mus musculus
LGALS9	NA	other		NA		0.000385	CCR5,FCGR3A/FCGR3B,IL1B,SELL	101 (7)	Mus musculus
CBFA2T3	0.313	transcription regulator		0.056		0.000396	Bst2,CD4,ITGAM,NCF1,TEAD4,TYROBP		Mus musculus
IFITM3	0.666	other	Inhibited	-2.433	bias	0.000396	Ccl2,CCL5,IL1B,OAS1,Oas1b,SPP1	105 (7)	Mus musculus
C1QA	1.259	other	Activated	2.193		0.000419	Ccl2,GBP2,Iigp1,LCN2,TIMP1	148 (12)	Mus musculus
PLAUR	1.185	transmembrane receptor		1.964		0.000419	Ccl2,CCL5,CXCL3,ITGAM,PLAU	117 (17)	Mus musculus
IFNAR2	0.722	transmembrane receptor		0.528	bias	0.000419	IL18,ISG15,OAS1,PSMB10,PSMB8	146 (11)	Mus musculus
RAG1	NA	enzyme		NA		0.000419	CD4,CD86,IL1B,ISG15,STAT1	163 (15)	Mus musculus
alendronic acid	NA	chemical drug	Activated	2.169		0.000419	Ccl2,FCGR3A/FCGR3B,IL1B,ITGAM,SPP1	124 (16)	Mus musculus
ATG5	-0.052	other		0		0.000419	CCL5,CLEC10A,CTSC,ICAM1,IL1B,SPP1,TIMP1	140 (16)	Mus musculus
EPO	NA	cytokine		0.844		0.000422	BCL3,CCL19,CD86,HK3,IL18,LAPTM5,LCP1,NOS3,OSBPL1A,SAMSN1,Serpina3g (includes others),SPP1,ST3GAL4	82 (5)	Mus musculus
PRKD1	0.524	kinase	Activated	2.423		0.000427	Ccl2,CCL5,CD86,CXCL3,CXCL6,IL1B	125 (17)	Mus musculus
STK11	0.079	kinase	Inhibited	-2.059		0.000434	ASS1,BNIP3,Ccl2,CSF3R,CXCL3,CXCL6,IL1B,IL33,LGALS9B,LIF,NRCAM,SPP1,WNT2	120 (16)	Mus musculus
CEBPD	0.658	transcription regulator	Activated	2.591		0.000438	ALOX5AP,Ccl2,CSF3R,CXCL3,IL1B,ITGAM,Saa3,TGFB1	157 (19)	Mus musculus
SERPINE1	0.619	other		1.132		0.000445	CCL5,CXCL3,CXCL6,ICAM1,PLAU,TGFB1,TLR2	134 (17)	Mus musculus
RNY3	NA	other	Activated	2	bias	0.000447	IFI44L,ISG15,OAS1,RTP4		Mus musculus
FABP3	-0.565	transporter		-1		0.000447	CCL5,IL1B,PLAU,TLR2	121 (17)	Mus musculus
schizandrin B	NA	chemical - endogenous non-mammalian		-1.941	bias	0.000447	CCL19,CCL5,IL1B,TGFB1	136 (11)	Mus musculus
LTF	0.77	other		0.577		0.000447	Ccl2,CCL5,CD86,CXCL3	124 (16)	Mus musculus
PLK2	-0.086	kinase		0	bias	0.000447	Ccl7,Iigp1,IL1B,IRF1		Mus musculus
PLK4	0.009	kinase		0	bias	0.000447	Ccl7,Iigp1,IL1B,IRF1		Mus musculus
EGFR	0.062	kinase		0.541		0.000457	BTC,Ccl2,CCL5,CUL3,GRN,HDC,ICAM1,IL1B,IL33,IRF1,KRT16,LCN2,PLAU,Serpina3g (includes others),SFRP1,ST3GAL4,Tpsab1,TTYH3,TUBB4B	147 (18)	Mus musculus
NR5A2	0.309	ligand-dependent nuclear receptor		-0.647		0.00046	Ccl7,Ccl8,CFP,ICAM1,IL1B,IL1RN,TGFB1,TNFRSF1B	121 (15)	Mus musculus
MLX	0.074	transcription regulator		0.447		0.000462	Ccl2,Ccl7,IL1RN,LGALS3BP,TIMP1	102 (7)	Mus musculus
NPR1	0.463	enzyme	Inhibited	-2.19	bias	0.000462	Bst2,Ccl2,IL1B,LGALS9B,TGFB1	118 (15)	Mus musculus
AGTR1	0.51	G-protein coupled receptor		-0.659		0.000462	CCL5,CCR7,NOS3,TGFB1,XDH	164 (19)	Mus musculus
TNC	0.748	other		NA		0.000462	ADAMTS4,Ccl2,CXCL3,CXCL6,IL1B	129 (15)	Mus musculus
eicosapentaenoic acid	NA	chemical drug		-0.154		0.000473	CCR5,CD86,IL1B,NOS3,SPI1,TGFB1,TNFRSF1B	153 (21)	Mus musculus
decitabine	NA	chemical drug		0.856		0.000478	ADAMTS1,ARHGDIB,BNIP3,Ccl2,CCL5,CCR7,CD86,CXCL3,HSPB8,ICAM1,IL1B,ISG15,KRT16,MAF,MAFB,NOS3,OAS1,OLFM1,PTPN6,RTP4,SELL,SFRP1,SLC15A1,SPI1,SPP1,STAT1,TNFRSF1B	164 (21)	Mus musculus
MMP9	0.555	peptidase	Activated	2.359		0.000483	Ccl2,Clec4a3,ICAM1,IL1B,IL1RN,PLD4,TGFB1,TIMP1,TYROBP	119 (17)	Mus musculus
4-methylene-2-octyl-5-oxotetrahydrofuran-3-carboxylic acid	NA	chemical reagent		NA		0.000489	Ccl2,CCL5,IL1B	131 (16)	Mus musculus
SERPINB3	NA	other		NA		0.000489	IL1B,ITGAM,TGFB1	104 (11)	Mus musculus
TAB2	-0.242	other		NA		0.000489	Ccl2,CXCL3,CXCL6	125 (19)	Mus musculus
CHGA	-2.288	other		NA		0.000489	IL1B,NLRP3,XDH	44 (6)	Mus musculus
ELN	0.295	other		NA		0.000489	CD86,IL1B,NCF1	115 (18)	Mus musculus
DGKA	-0.097	kinase		NA		0.000489	CCL5,IL1B,IRF1	138 (14)	Mus musculus
GSK2193874	NA	chemical reagent		NA		0.000489	Ccl2,CCL5,CXCL3	87 (7)	Mus musculus
STO-609	NA	chemical - kinase inhibitor		NA		0.000489	Ccl7,CXCL3,MAF		Mus musculus
tin mesoporphyrin	NA	chemical drug		NA		0.000489	Ccl2,ICAM1,IL1B	72 (7)	Mus musculus
JMF3086	NA	chemical reagent		NA		0.000489	Ccl2,CXCL3,IL1B	115 (10)	Mus musculus
SB204990	NA	chemical reagent		NA		0.000489	CCR7,IL1B,SPI1		Mus musculus
CELA3B	NA	peptidase		NA		0.000509	ADAM8,CLIP1,CXCL3,IL18,NLRP3		Mus musculus
ocifisertib	NA	chemical drug	Activated	2.219		0.000509	ATP1B1,IFI44L,IL1B,STAT1,TIMP1		Mus musculus
parthenolide	NA	chemical drug		-1.96		0.000509	Ccl2,CCL5,CXCL3,IL1B,LIF	140 (16)	Mus musculus
C1QTNF6	0.008	other		0.422		0.000516	Ccl2,Ccl8,CLEC10A,IL1B	93 (10)	Mus musculus
GAS5	0.217	other		0.105		0.000516	GSDMD,IL18,IL1B,NLRP3	43 (6)	Mus musculus
RARRES2	1.314	transmembrane receptor		NA		0.000516	Ccl2,CCL5,CXCL3,IL1B	104 (15)	Mus musculus
SCGB1A1	-1.007	cytokine		-0.75	bias	0.000516	Ccl2,CCL5,ITGB2,SELL	71 (6)	Mus musculus
nicotine	NA	chemical drug		-0.048		0.000534	Ccl2,CD86,CXCL3,ICAM1,IL1B,ITGAM,NOS3,SPP1,STAT1,TGM1,TREX1	143 (19)	Mus musculus
RAC1	0.069	enzyme		1.606		0.000534	Ccl2,CD86,ICAM1,IL1B,IL33,KRT6B,STAT1,TGFB1	132 (18)	Mus musculus
ARNT2	0.121	transcription regulator		1.897	bias	0.000539	CCR1,Cd52,CD86,FCGR2A,ICAM1,Iigp1,LCP1,NGEF,PKIB,TYROBP		Mus musculus
TGFB2	-0.107	growth factor		-0.333		0.000539	CD86,Ctla2a/Ctla2b,GNG4,LCN2,LIF,SELL,SPP1,TGFB1,TIMP1,TUBB4B	141 (13)	Mus musculus
phosphatidylethanolamine	NA	chemical - endogenous mammalian		NA		0.00054	STAT1,STAT2		Mus musculus
PTHR (family)	NA	group		NA		0.00054	FGF23,SPP1		Mus musculus
C1QTNF12	0.039	other		NA		0.00054	Ccl2,IL1B	80 (7)	Mus musculus
chlormethiazole	NA	chemical drug		NA		0.00054	IL1B,TGFB1		Mus musculus
PELI3	0.086	enzyme		NA		0.00054	IL1B,NLRP3	87 (7)	Mus musculus
USP50	NA	peptidase		NA		0.00054	IL18,IL1B		Mus musculus
ZDHHC12	0.204	enzyme		NA		0.00054	IL1B,NLRP3	111 (7)	Mus musculus
anifrolumab	NA	biologic drug		NA		0.00054	IFI44L,STAT2		Mus musculus
INFLAMMASOME (complex)	NA	complex		NA		0.00054	IL18,IL1B	116 (13)	Mus musculus
PKC delta V1-1 peptide 8-17	NA	chemical - kinase inhibitor		NA		0.00054	Ccl2,CXCL3	87 (7)	Mus musculus
GPR34	0.895	G-protein coupled receptor		NA		0.00054	ITGAM,ITGB2	90 (7)	Mus musculus
SLC2A5	-1.381	transporter		NA		0.00054	SLC2A5,SLC9A3		Mus musculus
GJC1	0.01	ion channel		NA		0.00054	IL1B,TGFB1		Mus musculus
C20-D3-vitamin A	NA	chemical drug		NA		0.00054	CFB,CFP		Mus musculus
N6-carboxymethyl-lysine bovine serum albumin	NA	chemical reagent		NA		0.00054	SERPINB2,TGFB1	54 (7)	Mus musculus
mefloquine	NA	chemical drug		NA		0.00054	IL18,IL1B	109 (15)	Mus musculus
GSKJ1	NA	chemical reagent		NA		0.00054	IL1B,STING1		Mus musculus
zunsemetinib	NA	chemical drug		NA		0.00054	CXCL3,IL1B	91 (7)	Mus musculus
C66	NA	chemical reagent		NA		0.00054	Ccl2,ICAM1	122 (15)	Mus musculus
SR2211	NA	chemical reagent		NA		0.00054	IL1B,NLRP3		Mus musculus
VP3.15	NA	chemical reagent		NA		0.00054	Ccl2,CCL5	70 (7)	Mus musculus
CREBBP	0.017	transcription regulator		0.625	bias	0.000557	CCL5,CCR5,CCR7,CD53,EVL,ICAM1,IRF1,ISG15,LGALS3BP,LORICRIN,MAF,RTP4,TAPBP,TLR2,TNFAIP8L2	143 (18)	Mus musculus
HOXA3	-0.014	transcription regulator		-0.687		0.00056	ENG,PLEK,RAC2,SPI1,TNFRSF1B		Mus musculus
IRAK1	0.085	kinase		0.328		0.00056	CCL5,IL1B,NLRP3,STAT1,STAT2	138 (16)	Mus musculus
taurocholic acid	NA	chemical - endogenous mammalian		1.912		0.000563	APOD,Ccl2,CCL5,CXCL3,CXCL6,IL1B,STC1	114 (17)	Mus musculus
NR1H2	-0.013	ligand-dependent nuclear receptor		-1.498		0.000563	Ccl2,CCL5,Ccl7,CCR7,IL1B,IL1RN,Saa3	120 (18)	Mus musculus
spironolactone	NA	chemical drug		-1.838		0.000563	Ccl2,CCR7,ICAM1,IL1B,NOS3,SELL,TGFB1	119 (18)	Mus musculus
KCNIP3	0.783	transcription regulator		0.816		0.000571	CCL5,CCR5,CCR7,FCGR2B,IL17RB,IL1B	86 (7)	Mus musculus
raloxifene	NA	chemical drug		1		0.000573	BCL3,CCL5,CXCL6,ENG,IL18,SPP1,STC1,TIMP1,TTC9	160 (20)	Mus musculus
RELB	0.523	transcription regulator		0.679		0.000588	ATP1B1,C1orf162,CCL19,CCR1,FYB1,IL1B,MARCKSL1,SELL	66 (5)	Mus musculus
1-palmitoyl-2-oleoylphosphatidylserine	NA	chemical - endogenous mammalian		1.982	bias	0.000593	CXCL3,LIF,TGFB1,TNFRSF1B		Mus musculus
CD276	0.353	other	Inhibited	-2	bias	0.000593	CD86,IRF1,OAS1,STAT1	118 (10)	Mus musculus
NPC2	0.529	transporter		-1		0.000593	Ccl2,IL18,STAT1,STAT2	88 (7)	Mus musculus
nitroarginine	NA	chemical reagent		1.974		0.000593	CD53,IL1B,SPP1,TGFB1	138 (16)	Mus musculus
MAPK3	-0.048	kinase		1.709	bias	0.000596	CD86,HDC,NOS3,SELL,SELPLG,SPP1,TIMP1	135 (19)	Mus musculus
linoleic acid	NA	chemical - endogenous mammalian		0.728		0.000613	Ccl2,CYP4F2,ICAM1,IL1B,NCF1,NOS3	128 (18)	Mus musculus
SERPINA1	2.653	other	Inhibited	-2.236		0.000613	Ccl2,IL1RN,KIAA0513,LCN2,RGS16,TLR2	126 (13)	Mus musculus
ETS2	0.181	transcription regulator		0.447	bias	0.000613	ICAM1,MSR1,PCSK6,PLAU,SPP1,TFEC	118 (12)	Mus musculus
CUX1	NA	transcription regulator		NA		0.000613	ARHGDIB,CCL5,CXCL3,CXCL6,ITGB2,LILRB3	128 (13)	Mus musculus
PRDM16	0.244	transcription regulator	Inhibited	-2.2		0.000614	Ccl2,CCL5,IL1B,STAT1,STAT2	142 (18)	Mus musculus
C3AR1	1.551	G-protein coupled receptor		-1.36		0.000614	Ccl2,CCL5,CD86,IL1B,KRT16	136 (16)	Mus musculus
PIWIL4	NA	other	Activated	2.828	bias	0.000617	CYTH4,FCGR2B,FYB1,GIMAP1,MCOLN2,NCF1,TGFB1,TLR1		Mus musculus
azithromycin	NA	chemical drug		NA		0.00063	Ccl2,CXCL3,IL1B	127 (15)	Mus musculus
RUBCN	-0.063	other		NA		0.00063	GBP2,IL1B,STAT1		Mus musculus
SLC7A2	0.028	transporter		NA		0.00063	CXCL3,CXCL6,IL1B	49 (4)	Mus musculus
LECT2	NA	other		NA		0.00063	Ccl2,CXCL3,IL1B	102 (7)	Mus musculus
PLA2G2D	0.799	enzyme		NA		0.00063	Ccl2,IL1B,ITGAM	102 (7)	Mus musculus
double-stranded DNA	NA	chemical - endogenous mammalian		NA		0.00063	CCL5,ICAM1,ISG15	124 (14)	Mus musculus
iron dextran	NA	chemical drug		NA		0.00063	Ccl2,IL1B,TGFB1	32 (3)	Mus musculus
SLC4A1	1.022	transporter		NA		0.00063	FCER1G,FCGR1A,FCGR2A		Mus musculus
ARF6	-0.059	transporter		NA		0.00063	CCL5,IL1B,ISG15	134 (15)	Mus musculus
IFNL4	NA	cytokine		NA		0.00063	ISG15,OAS1,STAT1	109 (9)	Mus musculus
CCL3L3	2.076	cytokine		NA		0.00063	Ccl2,CCL5,IL1B	103 (9)	Mus musculus
icatibant	NA	biologic drug		NA		0.00063	ICAM1,NOS3,TGFB1	32 (4)	Mus musculus
bempedoic acid	NA	chemical drug		NA		0.00063	CCL5,ICAM1,IL1B	123 (16)	Mus musculus
pectin	NA	chemical drug		NA		0.00063	Ccl2,IL1B,SPP1		Mus musculus
THPO	-0.459	cytokine	Activated	2.621		0.00063	ICAM1,IL1B,IRF1,ISG15,NOS3,STAT1,STAT2	144 (17)	Mus musculus
GW501516	NA	chemical drug		NA		0.00063	APOD,Ctla2a/Ctla2b,CXCL6,ICAM1,IL1B,SERPINB2,Sprr2a1/Sprr2a2	130 (15)	Mus musculus
NS-398	NA	chemical reagent		0.277		0.00063	CCL5,CD86,ICAM1,IL1B,PSMB8,SERPINB2,SPP1	133 (17)	Mus musculus
YAP1	-0.055	transcription regulator	Activated	2.882		0.000641	ADAMTS1,Ccl2,CCL5,CCR7,CXCL3,CYTIP,DAB2,FTL,HAL,ICAM1,IL1B,ITGB2,MMP25,PSMB8,STAT1,TEAD4,TGFB1,TIMP1	149 (21)	Mus musculus
GSK3B	-0.282	kinase		0		0.000647	Ccl2,CCL5,Ccl7,CXCL6,IL1B,ISG15,LCN2,SPP1	139 (16)	Mus musculus
isoproterenol	NA	chemical drug		1.91	bias	0.000649	ATP1A1,Ccl2,FGF23,IL18,IL1B,LIF,NLRP3,TGFB1,TIMP1	136 (21)	Mus musculus
cerivastatin	NA	chemical drug		-0.743		0.000656	ASS1,ICAM1,ITGB2,NOS3,PLAU,TGFB1	149 (18)	Mus musculus
isotretinoin	NA	biologic drug		1.673	bias	0.000656	IRF1,LCN2,OAS1,PSMB10,STAT2,TLR2		Mus musculus
tyrphostin AG 1478	NA	chemical drug		-0.663	bias	0.000656	BTC,ICAM1,IRF1,ITGAM,NCF1,PLAU	149 (21)	Mus musculus
SRC (family)	NA	group		1.982		0.000671	ATP1A1,Ccl2,FGR,ICAM1,STAT1	127 (18)	Mus musculus
ITGB2	1.325	transmembrane receptor		0.152		0.000671	Ccl2,CD86,CXCL3,RAC2,TGFB1	124 (19)	Mus musculus
EFNA5	0.087	kinase		-0.447		0.000671	ADAMTS4,BTC,IRF1,KRT16,TGM1	86 (7)	Mus musculus
TXN	0.087	enzyme		NA		0.000671	Ccl2,CD86,ICAM1,IL1B,SELL	129 (19)	Mus musculus
carrageenan	NA	chemical drug	Activated	2.194	bias	0.000671	Ccl2,CCL5,CXCL3,ICAM1,IL1B	134 (17)	Mus musculus
CNR2	0.225	G-protein coupled receptor		0.218		0.000677	Ccl2,CCR7,IL1B,TGFB1	114 (17)	Mus musculus
PD 123319	NA	chemical drug		0.666		0.000677	Ccl2,SPP1,TGFB1,TIMP1	142 (19)	Mus musculus
INSULIN (family)	NA	group		-0.099		0.000681	ATP1A1,Ccl2,CCL5,FGF23,FTL,ICAM1,IL18,IL1B,LGALS3BP,Mcpt8,NCF1,NLRP3,NOS3,PLB1,Saa3,SLC15A1,SLC2A5,STAT1,STAT2,TGFB1,TIMP1,TLR2	136 (18)	Mus musculus
NR1H4	-0.559	ligand-dependent nuclear receptor	Inhibited	-2.079		0.000696	ADAMTS4,Ccl2,CTSC,CXCL3,HK3,IL1B,ITGAM,LCN2,SPP1,TGFB1,TIMP1	116 (16)	Mus musculus
TRAF6	-0.137	enzyme	Activated	2.4	bias	0.000702	Ccl2,CXCL3,ICAM1,IL1B,NCF1,TGFB1	117 (19)	Mus musculus
SFTPA1	NA	transporter		-1.04		0.000702	Ccl2,CRLF1,CXCL3,EVI2B,IL1B,TGFB1	138 (17)	Mus musculus
COP1	-0.174	enzyme	Inhibited	-2.425		0.000702	CCL5,CXCL3,HSPB8,ICAM1,IL17RB,Saa3		Mus musculus
ERG	0.248	transcription regulator		1.387		0.000728	ARHGAP4,CLIP1,EPS8L1,ICAM1,NOS3,NRCAM,OLFM1,PLAU,PLEK,PTPN6,RHOBTB1,SLC15A1,SOX4,SPP1,WNT2	139 (13)	Mus musculus
rolipram	NA	chemical drug		-1.387		0.000733	CD86,IL1B,IL1RN,NLRP3,TGFB1	142 (18)	Mus musculus
caffeic acid phenethyl ester	NA	chemical drug		-1.236	bias	0.000743	Ccl2,CXCL3,FTL,ICAM1,IL1B,TGFB1,TLR2	132 (18)	Mus musculus
dimethyl sulfoxide	NA	chemical drug		0.053		0.000744	BNIP3,IL1B,ITGAM,ITGB2,LCN2,NCF1,SPI1,SPNS2	89 (8)	Mus musculus
SIM1	NA	transcription regulator		1.897	bias	0.000749	CCR1,Cd52,CD86,FCGR2A,ICAM1,Iigp1,LCP1,NGEF,PKIB,TYROBP		Mus musculus
Il3	NA	cytokine		0.159		0.000751	CCL5,CSF3R,ITGAM,LCN2,SPP1,TNFRSF1B	151 (18)	Mus musculus
TNF RECEPTOR (family)	NA	group		1.982		0.000769	PLAU,TGFB1,TIMP1,TLR2	135 (19)	Mus musculus
CD69	1.019	transmembrane receptor		-0.735		0.000769	CCL19,CCL5,IL1B,TGFB1	135 (12)	Mus musculus
WAS	1.251	other		NA		0.000769	IL1B,SELPLG,STAT1,TLR1		Mus musculus
IL1RL1	0.622	transmembrane receptor		-0.152		0.000769	CXCL3,IL33,ITGAM,TLR1	163 (18)	Mus musculus
fluvoxamine	NA	chemical drug		NA		0.000769	CCR1,CCR5,CCR7,NOS3		Mus musculus
stearic acid	NA	chemical - endogenous mammalian		1.114		0.000769	CYP4F2,ICAM1,IL1B,NOS3	111 (11)	Mus musculus
hydroxypropyl-beta-cyclodextrin	NA	chemical drug		-1.195		0.000784	APOD,CLIP2,CXCL6,ENG,GSDMD,GUSB,IL1B		Mus musculus
SGPP1	-0.141	phosphatase		NA		0.000794	IL1B,Lce1c,LORICRIN		Mus musculus
GSTK1	-0.092	enzyme		NA		0.000794	Ccl2,IL18,STING1		Mus musculus
fedratinib	NA	chemical drug		NA		0.000794	Ccl2,IL1B,SOX4	136 (12)	Mus musculus
dabrafenib	NA	chemical drug		NA		0.000794	IL1B,NLRP3,TGFB1	63 (3)	Mus musculus
IL1R2	0.102	transmembrane receptor		NA		0.000794	CXCL3,ICAM1,IL1B	120 (16)	Mus musculus
PTPRE	0.319	phosphatase		NA		0.000794	Ccl7,CXCL3,IL18		Mus musculus
picryl chloride	NA	chemical toxicant		NA		0.000794	CXCL3,IL1B,SPP1	87 (7)	Mus musculus
GSK3368715	NA	chemical drug		NA		0.000794	CCL5,GBP2,SELL		Mus musculus
ethylenediaminetetraacetic acid	NA	chemical drug		NA		0.000794	IL1B,NOS3,SELPLG	83 (9)	Mus musculus
TSC22D3	-0.158	transcription regulator		-1.994		0.000799	CCL5,CD86,ICAM1,IL1B,TLR2	113 (16)	Mus musculus
ABCG1	0.528	transporter	Inhibited	-2.166		0.000799	Ccl2,CCR5,CXCL3,IL1B,TGFB1	141 (19)	Mus musculus
PF543	NA	chemical drug	Inhibited	-2.236	bias	0.000799	ADAMTS4,CCR5,FGR,TGFB1,TLR1		Mus musculus
(+)-MK-801	NA	chemical drug		-0.896		0.000802	CACNB3,ICAM1,ITGAM,NOS3,SELL,TIMP1	154 (19)	Mus musculus
ACOX1	-0.079	enzyme		-0.788		0.000814	ADAMTS1,GSDMC,HAL,KRT23,LCN2,LGALS3BP,Saa3,TRPV2		Mus musculus
estrogen	NA	chemical drug		1.163	bias	0.000816	BCL3,GJB2,ICAM1,IL1B,LCN2,LIF,NOS3,NRIP1,SPP1,Sprr2a1/Sprr2a2,STAT1,TRIM16	176 (24)	Mus musculus
ALPHA 1 ANTITRYPSIN (family)	NA	group		NA		0.000869	CCR7,SPI1,TNFAIP8L2,TYROBP		Mus musculus
NOSTRIN	0.866	transcription regulator		-1.98	bias	0.000869	Ccl2,CCL5,NOS3,PLAU	83 (5)	Mus musculus
alefacept	NA	biologic drug		-1.486	bias	0.00087	CCL5,FCGR3A/FCGR3B,STAT1,STAT2,TGFB1		Mus musculus
S1PR4	0.355	G-protein coupled receptor	Activated	2.219		0.00087	C1R,Ccl2,CRCT1,CSF2RB,MPZL3		Mus musculus
HMG20A	-0.229	transcription regulator	Activated	2.646	bias	0.000872	Bst2,CCL5,LIF,RGS16,RTP4,TGFB1,TIMP1		Mus musculus
TGFA	-0.453	growth factor		0.328	bias	0.000912	CCL5,GJB2,ICAM1,ITGAM,LCN2,TGFB1	160 (17)	Mus musculus
troglitazone	NA	chemical drug	Inhibited	-2.938		0.000922	ATP10B,Ccl2,CCL5,CD86,CXCL3,CXCL6,GBP2,ICAM1,IL1B,MSR1,NCF1,NRIP1,SPP1,TGFB1	116 (19)	Mus musculus
EZH2	-0.029	transcription regulator		-1.572		0.000938	ALOX5AP,ARHGDIB,Ccl2,CCL5,CCR5,CSF3R,FGF23,ICAM1,KRT6B,LCN2,LORICRIN,NKD2,NLRP3,SPIB,TGFB1,UPP1	148 (19)	Mus musculus
NOX4	0.574	enzyme		1.98		0.000944	Ccl2,ICAM1,NCF1,NOS3,Saa3	144 (18)	Mus musculus
miR-125b-5p (and other miRNAs w/seed CCCUGAG)	NA	mature microRNA		-0.894	bias	0.000967	ADAMTS1,Ccl2,CCR5,IL1B,IL1RN,LCP1,TEAD4	135 (10)	Mus musculus
Cux1	0.063	transcription regulator		NA		0.000979	CCL5,Ccl7,Ccl8,DAB2		Mus musculus
irbesartan	NA	chemical drug	Inhibited	-2		0.000979	ICAM1,IL1B,ITGAM,TGFB1	137 (16)	Mus musculus
TIFA	0.664	other		NA		0.000982	CCL5,CXCL3,ICAM1	123 (13)	Mus musculus
APOL1	NA	transporter		NA		0.000982	IL1B,NLRP3,TLR1		Mus musculus
AIMP1	-0.045	cytokine		NA		0.000982	CCL5,ICAM1,IL1B	126 (14)	Mus musculus
CCL19	2.15	cytokine		NA		0.000982	CCL19,CCR7,IL1B	110 (17)	Mus musculus
PTGS2OS2	NA	other		NA		0.000982	Ccl2,CCL5,Saa3		Mus musculus
KLK1	NA	peptidase		NA		0.000982	Ccl2,NCF1,TGFB1	145 (16)	Mus musculus
SIRPA	0.532	transmembrane receptor		NA		0.000982	Ccl2,CCL5,IL1B	121 (18)	Mus musculus
Z-551	NA	chemical reagent		NA		0.000982	Ccl2,IL1B,ITGAM	84 (7)	Mus musculus
FITC	NA	chemical reagent		NA		0.000982	Ccl2,CD86,ICAM1		Mus musculus
isopentenyl diphosphate	NA	chemical - endogenous mammalian		NA		0.000982	CCR1,CCR5,FCGR3A/FCGR3B	89 (7)	Mus musculus
Mn(III)-tetrakis-(4-benzoic acid) porphyrin	NA	chemical reagent		NA		0.000982	MSR1,NOS3,TGFB1	130 (14)	Mus musculus
gamma-tocotrienol	NA	chemical drug		NA		0.000982	IL18,IL1B,NLRP3	101 (11)	Mus musculus
spermine	NA	chemical - endogenous mammalian		NA		0.000982	IL1B,ITGB2,TLR2	39 (5)	Mus musculus
imatinib	NA	chemical drug		-0.98		0.00102	ATP1B1,CUL3,DAB2,Ifi47,IGKC,IL1B,IRF1,ITGAM,NDUFA4L2,SPIB,STAT1,TCIRG1,TGFB1	155 (22)	Mus musculus
IPMK	-0.832	kinase		0.728	bias	0.00102	BATF,CORO1A,Gzmb,IL18,MAF		Mus musculus
mir-183	NA	microRNA	Activated	2.219		0.00102	IFI44L,ISG15,NMI,RTP4,STAT1	113 (10)	Mus musculus
CLU	0.116	other	Inhibited	-2.219		0.00102	GBP5,GBP7,IL1B,STAT1,XDH	132 (12)	Mus musculus
CBL	0.082	enzyme		-1.982	bias	0.00102	CSF2RB,CXCL3,IL1B,STAT1,VAV1	168 (18)	Mus musculus
MEF2A	-0.182	transcription regulator	Activated	2.433	bias	0.00103	GBP2,Ifi47,IRF1,OAS1,Oasl2,TGFB1	88 (7)	Mus musculus
deferoxamine	NA	chemical drug		1.103		0.00106	BNIP3,CCR7,ICAM1,IL1B,ITGAM,ITGB2,LCN2,PLD4,SPP1,TGFB1	142 (18)	Mus musculus
HISTONE H4 (family)	NA	group		NA		0.00106	ADA,CCL5,CXCL3,ICAM1,IL1B,IRF1,SFRP1,SPP1	161 (17)	Mus musculus
GDF2	NA	growth factor		1.657		0.00106	ATP1A1,ENG,HSPB8,ICAM1,LORICRIN,NRCAM,SPP1,TGFB1	75 (5)	Mus musculus
ATG7	0.109	enzyme		-0.288		0.00107	Ccl2,IL1B,LORICRIN,MSR1,SPP1,TGFB1,TIMP1	158 (19)	Mus musculus
homocysteine	NA	chemical - endogenous mammalian	Activated	2.403		0.00107	Ccl2,CCL5,IL1B,ITGAM,Saa3,SPP1,TIMP1	142 (17)	Mus musculus
adalimumab	NA	biologic drug		NA		0.00107	CD86,FCGR2B		Mus musculus
darbepoetin alfa	NA	biologic drug		NA		0.00107	ICAM1,NOS3		Mus musculus
S-18886	NA	chemical drug		NA		0.00107	NCF1,TGFB1		Mus musculus
varlitinib	NA	chemical drug		NA		0.00107	IL1B,NLRP3		Mus musculus
LPIN2	0.138	phosphatase		NA		0.00107	IL18,IL1B		Mus musculus
CYP2C8	NA	enzyme		NA		0.00107	Ccl2,IL1B	113 (11)	Mus musculus
riociguat	NA	chemical drug		NA		0.00107	SPP1,TIMP1	80 (7)	Mus musculus
miR-181a-2-3p (and other miRNAs w/seed CCACUGA)	NA	mature microRNA		NA		0.00107	GJB2,IL1B		Mus musculus
GNPAT	-0.284	enzyme		NA		0.00107	Ccl2,IL1B		Mus musculus
IL20RA	-0.77	transmembrane receptor		NA		0.00107	ICAM1,IL18		Mus musculus
CES1	-0.181	enzyme		NA		0.00107	Ccl2,IL1B		Mus musculus
CV 6209	NA	chemical reagent		NA		0.00107	IL1B,NLRP3		Mus musculus
2-mercaptoethylguanidine	NA	chemical reagent		NA		0.00107	CXCL3,IL1B		Mus musculus
liarozole	NA	chemical drug		NA		0.00107	KRT16,TGM1		Mus musculus
4-[4-(3-hydroxyphenyl)-3-(4-methylphenyl)-6-oxo-1,4-dihydropyrrolo[3,4-c]pyrazol-5-yl]benzoic acid	NA	chemical reagent		NA		0.00107	Ccl2,IL1B	82 (7)	Mus musculus
N-butyldeoxynojirimycin	NA	chemical drug		NA		0.00107	ICAM1,MSR1		Mus musculus
GLIS2	0.071	transcription regulator		NA		0.0011	Ccl2,CXCL3,IL33,TGFB1	115 (7)	Mus musculus
FGFR2	0.393	kinase		0.842		0.00111	CTSC,DAB2,H60b/H60c,ICAM1,IL1B,SFRP1,SPP1,TFEC	156 (23)	Mus musculus
LTA	1.244	cytokine	Activated	2.177	bias	0.00111	CCL19,Ccl2,HDC,IL1B,SELL	146 (17)	Mus musculus
Z-LLL-CHO	NA	chemical - protease inhibitor		0.035		0.00112	ARHGDIB,ATP1A1,Ccl2,CCL5,CFB,DOK1,ICAM1,IL1B,NCF1,PTPN6,STAT1,STAT2,TIMP1,WAS	147 (20)	Mus musculus
halofuginone	NA	chemical drug	Inhibited	-2.236	bias	0.00115	CLIP2,CTSS,IL33,LGALS3BP,PCSK6,SPP1,TGFB1,TIMP1	128 (16)	Mus musculus
FOXL2	NA	transcription regulator		1.287		0.00117	CXCL3,CXCL6,ICAM1,LIF,SERPINB2,SOX4	73 (7)	Mus musculus
histamine	NA	chemical - endogenous mammalian		0.997		0.00117	Ccl2,CCL5,CD86,ICAM1,IL18,IL1B	148 (22)	Mus musculus
GATA4	NA	transcription regulator		0.128		0.00118	ASS1,Ccl8,CXCL6,DAB2,IRF8,LCN2,LORICRIN,Serpina3g (includes others),SLC9A3,SPP1,TIMP1		Mus musculus
bortezomib	NA	chemical drug		-0.877		0.00118	BNIP3,Ccl2,CCL5,CSF2RB,ICAM1,IGKC,IL1B,IL33,LIF,PKIB,TGFB1	136 (18)	Mus musculus
as605240	NA	chemical drug		NA		0.0012	CXCL3,IL1B,TGFB1	102 (9)	Mus musculus
PNPLA1	-0.366	enzyme		NA		0.0012	CERS3,KRT6B,LORICRIN		Mus musculus
DPH5	-0.082	enzyme		NA		0.0012	IL1B,IRF1,STAT1		Mus musculus
SHARPIN	0.147	other		NA		0.0012	CXCL6,IL1B,ISG15	119 (11)	Mus musculus
PRF1	0.683	transporter		NA		0.0012	Ccl2,IL18,IL1B	137 (15)	Mus musculus
LY96	0.625	transmembrane receptor		NA		0.0012	CCL5,CD86,CXCL3	123 (19)	Mus musculus
10-nitrooleate	NA	chemical - endogenous mammalian		NA		0.0012	Ccl2,ICAM1,NOS3		Mus musculus
101.10 peptide	NA	chemical reagent		NA		0.0012	Ccl2,IL1B,IL1RN	114 (15)	Mus musculus
sevoflurane	NA	chemical drug		NA		0.0012	IL18,IL1B,NLRP3	43 (6)	Mus musculus
farnesyl pyrophosphate	NA	chemical - endogenous mammalian		NA		0.0012	ICAM1,NOS3,TGFB1	126 (13)	Mus musculus
thermozymocidin	NA	chemical reagent		NA		0.0012	CD86,IL1B,NLRP3	132 (19)	Mus musculus
conjugated linoleic acid	NA	chemical drug		-0.625		0.0012	CCR5,FCGR2B,IL1RN,ITGB2,NLRP3	167 (11)	Mus musculus
LRP6	-0.072	transmembrane receptor		-0.943		0.0012	Ccl2,CXCL3,IL1B,SPP1,TGFB1	146 (21)	Mus musculus
CLEC11A	-0.179	growth factor		NA		0.0012	ALOX5AP,CCR5,IL1B,SPI1,Tpsab1		Mus musculus
ADRB2	-0.124	G-protein coupled receptor		1.342		0.0012	ATP1A1,ATP1B1,CD86,IL33,SPP1	150 (21)	Mus musculus
morphine	NA	chemical drug		0.569		0.0012	AIF1,CCR5,IL18,IL1B,ITGAM,KCNAB2,NOS3,TLR2	131 (16)	Mus musculus
1-palmitoyl-2-(5-oxovaleroyl)-sn-glycero-3-phosphorylcholine	NA	chemical reagent		0.849	bias	0.00123	ICAM1,IL1B,NOS3,TGFB1	115 (15)	Mus musculus
MFSD2A	-0.161	transporter	Inhibited	-2	bias	0.00123	Ccl2,LCN2,TGFB1,TLR2		Mus musculus
HOXC8	-0.056	transcription regulator		-0.152		0.00123	ASS1,Ccl2,Ccl7,SPP1		Mus musculus
green tea polyphenol	NA	chemical drug		-1.953		0.00123	ICAM1,IL1B,PLAU,TGFB1	142 (17)	Mus musculus
MYOC	-0.4	other		NA		0.00124	ADAMTS1,DAB2,SFRP1,SPP1,STC1,UPP1	112 (7)	Mus musculus
ITK	0.187	kinase		1.109		0.00124	CCL5,CD4,FCER1G,Gzmb,MAF,Serpina3g (includes others)	161 (15)	Mus musculus
TBX21	0.452	transcription regulator		0.714		0.00124	CCL5,CCR5,Gzmb,IL18,SELL,SELPLG,SPP1	173 (16)	Mus musculus
MAFB	0.73	transcription regulator		0.478		0.00124	ADA,CD53,FCGBP,GSDMA,IL18BP,MAFB,SERPINB2		Mus musculus
ADAMTSL2	-0.656	other		-1.387		0.00129	ICAM1,ITGAM,SELL,SPP1,TGFB1		Mus musculus
BNIP3L	-0.596	other		1.342		0.00129	Ccl2,IL1B,NT5C3A,SFRP1,TGFB1	147 (19)	Mus musculus
MAP3K1	0.067	kinase	Activated	2.176	bias	0.00129	Ctla2a/Ctla2b,PLAU,SPP1,TGFB1,TIMP1	140 (17)	Mus musculus
CLEC4A	1.513	transmembrane receptor		0.447		0.00129	FCGR1A,IL1B,ITGAM,MSR1,TLR2	50 (4)	Mus musculus
WWTR1	-0.209	transcription regulator		-0.808		0.00131	CXCL3,CXCL6,ICAM1,IL1B,ITGB2,OAS1,SPP1,STAT1	123 (16)	Mus musculus
glycochenodeoxycholate	NA	chemical - endogenous mammalian		0.64		0.00131	APOD,CCL5,CXCL3,CXCL6,NOS3,STC1	85 (7)	Mus musculus
mir-15 (includes others)	NA	microRNA	Activated	2.196		0.00131	Ccl2,CCL5,IL1B,ISG15,OAS1,TIMP1	143 (14)	Mus musculus
cyclic AMP	NA	chemical - endogenous mammalian		0.993		0.00133	ASS1,CD86,FCGR1A,IL1B,IL1RN,IL33,LGALS3BP,Saa3,SERPINB2,STAT1,TIMP1	151 (19)	Mus musculus
SMAD4	-0.05	transcription regulator		-0.883		0.00135	Ccl2,CXCL3,CXCL6,ENG,ICAM1,IL18,IL1B,PLAU,SELPLG,SPI1,TGFB1,TIMP1	121 (19)	Mus musculus
RET	0.349	kinase		1.912		0.00136	Ccl2,IL1B,LORICRIN,MAF,PLAU,SELL,STC1,TGM1	156 (23)	Mus musculus
metronidazole	NA	chemical drug		-1.134		0.00136	APOD,CFP,IL1B,NRIP1,SDC3,SOX4,SPP1		Mus musculus
indican	NA	chemical - endogenous mammalian		1.969		0.00136	BNIP3,ICAM1,IL1B,TGFB1	126 (16)	Mus musculus
NGLY1	-0.25	enzyme		-1.94		0.00136	ATG9B,BNIP3,IFI44L,OAS1		Mus musculus
RCAN1	-0.482	other		-1.131		0.00136	ICAM1,NOS3,TEAD4,TGFB1	97 (7)	Mus musculus
ACVRL1	0.33	kinase		1.067		0.00136	ENG,ICAM1,PLAU,STAT1		Mus musculus
TAB1	0.242	enzyme	Inhibited	-2		0.00136	CCL5,CFB,GBP2,IL1B	133 (14)	Mus musculus
CFI-402257	NA	chemical drug		1.982	bias	0.00136	CXCL3,ICAM1,IL1B,PLAU	151 (15)	Mus musculus
2,4-dinitrofluorobenzene	NA	chemical toxicant		0.916	bias	0.00136	Ccl2,ICAM1,IL18,IL1B	155 (13)	Mus musculus
MMP14	0.639	peptidase		0.447		0.00139	CCL5,Clec4a3,IL1B,IL1RN,PLD4,Saa3	110 (15)	Mus musculus
LPL	-0.009	enzyme		-0.775		0.00139	ICAM1,IL1B,MSR1,TGFB1,TIMP1	121 (20)	Mus musculus
GNB1	0.122	other		NA		0.00139	CXCL3,CYTIP,IL1B,MAFB,PLAU	146 (22)	Mus musculus
ADM	0.383	other		-1.172		0.00139	Ccl2,ICAM1,IL1B,SPP1,TGFB1	145 (22)	Mus musculus
pravastatin	NA	chemical drug		NA		0.00139	COTL1,ICAM1,IL1B,NOS3,TGFB1	135 (20)	Mus musculus
SOD (family)	NA	group		NA		0.00144	Ccl2,CXCL3,ICAM1	133 (20)	Mus musculus
triclosan	NA	chemical drug		NA		0.00144	NCF1,PLAU,TIMP1		Mus musculus
PX 478	NA	chemical drug		NA		0.00144	Ccl2,ICAM1,IL1B	110 (7)	Mus musculus
IL13RA2	0.131	transmembrane receptor		NA		0.00144	CLEC10A,LILRB3,TGFB1	113 (7)	Mus musculus
IL17F DIMER (complex)	NA	complex		NA		0.00144	CCL5,IL1B,LCN2		Mus musculus
SLC40A1	-0.144	transporter		NA		0.00144	BNIP3,NDUFA4L2,TGFB1	73 (5)	Mus musculus
HECTD2	-1.177	enzyme		NA		0.00144	Ccl2,CCL5,SPP1		Mus musculus
S1PR3	0.761	G-protein coupled receptor		NA		0.00144	Ccl2,ICAM1,IL1B	125 (19)	Mus musculus
palmitoylethanolamide	NA	chemical drug		NA		0.00144	AIF1,IL1B,TNFRSF1B		Mus musculus
oxysterol	NA	chemical - endogenous mammalian		NA		0.00144	Ccl2,TGFB1,TIMP1	79 (7)	Mus musculus
HOTAIR	NA	other		-0.398		0.0015	ICAM1,IL18,IL1B,NLRP3,OAS1	122 (16)	Mus musculus
PTGES	0.171	enzyme		NA		0.0015	Ccl2,CXCL3,IL1B,NCF1,NOS3	124 (12)	Mus musculus
carbon monoxide	NA	chemical - endogenous mammalian		-1.561		0.0015	ICAM1,IL1B,IRF8,NCF1,TGFB1	159 (19)	Mus musculus
PHF6	-0.008	transcription regulator		0		0.00151	AW112010,Cd52,PSMB8,SOX4		Mus musculus
HSPD1	-0.019	enzyme		1.969	bias	0.00151	Ccl2,CXCL3,ICAM1,IL1B	113 (19)	Mus musculus
FOSB	-0.655	transcription regulator		-1.98		0.00151	Lce1k,LORICRIN,SERPINB2,TIMP1	32 (6)	Mus musculus
atorvastatin	NA	chemical drug	Inhibited	-2.073		0.00155	CCL19,Ccl2,ENG,ICAM1,ITGB2,NLRP3,NOS3,SPP1,TGFB1,TLR2	166 (20)	Mus musculus
Y 27632	NA	chemical drug		-0.842		0.00156	ADA,Ccl2,ICAM1,IL18,PLAU,TGFB1	149 (22)	Mus musculus
TARDBP	-0.09	transcription regulator		0		0.00157	AIF1,Ccl2,GBP2,IL1B,LCN2,PSMB8,SFRP1	142 (7)	Mus musculus
thapsigargin	NA	chemical toxicant	Activated	2.765		0.00158	ATP1B1,Ccl2,CD86,CXCL3,HDC,ICAM1,IL1B,IL33,ITGB2,PTPN6,TLR2,UPP1	121 (19)	Mus musculus
CSF (family)	NA	group		1.342	bias	0.00161	CCR1,FCGR1A,IL1B,IL1RN,IL2RG		Mus musculus
MAP3K14	0.218	kinase	Activated	2.397	bias	0.00165	ADAM8,Ccl2,CCL5,GBP5,ICAM1,IL1B	143 (19)	Mus musculus
PF-4878691	NA	chemical drug		1.982	bias	0.00167	CD86,IL1B,ISG15,STAT1	96 (7)	Mus musculus
IGHM	1.149	transmembrane receptor		0		0.00167	Ccl2,CCL5,CD86,IL1B	118 (18)	Mus musculus
Ren2	NA	peptidase		NA		0.00171	NCF4,SPP1,TIMP1		Mus musculus
FCGR3 (family)	NA	group		NA		0.00171	IL1RN,ITGAM,ITGB2	130 (18)	Mus musculus
NBEAL2	0.1	other		NA		0.00171	Ccl7,CXCL3,IRF8	81 (6)	Mus musculus
C5AR2	NA	G-protein coupled receptor		NA		0.00171	Ccl2,CXCL3,IL1B	120 (13)	Mus musculus
probenecid	NA	chemical drug		NA		0.00171	Ccl2,CCL5,IL1B	137 (16)	Mus musculus
cerulenin	NA	chemical drug		NA		0.00171	Ccl2,CCL5,IL1B	140 (14)	Mus musculus
ethidium	NA	chemical drug		NA		0.00171	C1QTNF5,PLAU,TIMP1	91 (7)	Mus musculus
HIBCH	-0.136	enzyme	Inhibited	-2.236		0.00173	BCL3,CXCL3,CXCL6,ICAM1,IRF1		Mus musculus
divalinal-angiotensin IV	NA	chemical reagent		NA		0.00177	Ccl2,ICAM1		Mus musculus
11-deoxyprostaglandin E1	NA	chemical reagent		NA		0.00177	CD86,ICAM1		Mus musculus
beta-glucan	NA	chemical drug		NA		0.00177	IL1B,IL1RN		Mus musculus
IL10R (complex)	NA	complex		NA		0.00177	CD86,ICAM1		Mus musculus
C5-B6	NA	complex		NA		0.00177	ICAM1,IL1B	81 (7)	Mus musculus
UMN627	NA	chemical reagent		NA		0.00177	CXCL3,CXCL6		Mus musculus
HO (family)	NA	group		NA		0.00177	ICAM1,ITGAM		Mus musculus
SLAMF9	0.914	other		NA		0.00177	IL1B,SPIB		Mus musculus
elocalcitol	NA	chemical drug		NA		0.00177	SPP1,TGFB1		Mus musculus
SPINDOC	0.146	other		NA		0.00177	IFI44L,IL1B		Mus musculus
SPATA2	0.024	other		NA		0.00177	IL1B,STAT1	127 (17)	Mus musculus
NLRP6	NA	G-protein coupled receptor		NA		0.00177	IL18,IL1B		Mus musculus
SIRT4	-0.156	enzyme		NA		0.00177	Ccl2,IL1B	100 (12)	Mus musculus
azilsartan	NA	chemical drug		NA		0.00177	Ccl2,IL1B		Mus musculus
DCB 3503	NA	chemical reagent		NA		0.00177	Ccl2,IL1B		Mus musculus
Orm1 (includes others)	0.903	other		NA		0.00177	Ccl2,IL1B		Mus musculus
Gpr15lg	NA	cytokine		NA		0.00177	IL1B,LORICRIN		Mus musculus
CXADR	0.275	transmembrane receptor		NA		0.00177	CCL5,CXCL3	88 (9)	Mus musculus
SOS1	-0.062	other		NA		0.00177	PLAU,SELL	90 (7)	Mus musculus
EXO1	-0.345	enzyme		NA		0.00177	ISG15,OAS1		Mus musculus
TG6-10-1	NA	chemical reagent		NA		0.00177	Ccl2,IL1B		Mus musculus
Wfdc17	1.379	other		NA		0.00177	Ccl2,IL1B		Mus musculus
SLC20A2	-0.198	transporter		NA		0.00177	FGF23,SPP1		Mus musculus
H3B-8800	NA	chemical drug		NA		0.00177	CCL5,OAS1		Mus musculus
LMB-100	NA	biologic drug		NA		0.00177	CCL19,CCR7		Mus musculus
LY379196	NA	chemical drug		NA		0.00177	MSR1,TGFB1	109 (10)	Mus musculus
mevalonolactone	NA	chemical reagent		NA		0.00177	ICAM1,NOS3		Mus musculus
vanadyl sulfate	NA	chemical reagent		NA		0.00177	IL1B,IL1RN	70 (7)	Mus musculus
9-(9Z-octadecenoyloxy)-octadecanoic acid	NA	chemical - endogenous mammalian		NA		0.00177	Ccl2,CCL5		Mus musculus
L-alpha-hydroxyglutarate	NA	chemical - endogenous mammalian		NA		0.00177	IL1B,SELL		Mus musculus
IMMT	-0.243	other		-1	bias	0.00185	CXCL3,CXCL6,ISG15,SERPINB2	115 (7)	Mus musculus
mir-214 (includes others)	NA	microRNA		-0.762	bias	0.00185	Ccl2,GSDMD,IL1B,NOS3	88 (12)	Mus musculus
GJA1	0.17	transporter		0.152		0.00185	GJB2,ICAM1,IL1B,SPP1	133 (22)	Mus musculus
MTOR	-0.098	kinase		0.396		0.00185	BNIP3,CCR7,CD86,IL1B,IRF1,IRF8,MAF,OAS1,PTPN6,SELL,SOX4,STAT1,TPPP	149 (18)	Mus musculus
tributyrin	NA	chemical drug		1.069	bias	0.00185	CXCL3,CXCL6,IL1B,KRT6B,SERPINB2	106 (7)	Mus musculus
BSCL2	0.116	other		NA		0.00185	Ccl2,Ccl7,CLEC10A,IL33,TIMP1		Mus musculus
TNFAIP3	0.083	enzyme	Inhibited	-2.173	bias	0.00185	Ccl2,ICAM1,IL1B,NLRP3,TGFB1	114 (20)	Mus musculus
miR-182-5p (and other miRNAs w/seed UUGGCAA)	NA	mature microRNA	Inhibited	-2.236	bias	0.00185	IFI44L,ISG15,NMI,RTP4,STAT1		Mus musculus
CD200R1	1.483	transmembrane receptor		0.555		0.00185	BATF,CCR1,CCR5,CSF2RB,IL2RG	146 (11)	Mus musculus
CDX1	NA	transcription regulator		-0.6		0.00185	Ccl2,HDC,IL1B,KRT23,NLRP3		Mus musculus
TXNIP	0.195	other		1.481		0.00185	GSDMD,ICAM1,IL18,IL1B,NLRP3	127 (20)	Mus musculus
quercetin	NA	chemical drug		-0.508		0.00187	Ccl2,FCGBP,ICAM1,IL1B,ISG15,LCN2,LMO7,MAFB,PLAU,RFX2	132 (15)	Mus musculus
CDKN2A	NA	transcription regulator	Activated	2.508		0.00189	ASS1,CCL19,Ccl2,CCL5,Ccl7,Ccl8,CCR7,CPA4,CXCL6,IL1B,IL2RG,TNFRSF1B,XCR1	155 (17)	Mus musculus
actinomycin D	NA	biologic drug	Inhibited	-2.959		0.00192	ASS1,ATP1A1,IRF1,PLAU,SDC3,SFRP1,SPP1,TGFB1,TLR2,TNFRSF1B	170 (18)	Mus musculus
MRTFB	0.017	transcription regulator		-1.982		0.00196	ADAMTS1,CCL5,CXCL6,DAB2,LCN2,Mcpt8,RHOBTB1,Saa3,SERPINB2	74 (7)	Mus musculus
ROCK2	-0.076	kinase		NA		0.00198	BATF,Ccl2,ICAM1,MAF,SPP1	121 (13)	Mus musculus
IL2RG	1.119	transmembrane receptor		1.342		0.00198	Gzmb,IL2RG,ISG15,Sprr2a1/Sprr2a2,STAT1	142 (13)	Mus musculus
NPM1	0.261	transcription regulator	Activated	2.646	bias	0.00201	ADAM8,Ccl2,CXCL3,ICAM1,IL1B,LIF,STC1,XDH	142 (17)	Mus musculus
diethylnitrosamine	NA	chemical toxicant		NA		0.00201	Ccl2,IL1B,ITGAM,LCN2,SERPINB2,TGFB1,TIMP1,TRPV2	150 (20)	Mus musculus
ANGIOTENSIN II RECEPTOR TYPE 1 (family)	NA	group		NA		0.00201	ATP1A1,NOS3,TIMP1	79 (7)	Mus musculus
PADI4	0.326	enzyme		NA		0.00201	IL1B,NLRP3,STING1		Mus musculus
PANX1	0.379	transporter		NA		0.00201	Ccl2,CCL5,IL1B	104 (16)	Mus musculus
GPR132	1.092	G-protein coupled receptor		NA		0.00201	Ccl2,ICAM1,IL1B	148 (19)	Mus musculus
mir-208 (includes others)	NA	microRNA		NA		0.00201	CXCL3,ENG,IL18BP		Mus musculus
CSF3R	1.996	transmembrane receptor		NA		0.00201	CSF3R,FCGR1A,ITGAM		Mus musculus
CTSK	0.351	peptidase		NA		0.00201	Ccl2,NLRP3,TLR2	87 (7)	Mus musculus
CEP-1347	NA	chemical drug		NA		0.00201	Ccl2,CCL5,PLAU	134 (20)	Mus musculus
PS-1145	NA	chemical drug		NA		0.00201	CCL5,ICAM1,IRF1	142 (16)	Mus musculus
peroxynitrite	NA	chemical toxicant		NA		0.00201	ICAM1,MARCKSL1,NOS3	84 (5)	Mus musculus
etanercept	NA	biologic drug		-1.98		0.00203	ICAM1,IL1B,NCF1,STAT1	137 (11)	Mus musculus
(S,R)-3-(4-hydroxyphenyl)-4,5-dihydro-5-isoxazole acetic acid, methyl ester	NA	chemical reagent	Inhibited	-2	bias	0.00203	Ccl2,CCR1,CCR5,IL1B	163 (19)	Mus musculus
CLEC10A	1.774	other		-1.067		0.00203	CLEC10A,CXCL6,IL1B,STAT2		Mus musculus
FCGR2B	1.192	transmembrane receptor		1		0.00203	CCL5,CD86,ICAM1,MARCKSL1	147 (21)	Mus musculus
PRKCI	0.009	kinase	Inhibited	-2		0.00203	CXCL3,IRF1,OAS1,STAT1	113 (7)	Mus musculus
ENG	0.919	transmembrane receptor		0		0.00203	NOS3,PLAU,RAC2,TGFB1	139 (17)	Mus musculus
FCER1G	1.111	transmembrane receptor		1.067		0.00203	CCL5,CD300LD,IL1B,IL1RN	157 (21)	Mus musculus
BATF	1.739	transcription regulator		0		0.00203	CCR7,Gzmb,MAF,SELL	150 (15)	Mus musculus
POU2F2	1.478	transcription regulator		1.982	bias	0.00204	ADA,CCR5,IGKC,LRRC32,SPI1,SPP1	13 (2)	Mus musculus
REL	-0.15	transcription regulator		1.709	bias	0.00204	BCL3,CD86,COTL1,CXCL3,ICAM1,Iigp1,IL18,IL1B,IRF8,TNFRSF13B	141 (18)	Mus musculus
vitamin E	NA	chemical drug	Inhibited	-2.19		0.00212	CD53,IL1B,NOS3,SPP1,TGFB1	140 (20)	Mus musculus
SOX7	-0.149	transcription regulator	Activated	2		0.00212	ENG,LORICRIN,PLAU,SOX4,STC1		Mus musculus
Go 6976	NA	chemical drug	Inhibited	-2.201	bias	0.00212	Ccl2,CCL5,CXCL3,CXCL6,STC1	131 (17)	Mus musculus
KLF11	-0.171	transcription regulator		0.447		0.00214	ADAMTS1,ENG,IL1B,PLAU,STAT1,TGFB1,TIMP1	79 (7)	Mus musculus
HMGB1	NA	transcription regulator	Activated	2.38	bias	0.00215	CD86,CXCL3,CXCL6,ICAM1,IL1B,TLR2	119 (18)	Mus musculus
corticosterone	NA	chemical - endogenous mammalian		-0.468		0.00216	ATP1A1,ATP1B1,Ccl2,LIF,NOS3,SFRP1,TIMP1,TLR2	150 (22)	Mus musculus
8-bromoguanosine 3',5'-cyclic monophosphate	NA	chemical reagent		-0.152		0.00223	IL1B,ITGAM,NOS3,TGFB1	146 (20)	Mus musculus
stattic	NA	chemical reagent		-1.235	bias	0.00223	IL1B,RAB11FIP1,TGFB1,WNT2	124 (14)	Mus musculus
CFB	1.504	peptidase		1.067		0.00223	CXCL3,IL1B,ITGAM,SOX4	149 (14)	Mus musculus
CEACAM1	0.732	transporter		NA		0.00223	CD86,CXCL6,ICAM1,IL2RG	127 (15)	Mus musculus
AS1842856	NA	chemical reagent	Inhibited	-2	bias	0.00223	CCL5,FGF23,ICAM1,PLAU		Mus musculus
plerixafor	NA	chemical drug		NA		0.00223	CXCL6,Gzmb,NOS3,TGFB1	107 (9)	Mus musculus
laminaran	NA	chemical drug		1	bias	0.00223	IFI44L,IL1B,MCOLN2,SERPINB2		Mus musculus
sodium chloride	NA	chemical - endogenous mammalian		1.449	bias	0.00224	Ccl2,CCL5,FGF23,ICAM1,NOS3,SPP1,TGFB1	128 (18)	Mus musculus
RICTOR	-0.154	other		-0.183		0.00225	CD4,COX4I2,IL1B,ISG15,NDUFA4L2,PHF11,PSMB10,PSMB8,RGS16,Slfn2,TCIRG1	100 (7)	Mus musculus
SQSTM1	-0.293	transcription regulator		0.557		0.00226	Ccl7,IL18,IL1B,IRF1,ISG15	122 (17)	Mus musculus
MMP12	1.25	peptidase	Activated	2	bias	0.00226	ARPC1B,CCL5,Ccl8,ICAM1,LIF	115 (11)	Mus musculus
kawain	NA	chemical - endogenous non-mammalian		NA		0.00234	Ccl2,NLRP3,TLR2		Mus musculus
OPA1	-0.291	enzyme		NA		0.00234	IL1B,NLRP3,TLR2	88 (7)	Mus musculus
Stmp1	NA	other		NA		0.00234	GSDMD,IL1B,NLRP3	43 (6)	Mus musculus
FERRITIN (complex)	NA	complex		NA		0.00234	CCL5,ICAM1,IL1B	115 (10)	Mus musculus
PFKFB3	-0.047	enzyme		NA		0.00234	ICAM1,IL1B,TGFB1	153 (21)	Mus musculus
PLA2G4A	-0.097	enzyme		NA		0.00234	Ccl2,ICAM1,IL1B	119 (15)	Mus musculus
bis(4-hydroxyphenyl)sulfone	NA	chemical reagent		NA		0.00234	IL1B,PCSK6,STC1		Mus musculus
STAU1	0.096	transporter		NA		0.00234	ALOX12B,ALOXE3,LORICRIN		Mus musculus
PCBP2	0.144	other		NA		0.00234	CSF3R,STAT1,STAT2	83 (7)	Mus musculus
IFIT2	0.218	other		NA		0.00234	CCL5,IL1B,ISG15	76 (5)	Mus musculus
NAB2	-0.206	transcription regulator		NA		0.00234	ALOX5AP,PLAU,TGFB1	57 (5)	Mus musculus
sulfasalazine	NA	chemical drug		NA		0.00234	ALOX5AP,ICAM1,IL1B	111 (16)	Mus musculus
AGER	0.341	transmembrane receptor		1.242		0.00238	C1QC,Ccl2,CXCL3,ICAM1,IL1B,TGFB1	142 (20)	Mus musculus
IKZF1	0.806	transcription regulator		-1.5		0.00243	CCL19,CCR1,GRN,Gzmb,HK3,LILRB3,NLRP3,RTP4,SPI1,TNFAIP8L2,TYROBP		Mus musculus
GATA1	0.419	transcription regulator		0.456		0.00243	ALOX5AP,ARHGAP4,CCL5,CCR1,CCR5,FYB1,IRF8,MAMDC2,PLEK,PTPN6,SP6		Mus musculus
IL23A	NA	cytokine		NA		0.00243	Ccl2,IL1B,IRF8,STAT1	142 (18)	Mus musculus
CTSS	1.279	peptidase		NA		0.00243	Ccl2,ICAM1,IL18,IL1B	95 (13)	Mus musculus
thalidomide	NA	chemical drug		-1.96	bias	0.00243	ICAM1,IL1B,ITGAM,TGFB1	133 (15)	Mus musculus
PDGF (complex)	NA	complex		1.724		0.0025	Ccl2,CXCL3,ICAM1,PLAU,TGFB1,TIMP1	161 (22)	Mus musculus
FOLR1	-0.301	transporter		NA		0.0025	ADA,ARHGDIB,Cd52,GIMAP1,OSBPL1A,ST3GAL4		Mus musculus
8-bromo-cAMP	NA	chemical reagent	Activated	2.376	bias	0.00251	ARPC1B,ASS1,Ccl2,CSF2RB,CSF3R,GUSB,IL1B,LIF,RAC2,SERPINB2,SFRP1,SPP1,STAT1,TGFB1,TIMP1,WNT2	187 (21)	Mus musculus
SMARCA4	0.066	transcription regulator		1.923	bias	0.00254	ARHGDIB,BATF,BNIP3,CCR1,CFP,COTL1,CTSS,FCGR2A,HCLS1,ICAM1,IL1B,IRF1,NOS3,OCIAD2,RAC2,SERPINB2,SPP1,TGFB1,TLR2	153 (18)	Mus musculus
ursodeoxycholic acid	NA	chemical - endogenous mammalian		0.343		0.00257	Ccl2,MAF,SPP1,TGFB1,TIMP1	138 (18)	Mus musculus
BCL2L1	-0.083	other		-1.4		0.00257	ALOX5AP,Ccl2,CXCL3,IL1B,TIMP1	130 (18)	Mus musculus
MCB-613	NA	chemical reagent		NA		0.00263	IL1B,SPP1		Mus musculus
repertaxin	NA	chemical drug		NA		0.00263	IL1B,ITGAM	96 (10)	Mus musculus
F ACTIN (complex)	NA	complex		NA		0.00263	CD86,CTSS		Mus musculus
TAK-448	NA	chemical reagent		NA		0.00263	TGFB1,TIMP1		Mus musculus
5R-hydroxytriptolide	NA	chemical drug		NA		0.00263	IRF1,STAT1		Mus musculus
N-hexanoylhomoserine lactone	NA	chemical - endogenous non-mammalian		NA		0.00263	CXCL6,IL1B		Mus musculus
SLC5A1	-0.052	transporter		NA		0.00263	Ccl2,CD86		Mus musculus
CTSC	1.253	peptidase		NA		0.00263	CXCL3,IL1B		Mus musculus
TMEM106A	1.019	other		NA		0.00263	CD86,IL1B		Mus musculus
PLA2G4E	-0.29	enzyme		NA		0.00263	IL1B,KRT6B		Mus musculus
GSDME	-0.11	transporter		NA		0.00263	Ccl2,IL1B	98 (7)	Mus musculus
RGMB	0.116	other		NA		0.00263	CXCL3,LCN2		Mus musculus
AQP11	-0.211	transporter		NA		0.00263	TGFB1,TIMP1		Mus musculus
Fendrr	NA	other		NA		0.00263	IL18,IL1B	39 (6)	Mus musculus
peptide T	NA	biologic drug		NA		0.00263	ICAM1,TGFB1		Mus musculus
HSPB2	-0.911	other		NA		0.00263	ICAM1,TGFB1	54 (5)	Mus musculus
FES	0.836	kinase		NA		0.00263	CSF3R,ITGAM	109 (6)	Mus musculus
N-3-butanoyl-DL-homoserine lactone	NA	chemical - endogenous non-mammalian		NA		0.00263	CXCL6,IL1B		Mus musculus
ABHD5	-0.038	enzyme		NA		0.00263	LORICRIN,TGM1		Mus musculus
ORM1	NA	other		NA		0.00263	IL1B,IL1RN	82 (7)	Mus musculus
BDKRB1	NA	G-protein coupled receptor		NA		0.00263	CXCL6,TGFB1	99 (11)	Mus musculus
W-54011	NA	chemical reagent		NA		0.00263	CD86,IL1B		Mus musculus
SERPINB4	NA	other		NA		0.00263	Ccl2,IL1B	115 (13)	Mus musculus
glaucocalyxin A	NA	chemical - endogenous non-mammalian		NA		0.00263	IL1B,LCN2	105 (7)	Mus musculus
SERPIND1	NA	other		NA		0.00263	Ccl2,IL1B	100 (11)	Mus musculus
Ifna4	NA	cytokine		NA		0.00263	ISG15,SIRPB1		Mus musculus
PILRA	1.561	other		NA		0.00263	Ccl2,IL1B	100 (7)	Mus musculus
fenebrutinib	NA	chemical drug		NA		0.00263	BTK,CD86	89 (7)	Mus musculus
ambroxol	NA	chemical drug		NA		0.00263	ICAM1,TGFB1	97 (12)	Mus musculus
emricasan	NA	chemical drug		NA		0.00263	CXCL3,TGFB1		Mus musculus
mibefradil	NA	chemical drug		NA		0.00263	ITGB2,SELL		Mus musculus
betaxolol	NA	chemical drug		NA		0.00263	NOS3,TGFB1	82 (7)	Mus musculus
tranexamic acid	NA	chemical drug		NA		0.00263	IL1B,PLAU	111 (12)	Mus musculus
CDX-3379	NA	biologic drug		NA		0.00263	Ccl2,LIF	97 (6)	Mus musculus
dapansutrile	NA	chemical drug		NA		0.00263	IL1B,TGFB1	111 (7)	Mus musculus
zofenopril	NA	chemical drug		NA		0.00263	Ccl2,TIMP1		Mus musculus
levonorgestrel	NA	chemical drug		NA		0.00263	LIF,NOS3	80 (7)	Mus musculus
3p-hpRNA	NA	chemical reagent		NA		0.00266	CCL5,ISG15,OAS1,STAT2	94 (7)	Mus musculus
MHC II (family)	NA	group		NA		0.00266	CD53,CTSS,IGKC,IL1B		Mus musculus
IFNE	NA	cytokine	Activated	2	bias	0.00266	CD86,ISG15,STAT1,ZBP1	111 (9)	Mus musculus
NR1I2	NA	ligand-dependent nuclear receptor		NA		0.0027	Ccl2,CXCL3,GUSB,IL18,IL1B,IL33,LCN2,NLRP3,TLR1	168 (18)	Mus musculus
CD-38 inhibitor 78c	NA	chemical reagent		NA		0.0027	GBP2,IL1B,LIF	102 (7)	Mus musculus
LRRK2	-0.052	kinase		NA		0.0027	CTSC,IL1B,MCU		Mus musculus
SP100	NA	transcription regulator		NA		0.0027	HSPB8,ICAM1,PLAU	75 (5)	Mus musculus
miR-214-3p (and other miRNAs w/seed CAGCAGG)	NA	mature microRNA		NA		0.0027	GSDMD,IL1B,NOS3		Mus musculus
GNAI3	-0.423	enzyme		NA		0.0027	CCL5,CXCL3,SPP1	136 (19)	Mus musculus
TRIM3	0.044	enzyme		NA		0.0027	CXCL3,CXCL6,IL1B	118 (10)	Mus musculus
mangiferin	NA	chemical - endogenous non-mammalian		NA		0.0027	ICAM1,NOS3,TGFB1	126 (18)	Mus musculus
GHR	0.12	transmembrane receptor		-1.131		0.00273	AIF1,Ccl2,IL1B,Serpina3g (includes others),SPP1	141 (22)	Mus musculus
MAP2K3	-0.48	kinase	Activated	2.177	bias	0.00273	ICAM1,IL1B,ISG15,PLAU,STAT1	148 (20)	Mus musculus
hemin	NA	chemical - endogenous mammalian		-1.405		0.00276	Ccl2,FTL,IL1B,IL33,SPP1,TGFB1	147 (20)	Mus musculus
HDAC1	0.121	enzyme		-1.186		0.00284	ALOX5AP,CCL5,CD4,IL1B,LCN2,PLAU,PTPN6,SERPINB2,SFRP1,SLC15A1,SPP1	147 (19)	Mus musculus
N-[N-(3,5-difluorophenacetyl-L-Ala)]-S-phenylglycine t-butyl ester	NA	chemical - protease inhibitor	Inhibited	-2.586		0.00286	Ccl2,CCL5,CLIP2,ICAM1,IL1B,SPP1,TGFB1	144 (17)	Mus musculus
COLLAGEN TYPE II (complex)	NA	complex		NA		0.00289	Ccl2,CXCL3,IL1B,IL1RN	106 (14)	Mus musculus
PDPK1	-0.18	kinase		NA		0.00289	CCR7,IL1B,SELL,SERPINB2	157 (23)	Mus musculus
I-BET-151	NA	chemical reagent		-1.982	bias	0.00289	ALOX5AP,CXCL3,CXCL6,SELPLG	107 (9)	Mus musculus
FUS-DDIT3	NA	fusion gene/product		NA		0.00289	IL1B,LCN2,SERPINB2,STAT2	115 (7)	Mus musculus
TSH (complex)	NA	complex		0.555		0.0029	Ccl2,CTSS,IL1RN,LORICRIN,NOS3	121 (14)	Mus musculus
FANCC	-0.093	other		NA		0.0029	ATP1B1,IFI44L,IL1B,OAS1,SFRP1	146 (11)	Mus musculus
RORA	-0.354	ligand-dependent nuclear receptor		1.236		0.00296	ATP1B1,BNIP3,Ccl2,CCL5,Ccl8,IL18,IL1B,LCN2,Saa3	146 (13)	Mus musculus
ADAM17	-0.273	peptidase	Activated	2.236	bias	0.00298	Ccl2,CXCL3,IRF1,LORICRIN,Saa3,SELL,SPP1	130 (16)	Mus musculus
MDM2	-0.002	enzyme		0.555		0.00304	Ccl2,IL1B,IL1RN,NSG1,SERPINB2,TIMP1	138 (17)	Mus musculus
FN1	0.992	other	Activated	2.77		0.00305	CCL5,CORO1A,CXCL3,IL1B,ITGAM,PLAU,SPP1,TGFB1,TLR2	154 (20)	Mus musculus
infliximab	NA	biologic drug		-1.342	bias	0.00308	BATF,Ccl2,FCGR2A,FCGR2B,IL1B	17 (3)	Mus musculus
NQO1	0.099	enzyme		-1.387		0.00308	CCL5,Ccl8,CCR1,CSF3R,SPI1	102 (7)	Mus musculus
GDF11	0.163	growth factor		NA		0.00308	GNG4,ICAM1,IL1B,SPP1,TGFB1	102 (11)	Mus musculus
CCBE1	0.1	other		NA		0.0031	Ccl2,IL1RN,PTPN6		Mus musculus
GSN	-0.054	other		NA		0.0031	NOS3,PLAU,TGFB1	78 (7)	Mus musculus
RYK	-0.075	kinase		NA		0.0031	BCL3,Ccl2,Serpina3g (includes others)		Mus musculus
N4BP1	0.086	enzyme		NA		0.0031	CCL5,CXCL6,IL1B	136 (12)	Mus musculus
GNA13	-0.104	enzyme		NA		0.0031	Ccl2,CXCL3,CXCL6	123 (21)	Mus musculus
TNFSF9	NA	cytokine		NA		0.0031	CCR7,CD4,ICAM1		Mus musculus
3-aminobenzamide	NA	chemical toxicant		NA		0.0031	ICAM1,IL1B,TIMP1	156 (23)	Mus musculus
V-PYRRO/NO	NA	chemical reagent		NA		0.0031	CXCL3,ICAM1,TNFRSF1B	73 (7)	Mus musculus
sodium iodate	NA	chemical reagent		NA		0.0031	IL1B,NCF1,NLRP3		Mus musculus
SKIC2	NA	enzyme		-1.982	bias	0.00314	IL33,KRT16,KRT6B,STC1		Mus musculus
CARM1	0.058	enzyme		1.982	bias	0.00314	Ccl2,CXCL3,FTL,ICAM1	143 (15)	Mus musculus
MEOX2	-0.076	transcription regulator		-0.882		0.00314	CTSS,CXCL3,CXCL6,ICAM1	114 (12)	Mus musculus
EPHA2	-0.088	kinase		0		0.00314	GRN,IL18,IL1B,IL33	130 (15)	Mus musculus
fludarabine	NA	chemical drug	Inhibited	-2		0.00314	CFB,IL1B,IRF1,STAT1	123 (12)	Mus musculus
isobutylmethylxanthine	NA	chemical toxicant		0		0.00314	Ccl2,IL1B,IL2RG,ITGB2,NOS3,STAT1,STAT2,TGFB1,TIMP1	167 (20)	Mus musculus
INHBA	1.251	growth factor		1.463		0.00314	IRF1,MAF,MAFB,PCSK6,RGS16,SERPINB2,SOX4,TIMP1,Tpsab1	114 (10)	Mus musculus
CX3CR1	0.452	G-protein coupled receptor		-1.294		0.00319	Ccl2,CXCL3,ICAM1,IL1B,Miat,MSR1,Stfa1 (includes others),TGFB1	141 (21)	Mus musculus
SP110	0.869	transcription regulator		-1.134		0.00322	BCL3,GRN,IL18,OAS1,SOX4,STAT1,TIMP1		Mus musculus
cholecalciferol	NA	chemical - endogenous mammalian		1.329		0.00322	CCL5,CD86,ITGAM,ITGB2,PLD4,SPP1,TGFB1	150 (20)	Mus musculus
rotenone	NA	chemical toxicant		-1.387		0.00327	IL1B,ITGAM,MCU,SELL,TIMP1	117 (17)	Mus musculus
SB-431542	NA	chemical reagent		-1.463		0.0033	Ccl2,Ccl7,GJB2,MAFB,SERPINB2,SPP1,TGFB1,TIMP1	135 (19)	Mus musculus
PKC (family)	NA	group		0		0.00334	CCR5,CD4,IL1B,LORICRIN,MSR1,SPP1,STC1,TGFB1,TGM1	145 (19)	Mus musculus
AKT1	0.262	kinase	Activated	2.633		0.00338	ASS1,C1QC,CCL5,Ccl8,CD4,CD86,CXCL6,LCN2,MSR1,SPP1,TIMP1	170 (19)	Mus musculus
mir-96	NA	microRNA	Activated	2		0.0034	IFI44L,ISG15,NMI,RTP4		Mus musculus
FOXA2	NA	transcription regulator		-0.905		0.00344	ADA,ASS1,ATP1B1,Ccl8,CCR5,IL33,Krt2,MAFB,OAS1,Saa3,SFRP1,SLC9A3,TGFB1,TUBB4B		Mus musculus
CRH	NA	cytokine		0.942		0.00347	CXCL6,IL18,IL1B,IL1RN,NOS3	137 (14)	Mus musculus
MYF6	-1.34	transcription regulator		0.849		0.00349	Ccl2,IL1RN,IL33,LIF,SPP1,TGFB1		Mus musculus
arachidonic acid	NA	chemical - endogenous mammalian		0.853		0.00349	CD86,IL1B,NOS3,PLAU,SPP1,TNFRSF1B	159 (19)	Mus musculus
zidovudine	NA	chemical drug		NA		0.00353	BCL3,IL1B,STAT1		Mus musculus
CAMKII (complex)	NA	complex		NA		0.00353	IL1B,IRF1,NOS3	137 (18)	Mus musculus
ORMDL3	0.108	other		NA		0.00353	ADAM8,OAS1,TGFB1		Mus musculus
IL17A DIMER (complex)	NA	complex		NA		0.00353	CCL5,IL1B,LCN2	86 (7)	Mus musculus
EREG	-1.238	growth factor		NA		0.00353	BTC,CXCL3,IL18		Mus musculus
IL21R	1.132	transmembrane receptor		NA		0.00353	CCR7,Gzmb,IGKC	92 (7)	Mus musculus
ITGA11	0.45	other		NA		0.00353	SPP1,TGFB1,TIMP1		Mus musculus
ASIP	1.104	other		NA		0.00353	ICAM1,IL1B,Sprr2a1/Sprr2a2		Mus musculus
PARP9	0.469	enzyme		NA		0.00353	IRF1,ISG15,STAT1	117 (13)	Mus musculus
P2RX7	0.037	ion channel		NA		0.00353	IL1B,NLRP3,TGFB1	136 (23)	Mus musculus
dipyridamole	NA	chemical drug		NA		0.00353	SPP1,TGFB1,TIMP1	80 (7)	Mus musculus
retinol	NA	chemical drug		NA		0.00353	LCN2,Saa3,TGFB1	87 (7)	Mus musculus
zeaxanthin dipalmitate	NA	chemical - endogenous non-mammalian		-1.134	bias	0.00362	ADAMTS1,BCL3,Ccl2,CTSC,LGALSL,LIF,SP6		Mus musculus
MAPK8	-0.059	kinase	Activated	2.613		0.00364	APOD,Ccl2,CCL5,IL1B,LIF,MSR1,PLAU,TLR2	154 (16)	Mus musculus
inulin	NA	chemical - endogenous non-mammalian		NA		0.00364	IL1RN,TLR2		Mus musculus
HISTONE H2B (family)	NA	group		NA		0.00364	Ifi47,IRF1		Mus musculus
Cd209b	1.173	other		NA		0.00364	IL18,IL1B	98 (7)	Mus musculus
CALCINEURIN B (family)	NA	group		NA		0.00364	CCR5,LORICRIN		Mus musculus
triamcinolone hexacetonide	NA	chemical drug		NA		0.00364	ICAM1,IL1B		Mus musculus
ANKRD42	0.065	transcription regulator		NA		0.00364	CXCL3,IL1B		Mus musculus
poly(dG-dC)	NA	chemical reagent		NA		0.00364	ISG15,STAT1	76 (5)	Mus musculus
FLT4	0.699	transmembrane receptor		NA		0.00364	IL1B,NOS3	90 (7)	Mus musculus
dolutegravir	NA	chemical drug		NA		0.00364	IL1B,NLRP3	43 (6)	Mus musculus
SFK (family)	NA	group		NA		0.00364	ICAM1,IL1B	129 (20)	Mus musculus
SELL	2.027	transmembrane receptor		NA		0.00364	IL1B,TGFB1	93 (10)	Mus musculus
MUC2	0.298	other		NA		0.00364	IL1B,TGFB1		Mus musculus
CCDC50	NA	other		NA		0.00364	CXCL3,IL1B		Mus musculus
LRP2	NA	transporter		NA		0.00364	DAB2,NLRP3		Mus musculus
tenofovir disoproxil	NA	chemical drug		NA		0.00364	IL1B,NLRP3	43 (6)	Mus musculus
MMP13	0.866	peptidase		NA		0.00364	Ccl2,TGFB1	146 (19)	Mus musculus
P2RY4	-1.175	G-protein coupled receptor		NA		0.00364	ICAM1,TIMP1	88 (7)	Mus musculus
TBXA2R	0.371	G-protein coupled receptor		NA		0.00364	ICAM1,TGFB1	133 (13)	Mus musculus
MARCO	1.45	transmembrane receptor		NA		0.00364	CXCL3,IL1B	90 (11)	Mus musculus
TRIM14	0.559	enzyme		NA		0.00364	GBP5,ISG15		Mus musculus
SPIN1	0.058	other		NA		0.00364	IFI44L,IL1B		Mus musculus
Ear2 (includes others)	1.08	enzyme		NA		0.00364	Ccl2,IL1B		Mus musculus
Casp12	0.579	peptidase		NA		0.00364	Ccl2,IL18	43 (6)	Mus musculus
nicorandil	NA	chemical drug		NA		0.00364	NCF1,NOS3		Mus musculus
3-hydroxykynurenamine	NA	chemical - endogenous mammalian		NA		0.00364	IL1B,STAT1	86 (5)	Mus musculus
pralsetinib	NA	chemical drug		NA		0.00364	LORICRIN,TGM1	65 (4)	Mus musculus
N(1)-methylnicotinamide	NA	chemical - endogenous mammalian		NA		0.00364	Ccl2,IL1B	110 (12)	Mus musculus
anethole	NA	chemical - endogenous non-mammalian		NA		0.00364	PLAU,TIMP1	105 (7)	Mus musculus
AZD1390	NA	chemical drug		NA		0.00364	ICAM1,IL1B		Mus musculus
retroinverso ERG inhibitory peptide 2	NA	chemical reagent		NA		0.00364	ADAMTS1,ARHGDIB		Mus musculus
retroinverso ERG inhibitory peptide 1	NA	chemical reagent		NA		0.00364	ADAMTS1,ARHGDIB		Mus musculus
praliciguat	NA	chemical reagent		NA		0.00364	Ccl2,IL1B	80 (6)	Mus musculus
PG-PS 10S	NA	chemical - endogenous non-mammalian		NA		0.00364	ICAM1,ITGAM		Mus musculus
colistin	NA	biologic drug		-0.816		0.00366	APOD,CFP,NRIP1,SDC3,SOX4,SPP1		Mus musculus
1,25-dihydroxyvitamin D	NA	chemical drug		-0.468		0.00367	BNIP3,FGF23,SPI1,TLR1,TLR2		Mus musculus
taurochenodeoxycholate	NA	chemical - endogenous mammalian		1.342		0.00367	APOD,CCL5,CXCL3,CXCL6,STC1		Mus musculus
monocrotaline	NA	chemical toxicant		0.9		0.00367	Ccl2,CCL5,IL1B,NOS3,SPP1	111 (14)	Mus musculus
TLR8	1.257	transmembrane receptor		1.993	bias	0.00368	Ccl2,CCR7,CD86,IL1B	117 (18)	Mus musculus
MERTK	0.128	kinase		-0.176		0.00368	FCGR3A/FCGR3B,HDC,IL18,IL1B	92 (7)	Mus musculus
ISG15	1.087	other		-1.091		0.00368	CTSS,LGALS3BP,OAS1,TIMP1		Mus musculus
YAP/TAZ (family)	NA	group		-1.987		0.00368	HLA-DMB,IL1B,ISG15,PSMB10		Mus musculus
dimethyl fumarate	NA	chemical drug		-1.987		0.00368	CCR7,CD86,IL1B,SPP1	135 (14)	Mus musculus
WNT3A	0.479	cytokine		1.285		0.00382	ADAMTS4,ATP1B1,Ccl2,CCL5,CXCL3,ENG,IL1B,Irgm1,LCN2,LRRC32,SOX4,TGFB1	158 (21)	Mus musculus
CXCL8	NA	cytokine		1.506		0.00382	CXCL3,ICAM1,IL1B,ITGAM,ITGB2,SELL	140 (20)	Mus musculus
glycodeoxycholic acid	NA	chemical - endogenous mammalian		1.342		0.00388	APOD,CCL5,CXCL3,CXCL6,STC1		Mus musculus
PRO-INFLAMMATORY CYTOKINE (family)	NA	group		NA		0.00388	ASS1,ICAM1,LCN2,TIMP1,TLR2	147 (18)	Mus musculus
MAP2K6	-0.131	kinase		0.927	bias	0.00388	Ccl2,CD86,ISG15,PLAU,STAT1	124 (18)	Mus musculus
PLG	NA	peptidase	Activated	2.219	bias	0.00388	FCGR2B,IL1B,PLAU,RAC2,VAV1	151 (21)	Mus musculus
dopamine	NA	chemical - endogenous mammalian	Inhibited	-2.121		0.00389	ATP1A1,CCL19,Ccl2,CCL5,Ccl7,CXCL3,IL1B,NCF1	128 (21)	Mus musculus
SMAD1	0.325	transcription regulator		NA		0.00397	CXCL3,ICAM1,IRF1,SPP1	148 (16)	Mus musculus
FYN	0.249	kinase		1.964		0.00397	Ccl2,DAB1,IL1B,NLRP3	118 (17)	Mus musculus
HDAC6	0.097	transcription regulator		1		0.00397	ADAMTS1,ICAM1,PLAU,TGFB1	147 (20)	Mus musculus
CIAP (family)	NA	group		NA		0.00399	Ccl2,CCL5,IL1B	123 (11)	Mus musculus
IL1F10	-0.427	cytokine		NA		0.00399	IL1B,NLRP3,TGFB1	87 (11)	Mus musculus
IL36B	-1.014	cytokine		NA		0.00399	CD86,IL18,IL1B	104 (12)	Mus musculus
SETX	-0.153	enzyme		NA		0.00399	ALOXE3,KRT16,KRT6B		Mus musculus
SERPINA3	1.863	other		NA		0.00399	Ccl2,ICAM1,IL18	147 (24)	Mus musculus
HAS2	0.053	enzyme		NA		0.00399	Ccl2,TGFB1,TIMP1	87 (7)	Mus musculus
ANGPTL4	0.644	other		NA		0.00399	CXCL3,NLRP3,STAT1		Mus musculus
CYP7A1	NA	enzyme		NA		0.00399	Ccl2,IL1B,TIMP1	116 (11)	Mus musculus
chelerythrine	NA	chemical drug		NA		0.00399	Ccl2,CXCL3,ICAM1	130 (19)	Mus musculus
Ni2+	NA	chemical reagent		NA		0.00399	CXCL3,CXCL6,ICAM1	118 (11)	Mus musculus
nickel	NA	chemical toxicant		NA		0.00399	CD86,ICAM1,IL1RN	111 (13)	Mus musculus
kanamycin A	NA	chemical drug		-0.816		0.004	APOD,CFP,NRIP1,SDC3,SOX4,SPP1		Mus musculus
METTL3	-0.038	enzyme		-0.188		0.00402	Ccl2,CCR1,ICAM1,IL1B,ISG15,ITGAM,NLRP3,TIMP1	177 (21)	Mus musculus
ciprofibrate	NA	chemical drug		0.478		0.00405	ADAMTS1,HAL,ICAM1,LCN2,LGALS3BP,Saa3,TRPV2	81 (7)	Mus musculus
glycocholic acid	NA	chemical - endogenous mammalian		1.342		0.0041	APOD,CCL5,CXCL3,CXCL6,STC1		Mus musculus
NHERF1	NA	transporter	Activated	2		0.00428	CCL5,CXCL3,CXCL6,IL33	128 (16)	Mus musculus
Srgn	0.897	other	Activated	2	bias	0.00428	Gzmb,IL1B,Irgm1,ITGAM		Mus musculus
tripterine	NA	chemical - endogenous non-mammalian		-1.969		0.00428	CFB,CXCL6,ICAM1,IL1B	106 (13)	Mus musculus
INSR	-0.094	kinase		0.183		0.00432	ATP1A1,ATP1B1,Ccl2,Ccl7,Ccl8,CORO1A,FCGBP,GRN,Gzmb,Iigp1,IL1B,LCP1,MARCKSL1,NOS3,RGS16,TGFB1,TLR2	134 (22)	Mus musculus
BCL2	0.165	transporter		0.737		0.00436	AIF1,BNIP3,Gzmb,ICAM1,IL1B,TIMP1	161 (20)	Mus musculus
RHOA	0.019	enzyme		1.293		0.00436	ICAM1,IL1B,IRF1,NOS3,PLAU,TGFB1	144 (17)	Mus musculus
ARID1A	0.102	transcription regulator		-1.26		0.00445	Ccl2,CXCL3,DAB2,ENG,ICAM1,IL18,IL1B,IRF1,KRT16,KRT6B,LRRC32,OCIAD2,PLAU,SELPLG,TGFB1	167 (21)	Mus musculus
TASL	0.692	enzyme		NA		0.00449	CCL5,GBP5,MAFB		Mus musculus
COMMD1	0.033	transporter		NA		0.00449	BNIP3,STAT1,TLR1		Mus musculus
DMH1	NA	chemical reagent		NA		0.00449	CCL5,IL18,SPP1		Mus musculus
aphidicolin	NA	chemical toxicant		NA		0.00449	IFI44L,OAS1,STAT1	134 (12)	Mus musculus
zymosan A	NA	biologic drug		NA		0.00449	Ccl2,CD86,IL1B	106 (13)	Mus musculus
glycyrrhetinic acid	NA	chemical drug		NA		0.00449	ATP1A1,ATP1B1,ICAM1	68 (5)	Mus musculus
nifedipine	NA	chemical drug		-1.264		0.00457	Ccl2,FGF23,IL1B,NOS3,SERPINB2	122 (20)	Mus musculus
lithocholic acid	NA	chemical - endogenous mammalian		-1.004		0.0046	CD86,GRN,IL1B,TGFB1	128 (20)	Mus musculus
POSTN	0.275	other		1.067		0.0046	ADAMTS4,Ccl2,SPP1,TGFB1	144 (17)	Mus musculus
TCF4	0.169	transcription regulator		1.342		0.00463	ADA,ADAMTS9,ARHGAP4,BNIP3,CSF3R,IL1B,IL4I1,SELL,Serpina3g (includes others),STAT2,TREX1,ZBP1		Mus musculus
VHL	0.279	transcription regulator		0.651		0.00468	AIF1,BNIP3,DAB2,FTL,GNG4,Gzmb,MAF		Mus musculus
SSTR2	NA	G-protein coupled receptor		0.277	bias	0.00475	BTC,HDC,ICAM1,IL18,RGS16,TLR2		Mus musculus
SREBF2	-0.17	transcription regulator		0.128		0.00475	CYP4F2,ICAM1,IRF1,NLRP3,OAS1,STAT2	81 (7)	Mus musculus
TRANSCRIPTION FACTOR (family)	NA	group		NA		0.00482	GJB2,IRF8		Mus musculus
GSK583	NA	chemical drug		NA		0.00482	IL1B,ISG15	94 (10)	Mus musculus
saponaria officinalis extract, hexane sub-fraction 1	NA	chemical reagent		NA		0.00482	CD86,IL1B		Mus musculus
MCU	-0.553	ion channel		NA		0.00482	IL1B,TGFB1	129 (22)	Mus musculus
cyanidin 3-O-glucoside	NA	chemical - endogenous non-mammalian		NA		0.00482	CCL5,IL1B	116 (14)	Mus musculus
ANKS6	0.481	other		NA		0.00482	Ccl2,IL1B		Mus musculus
HDGF	-0.176	growth factor		NA		0.00482	IL1B,TGFB1		Mus musculus
isocoumarin NM-3	NA	chemical drug		NA		0.00482	Ccl2,TGFB1		Mus musculus
iguratimod	NA	chemical drug		NA		0.00482	Ccl2,CXCL3	115 (14)	Mus musculus
ADI PEG20	NA	biologic drug		NA		0.00482	ASS1,CXCL3		Mus musculus
PPP4C	0.185	phosphatase		NA		0.00482	CCL5,ISG15	111 (13)	Mus musculus
U1 SNRNP (complex)	NA	complex		NA		0.00482	CCL5,LY9		Mus musculus
PAIP1	0.03	translation regulator		NA		0.00482	IL18,IL1RN		Mus musculus
IRAK1/4 inhibitor I	NA	chemical drug		NA		0.00482	IL1B,NLRP3	87 (7)	Mus musculus
HADHA	-0.096	enzyme		NA		0.00482	Ccl2,IL1B	71 (7)	Mus musculus
FEM1A	-0.477	transcription regulator		NA		0.00482	Ccl2,IL1B	95 (11)	Mus musculus
CARD8	NA	other		NA		0.00482	IL1B,OAS1		Mus musculus
EIF2AK1	0.035	kinase		NA		0.00482	HSPB8,IL1B		Mus musculus
APCS	NA	other		NA		0.00482	FCGR2A,FCGR2B		Mus musculus
LPA	NA	other		NA		0.00482	ICAM1,SERPINB2		Mus musculus
Tpi(6)-Leu(13)-psi(CH2NH)-Leu(14)-bombesin (6-14)	NA	chemical reagent		NA		0.00482	IL33,ITGAM		Mus musculus
FZD5	0.084	G-protein coupled receptor		NA		0.00482	IL1B,SPP1		Mus musculus
PIGR	-0.231	transporter		NA		0.00482	CD86,TGFB1	67 (4)	Mus musculus
AQP4	-0.53	transporter		NA		0.00482	HK3,IL1B		Mus musculus
tubastatin A	NA	chemical reagent		NA		0.00482	ICAM1,NOS3		Mus musculus
CCL-34	NA	chemical reagent		NA		0.00482	CD4,ITGAM		Mus musculus
Gm20703	NA	other		NA		0.00482	GBP5,IL1B		Mus musculus
ONO 1301	NA	chemical reagent		NA		0.00482	CD86,ICAM1		Mus musculus
benzoic acid	NA	chemical - endogenous mammalian		NA		0.00482	IL1B,ITGAM	84 (7)	Mus musculus
JNJ-39933673	NA	chemical reagent		NA		0.00482	Ccl2,SPP1		Mus musculus
palmitoyl-Cys((RS)-2,3-di(palmitoyloxy)-propyl)-Ala-Gly-OH	NA	chemical reagent		NA		0.00482	ICAM1,TLR2	90 (7)	Mus musculus
8-(4-sulfophenyl)theophylline	NA	chemical reagent		NA		0.00482	TGFB1,TIMP1		Mus musculus
dihydrotestosterone	NA	chemical - endogenous mammalian		1.711		0.00488	ADAMTS1,AIF1,APOD,FTL,GJB2,GPRIN2,GRN,IL17RB,MAF,NCF1,NOS3,PHF21A,PLAU,SDC3,SLC2A5,SLC7A7,SPP1,TP53INP2	142 (16)	Mus musculus
CALR	0.199	transcription regulator		NA		0.00494	Ccl2,CXCL3,ICAM1,TGFB1	134 (18)	Mus musculus
FOXO4	-0.254	transcription regulator	Inhibited	-2.433		0.00495	BNIP3,ITGAM,ITGB2,LCP2,SELL,TGFB1	111 (7)	Mus musculus
TNFRSF10A	0.115	transmembrane receptor		NA		0.00503	CD4,IL17RB,ITGAM	94 (7)	Mus musculus
ADAMTS12	0.013	peptidase		NA		0.00503	HDC,IL33,LCN2		Mus musculus
PARP2	-0.055	enzyme		NA		0.00503	CCL5,CCR5,CD86	92 (7)	Mus musculus
ammonium chloride	NA	chemical drug		NA		0.00503	ATP1A1,GRN,IL1B	116 (11)	Mus musculus
F2	NA	peptidase	Activated	2.286	bias	0.00509	ADAMTS9,BCL3,Ccl2,COTL1,CXCL3,ICAM1,IL1B,NCF1,NOS3,RAC2	125 (19)	Mus musculus
GW9662	NA	chemical reagent		-0.896		0.00516	CCL5,CD86,IL1B,LCN2,NOS3,TGFB1	145 (19)	Mus musculus
FSH (complex)	NA	complex		0.896		0.00523	ADAMTS1,BTC,CLIP1,DAB2,IL1B,IL1RN,LRRC32,NOS3,PCSK6,RGS16,STAT1,TIMP1,UPP1	168 (20)	Mus musculus
GPX1	0.263	enzyme		-0.762	bias	0.0053	Ccl2,COX4I2,CXCL3,ICAM1	143 (14)	Mus musculus
TCF7	NA	transcription regulator		NA		0.0053	CD4,IL1B,SPI1,SPP1		Mus musculus
BRAF	-0.025	kinase		NA		0.00531	ADAMTS9,AIF1L,Ccl2,CD86,CORO1A,DUSP18,ICAM1,IL1B,MAFB,PSMB10,PSMB8,SFRP1,TIMP1,TTYH3	118 (17)	Mus musculus
TCF3	0.194	transcription regulator		1.753		0.00534	ADA,ARHGAP4,CD4,IL1B,IRF1,IRF8,MAF,RGS16,SELL,Serpina3g (includes others),SPIB,TLR1,ZBP1		Mus musculus
leukotriene B4	NA	chemical - endogenous mammalian		NA		0.0056	Ccl2,IL1B,ITGAM	146 (21)	Mus musculus
ginsenoside Rb1	NA	chemical - endogenous non-mammalian		NA		0.0056	ICAM1,IL1B,NCF1	78 (9)	Mus musculus
1-palmitoyl-2-arachidonyl-sn-glycero-3-phosphorylcholine	NA	chemical - endogenous mammalian		NA		0.0056	Ccl2,CD86,ICAM1	113 (18)	Mus musculus
HSPB1	-0.637	other		NA		0.0056	Ccl2,CXCL3,IL1B	140 (21)	Mus musculus
TICAM2	1.496	other		NA		0.0056	CCL5,IL1B,IRF1	127 (13)	Mus musculus
nilvadipine	NA	chemical drug		NA		0.0056	ADA,CLEC10A,GNG4		Mus musculus
ECSIT	-0.208	transcription regulator		NA		0.0056	BCL3,IL1B,IL1RN	107 (9)	Mus musculus
FABP5	0.063	transporter		NA		0.0056	CXCL3,IL1B,Oas1b	50 (4)	Mus musculus
Gm21596/Hmgb1	0.268	transcription regulator		NA		0.0056	CXCL3,CXCL6,IL1B	109 (16)	Mus musculus
calcimycin	NA	chemical reagent	Activated	2.383		0.0056	CD86,ICAM1,IL1B,LCN2,MSR1,TLR2	135 (13)	Mus musculus
SRSF1	0.053	other		-1.342		0.00562	ADAM8,Ccl2,CXCL6,ENG,TGFB1	99 (7)	Mus musculus
PEAR1	0.41	other		-1	bias	0.00567	CRLF1,SFRP1,SPP1,TIMP1		Mus musculus
BCOR	-0.091	transcription regulator		NA		0.00567	ADAMTS1,GJB2,ISG15,STAT2		Mus musculus
EPCAM	-0.298	other		-1.192		0.00567	Ccl2,CXCL3,IL1B,IRF1	143 (19)	Mus musculus
BRD2	0.129	kinase		NA		0.00567	Ccl2,IL1B,LY9,PKIB		Mus musculus
TO-901317	NA	chemical reagent		-0.294		0.00568	ABCA5,APOD,ASS1,Ccl2,IL1B,NOS3,PSMB8,TGFB1,TIMP1	131 (19)	Mus musculus
PRKN	-0.328	enzyme		NA		0.00583	GSDMD,ICAM1,IL1B,NLRP3,SERPINB2,TNFRSF1B	152 (19)	Mus musculus
TRAF2	0.143	enzyme		0.218		0.00591	CCL5,CCR1,CXCL3,ICAM1,Serpina3g (includes others)	135 (15)	Mus musculus
EP300	0.018	transcription regulator		1.069	bias	0.00602	BTK,CCR7,CD53,CXCL3,EVL,ITGB2,KRT16,LGALS3BP,LORICRIN,MAF,RTP4,SLC15A1,TLR2,TNFAIP8L2	129 (13)	Mus musculus
ROCK (family)	NA	group		NA		0.00606	ICAM1,NOS3,SPP1,TGFB1	131 (18)	Mus musculus
IDH2	-0.044	enzyme		NA		0.00606	AW112010,Cd52,PSMB8,SOX4		Mus musculus
BAX	0.334	transporter	Activated	2	bias	0.00606	CCL5,CTSS,Oas1b,TIMP1	111 (12)	Mus musculus
NFATC1	-0.336	transcription regulator		NA		0.00607	ICAM1,IL1B,IL33,SELL,SELPLG,SPP1	174 (16)	Mus musculus
ganglioside	NA	chemical - endogenous mammalian		NA		0.00614	Ccl2,ICAM1	135 (20)	Mus musculus
C-176	NA	chemical reagent		NA		0.00614	IL1B,STING1		Mus musculus
ML-193	NA	chemical reagent		NA		0.00614	Ccl2,IL1B		Mus musculus
carnobyl iron	NA	chemical reagent		NA		0.00614	Ccl2,IL1B		Mus musculus
mefunidone	NA	chemical reagent		NA		0.00614	IL1B,TGFB1	115 (15)	Mus musculus
saikosaponin-D	NA	chemical - endogenous non-mammalian		NA		0.00614	Ccl2,IL1B		Mus musculus
MLT-827	NA	chemical - protease inhibitor		NA		0.00614	IL1B,LCN2		Mus musculus
IRF3 DIMER (complex)	NA	complex		NA		0.00614	CCL5,ISG15		Mus musculus
FCGR3A/FCGR3B	1.545	transmembrane receptor		NA		0.00614	FCGR3A/FCGR3B,SELL		Mus musculus
SELENOK	-0.112	other		NA		0.00614	CCL5,ISG15	124 (14)	Mus musculus
NLRP10	-0.705	enzyme		NA		0.00614	IL1B,NLRP3		Mus musculus
MARCHF2	0.11	enzyme		NA		0.00614	CCL5,IL1B	130 (17)	Mus musculus
HERC2	-0.161	enzyme		NA		0.00614	IL18,IL1B	39 (6)	Mus musculus
MHC I (family)	NA	group		NA		0.00614	CCL5,IL1B	104 (12)	Mus musculus
IL26	NA	cytokine		NA		0.00614	ICAM1,IL1B		Mus musculus
nicotiflorin	NA	chemical reagent		NA		0.00614	ICAM1,IL1B	87 (7)	Mus musculus
idelalisib	NA	chemical drug		NA		0.00614	SELL,TGFB1		Mus musculus
GLRX	-0.192	enzyme		NA		0.00614	CXCL3,ICAM1	87 (7)	Mus musculus
TRG	NA	other		NA		0.00614	FCER1G,IL1B		Mus musculus
EIF4EBP3	-0.655	other		NA		0.00614	CCR7,IRF8		Mus musculus
mir-873 (includes others)	NA	microRNA		NA		0.00614	Ccl2,CXCL3	87 (7)	Mus musculus
DKK2	0.096	other		NA		0.00614	Gzmb,SPP1	13 (2)	Mus musculus
Ccl6	1.501	cytokine		NA		0.00614	Ccl2,CTSS		Mus musculus
KRT16	2.67	other		NA		0.00614	KRT6B,Stfa1 (includes others)		Mus musculus
dobesilic acid	NA	chemical drug		NA		0.00614	IL1B,NCF1		Mus musculus
DES	-0.996	other		NA		0.00614	SPP1,TGFB1		Mus musculus
UBA7	0.803	enzyme		NA		0.00614	ISG15,OAS1	94 (7)	Mus musculus
ralimetinib	NA	chemical drug		NA		0.00614	CXCL6,SPP1	84 (7)	Mus musculus
TIGAR	-0.212	enzyme		NA		0.00614	Ccl2,NLRP3	87 (7)	Mus musculus
CHCHD2	-0.179	other		NA		0.00614	SPP1,TGFB1	66 (7)	Mus musculus
NCGC00186528	NA	chemical reagent		NA		0.00614	IL1B,TGFB1		Mus musculus
HA900	NA	chemical reagent		NA		0.00614	CCL5,CXCL3		Mus musculus
ivermectin	NA	chemical drug		NA		0.00614	IL1B,NLRP3	79 (7)	Mus musculus
cilostamide	NA	chemical reagent		NA		0.00614	Ccl2,ITGB2		Mus musculus
6-aminonicotinamide	NA	chemical reagent		NA		0.00614	Ccl2,Saa3	80 (7)	Mus musculus
PD 168393	NA	chemical drug		NA		0.00614	CCL5,RGS16		Mus musculus
sulfo-N-succinimidyl oleate	NA	chemical toxicant		NA		0.00614	IL1B,NLRP3	87 (7)	Mus musculus
GAST	NA	other		0.695	bias	0.00621	BTK,HDC,IL1B,SERPINB2,SLC9A3	155 (21)	Mus musculus
Cdc42	0.094	enzyme		-1.4		0.00621	Ccl2,CD86,CTSS,LIF,SPI1	84 (7)	Mus musculus
mycophenolic acid	NA	chemical drug		1.342		0.00621	CXCL3,CXCL6,IL1B,KRT6B,SERPINB2	127 (16)	Mus musculus
UTP	NA	chemical - endogenous mammalian		NA		0.00621	Ccl2,ICAM1,SPP1	122 (18)	Mus musculus
2-(4-acetoxyphenyl)-2-chloro-N-methylethylamine	NA	chemical reagent		NA		0.00621	Ccl2,CCL5,IL1B	132 (14)	Mus musculus
atractylon	NA	chemical - endogenous non-mammalian		NA		0.00621	CXCL3,ICAM1,IL1B	126 (15)	Mus musculus
SLC39A8	0.024	transporter		NA		0.00621	DAB2,FTL,GUSB		Mus musculus
CDK1	0.152	kinase		NA		0.00621	Ccl2,IL1RN,TIMP1	139 (21)	Mus musculus
JAK inhibitor I	NA	chemical drug		NA		0.00621	CXCL3,CXCL6,TIMP1	117 (11)	Mus musculus
BAY K8644	NA	chemical reagent		NA		0.00621	FGF23,IL1B,TGFB1	149 (19)	Mus musculus
geranylgeranyl pyrophosphate	NA	chemical - endogenous mammalian		NA		0.00621	ICAM1,IL1B,NOS3	128 (17)	Mus musculus
CDKN1A	-0.219	kinase		-0.475		0.0064	CXCL3,EPS8L1,GRN,ICAM1,IL18,IL1B,ITGAM,LGALS3BP,LORICRIN,MAF,TGM1	147 (20)	Mus musculus
SCN9A	NA	ion channel		NA		0.00647	ADAMTS9,BHLHA9,Ctxnd1,OSBPL1A		Mus musculus
DCN	0.443	other		-1.091		0.00647	ENG,ICAM1,IL1B,TGFB1	145 (19)	Mus musculus
salicylic acid	NA	chemical drug		-0.686		0.00647	CCL5,CUL3,IL1B,TGFB1	133 (21)	Mus musculus
PNPLA2	0.171	enzyme	Inhibited	-2.228		0.00651	Ccl2,ICAM1,IL1B,MSR1,TGFB1	121 (17)	Mus musculus
MAPK7	0.001	kinase		1.289	bias	0.00651	ADAMTS1,CXCL3,IL1B,NOS3,SERPINB2	138 (20)	Mus musculus
hydroxyurea	NA	chemical drug		1.633	bias	0.00656	CCL5,CXCL3,KRT16,NMI,OAS1,STAT1	152 (21)	Mus musculus
fulvestrant	NA	chemical drug		1.303		0.00662	Ccl2,CCL5,GJB2,ICAM1,IL1B,IRF1,SLC9A3,STC1,TGFB1,TTC9	154 (20)	Mus musculus
hydrocortisone	NA	chemical - endogenous mammalian		-0.847		0.00681	CD86,ICAM1,IL1B,ITGAM,SFRP1,TEAD4,TLR2	137 (13)	Mus musculus
FADD	0.177	other	Activated	2.236		0.00683	Ccl2,ICAM1,PSMB8,STAT1,STAT2	156 (20)	Mus musculus
shikonin	NA	chemical drug		NA		0.00686	CCL5,IL1B,TIMP1	140 (18)	Mus musculus
IFNL3	NA	cytokine		NA		0.00686	Oas1b,STAT1,TLR2		Mus musculus
entolimod	NA	biologic drug		NA		0.00686	CXCL3,IL1B,IRF1	96 (10)	Mus musculus
ELF1	-0.003	transcription regulator		NA		0.00686	CD4,FCER1G,SPI1		Mus musculus
mir-140	NA	microRNA		NA		0.00686	BNIP3,IL1B,TGFB1		Mus musculus
TRADD	0.366	other		NA		0.00686	CXCL3,ICAM1,IRF1	106 (15)	Mus musculus
HOXA7	-0.163	transcription regulator		NA		0.00686	LY86,SOX4,TGM1		Mus musculus
isoflurane	NA	chemical drug		NA		0.00686	ICAM1,ITGAM,NOS3	133 (17)	Mus musculus
irinotecan	NA	chemical drug		NA		0.00686	CCL5,IL18,IL1B	139 (19)	Mus musculus
nicotinamide-beta-riboside	NA	chemical - endogenous mammalian		-1.972	bias	0.00689	CCL5,IL1B,NLRP3,STING1		Mus musculus
RAD21	-0.12	transcription regulator		-1.103		0.00689	ATP1B1,IL1B,SOX4,TGFB1	129 (9)	Mus musculus
PD173074	NA	chemical reagent		0.447	bias	0.00716	CCR7,KRT23,LCP1,SPNS2,TRPV2		Mus musculus
OLFM4-RET	NA	fusion gene/product		0.447	bias	0.00716	CD53,CYTH4,KRT16,LY6G6C,SERPINB2		Mus musculus
COL18A1	0.44	other		-1.387	bias	0.00716	ICAM1,IL18,ITGB2,PLAU,STAT1	141 (21)	Mus musculus
FGF19	NA	growth factor		NA		0.00716	IL1RN,LCN2,RGS16,Saa3,SLC2A5		Mus musculus
CLEC4G	0.473	other		0		0.00734	Gzmb,IL1B,TGFB1,WNT2		Mus musculus
LTBR	0.383	transmembrane receptor		NA		0.00734	CCL19,Ccl2,CD86,ICAM1	121 (16)	Mus musculus
ABCA1	0.325	transporter		NA		0.00734	ABCA5,Ccl2,CXCL3,IL1B	124 (17)	Mus musculus
GROWTH HORMONE (family)	NA	group		1.969		0.00734	CCL5,ICAM1,IL1B,IRF1,Serpina3g (includes others),SPP1,STC1,TGFB1,XDH	151 (20)	Mus musculus
SPARC	-0.116	other	Activated	2.4		0.00736	CCL19,DAB1,IL1B,ISG15,STAT1,TGFB1	138 (20)	Mus musculus
SMAD3	0.145	transcription regulator	Activated	3.072		0.00742	ADAMTS1,Ccl2,CXCL3,ENG,FCGR2B,IL1B,LGALS9B,SPP1,TGFB1,TIMP1,Tpsab1	151 (18)	Mus musculus
nitrofurantoin	NA	chemical drug		1.937		0.0075	ADAMTS1,ASS1,CTSS,CXCL3,IL1B,SPP1,TIMP1		Mus musculus
JINK1/2 (family)	NA	group		NA		0.00755	Ccl2,Ccl7,IL1B	158 (20)	Mus musculus
artesunic acid	NA	chemical drug		NA		0.00755	CD4,IL1B,TGFB1	114 (11)	Mus musculus
empagliflozin	NA	chemical drug		NA		0.00755	CTSS,FTL,Iigp1		Mus musculus
NODAL	NA	growth factor		NA		0.00755	CCL5,CCR7,CD86	138 (11)	Mus musculus
FSTL1	0.198	other		NA		0.00755	Ccl2,IL1B,NLRP3	137 (23)	Mus musculus
RACK1	0.185	enzyme		NA		0.00755	CCL5,Ctla2a/Ctla2b,ISG15		Mus musculus
TAF4B	-0.026	transcription regulator		NA		0.00755	IRF1,SPP1,TGFB1		Mus musculus
MST1R	-0.074	kinase		NA		0.00755	CCL5,CXCL3,ICAM1	114 (15)	Mus musculus
chrysotile asbestos	NA	chemical toxicant		NA		0.00755	CTSS,IL1B,TIMP1	114 (11)	Mus musculus
bilirubin	NA	chemical - endogenous mammalian		NA		0.00755	Ccl2,IL1B,NLRP3	143 (18)	Mus musculus
N(G)-monomethyl-D-arginine	NA	chemical - endogenous mammalian		NA		0.00755	CXCL3,ITGB2,NOS3	115 (9)	Mus musculus
fucoidin	NA	chemical drug		NA		0.00755	CCL5,IL1B,ISG15	129 (18)	Mus musculus
heparan sulfate	NA	chemical - endogenous mammalian		NA		0.0076	CXCL3,ICAM1	128 (15)	Mus musculus
STAT1-STAT2 (complex)	NA	complex		NA		0.0076	IRF1,OAS1		Mus musculus
CLEC14A	0.251	other		NA		0.0076	Ccl2,IL1B		Mus musculus
PPT1	0.172	enzyme		NA		0.0076	Ccl2,CXCL3		Mus musculus
THAP11	0.082	transcription regulator		NA		0.0076	COTL1,LCP1		Mus musculus
PSMD14	-0.194	peptidase		NA		0.0076	BCL3,PKIB	90 (7)	Mus musculus
PF-4457845	NA	chemical drug		NA		0.0076	IL1B,LCN2		Mus musculus
LGALS8	0.201	other		NA		0.0076	CCL5,CXCL3	123 (16)	Mus musculus
PDK2	-0.602	kinase		NA		0.0076	IL1B,IRF8		Mus musculus
IL9R	1.223	transmembrane receptor		NA		0.0076	BCL3,SELL		Mus musculus
SELE	-0.416	transmembrane receptor		NA		0.0076	Ccl2,IL1B	140 (21)	Mus musculus
LUM	0.467	other		NA		0.0076	IL1B,TGFB1	95 (7)	Mus musculus
MMP19	0.561	peptidase		NA		0.0076	Ccl2,CXCL6	86 (9)	Mus musculus
DDOST	0.17	enzyme		NA		0.0076	AIF1,Ccl2		Mus musculus
NDUFS4	-0.359	enzyme		NA		0.0076	IL1B,TGFB1		Mus musculus
ADAM9	0.012	peptidase		NA		0.0076	TGFB1,TIMP1	98 (8)	Mus musculus
CD1A	NA	other		NA		0.0076	Ccl2,IL1B	80 (6)	Mus musculus
ATAD3A	0.072	other		NA		0.0076	IFI44L,ISG15	76 (5)	Mus musculus
PRKCH	-0.251	kinase		NA		0.0076	LORICRIN,TGM1		Mus musculus
cyclic guanosine monophosphate-adenosine monophosphate	NA	chemical - endogenous non-mammalian		NA		0.0076	CD86,IL1B	88 (7)	Mus musculus
acetazolamide	NA	chemical drug		NA		0.0076	GUSB,IL1B		Mus musculus
IC87114	NA	chemical drug		NA		0.0076	CCL5,ICAM1		Mus musculus
levamisole	NA	chemical drug		NA		0.0076	IL18,NOS3		Mus musculus
cortistatin A	NA	chemical reagent		NA		0.0076	IRF1,IRF8		Mus musculus
midazolam	NA	chemical drug		NA		0.0076	CD86,ITGB2	82 (7)	Mus musculus
acitretin	NA	chemical drug		NA		0.0076	KRT16,TGM1		Mus musculus
2,4-dinitrobenzenesulfonic acid	NA	chemical reagent		NA		0.0076	CD86,ICAM1		Mus musculus
CGP 42112	NA	chemical reagent		NA		0.0076	Ccl2,NOS3	105 (7)	Mus musculus
alpha-naphthoflavone	NA	chemical reagent		NA		0.0076	IL1B,Saa3	100 (7)	Mus musculus
L-N6-(1-iminoethyl)-lysine	NA	chemical reagent		NA		0.0076	ITGAM,TGFB1		Mus musculus
MAP2K4	-0.54	kinase		1.982	bias	0.0078	CCL5,CD86,PLAU,TGFB1	143 (19)	Mus musculus
MNT	0.128	transcription regulator		0	bias	0.0078	ATP1B1,BNIP3,CD53,Ms4a4c (includes others)		Mus musculus
SIAH1	-0.013	enzyme		NA		0.0078	Ccl2,CCR5,IL1B,SPP1	138 (16)	Mus musculus
verteporfin	NA	chemical drug		0.811	bias	0.0078	IL1B,IL33,TEAD4,TGFB1	72 (7)	Mus musculus
DL-fructose	NA	chemical - endogenous mammalian		NA		0.0078	IL1B,NLRP3,SLC2A5,TIMP1	67 (7)	Mus musculus
curcumin	NA	chemical drug		-1.803		0.00781	ADAMTS4,Ccl2,CCL5,CD86,CXCL3,FTL,ICAM1,IL1B,ITGAM,MARCKSL1,PLAU,TLR2	110 (17)	Mus musculus
tributyltin	NA	chemical reagent		-1		0.00792	ASS1,Fmnl1,IL33,NGEF,STAT1,STAT2		Mus musculus
BCR-ABL1	NA	fusion gene/product		0.293		0.00821	CSF2RB,CSF3R,HK3,LCN2,MSR1		Mus musculus
SLC22A5	-0.139	transporter		NA		0.00828	PLAU,STAT1,TGFB1		Mus musculus
FAT1	0.211	other		NA		0.00828	IL1B,PLAU,TGFB1	106 (11)	Mus musculus
CLEC7A	1.245	transmembrane receptor		NA		0.00828	CCR7,IL1B,IL33	152 (20)	Mus musculus
FOCAL ADHESION KINASE (family)	NA	group		NA		0.00828	ICAM1,ITGB2,SELL	113 (13)	Mus musculus
dimethyl itaconate	NA	chemical reagent		NA		0.00828	IRF1,ISG15,LCN2		Mus musculus
SPHK2	-0.002	kinase		NA		0.00828	CCL5,FGR,SPIB	66 (5)	Mus musculus
CD47	0.367	transmembrane receptor		NA		0.00828	CCL19,FTL,IL1B	35 (3)	Mus musculus
crocidolite asbestos	NA	chemical toxicant		NA		0.00828	Ccl2,LIF,SPP1	129 (15)	Mus musculus
carbenoxolone	NA	chemical toxicant		NA		0.00828	NOS3,SPP1,TIMP1		Mus musculus
arsenic	NA	chemical toxicant		NA		0.00828	CCR7,FTL,NOS3		Mus musculus
betaine	NA	chemical - endogenous mammalian		NA		0.00828	IL18,IL1B,NLRP3		Mus musculus
1810019D21Rik	0.053	other	Inhibited	-2		0.00828	ASS1,ITGB2,Mcpt8,PLAU		Mus musculus
telmisartan	NA	chemical drug		0		0.00828	CLEC10A,ICAM1,NOS3,TGFB1	127 (16)	Mus musculus
TSC2	0.013	other		-1.134		0.00849	BCL3,Ccl2,Ifi47,IL17RB,PKIB,PLAU,STAT1	124 (12)	Mus musculus
STAT5A/B (family)	NA	group		NA		0.00852	FCER1G,FCGR1A,IRF1,LCP2,MAF,TLR2	126 (9)	Mus musculus
ALOX5	0.365	enzyme	Activated	2.06		0.00858	Ccl2,Ccl7,CPA4,IFI44L,IL1B,MSR1,RASGRP4,RGS16,Saa3,SPP1,TGFB1,TGM1	156 (21)	Mus musculus
IL25	-0.986	cytokine		0.14		0.00858	Ccl2,CCL5,IL17RB,IL1B,IL33	142 (17)	Mus musculus
azoxymethane	NA	chemical toxicant		NA		0.00858	Ccl2,CXCL3,CXCL6,IL18,IL1B	117 (18)	Mus musculus
NR4A1	0.152	ligand-dependent nuclear receptor		-1.287		0.00866	APOD,Ccl2,CCL5,COX4I2,HDC,HK3,ICAM1,IL1B,MARCKSL1,NOS3	138 (18)	Mus musculus
ALB	-0.561	transporter		1.982		0.00878	Ccl2,CCL5,IL1B,TGFB1	126 (19)	Mus musculus
ETV3	-0.186	transcription regulator		NA		0.00878	IFI44L,OAS1,SPP1,STAT2		Mus musculus
manganese	NA	chemical - endogenous mammalian		-1.342		0.00897	BNIP3,ICAM1,IL1B,LCN2,TGFB1	157 (20)	Mus musculus
ZC3HAV1	0.059	other		NA		0.00904	BNIP3,LGALS3BP,NT5DC2		Mus musculus
MAC (complex)	NA	complex		NA		0.00904	IRF1,RGS16,SPP1	110 (9)	Mus musculus
ETV7	NA	transcription regulator		NA		0.00904	CFB,ICAM1,PSMB8	113 (7)	Mus musculus
ALDH1A2	0.312	enzyme		NA		0.00904	MAFB,SPP1,TIMP1	90 (7)	Mus musculus
CDK5R1	0.075	kinase		NA		0.00904	CFB,IL1B,ZBP1		Mus musculus
PYCARD	-0.183	transcription regulator		NA		0.00904	IL18,IL1B,Saa3	115 (14)	Mus musculus
CD83	0.184	transmembrane receptor		NA		0.00904	CD86,IL1B,MSR1	102 (7)	Mus musculus
B2M	0.303	transmembrane receptor		NA		0.00904	IL1B,TAPBP,TGFB1	103 (11)	Mus musculus
NFKBIZ	-0.017	transcription regulator		NA		0.00904	Ccl2,CXCL3,LCN2	117 (11)	Mus musculus
KNG1	0.403	other		NA		0.00904	IL1B,NOS3,TGFB1	149 (18)	Mus musculus
LTB4R	0.525	G-protein coupled receptor		NA		0.00904	Ccl2,CLEC10A,CXCL3	155 (15)	Mus musculus
ceramide	NA	chemical - endogenous mammalian		NA		0.00904	ICAM1,IL1B,SFRP1	126 (15)	Mus musculus
RPL13A	0.2	other	Inhibited	-2.449		0.00915	Ccl2,Ccl8,CLEC6A,CTSS,ENG,LCN2	116 (7)	Mus musculus
CAY10585	NA	chemical reagent		NA		0.00921	Ccl2,IL1B		Mus musculus
cytidylyl-3'-5'-guanosine	NA	chemical reagent		NA		0.00921	CD86,IL1B	137 (17)	Mus musculus
OLFM4	0.659	other		NA		0.00921	Ccl2,IL1B	108 (12)	Mus musculus
PARP14	0.646	enzyme		NA		0.00921	CCL5,ISG15	56 (4)	Mus musculus
Tlr13	1.455	other		NA		0.00921	CXCL3,IL1B	93 (7)	Mus musculus
HTR2B	0.964	G-protein coupled receptor		NA		0.00921	SERPINB2,TGFB1	78 (7)	Mus musculus
SFRP5	-0.463	transmembrane receptor		NA		0.00921	Ccl2,IL1B	84 (7)	Mus musculus
SARM1	-0.528	transmembrane receptor		NA		0.00921	Ccl2,CCL5	105 (11)	Mus musculus
saracatinib	NA	chemical drug		NA		0.00921	IL1B,NLRP3		Mus musculus
astragalin	NA	chemical - endogenous non-mammalian		NA		0.00921	ICAM1,IL1B	87 (7)	Mus musculus
CD53	1.238	other		NA		0.00921	SELL,TPPP3		Mus musculus
PKP2	-0.382	other		NA		0.00921	Ccl2,TGFB1		Mus musculus
SWAP70	0.458	other		NA		0.00921	CD86,ITGAM	84 (7)	Mus musculus
NCF4	0.953	enzyme		NA		0.00921	CCR1,IL1B		Mus musculus
MFAP4	-0.662	other		NA		0.00921	IL1B,TGFB1	87 (7)	Mus musculus
ATP1B1	-1.466	transporter		NA		0.00921	IL1B,OAS1	103 (11)	Mus musculus
OSTM1	0.015	other		NA		0.00921	IRF8,MAFB		Mus musculus
ENTPD1	0.01	enzyme		NA		0.00921	CD86,CXCL3	119 (15)	Mus musculus
TRPM2-AS	NA	other		NA		0.00921	IL1B,TGFB1		Mus musculus
2-[[9-isopropyl-6-[[4-(2-pyridyl)phenyl]methylamino]purin-2-yl]amino]butan-1-ol	NA	chemical drug		NA		0.00921	Ccl2,CD86		Mus musculus
S100P	NA	other		NA		0.00921	COTL1,SLC2A5		Mus musculus
XMD1150	NA	chemical drug		NA		0.00921	CTSC,IL1B		Mus musculus
Gm13288 (includes others)	NA	cytokine		NA		0.00921	CD86,IRF1	85 (6)	Mus musculus
sesamin	NA	chemical - endogenous non-mammalian		NA		0.00921	NCF1,NOS3		Mus musculus
enterolactone	NA	chemical - endogenous mammalian		NA		0.00921	IL1RN,SPP1		Mus musculus
MLI-2	NA	chemical reagent		NA		0.00921	CTSC,IL1B		Mus musculus
enoxacin	NA	chemical drug		NA		0.00921	LCP1,TCIRG1		Mus musculus
tin protoporphyrin IX	NA	chemical drug		NA		0.00921	CD86,ENG		Mus musculus
CA074-methyl ester	NA	chemical reagent		NA		0.00921	IL1B,NLRP3	43 (6)	Mus musculus
Z-DEVD-FMK	NA	chemical - protease inhibitor		NA		0.00921	CXCL3,FCER1G		Mus musculus
GAPDH	-0.633	enzyme		-1.964		0.00929	FCER1G,OAS1,SPP1,STAT1	76 (7)	Mus musculus
HIC1	0.14	transcription regulator		-0.152		0.00929	LCN2,LIF,SPP1,TRIM16		Mus musculus
N-[2,2,2-trichloro-1-(2-naphthylamino)ethyl]-2-furamide	NA	chemical reagent	Inhibited	-2	bias	0.00929	IL2RG,MAF,TGFB1,VAV1		Mus musculus
SOX11	-1.193	transcription regulator		0.57	bias	0.0093	ADAMTS4,CCL5,CD86,FNDC9,LGALS9B,SPIB,STAT1		Mus musculus
DSCAM	NA	other		-0.447		0.00936	ARHGAP4,DAB1,NGEF,NRCAM,SFRP1		Mus musculus
RHO	-0.948	G-protein coupled receptor		NA		0.00958	Bst2,CSF2RB,CTSS,HCLS1,LCN2,P2RY13,TGFB1		Mus musculus
POU5F1	NA	transcription regulator		0.505		0.00958	BNIP3,CCL5,CXCL3,LORICRIN,Oasl2,PCSK6,SPP1,Sprr2a1/Sprr2a2,Tdh,TEAD4,TGFB1,TGM1	132 (13)	Mus musculus
FLCN	0.042	other		-1.633	bias	0.00981	ADAMTS1,CTSC,ENG,ICAM1,LCP1,NOS3	147 (19)	Mus musculus
AKT2	-0.049	kinase		1.067		0.00983	Ccl2,IL1B,TGFB1,TIMP1	139 (18)	Mus musculus
advanced glycation end-products	NA	chemical - endogenous mammalian		NA		0.00983	IL1B,NLRP3,SPP1,TGFB1	151 (20)	Mus musculus
4-hydroxynonenal	NA	chemical toxicant		0		0.00983	ICAM1,IL18,IL1B,TGFB1	134 (20)	Mus musculus
N(1)-acetylphenylhydrazine	NA	chemical reagent		NA		0.00985	LILRB3,P2RY13,STAT1		Mus musculus
steam-processed polygonatum sibiricum polysaccharide	NA	chemical reagent		NA		0.00985	LILRB3,P2RY13,STAT1		Mus musculus
fluoromethyl 2,2-difluoro-1-(trifluoromethyl)vinyl ether	NA	chemical toxicant		NA		0.00985	Ccl2,SPP1,TIMP1		Mus musculus
3M-011	NA	chemical reagent		NA		0.00985	CD86,ISG15,STAT1	135 (16)	Mus musculus
mir-31 (includes others)	NA	microRNA		NA		0.00985	KRT16,NOS3,SPP1		Mus musculus
EGLN3	-0.405	enzyme		NA		0.00985	Ccl2,IL1B,NOS3	133 (16)	Mus musculus
miR-155-5p (miRNAs w/seed UAAUGCU)	NA	mature microRNA	Inhibited	-2.593	bias	0.00986	Ccl2,CXCL3,IL1B,MAF,MAFB,SPI1,STAT1	149 (17)	Mus musculus
SORL1	0.203	transporter	Activated	2.646	bias	0.0102	CD4,ENG,ICAM1,PLAU,SFRP1,TGFB1,WNT2		Mus musculus
IHH	NA	enzyme		0.44		0.0102	BTC,Ccl2,CD72,IL18,SPP1		Mus musculus
chloroquine	NA	chemical drug		-0.714		0.0102	ATP1A1,CCL5,CD86,GRN,IL1B		Mus musculus
3-methyladenine	NA	chemical toxicant		1.127		0.0104	CD86,IL1B,IL33,TGFB1		Mus musculus
vismodegib	NA	chemical drug		-0.152		0.0104	Ccl2,IL18,IL1B,IL33		Mus musculus
NFIC	-0.157	transcription regulator		1.633	bias	0.0105	IL1RN,ITGB2,LGALS3BP,RGS16,TGFB1,TIMP1		Mus musculus
KLF3	-0.265	transcription regulator		0.563		0.0106	BCL3,CFP,CTSC,CXCL3,IL18,IL1RN,LILRB3,SELL,TREX1,TYROBP,VAV1		Mus musculus
PAX5	1.15	transcription regulator		NA		0.0106	BTK,CD72,HK3,LCP2,Mcpt8		Mus musculus
MALT1	0.062	peptidase		NA		0.0107	CXCL3,IL1B,LCN2		Mus musculus
EFEMP1	1.338	enzyme		NA		0.0107	CFB,CFP,ITGAM		Mus musculus
SOST	NA	other		NA		0.0107	Ccl2,IL1B,NKD2		Mus musculus
VE-821	NA	chemical reagent		NA		0.0107	CCL5,CXCL3,ITGAM		Mus musculus
beraprost	NA	chemical drug		NA		0.011	CD86,IL1B		Mus musculus
clobetasol propionate	NA	chemical drug		NA		0.011	CD86,ICAM1		Mus musculus
icilin	NA	chemical reagent		NA		0.011	Ccl2,IL1B		Mus musculus
teriflunomide	NA	chemical drug		NA		0.011	ICAM1,IL1B		Mus musculus
tectorigenin	NA	chemical - endogenous non-mammalian		NA		0.011	ICAM1,IL1B		Mus musculus
highly active antiretroviral therapy	NA	chemical drug		NA		0.011	CCR5,CD4		Mus musculus
TCIRG1	0.561	enzyme		NA		0.011	CD86,SELL		Mus musculus
CLEC1B	0.129	transmembrane receptor		NA		0.011	LCP2,SPP1		Mus musculus
CCDC88A	0.585	other		NA		0.011	CXCL3,IL1B		Mus musculus
ABCA4	0.113	transporter		NA		0.011	CFB,CFP		Mus musculus
DEPTOR	0.113	other		NA		0.011	CCL5,ICAM1		Mus musculus
GPR68	0.826	G-protein coupled receptor		NA		0.011	CCR7,FGF23		Mus musculus
isoleucine	NA	chemical - endogenous mammalian		NA		0.011	Ccl2,CXCL3		Mus musculus
ALOX12	-0.077	enzyme		NA		0.011	CXCL3,NOS3		Mus musculus
CST3	0.32	other		NA		0.011	IL1B,IRF8		Mus musculus
MED14	0.133	transcription regulator		NA		0.011	IRF8,ISG15		Mus musculus
PTGIR	0.659	G-protein coupled receptor		NA		0.011	Ccl2,IL1B		Mus musculus
MSLN	NA	other		NA		0.011	CCL19,CCR7		Mus musculus
IL17RB	-1.012	transmembrane receptor		NA		0.011	Ccl2,TGFB1		Mus musculus
COPA	-0.05	transporter		NA		0.011	IL1B,ISG15		Mus musculus
RGFP966	NA	chemical reagent		NA		0.011	IL18,IL1B		Mus musculus
PDE10A	-0.452	enzyme		NA		0.011	Ccl2,IL1B		Mus musculus
MOGAT1	-0.367	enzyme		NA		0.011	Ccl2,TIMP1		Mus musculus
ITGA3	-0.242	other		NA		0.011	DAB1,PLAU		Mus musculus
ITGB8	0.24	other		NA		0.011	RAC2,TGFB1		Mus musculus
telaglenastat	NA	chemical drug		NA		0.011	ICAM1,ITGB2		Mus musculus
KU-60019	NA	chemical drug		NA		0.011	Ccl2,IL1B		Mus musculus
pentylenetetrazol	NA	chemical drug		NA		0.011	IL1B,TIMP1		Mus musculus
LINC02574	NA	other		NA		0.011	ISG15,OAS1		Mus musculus
STAR	-0.275	transporter	Inhibited	-2		0.011	CCL5,CD86,LCN2,SPP1		Mus musculus
SIAH2	-0.256	transcription regulator		NA		0.011	Ccl2,CCR5,IL1B,SPP1		Mus musculus
MSC	-0.093	transcription regulator		-1		0.011	IFI44L,IL17RB,SELL,SPP1		Mus musculus
Sn50 peptide	NA	chemical toxicant		-1.086	bias	0.011	Ccl2,ICAM1,IL1B,STC1		Mus musculus
RRAS2	-0.102	enzyme		1.633	bias	0.0112	IFI44L,IL18,PLAU,RGS16,RTP4,SELPLG		Mus musculus
FGF2	-0.057	growth factor		1.893		0.0113	BNIP3,Ccl2,CXCL6,FGF23,ICAM1,IL1B,NOS3,PLAU,SFRP1,SPP1,ST3GAL4,TEAD4,TGFB1,TIMP1		Mus musculus
9,10-dimethyl-1,2-benzanthracene	NA	chemical toxicant		NA		0.0115	BTC,CXCL3,IL1B,LORICRIN,TGFB1		Mus musculus
IKK (complex)	NA	complex		NA		0.0116	CCL5,ICAM1,IL1B		Mus musculus
GATA2-AS1	NA	other		NA		0.0116	BNIP3,IL1B,NOS3		Mus musculus
MAOA	-0.051	enzyme		NA		0.0116	CCL5,IL1B,TGFB1		Mus musculus
S1PR1	0.454	G-protein coupled receptor		NA		0.0116	ICAM1,MAF,NLRP3		Mus musculus
abemaciclib	NA	chemical drug		NA		0.0116	APOD,ISG15,LIF		Mus musculus
ORAI1	-0.115	ion channel		1.491		0.012	AIF1,ATP1B1,Ccl2,CXCL3,IL33		Mus musculus
GSTO1	0.294	enzyme		-0.762		0.0122	LMO7,PKIB,SOX4,STAT1		Mus musculus
amlexanox	NA	chemical drug	Inhibited	-2	bias	0.0122	C1R,CLEC10A,IL33,Saa3		Mus musculus
RXRB	0.268	ligand-dependent nuclear receptor		NA		0.0124	Ccl8,CD86,CTSS,IL1B,LCN2,PHF11,SPP1		Mus musculus
MUC1	NA	other		1.513		0.0124	CD86,ISG15,PLAU,STAT1,STING1,UPP1		Mus musculus
PELP1	0.238	other		NA		0.0124	ADA,ASS1,DAB2,GJB2,IL1B,LCP1		Mus musculus
palbociclib	NA	chemical drug		1.311		0.0125	IL1B,ISG15,LIF,OAS1,TAPBP		Mus musculus
CpG ODN 2216	NA	chemical reagent		NA		0.0125	CD86,IL1B,STAT1		Mus musculus
andrographolide	NA	chemical drug		NA		0.0125	ICAM1,IL1B,TIMP1		Mus musculus
vinblastine	NA	chemical drug		NA		0.0125	CCL5,CD86,IL1B		Mus musculus
docosahexaenoic acid	NA	chemical drug		-1.933		0.0127	Ccl2,CD86,IL1B,NOS3,TGFB1,TIMP1,TNFRSF1B		Mus musculus
ritonavir	NA	chemical drug		NA		0.0128	ATP10B,CYP4F2,GBP2,ICAM1,IL1B,NOS3		Mus musculus
H-151	NA	chemical reagent		NA		0.0128	CCL5,IL1B		Mus musculus
CXCL6	3.602	cytokine		NA		0.0128	IL1B,IL33		Mus musculus
ACTIN (family)	NA	group		NA		0.0128	IL18,IL1B		Mus musculus
BPIFA1	NA	other		NA		0.0128	CXCL3,IL1B		Mus musculus
EEF1A2	-0.912	translation regulator		NA		0.0128	ITGB2,NCF1		Mus musculus
KCNN4	0.57	ion channel		NA		0.0128	CCL5,IL1B		Mus musculus
LINC00624	NA	other		NA		0.0128	ISG15,TAPBP		Mus musculus
mir-127	NA	microRNA		NA		0.0128	CLEC10A,IL1B		Mus musculus
RB1CC1	-0.155	other		NA		0.0128	CCL5,SPP1		Mus musculus
PDE4B	0.151	enzyme		NA		0.0128	CCL5,ITGB2		Mus musculus
DGKZ	0.04	kinase		NA		0.0128	CCL5,IL1B		Mus musculus
CALCB	NA	other		NA		0.0128	NOS3,SPI1		Mus musculus
B4GALNT1	0.592	enzyme		NA		0.0128	C1QC,IL1B		Mus musculus
GHSR	NA	G-protein coupled receptor		NA		0.0128	IL1B,TCIRG1		Mus musculus
PIM3	-0.029	kinase		NA		0.0128	IL1B,SELL		Mus musculus
LETMD1	-0.049	other		NA		0.0128	IL1B,IRF1		Mus musculus
PON1	0.3	phosphatase		NA		0.0128	ICAM1,MSR1		Mus musculus
SPINT2	0.006	other		NA		0.0128	PLAU,TGFB1		Mus musculus
FTH1	0.208	enzyme		NA		0.0128	CD86,FTL		Mus musculus
1-trifluoromethoxyphenyl-3-(1-propionylpiperidine-4-yl)urea	NA	chemical reagent		NA		0.0128	IL1B,IL33		Mus musculus
DUSP14	-0.16	phosphatase		NA		0.0128	Ccl7,IL18		Mus musculus
NDP	-0.294	growth factor		NA		0.0128	LIF,NDUFA4L2		Mus musculus
brusatol	NA	chemical reagent		NA		0.0128	CCL5,ICAM1		Mus musculus
6-aminopyrazolopyrimidine derivative compound II	NA	chemical drug		NA		0.0128	ISG15,Oasl2		Mus musculus
iodoacetic acid	NA	chemical toxicant		NA		0.0128	IL1B,TGFB1		Mus musculus
abscisic acid	NA	chemical - endogenous non-mammalian		NA		0.0128	Ccl2,NOS3		Mus musculus
RV 538	NA	chemical reagent		NA		0.0128	ICAM1,IL1B		Mus musculus
L-lactic acid	NA	chemical - endogenous mammalian		NA		0.0128	Ccl2,IL1B		Mus musculus
oxonic acid	NA	chemical drug		NA		0.0128	Ccl2,ICAM1		Mus musculus
ferric chloride	NA	chemical toxicant		NA		0.0128	FTL,PLAU		Mus musculus
poly-L-lysine	NA	chemical reagent		NA		0.0128	IL1RN,ITGAM		Mus musculus
tetrathiomolybdate	NA	chemical drug		NA		0.0128	ITGAM,TIMP1		Mus musculus
cyclomaltodextrin	NA	chemical drug		NA		0.0128	CXCL3,IL1B		Mus musculus
S-equol	NA	chemical drug		NA		0.0128	CD86,NOS3		Mus musculus
THRA	-0.029	ligand-dependent nuclear receptor		0.655		0.0129	Ccl2,CXCL3,ENG,IL1B,IRF1,NCF1,NLRP3,TGFB1		Mus musculus
NRG1	NA	growth factor		1.303		0.0131	BNIP3,CXCL6,DAB2,ITGAM,ITGB2,MAF,MSR1,PLAU,SOX4		Mus musculus
BMP4	0.2	growth factor		1.134		0.0131	CCL19,CCR7,ENG,KRT23,LCP1,SPI1,SPIB,SPNS2,TGFB1,TRPV2		Mus musculus
ADRB (family)	NA	group		-1.633		0.0132	ADAMTS4,BNIP3,Ccl2,CLEC4D,ICAM1,Stfa3		Mus musculus
LIF	1.594	cytokine	Activated	2.204		0.0132	BATF,BCL3,Ccl2,IL1B,IRF1,NMI,SPP1,TIMP1		Mus musculus
dimethyl n-oxalyl-glycine	NA	chemical reagent		0.239	bias	0.0132	ADA,ATP1B1,BNIP3,CORO1A,COX4I2,FTL,SPNS2,STC1		Mus musculus
FOXO3	-0.094	transcription regulator		-1.884		0.0133	ASS1,BNIP3,ITGAM,ITGB2,LCN2,LCP2,NOS3,PLAU,SELL,TGFB1,TNFRSF1B		Mus musculus
TEAD (family)	NA	group		NA		0.0135	HLA-DMB,ISG15,PSMB10		Mus musculus
LILRB4	1.576	other		NA		0.0135	CSF3R,Gzmb,IL1B		Mus musculus
ING1	0.043	transcription regulator		NA		0.0135	CCL5,SPP1,TPPP		Mus musculus
BECN1	-0.023	other		NA		0.0135	CCL5,IL1B,SPP1		Mus musculus
PARK7	-0.136	enzyme		NA		0.0135	Ccl2,ICAM1,IL1B		Mus musculus
TUG1	NA	other		NA		0.0135	Ccl2,CXCL3,IL1B		Mus musculus
betulinic acid	NA	chemical drug		NA		0.0135	NOS3,PTPN6,TIMP1		Mus musculus
TNFRSF8	NA	transmembrane receptor		-1		0.0135	CCR7,CTSC,GBP2,LCP2		Mus musculus
[truncated: 2,685 more rows]
