# Supplementary material for: Peromyscus leucopus, Mus musculus, and humans have distinct transcriptomic responses to larval Ixodes scapularis bites
Source: Infect Immun. 2025 Mar 11;93(4):e00065-25. doi: 10.1128/iai.00065-25 (PMC11977304; doi:10.1128/iai.00065-25)
Supplement: Table S3 — DESeq2 analysis of human gene expression following larval tick bite. Data contain two analyses: pre- and post-tick placement and good (>20 fed ticks) vs bad (<10 fed ticks) feeding. [file iai.00065-25-s0005.xlsx]

## Sheet: S3 Human Diff Gene Expression
Gene	baseMean	log2FoldChange	lfcSE	stat	pvalue	padj	contrast
TSPAN6	191.92	-0.322465	0.176305	-1.82902	0.0673964	0.191445	Pre vs Post
TNMD	43.9937	-1.10381	0.539339	-2.0466	0.040697	0.135723	Pre vs Post
DPM1	325.452	-0.0487284	0.107371	-0.45383	0.649951	0.802131	Pre vs Post
SCYL3	367.114	-0.0341024	0.0653776	-0.521623	0.601933	0.768627	Pre vs Post
C1orf112	115.135	0.155649	0.117406	1.32574	0.184926	0.373258	Pre vs Post
FGR	143.433	2.18632	0.379317	5.76384	8.22e-09	1.32e-06	Pre vs Post
CFH	5175.38	-0.202447	0.208437	-0.971263	0.331418	0.53809	Pre vs Post
FUCA2	406.29	0.32805	0.164126	1.99876	0.0456339	0.146483	Pre vs Post
GCLC	496.43	-0.0850107	0.105176	-0.808273	0.418934	0.620304	Pre vs Post
NFYA	319.234	0.196295	0.100144	1.96013	0.0499809	0.155696	Pre vs Post
STPG1	75.1731	-0.417826	0.150336	-2.77929	0.00544785	0.0334197	Pre vs Post
NIPAL3	592.886	-0.213973	0.116071	-1.84346	0.065262	0.187346	Pre vs Post
LAS1L	350.788	-0.0862298	0.134571	-0.640776	0.521668	0.707007	Pre vs Post
ENPP4	236.326	0.298431	0.167339	1.78339	0.0745234	0.20458	Pre vs Post
SEMA3F	600.866	-0.224062	0.205715	-1.08919	0.276072	0.481494	Pre vs Post
CFTR	172.234	-0.277307	0.352084	-0.787615	0.430922	0.63042	Pre vs Post
ANKIB1	1044.9	-0.115976	0.0532114	-2.17953	0.0292921	0.10906	Pre vs Post
CYP51A1	946.481	-0.166772	0.0955077	-1.74616	0.0807826	0.216136	Pre vs Post
KRIT1	466.299	-0.057313	0.075811	-0.755999	0.44965	0.646715	Pre vs Post
RAD52	101.908	-0.0746045	0.10933	-0.682376	0.495001	0.685622	Pre vs Post
MYH16	2.80556	-0.564163	0.422917	-1.33398	0.18221	0.369577	Pre vs Post
BAD	205.385	0.165017	0.135023	1.22214	0.221654	0.41937	Pre vs Post
LAP3	1091.59	0.879885	0.221937	3.96457	7.35e-05	0.00132499	Pre vs Post
CD99	1773.58	0.0604934	0.118335	0.511206	0.609207	0.773366	Pre vs Post
HS3ST1	27.7252	1.11069	0.271564	4.08998	4.31e-05	0.000866469	Pre vs Post
AOC1	38.9996	0.495756	0.326338	1.51915	0.128725	0.295008	Pre vs Post
WNT16	425.518	-0.483049	0.232454	-2.07804	0.0377056	0.128978	Pre vs Post
HECW1	17.3515	-0.359737	0.284511	-1.2644	0.206086	0.400143	Pre vs Post
MAD1L1	236.167	0.260469	0.104314	2.49696	0.0125262	0.0595892	Pre vs Post
LASP1	1398.01	0.443334	0.156747	2.82834	0.00467897	0.0299267	Pre vs Post
SNX11	199.661	0.398042	0.127278	3.12735	0.00176391	0.0148682	Pre vs Post
TMEM176A	182.759	1.45614	0.22792	6.38879	1.67e-10	7.79e-08	Pre vs Post
M6PR	1294.23	0.534122	0.176757	3.02179	0.00251288	0.0192505	Pre vs Post
KLHL13	50.2613	-0.178442	0.216442	-0.824433	0.409694	0.613267	Pre vs Post
CYP26B1	559.138	-0.19849	0.187354	-1.05943	0.289402	0.495423	Pre vs Post
ICA1	174.348	-0.05358	0.134894	-0.397201	0.691219	0.827878	Pre vs Post
DBNDD1	29.9382	-0.156124	0.319256	-0.489024	0.624825	0.785107	Pre vs Post
ALS2	512.684	-0.208581	0.0867663	-2.40394	0.0162195	0.0717678	Pre vs Post
CASP10	248.83	0.436127	0.119695	3.64366	0.000268791	0.00364597	Pre vs Post
CFLAR	2243.45	0.24626	0.11469	2.14718	0.0317791	0.114969	Pre vs Post
TFPI	672.613	0.248853	0.12867	1.93403	0.0531091	0.162742	Pre vs Post
NDUFAF7	164.767	0.165273	0.0868541	1.90288	0.0570562	0.170764	Pre vs Post
RBM5	2042.62	-0.126593	0.0885535	-1.42957	0.152842	0.33051	Pre vs Post
MTMR7	97.4376	-0.291882	0.177145	-1.64771	0.099413	0.248105	Pre vs Post
SLC7A2	774.804	-0.0966054	0.130322	-0.741285	0.45852	0.654686	Pre vs Post
ARF5	872.938	0.00160908	0.0800472	0.0201016	0.983962	0.993061	Pre vs Post
SARM1	162.2	-0.142877	0.113631	-1.25737	0.208619	0.403379	Pre vs Post
POLDIP2	664.07	0.0281698	0.0616977	0.456578	0.647975	0.801019	Pre vs Post
PLXND1	938.17	0.610538	0.111219	5.48953	4.03e-08	4.11e-06	Pre vs Post
AK2	1294.11	0.157088	0.0964271	1.62909	0.103294	0.254917	Pre vs Post
CD38	20.7986	1.70684	0.469643	3.63433	0.000278708	0.00373964	Pre vs Post
FKBP4	666.904	-0.0762091	0.115268	-0.661149	0.508517	0.696317	Pre vs Post
KDM1A	873.069	-0.0182139	0.0592537	-0.307389	0.758547	0.869956	Pre vs Post
RBM6	1020.87	-0.0233418	0.098398	-0.237218	0.812487	0.900597	Pre vs Post
CAMKK1	165.785	-0.81415	0.151545	-5.37233	7.77e-08	6.73e-06	Pre vs Post
RECQL	737.132	0.186302	0.141898	1.31294	0.189204	0.379065	Pre vs Post
VPS50	550.236	-0.0783584	0.0607308	-1.29026	0.196961	0.38898	Pre vs Post
HSPB6	8.91375	-0.421151	0.460074	-0.915398	0.359983	0.566016	Pre vs Post
ARHGAP33	37.9187	-0.0731805	0.176493	-0.414637	0.678408	0.819692	Pre vs Post
NDUFAB1	291.031	0.186031	0.100646	1.84836	0.0645504	0.185968	Pre vs Post
PDK4	382.608	-0.168961	0.238884	-0.707294	0.479384	0.671101	Pre vs Post
SLC22A16	5.35053	1.38854	0.6084	2.28228	0.0224728	0.09036	Pre vs Post
ZMYND10	8.54153	0.381525	0.267808	1.42462	0.154266	0.332126	Pre vs Post
ABCB5	14.0736	0.0406176	0.542737	0.0748385	0.940343	0.972358	Pre vs Post
SLC25A13	383.425	-0.0201717	0.0761506	-0.264892	0.791092	0.888945	Pre vs Post
ST7	202.177	-0.211569	0.073123	-2.89332	0.0038119	0.0259541	Pre vs Post
CDC27	1071.72	0.208329	0.0859706	2.42326	0.015382	0.0690181	Pre vs Post
SLC4A1	9.53889	-0.470822	0.490668	-0.959553	0.33728	0.544216	Pre vs Post
CALCR	5.10256	0.46168	0.388773	1.18753	0.235018	0.435477	Pre vs Post
HCCS	186.491	0.0429255	0.0747091	0.574569	0.565583	0.741878	Pre vs Post
DVL2	345.765	-0.158235	0.127553	-1.24055	0.214773	0.411047	Pre vs Post
PRSS22	35.6457	0.920803	0.375185	2.45426	0.0141174	0.0647874	Pre vs Post
UPF1	726.342	-0.0232983	0.125213	-0.186069	0.852391	0.925373	Pre vs Post
SKAP2	376.145	0.392592	0.148844	2.63761	0.0083493	0.0449719	Pre vs Post
SLC25A5	1890.9	0.176768	0.105792	1.6709	0.0947409	0.240066	Pre vs Post
MCUB	280.956	0.747436	0.175313	4.26344	2.01e-05	0.000472189	Pre vs Post
HOXA11	22.9435	0.278086	0.311711	0.892127	0.372325	0.578384	Pre vs Post
POLR2J	152.99	0.104629	0.115062	0.90933	0.363176	0.569384	Pre vs Post
DHX33	267.416	0.0535762	0.0931254	0.575313	0.56508	0.741694	Pre vs Post
MEOX1	133.304	0.0467427	0.171934	0.271863	0.785727	0.885423	Pre vs Post
THSD7A	190.672	0.0230729	0.16304	0.141517	0.887461	0.943457	Pre vs Post
LIG3	696.142	-0.0947682	0.0817678	-1.15899	0.24646	0.44828	Pre vs Post
RPAP3	328.969	0.0427099	0.070404	0.606639	0.54409	0.725186	Pre vs Post
ACSM3	59.8034	0.267422	0.264848	1.00972	0.31263	0.52006	Pre vs Post
REXO5	56.8944	0.280521	0.134242	2.08967	0.0366471	0.126434	Pre vs Post
CIAPIN1	362.036	0.10725	0.0946459	1.13317	0.257143	0.460332	Pre vs Post
SPPL2B	174.845	-0.069515	0.136561	-0.509039	0.610725	0.774463	Pre vs Post
FAM214B	250.622	0.0831587	0.144538	0.575341	0.565061	0.741694	Pre vs Post
COPZ2	254.729	-0.0319104	0.145767	-0.218914	0.826717	0.908933	Pre vs Post
PRKAR2B	263.872	0.102716	0.210184	0.488695	0.625058	0.785107	Pre vs Post
MSL3	439.068	0.257586	0.125145	2.0583	0.0395611	0.132985	Pre vs Post
CREBBP	1125.4	-0.168698	0.116946	-1.44252	0.149155	0.325195	Pre vs Post
TSPOAP1	135.907	-0.138071	0.156377	-0.882937	0.37727	0.582976	Pre vs Post
MPO	3.5883	1.92732	0.623876	3.08927	0.00200651	0.0163045	Pre vs Post
PON1	3.92789	-0.373625	0.373419	-1.00055	0.317044	0.524977	Pre vs Post
GCFC2	318.596	-0.0770139	0.074166	-1.0384	0.299085	0.506187	Pre vs Post
WDR54	56.6966	0.0768031	0.117124	0.655743	0.51199	0.699445	Pre vs Post
CROT	433.721	0.0504777	0.116486	0.433338	0.664769	0.811415	Pre vs Post
ABCB4	91.7993	-0.16955	0.131755	-1.28686	0.198144	0.390179	Pre vs Post
KMT2E	1829.36	-0.230336	0.0771799	-2.9844	0.00284133	0.0210015	Pre vs Post
RHBDD2	325.039	0.16627	0.121175	1.37215	0.170017	0.353936	Pre vs Post
SOX8	29.0061	-0.079925	0.280599	-0.284837	0.775769	0.879705	Pre vs Post
IBTK	1086.14	0.13586	0.101663	1.33637	0.181427	0.368614	Pre vs Post
ZNF195	285.839	0.319977	0.0918886	3.48222	0.000497272	0.00576856	Pre vs Post
MYCBP2	7927.67	-0.287239	0.107315	-2.67659	0.00743751	0.0413783	Pre vs Post
FBXL3	1348.86	-0.256084	0.0669899	-3.82273	0.000131985	0.00210495	Pre vs Post
ITGAL	234.304	2.07862	0.386638	5.37613	7.61e-08	6.62e-06	Pre vs Post
PDK2	237.446	-0.253539	0.16048	-1.57988	0.114134	0.272698	Pre vs Post
ITGA3	808.287	0.0604351	0.147305	0.410273	0.681606	0.821603	Pre vs Post
ZFX	926.482	0.135646	0.106695	1.27134	0.203607	0.396846	Pre vs Post
LAMP2	2856.55	0.0254505	0.0629203	0.404488	0.685854	0.824322	Pre vs Post
ITGA2B	6.93223	0.745803	0.338017	2.20641	0.0273554	0.103979	Pre vs Post
ASB4	3.63817	-0.684001	0.488138	-1.40124	0.161141	0.342003	Pre vs Post
GDE1	922.936	-0.20753	0.0852414	-2.43462	0.0149075	0.0674443	Pre vs Post
REX1BD	126.345	0.0768713	0.123968	0.620089	0.535199	0.718209	Pre vs Post
CRLF1	84.3498	-0.584847	0.202291	-2.89112	0.00383875	0.0260746	Pre vs Post
OSBPL7	43.7588	0.703692	0.18721	3.75884	0.000170701	0.00257828	Pre vs Post
TMEM98	236.501	-0.282158	0.171436	-1.64585	0.0997949	0.248766	Pre vs Post
YBX2	18.895	-0.910756	0.331222	-2.74968	0.00596532	0.0355636	Pre vs Post
KRT33A	31.8774	-2.15156	2.31186	-0.930663	0.352028	0.558541	Pre vs Post
MAP3K14	369.964	0.838327	0.233929	3.58368	0.000338794	0.00431041	Pre vs Post
ABCC8	4.74717	-0.885774	0.394693	-2.24421	0.0248187	0.0971103	Pre vs Post
TMEM132A	54.7863	0.681647	0.230271	2.9602	0.00307441	0.0222129	Pre vs Post
AP2B1	1530.42	0.255387	0.0732257	3.48767	0.00048725	0.00566701	Pre vs Post
TAC1	8.4922	-0.0516305	0.451744	-0.114291	0.909007	0.95466	Pre vs Post
ZNF263	407.947	0.0411938	0.0647732	0.635969	0.524797	0.709612	Pre vs Post
CX3CL1	192.55	0.0500419	0.220649	0.226794	0.820584	0.905397	Pre vs Post
SPATA20	416.103	0.0533157	0.139186	0.383054	0.701679	0.834352	Pre vs Post
CACNA1G	38.5878	-0.235622	0.349089	-0.674961	0.499701	0.689207	Pre vs Post
TNFRSF12A	115.73	0.958038	0.335399	2.85641	0.00428464	0.0281951	Pre vs Post
DLX6	11.7657	-0.741668	0.39937	-1.85709	0.063298	0.183571	Pre vs Post
MAP3K9	430.41	-0.792993	0.190079	-4.17191	3.02e-05	0.00065711	Pre vs Post
RALA	601.241	-0.0122642	0.0919776	-0.133339	0.893926	0.946873	Pre vs Post
BAIAP2L1	232.561	-0.313877	0.171424	-1.83099	0.0671013	0.190862	Pre vs Post
KDM7A	1565.31	0.0333183	0.117499	0.283563	0.776745	0.880317	Pre vs Post
ETV1	114.689	-0.147123	0.228659	-0.643417	0.519954	0.705839	Pre vs Post
AGK	356.768	0.137727	0.0721822	1.90804	0.0563858	0.169518	Pre vs Post
ALDH3B1	153.768	0.720447	0.150954	4.77262	1.82e-06	7.47e-05	Pre vs Post
TTC22	286.115	-0.309197	0.172347	-1.79404	0.0728073	0.201198	Pre vs Post
PHTF2	514.472	0.507607	0.159438	3.18372	0.00145396	0.0129027	Pre vs Post
CCL26	105.79	4.61031	0.767833	6.00432	1.92e-09	4.43e-07	Pre vs Post
FARP2	935.653	-0.217195	0.0864516	-2.51233	0.0119936	0.0577937	Pre vs Post
GGCT	649.031	-0.124361	0.159385	-0.780256	0.43524	0.634413	Pre vs Post
DBF4	165.568	0.440353	0.165936	2.65375	0.00796036	0.0433697	Pre vs Post
TBXA2R	7.66457	0.908467	0.284377	3.19458	0.00140034	0.0125644	Pre vs Post
IFRD1	415.474	-0.209451	0.0959168	-2.18367	0.0289864	0.108331	Pre vs Post
COX10	160.664	0.197135	0.0884235	2.22944	0.0257845	0.0997553	Pre vs Post
GTF2IRD1	209.923	-0.405761	0.180929	-2.24265	0.0249193	0.0972946	Pre vs Post
PAF1	293.123	0.100598	0.115605	0.87018	0.384202	0.589057	Pre vs Post
VPS41	1041.75	-0.138076	0.0717347	-1.92482	0.0542521	0.165113	Pre vs Post
ARHGAP44	45.0554	-0.444275	0.157503	-2.82075	0.00479119	0.0304701	Pre vs Post
ELAC2	604.168	0.148635	0.080568	1.84484	0.0650604	0.186936	Pre vs Post
SCIN	104.775	-0.959843	0.278539	-3.446	0.000568957	0.00638043	Pre vs Post
ARSD	375.172	0.104413	0.135305	0.771688	0.440299	0.638749	Pre vs Post
PNPLA4	134.492	-0.119427	0.152798	-0.781598	0.434451	0.633551	Pre vs Post
ADIPOR2	894.865	-0.231451	0.0630814	-3.66908	0.000243426	0.00339671	Pre vs Post
CDKL3	14.4561	-0.256926	0.209191	-1.22819	0.219377	0.416472	Pre vs Post
UPP2	1.43635	-0.0983331	0.624208	-0.157533	0.874825	0.937076	Pre vs Post
PRSS21	5.74636	0.918234	0.462992	1.98326	0.0473384	0.150061	Pre vs Post
MARK4	183.285	-0.217965	0.168354	-1.29469	0.195429	0.387231	Pre vs Post
PROM1	61.626	-0.205411	0.408542	-0.502789	0.615112	0.777464	Pre vs Post
CCDC124	110.786	0.259533	0.168405	1.54113	0.123286	0.286897	Pre vs Post
CEACAM21	13.571	1.56562	0.401304	3.90133	9.57e-05	0.00164179	Pre vs Post
PAFAH1B1	2628.78	-0.205048	0.0596644	-3.43669	0.00058887	0.0065458	Pre vs Post
NOS2	5.8456	-0.382267	0.495899	-0.770857	0.440792	0.639212	Pre vs Post
DNAH9	40.1826	-0.0431482	0.249005	-0.173282	0.86243	0.930261	Pre vs Post
KIAA0100	3326.91	0.227745	0.103601	2.1983	0.027928	0.105546	Pre vs Post
SLC13A2	37.4837	-0.311216	0.693578	-0.448711	0.65364	0.804537	Pre vs Post
GAS7	2403.2	-0.588928	0.130406	-4.5161	6.3e-06	0.000193145	Pre vs Post
TRAPPC6A	117.597	-0.0381353	0.145456	-0.262177	0.793185	0.890178	Pre vs Post
MATK	36.9569	1.55978	0.358135	4.35529	1.33e-05	0.000346636	Pre vs Post
CEACAM7	26.3129	-0.240868	0.395883	-0.608433	0.542901	0.724235	Pre vs Post
CD79B	47.4535	1.30808	0.255746	5.11476	3.14e-07	1.97e-05	Pre vs Post
SCN4A	10.7551	-0.89943	0.399877	-2.24926	0.0244957	0.0961673	Pre vs Post
ST7L	255.318	-0.123827	0.100773	-1.22877	0.219159	0.416198	Pre vs Post
TKTL1	3.33189	-0.633922	0.473756	-1.33808	0.180871	0.367979	Pre vs Post
PAX6	17.1574	-1.04103	0.576048	-1.80719	0.0707326	0.197669	Pre vs Post
RPUSD1	121.595	0.294102	0.136356	2.15687	0.0310155	0.113373	Pre vs Post
RHBDF1	295.504	-0.289687	0.151411	-1.91325	0.0557157	0.16817	Pre vs Post
LUC7L	396.626	-0.0585413	0.0991642	-0.590348	0.554958	0.734195	Pre vs Post
CACNA2D2	53.6883	-0.333442	0.261897	-1.27318	0.202954	0.396023	Pre vs Post
BAIAP3	25.262	-0.0811992	0.209479	-0.387624	0.698295	0.832124	Pre vs Post
TSR3	206.998	0.110838	0.107323	1.03276	0.301717	0.50878	Pre vs Post
PIGQ	184.618	-0.0135429	0.120907	-0.112012	0.910814	0.95584	Pre vs Post
CRAMP1	322.372	-0.100861	0.121812	-0.828007	0.407666	0.611414	Pre vs Post
TEAD3	322.529	-0.331175	0.152956	-2.16517	0.0303746	0.111812	Pre vs Post
SELE	782.561	3.166	0.536598	5.90013	3.63e-09	6.88e-07	Pre vs Post
DNAJC11	355.437	0.0466408	0.113079	0.41246	0.680002	0.820629	Pre vs Post
FMO3	56.334	-0.0139728	0.304178	-0.0459364	0.963361	0.983304	Pre vs Post
MYLIP	524.313	-0.20278	0.111628	-1.81658	0.0692814	0.194918	Pre vs Post
NOX1	5.99843	-0.500485	0.385611	-1.2979	0.194322	0.38587	Pre vs Post
E2F2	140.618	0.137624	0.14408	0.955194	0.33948	0.546187	Pre vs Post
PSMB1	1071.41	0.0520814	0.139391	0.373635	0.708676	0.838735	Pre vs Post
SYN1	3.12638	0.329872	0.406101	0.81229	0.416625	0.618755	Pre vs Post
JARID2	743.107	-0.244092	0.120361	-2.028	0.0425604	0.139747	Pre vs Post
CDKL5	295.062	-0.152805	0.117998	-1.29497	0.195329	0.38714	Pre vs Post
CAMK1G	2.8093	0.244541	0.4466	0.547562	0.583993	0.756348	Pre vs Post
CDK11A	91.7366	-0.0231306	0.199664	-0.115848	0.907773	0.953784	Pre vs Post
NADK	498.095	0.283779	0.0998536	2.84195	0.00448389	0.0290496	Pre vs Post
TFAP2B	150.404	-0.408579	0.306206	-1.33433	0.182096	0.369381	Pre vs Post
DLEC1	30.287	0.0130795	0.206433	0.0633597	0.94948	0.97692	Pre vs Post
CYTH3	691.854	-0.479568	0.138493	-3.46276	0.000534672	0.00610335	Pre vs Post
ADAM22	162.372	-0.491158	0.175367	-2.80075	0.00509836	0.0318883	Pre vs Post
SYPL1	1304.24	-0.0937039	0.0819853	-1.14294	0.253065	0.455623	Pre vs Post
CYB561	553.646	-0.248208	0.0931206	-2.66545	0.00768859	0.0423799	Pre vs Post
SPAG9	2481.24	-0.240145	0.0650609	-3.69108	0.000223303	0.00319777	Pre vs Post
CELSR3	38.6233	0.0110754	0.204971	0.0540343	0.956908	0.980852	Pre vs Post
AASS	351.619	-0.0952056	0.122905	-0.774629	0.438559	0.637256	Pre vs Post
PLEKHG6	98.0243	-0.558884	0.215889	-2.58875	0.00963241	0.0498548	Pre vs Post
SS18L2	113.527	0.226756	0.112644	2.01303	0.0441113	0.143386	Pre vs Post
MPND	58.9496	0.256726	0.116359	2.20632	0.0273616	0.103985	Pre vs Post
MGST1	244.653	-0.0977468	0.33462	-0.292113	0.7702	0.876231	Pre vs Post
CRY1	288.33	-0.466781	0.130593	-3.57432	0.000351145	0.00443223	Pre vs Post
NFIX	996.132	-0.535139	0.247406	-2.163	0.0305412	0.11216	Pre vs Post
ST3GAL1	544.569	1.03695	0.282356	3.6725	0.000240188	0.00336203	Pre vs Post
MMP25	36.5921	1.27048	0.392182	3.23952	0.0011973	0.0111529	Pre vs Post
IL32	304.486	2.13764	0.435953	4.90337	9.42e-07	4.61e-05	Pre vs Post
PKD1	1189.68	-0.315532	0.186159	-1.69496	0.0900826	0.232235	Pre vs Post
MAPK8IP2	23.8471	-0.148316	0.315227	-0.470507	0.637993	0.794302	Pre vs Post
MED24	436.142	0.00280103	0.0696346	0.0402247	0.967914	0.985745	Pre vs Post
RHOBTB2	225.457	0.0168781	0.127207	0.132683	0.894444	0.947153	Pre vs Post
HEATR5B	1171.67	-0.143799	0.0686523	-2.0946	0.0362062	0.125345	Pre vs Post
SEC62	1248.26	-0.133532	0.0771247	-1.73137	0.083385	0.220747	Pre vs Post
RPS20	6653.65	-0.108644	0.169195	-0.642123	0.520793	0.70623	Pre vs Post
CSDE1	8547.22	-0.18322	0.0659307	-2.77898	0.00545299	0.0334328	Pre vs Post
UBE3C	1457.82	0.0644409	0.0855621	0.753148	0.451361	0.648024	Pre vs Post
REV3L	2478.74	-0.170722	0.11879	-1.43717	0.150669	0.327791	Pre vs Post
TENM1	254.709	-0.45622	0.160328	-2.84554	0.00443355	0.0288523	Pre vs Post
MASP2	49.3788	-0.321225	0.190786	-1.6837	0.0922405	0.235758	Pre vs Post
IYD	4.34938	-0.878773	0.54035	-1.62631	0.103885	0.255973	Pre vs Post
FAM76A	296.248	-0.41737	0.103135	-4.04684	5.19e-05	0.00100212	Pre vs Post
TRAF3IP3	199.331	1.67815	0.384525	4.36421	1.28e-05	0.000336314	Pre vs Post
POMT2	146.232	0.0291988	0.110155	0.26507	0.790956	0.888896	Pre vs Post
VTA1	664.64	0.0202979	0.0685241	0.296216	0.767065	0.874592	Pre vs Post
MLXIPL	11.668	-0.467654	0.432954	-1.08015	0.280077	0.485449	Pre vs Post
BAZ1B	1184.8	0.103128	0.115072	0.896207	0.370142	0.576556	Pre vs Post
RANBP9	747.255	-0.206917	0.0755919	-2.73729	0.00619468	0.036489	Pre vs Post
ETV7	152.082	-0.186254	0.212769	-0.875382	0.381366	0.586641	Pre vs Post
SPRTN	273.988	-0.0845939	0.0536876	-1.57567	0.115102	0.274375	Pre vs Post
EEF1AKNMT	295.182	0.0464497	0.116545	0.398558	0.690219	0.827301	Pre vs Post
DYRK4	132.683	0.138778	0.103954	1.33499	0.181878	0.369174	Pre vs Post
ZNF207	2713.67	0.13107	0.0615049	2.13105	0.0330847	0.117636	Pre vs Post
UQCRC1	1114.25	0.143802	0.0733586	1.96026	0.0499657	0.15567	Pre vs Post
STARD3NL	173.15	0.790965	0.15183	5.20955	1.89e-07	1.31e-05	Pre vs Post
CD9	2644.15	-0.385969	0.0925947	-4.16837	3.07e-05	0.000662604	Pre vs Post
HHATL	12.8355	-0.950376	0.568535	-1.67162	0.094599	0.239894	Pre vs Post
NCAPD2	639.436	0.326293	0.124967	2.61104	0.00902672	0.0475792	Pre vs Post
IFFO1	146.402	0.505985	0.120881	4.18581	2.84e-05	0.000624584	Pre vs Post
GIPR	20.5713	-0.385061	0.20589	-1.87023	0.0614523	0.179821	Pre vs Post
PHF7	70.4275	-0.0323648	0.148417	-0.218066	0.827377	0.909525	Pre vs Post
SEMA3G	255.297	-0.629374	0.211225	-2.97964	0.00288592	0.021207	Pre vs Post
NISCH	1165.44	-0.206807	0.151065	-1.369	0.171001	0.355147	Pre vs Post
STAB1	1676.08	0.990217	0.152518	6.49248	8.44e-11	4.79e-08	Pre vs Post
FUZ	49.7112	0.0316977	0.132947	0.238423	0.811553	0.900231	Pre vs Post
SLC6A13	1.50231	-0.58562	0.697242	-0.839909	0.40096	0.605243	Pre vs Post
IDS	1255.06	-0.286068	0.0730539	-3.91585	9.01e-05	0.00156109	Pre vs Post
PRSS3	174.421	-0.387562	0.157664	-2.45816	0.0139653	0.0642873	Pre vs Post
ZNF200	116.247	0.40088	0.116121	3.45228	0.000555879	0.00627899	Pre vs Post
CD4	846.572	1.62223	0.315235	5.1461	2.66e-07	1.74e-05	Pre vs Post
LRRC23	44.4098	-0.127098	0.177677	-0.71533	0.474405	0.666552	Pre vs Post
BTK	199.917	1.32346	0.263469	5.02321	5.08e-07	2.85e-05	Pre vs Post
HFE	105.277	0.460821	0.166662	2.76501	0.0056921	0.0344321	Pre vs Post
SCMH1	246.235	0.0994896	0.0847016	1.17459	0.240159	0.440964	Pre vs Post
FYN	896.986	0.339621	0.126524	2.68424	0.00726949	0.0407167	Pre vs Post
HIVEP2	1534.53	-0.210334	0.133812	-1.57186	0.115984	0.275702	Pre vs Post
FMO1	134.471	0.162245	0.334502	0.485035	0.627651	0.786809	Pre vs Post
ELOA	1018.85	-0.0127753	0.0665848	-0.191866	0.847847	0.922621	Pre vs Post
LYPLA2	323.165	0.284461	0.107504	2.64605	0.00814387	0.0441362	Pre vs Post
CLCN6	214.073	-0.00914015	0.0792107	-0.11539	0.908136	0.954059	Pre vs Post
MRC2	1077.92	-0.470342	0.204074	-2.30476	0.0211798	0.0865862	Pre vs Post
NME1-NME2	139.353	0.371138	0.251516	1.47561	0.14005	0.312161	Pre vs Post
TSPAN9	605.933	-0.245198	0.143168	-1.71267	0.0867741	0.226472	Pre vs Post
BTBD7	835.719	-0.203116	0.0549922	-3.69354	0.000221152	0.0031751	Pre vs Post
APBA3	80.4208	0.414723	0.138026	3.00468	0.00265861	0.0200111	Pre vs Post
MKS1	136.307	-0.202625	0.0926836	-2.1862	0.0288009	0.107932	Pre vs Post
ABHD5	1219.89	-0.429782	0.16861	-2.54897	0.0108042	0.0538499	Pre vs Post
ANOS1	152.766	-0.0908152	0.212779	-0.426805	0.669521	0.814103	Pre vs Post
AKAP8L	338.634	-0.180547	0.0844206	-2.13866	0.0324629	0.116525	Pre vs Post
MBTD1	623.858	-0.329119	0.130713	-2.51787	0.0118068	0.0571708	Pre vs Post
UTP18	447.684	0.0622508	0.0821192	0.758053	0.448419	0.645515	Pre vs Post
RNF216	814.075	0.187252	0.0858625	2.18084	0.0291952	0.108772	Pre vs Post
TTC19	641.796	-0.0811908	0.0647076	-1.25473	0.209575	0.404529	Pre vs Post
PTBP1	1281.61	0.195576	0.0914322	2.13903	0.0324335	0.116506	Pre vs Post
DPF1	2.41098	-0.0974344	0.455277	-0.214012	0.830538	0.911651	Pre vs Post
SYT7	50.7621	-0.0972954	0.264436	-0.367936	0.712921	0.841411	Pre vs Post
LARS2	270.336	0.184964	0.0848006	2.18116	0.0291714	0.108756	Pre vs Post
PIK3C2A	1504.08	-0.0406623	0.0459645	-0.884646	0.376348	0.582125	Pre vs Post
PLAUR	178.444	2.0694	0.402497	5.14141	2.73e-07	1.76e-05	Pre vs Post
ANLN	454.959	0.142761	0.181565	0.786277	0.431705	0.631112	Pre vs Post
WIZ	206.717	0.191266	0.136124	1.40508	0.159997	0.340513	Pre vs Post
RABGAP1	1111.39	-0.110806	0.078811	-1.40597	0.159734	0.34013	Pre vs Post
DCN	27704.7	-0.313397	0.268031	-1.16926	0.2423	0.443384	Pre vs Post
QPCTL	39.824	0.0367578	0.133371	0.275606	0.782851	0.884277	Pre vs Post
PPP5C	365.9	0.0867564	0.0729293	1.1896	0.234205	0.434654	Pre vs Post
CEP68	738.459	-0.293697	0.0828084	-3.5467	0.000390083	0.00477281	Pre vs Post
MAP4K3	793.719	-0.326338	0.126976	-2.57009	0.0101673	0.0516664	Pre vs Post
ZBTB32	9.51513	0.412579	0.348867	1.18263	0.236957	0.43783	Pre vs Post
TYROBP	260.867	1.90993	0.332054	5.75187	8.83e-09	1.4e-06	Pre vs Post
TMEM159	912.282	-0.3141	0.179857	-1.74639	0.0807439	0.216084	Pre vs Post
GABRA3	4.54552	-0.81086	0.426647	-1.90054	0.057362	0.171449	Pre vs Post
BRCA1	219.088	0.283349	0.132795	2.13374	0.0328641	0.117196	Pre vs Post
ERCC1	688.816	-0.249771	0.0847268	-2.94796	0.00319876	0.022867	Pre vs Post
CD22	12.0146	2.12084	0.504815	4.20122	2.65e-05	0.000590505	Pre vs Post
SEMA3B	107.773	-0.993837	0.31167	-3.18875	0.00142891	0.0127505	Pre vs Post
MBTPS2	202.861	-0.0504883	0.0906513	-0.556951	0.577561	0.751701	Pre vs Post
PRICKLE3	65.954	-0.0337723	0.134044	-0.251949	0.80108	0.894771	Pre vs Post
LTF	1011.14	1.18448	0.82835	1.42993	0.152738	0.330432	Pre vs Post
EXTL3	609.338	-0.0980293	0.0836911	-1.17132	0.241469	0.442536	Pre vs Post
ELOVL5	790.496	0.708839	0.265049	2.67437	0.00748692	0.0415292	Pre vs Post
ALOX5	271.075	1.55842	0.306468	5.0851	3.67e-07	2.23e-05	Pre vs Post
KDM5D	681.857	-0.29352	1.0624	-0.27628	0.782333	0.883917	Pre vs Post
CALCOCO1	1943.38	-0.518238	0.155184	-3.33952	0.000839241	0.00852916	Pre vs Post
UBR7	497.68	-0.030774	0.0767719	-0.400849	0.688531	0.826297	Pre vs Post
MAP4K5	1116.44	-0.380273	0.102186	-3.7214	0.000198122	0.00291947	Pre vs Post
EHD3	147.609	0.630763	0.217497	2.90011	0.00373037	0.0255637	Pre vs Post
PSMC4	585.343	0.199826	0.0942469	2.12024	0.0339861	0.119961	Pre vs Post
MAN2B2	642.689	0.0638371	0.0865392	0.737667	0.460717	0.656604	Pre vs Post
SLC7A14	7.9184	-1.18362	0.328096	-3.60754	0.000309118	0.00400581	Pre vs Post
CLDN11	106.541	-0.61675	0.361784	-1.70475	0.0882416	0.229127	Pre vs Post
SLC25A39	554.268	0.00819449	0.0813706	0.100706	0.919784	0.960743	Pre vs Post
MVP	1444.09	0.79651	0.186519	4.2704	1.95e-05	0.000461467	Pre vs Post
NUB1	896.654	0.482177	0.156624	3.07856	0.00208005	0.0166657	Pre vs Post
PGM3	587.93	0.0914701	0.0706566	1.29457	0.195468	0.387263	Pre vs Post
RWDD2A	65.2566	-0.102996	0.124703	-0.825926	0.408846	0.61255	Pre vs Post
CLK1	2153.73	-0.2475	0.138633	-1.78529	0.0742145	0.203944	Pre vs Post
POLR3B	323.574	-0.105696	0.0909808	-1.16174	0.24534	0.446797	Pre vs Post
ANGEL1	200.278	0.220045	0.116377	1.8908	0.0586515	0.173988	Pre vs Post
RNF14	566.467	-0.027471	0.0563877	-0.48718	0.626131	0.785748	Pre vs Post
DNASE1L1	191.928	0.504241	0.165252	3.05135	0.00227816	0.0179127	Pre vs Post
DDX11	235.105	-0.0535195	0.194682	-0.274907	0.783387	0.884347	Pre vs Post
HEBP1	214.419	-0.186032	0.116404	-1.59816	0.110008	0.266004	Pre vs Post
GPRC5A	107.242	-0.0290816	0.282151	-0.103071	0.917907	0.959723	Pre vs Post
MAMLD1	42.7792	-0.0308915	0.189925	-0.162651	0.870794	0.934995	Pre vs Post
CD6	89.0946	1.97612	0.451202	4.37967	1.19e-05	0.000319725	Pre vs Post
TACC3	159.023	1.26974	0.232075	5.47124	4.47e-08	4.42e-06	Pre vs Post
UFL1	947.684	-0.167223	0.0670743	-2.4931	0.0126632	0.0599348	Pre vs Post
POLA2	122.184	0.194819	0.146388	1.33084	0.183242	0.37096	Pre vs Post
ZC3H3	124.896	0.132901	0.113506	1.17087	0.241649	0.442737	Pre vs Post
CAPN1	1505.75	0.0230091	0.123786	0.185879	0.85254	0.925445	Pre vs Post
ACP3	648.844	-0.237434	0.14229	-1.66866	0.0951843	0.240738	Pre vs Post
MDH1	1035.07	0.0298033	0.0920016	0.323943	0.745981	0.862415	Pre vs Post
SLC30A9	998.314	-0.119903	0.050137	-2.39151	0.0167793	0.0734596	Pre vs Post
MTMR11	239.782	-0.368873	0.189844	-1.94303	0.0520128	0.160327	Pre vs Post
COX15	415.147	0.0413086	0.0656114	0.629596	0.528959	0.713041	Pre vs Post
CCDC88C	352.413	0.662835	0.177941	3.72502	0.000195296	0.00289308	Pre vs Post
YAF2	236.067	-0.0471983	0.0938426	-0.502952	0.614998	0.777363	Pre vs Post
ZMYND11	1316.53	-0.179569	0.0669496	-2.68215	0.00731501	0.0409311	Pre vs Post
WAS	80.1335	2.23676	0.353366	6.32986	2.45e-10	9.79e-08	Pre vs Post
DPEP1	4.20755	0.941318	1.1086	0.849101	0.395825	0.600317	Pre vs Post
BID	205.91	0.888025	0.216441	4.10285	4.08e-05	0.0008293	Pre vs Post
MATR3	3761.63	0.112592	0.0740617	1.52024	0.128449	0.294619	Pre vs Post
XYLT2	347.281	0.0465006	0.107024	0.434489	0.663934	0.810962	Pre vs Post
RGPD5	163.102	0.0328637	0.237536	0.138352	0.889962	0.944689	Pre vs Post
NUDCD3	907.529	-0.14851	0.0711831	-2.08631	0.0369507	0.127064	Pre vs Post
ISL1	7.21029	-0.32607	0.432973	-0.753096	0.451392	0.648027	Pre vs Post
CHDH	116.646	0.0457166	0.212862	0.214771	0.829946	0.911497	Pre vs Post
IL20RA	441.69	-0.707593	0.292384	-2.42008	0.0155169	0.0694982	Pre vs Post
CLCA4	230.998	-1.26546	0.369292	-3.42671	0.00061094	0.0067342	Pre vs Post
GLT8D1	465.126	-0.0179928	0.0786461	-0.228782	0.819039	0.904578	Pre vs Post
ATP2C1	1755.56	-0.139762	0.072386	-1.93079	0.0535092	0.163654	Pre vs Post
IGF1	249.683	0.287924	0.346421	0.831138	0.405895	0.609931	Pre vs Post
SLC38A5	116.357	0.565836	0.199632	2.8344	0.00459122	0.029522	Pre vs Post
RALBP1	1893.97	-0.236036	0.0871876	-2.70723	0.00678482	0.0388964	Pre vs Post
RUFY3	1125.32	-0.201185	0.116039	-1.73377	0.0829595	0.219977	Pre vs Post
CNTN1	1173.5	-0.475746	0.250484	-1.89931	0.0575243	0.171751	Pre vs Post
SLC11A1	29.1831	1.49089	0.332315	4.48638	7.24e-06	0.000214208	Pre vs Post
WWTR1	958.961	-0.194146	0.13974	-1.38934	0.16473	0.347034	Pre vs Post
AGPS	772.021	0.225393	0.107144	2.10364	0.0354098	0.123468	Pre vs Post
CXorf56	219.544	-0.0432302	0.115253	-0.375089	0.707594	0.838194	Pre vs Post
ATP1A2	99.7347	-1.2618	0.348512	-3.62054	0.000293991	0.00387493	Pre vs Post
TTC27	286.794	0.142916	0.0971449	1.47116	0.141248	0.314102	Pre vs Post
ZNF582	38.8124	0.054106	0.133231	0.406106	0.684665	0.82371	Pre vs Post
VSIG2	10.6662	0.00108008	0.26707	0.00404418	0.996773	0.998474	Pre vs Post
PHLDB1	846.521	-0.190558	0.123993	-1.53685	0.124331	0.288607	Pre vs Post
MARCO	119.684	0.752557	0.454171	1.65699	0.0975212	0.245053	Pre vs Post
CYP24A1	12.0005	0.498728	0.434305	1.14834	0.25083	0.452803	Pre vs Post
PRDM11	156.299	-0.254226	0.121017	-2.10075	0.0356632	0.124069	Pre vs Post
SYT13	4.84147	-0.882534	0.654073	-1.34929	0.177244	0.363403	Pre vs Post
SNAI2	539.085	0.0131273	0.143369	0.0915633	0.927045	0.965125	Pre vs Post
CD74	13927.6	1.53263	0.29789	5.14496	2.68e-07	1.74e-05	Pre vs Post
HGF	115.552	0.0282128	0.181784	0.155199	0.876664	0.938102	Pre vs Post
ZRANB1	956.091	-0.476621	0.109104	-4.36852	1.25e-05	0.000331714	Pre vs Post
NCDN	157.02	0.281772	0.137756	2.04544	0.0408113	0.135961	Pre vs Post
ADGRA2	697.712	-0.427138	0.200217	-2.13337	0.0328942	0.117243	Pre vs Post
ZFP64	210.196	-0.316562	0.122	-2.59477	0.00946537	0.0492411	Pre vs Post
MNAT1	162.867	-0.0561658	0.0697577	-0.805156	0.42073	0.621228	Pre vs Post
SAMD4A	682.46	-0.327424	0.167388	-1.95608	0.0504558	0.156804	Pre vs Post
RUNX3	233.718	0.580905	0.204774	2.83681	0.00455669	0.0293884	Pre vs Post
MRE11	619.255	-0.127186	0.0844027	-1.50689	0.131838	0.2996	Pre vs Post
PLEKHB1	31.5764	-0.0372466	0.18726	-0.198903	0.842339	0.918564	Pre vs Post
SERPINB1	691.384	0.938162	0.257895	3.63776	0.000275017	0.00370346	Pre vs Post
SLC7A9	2.12526	0.657862	0.517677	1.2708	0.203801	0.397122	Pre vs Post
SPAST	475.2	-0.0425509	0.0667088	-0.63786	0.523565	0.708675	Pre vs Post
NRXN3	56.9685	-0.693663	0.237509	-2.92058	0.00349383	0.0243837	Pre vs Post
OSBPL5	391.359	-0.177518	0.125153	-1.41841	0.156072	0.334814	Pre vs Post
AQR	1181.09	0.073412	0.0526439	1.3945	0.163166	0.344909	Pre vs Post
CPS1	130.077	-0.0929599	0.217605	-0.427195	0.669237	0.813979	Pre vs Post
FHL1	1364.51	-0.991194	0.237988	-4.16489	3.12e-05	0.000670195	Pre vs Post
RTF2	857.788	0.015429	0.0972482	0.158656	0.87394	0.936576	Pre vs Post
NLRP2	102.792	-0.154475	0.323182	-0.477982	0.632663	0.790572	Pre vs Post
SLC45A4	231.747	-0.138524	0.140263	-0.987597	0.32335	0.531288	Pre vs Post
RNF10	928.719	-0.0260442	0.0610132	-0.426861	0.66948	0.814103	Pre vs Post
ZNF839	160.15	-0.125408	0.0820095	-1.52919	0.126219	0.291473	Pre vs Post
ZDHHC6	367.311	0.0771859	0.0846349	0.911986	0.361776	0.567805	Pre vs Post
GRAMD1B	80.3971	0.90808	0.22498	4.03628	5.43e-05	0.0010358	Pre vs Post
RNH1	1835.55	-0.00586961	0.095183	-0.0616666	0.950828	0.977413	Pre vs Post
NDUFS1	1573.11	-0.124332	0.0659066	-1.88648	0.0592302	0.175252	Pre vs Post
RB1CC1	1638.5	-0.37791	0.0975823	-3.87273	0.000107624	0.00179674	Pre vs Post
ERP44	665.113	0.179184	0.0616461	2.90666	0.00365315	0.0251501	Pre vs Post
ALAS1	419.422	0.307346	0.11622	2.64452	0.00818072	0.0442789	Pre vs Post
BIRC3	1298.07	1.97907	0.4417	4.48057	7.44e-06	0.000218385	Pre vs Post
AKAP11	1580.74	-0.0519573	0.065321	-0.795415	0.426372	0.626636	Pre vs Post
GLRX2	335.765	-0.334402	0.0693484	-4.82206	1.42e-06	6.17e-05	Pre vs Post
SNAPC1	114.665	-0.0627739	0.111561	-0.562689	0.573646	0.748762	Pre vs Post
DERA	362.828	0.0410258	0.0834069	0.491876	0.622807	0.783556	Pre vs Post
STRAP	816.884	0.160135	0.0906667	1.7662	0.0773631	0.210029	Pre vs Post
ABCC2	56.0009	-0.177711	0.169732	-1.04701	0.295096	0.502062	Pre vs Post
DEF6	354.342	0.547245	0.175796	3.11295	0.00185227	0.0153924	Pre vs Post
PLEKHO1	365.067	1.37151	0.267105	5.13473	2.83e-07	1.8e-05	Pre vs Post
GCLM	188.17	0.395656	0.1641	2.41107	0.0159059	0.0708287	Pre vs Post
UBR2	1312.43	-0.0473255	0.0593509	-0.797385	0.425227	0.625693	Pre vs Post
EHD2	388.316	0.0829309	0.156569	0.529676	0.596337	0.764993	Pre vs Post
DEPDC1	92.5313	0.151478	0.220956	0.685558	0.492992	0.683771	Pre vs Post
CCDC28A	127.65	-0.0999881	0.113078	-0.884242	0.376566	0.582422	Pre vs Post
RRAGD	432.504	-0.237083	0.128451	-1.84571	0.0649346	0.18667	Pre vs Post
HSF2	258.894	-0.387415	0.118672	-3.26459	0.00109624	0.0103857	Pre vs Post
PHF20	609.996	0.153614	0.0604058	2.54303	0.0109895	0.054434	Pre vs Post
HSD17B6	10.4884	0.1447	0.472814	0.306041	0.759574	0.870576	Pre vs Post
NR1H3	97.1579	0.226663	0.152329	1.48799	0.136753	0.307088	Pre vs Post
TYMP	732.063	2.11759	0.366346	5.7803	7.46e-09	1.26e-06	Pre vs Post
NCAPH2	411.069	0.218099	0.0943156	2.31244	0.0207534	0.0854296	Pre vs Post
TOMM34	174.724	0.426773	0.142662	2.99149	0.00277617	0.020638	Pre vs Post
SEC63	875.375	-0.0834021	0.0700724	-1.19023	0.233957	0.434467	Pre vs Post
KPNA6	1454.81	-0.070089	0.057924	-1.21001	0.226273	0.425373	Pre vs Post
VIM	15161.2	0.222553	0.149212	1.49152	0.135824	0.305758	Pre vs Post
RTEL1-TNFRSF6B	140.861	0.370705	0.172586	2.14795	0.0317178	0.114821	Pre vs Post
FAS	544.21	0.402742	0.203208	1.98192	0.0474885	0.150362	Pre vs Post
RNASET2	305.158	0.846839	0.21561	3.92764	8.58e-05	0.00149931	Pre vs Post
CD44	14259.1	0.156263	0.112688	1.38669	0.165537	0.348209	Pre vs Post
KCNG1	3.58916	-0.351552	0.394946	-0.890128	0.373397	0.579469	Pre vs Post
AGPAT4	202.274	-0.212017	0.115771	-1.83134	0.0670492	0.190762	Pre vs Post
SLAMF7	69.2321	1.16005	0.304618	3.80822	0.00013997	0.00220344	Pre vs Post
BTN3A1	497.763	0.610561	0.149406	4.0866	4.38e-05	0.000878391	Pre vs Post
MIPEP	422.779	-0.224019	0.10732	-2.08739	0.036853	0.126896	Pre vs Post
PRKCH	762.76	0.0210462	0.116027	0.18139	0.856062	0.926702	Pre vs Post
INSRR	1.49447	1.55141	0.802643	1.93288	0.0532515	0.163022	Pre vs Post
IFNGR1	1837.8	0.701699	0.156832	4.4742	7.67e-06	0.000223244	Pre vs Post
B4GALT7	134.248	0.141556	0.0919544	1.53941	0.123703	0.287479	Pre vs Post
SH2D2A	27.8623	2.73016	0.53024	5.14891	2.62e-07	1.72e-05	Pre vs Post
VRK2	311.222	0.211225	0.0878829	2.40348	0.0162399	0.0718439	Pre vs Post
TNFRSF1B	572.046	1.56153	0.314129	4.97099	6.66e-07	3.49e-05	Pre vs Post
VEZT	861.002	0.0285123	0.0583228	0.48887	0.624934	0.785107	Pre vs Post
POU2F2	57.6619	1.40178	0.280562	4.99633	5.84e-07	3.16e-05	Pre vs Post
BRD9	389.016	-0.10926	0.105576	-1.03489	0.300719	0.507676	Pre vs Post
SNX1	1460.98	-0.117946	0.0645276	-1.82783	0.0675747	0.191696	Pre vs Post
TBPL1	151.626	0.0568883	0.0902605	0.630268	0.52852	0.712799	Pre vs Post
ARNTL2	715.57	0.382343	0.224833	1.70056	0.0890254	0.230683	Pre vs Post
BCLAF1	3249.49	-0.0736188	0.0885303	-0.831566	0.405654	0.60966	Pre vs Post
SLC39A9	1330.43	0.0425219	0.0548667	0.775003	0.438338	0.637018	Pre vs Post
ANK1	34.04	0.993384	0.359678	2.76187	0.0057471	0.0346289	Pre vs Post
TFB1M	128.56	-0.042888	0.0919423	-0.466467	0.640881	0.796125	Pre vs Post
RABEP1	947.078	0.116518	0.0875528	1.33083	0.183246	0.37096	Pre vs Post
HMGB3	172.953	-0.054597	0.177666	-0.307302	0.758614	0.869956	Pre vs Post
NUP160	759.649	0.196364	0.0814919	2.40962	0.0159692	0.0710117	Pre vs Post
BAK1	237.23	0.424367	0.144545	2.93588	0.00332605	0.0235138	Pre vs Post
MUSK	44.2957	-0.124503	0.180312	-0.690487	0.489888	0.680797	Pre vs Post
IKZF2	942.984	-0.306461	0.161311	-1.89982	0.0574571	0.171619	Pre vs Post
GRN	2582.42	0.387902	0.145396	2.66789	0.00763285	0.0421608	Pre vs Post
FAM13B	679.607	0.218734	0.0784513	2.78815	0.00530098	0.0327524	Pre vs Post
ARHGAP31	1277.88	0.555147	0.16731	3.31807	0.000906406	0.00899725	Pre vs Post
CENPQ	69.2522	0.119478	0.154792	0.771866	0.440194	0.638719	Pre vs Post
SARS1	1369.36	-0.147138	0.0788282	-1.86657	0.0619623	0.180776	Pre vs Post
RANBP3	401.061	0.0617446	0.0682285	0.904968	0.365482	0.571648	Pre vs Post
ARID4A	621.069	-0.215661	0.0897014	-2.40421	0.0162076	0.0717575	Pre vs Post
EIPR1	179.442	0.314178	0.150589	2.08633	0.0369485	0.127064	Pre vs Post
PNPLA6	322.801	0.51004	0.14146	3.60555	0.000311487	0.00403417	Pre vs Post
IFT88	177.037	-0.076384	0.0755826	-1.0106	0.312206	0.519894	Pre vs Post
ALG1	172.637	0.396628	0.116293	3.41059	0.000648234	0.00705788	Pre vs Post
ZCCHC8	335.202	0.082119	0.051161	1.60511	0.10847	0.263601	Pre vs Post
ABCF2	323.222	0.449435	0.151747	2.96173	0.00305913	0.0221522	Pre vs Post
CHPF2	431.408	0.29259	0.117085	2.49896	0.0124558	0.0594256	Pre vs Post
LRRC7	37.8212	-0.606361	0.276921	-2.18965	0.0285493	0.107197	Pre vs Post
FUT8	342.343	0.212122	0.110499	1.91968	0.0548986	0.166446	Pre vs Post
UBA6	1097.35	0.392122	0.112182	3.49539	0.000473362	0.00554007	Pre vs Post
GAB2	567.734	-0.0439011	0.132656	-0.33094	0.74069	0.858919	Pre vs Post
ATP6V0A1	746.453	-0.311472	0.112498	-2.76869	0.0056282	0.0341604	Pre vs Post
PIAS1	1185.54	-0.0560167	0.0578376	-0.968516	0.332787	0.539458	Pre vs Post
SLC4A7	746.449	0.655863	0.204015	3.21478	0.00130544	0.0119158	Pre vs Post
APBA2	57.1518	0.218082	0.183536	1.18822	0.234745	0.435115	Pre vs Post
MAP2K3	336.69	-0.0591987	0.119606	-0.494947	0.620638	0.78175	Pre vs Post
EFCAB1	38.9447	-0.900958	0.348762	-2.5833	0.00978597	0.0503697	Pre vs Post
TMSB10	4376.47	1.24117	0.260636	4.76208	1.92e-06	7.8e-05	Pre vs Post
ASTE1	154.561	0.0697807	0.0916334	0.76152	0.446346	0.643718	Pre vs Post
RNF19A	1732.98	0.105823	0.128362	0.824415	0.409704	0.613267	Pre vs Post
PEX3	375.236	-0.0840644	0.0809032	-1.03907	0.29877	0.505809	Pre vs Post
GABARAPL2	743.698	-0.333707	0.0924772	-3.60854	0.000307929	0.00399495	Pre vs Post
MYOC	56.4605	-1.27182	0.535796	-2.37371	0.0176106	0.075968	Pre vs Post
SH3YL1	802.398	-0.303396	0.180143	-1.68419	0.0921442	0.23558	Pre vs Post
FAM136A	319.424	0.07767	0.107106	0.725167	0.468349	0.662039	Pre vs Post
VCL	2564.58	0.197007	0.108113	1.82224	0.0684183	0.193241	Pre vs Post
DEPDC1B	42.895	0.769253	0.246106	3.1257	0.00177381	0.0149179	Pre vs Post
DAPK2	204.012	0.423428	0.216198	1.95852	0.0501688	0.156042	Pre vs Post
NSMAF	769.452	-0.00844719	0.0680732	-0.12409	0.901244	0.950557	Pre vs Post
ADSS2	656.159	-0.139874	0.083549	-1.67416	0.094099	0.238978	Pre vs Post
STAP1	11.4667	1.57722	0.474348	3.32504	0.000884074	0.00882652	Pre vs Post
TIMP2	2844.46	-0.187671	0.192651	-0.974149	0.329983	0.536975	Pre vs Post
RFC1	995.728	-0.106136	0.0609358	-1.74177	0.0815488	0.217275	Pre vs Post
TBC1D23	859.084	-0.206828	0.0687598	-3.00798	0.00262995	0.0198681	Pre vs Post
CUL3	1180.29	-0.241319	0.0796839	-3.02846	0.00245804	0.0189472	Pre vs Post
MYOM2	62.566	-1.26963	0.32855	-3.86434	0.00011139	0.00184719	Pre vs Post
CYP46A1	16.5876	-0.0796843	0.197115	-0.404253	0.686027	0.824442	Pre vs Post
ZZZ3	970.857	-0.156805	0.0612072	-2.56187	0.0104109	0.052463	Pre vs Post
SLC18A1	1.34505	1.52076	0.778743	1.95284	0.0508385	0.157599	Pre vs Post
USP2	129.885	-0.986185	0.32073	-3.07481	0.00210638	0.0168044	Pre vs Post
TUBG2	84.2221	-0.0536347	0.181861	-0.294921	0.768054	0.874989	Pre vs Post
RPL26L1	108.32	0.461794	0.162201	2.84706	0.00441255	0.0287715	Pre vs Post
FLT4	105.236	0.386692	0.151226	2.55704	0.0105566	0.052951	Pre vs Post
NSUN2	713.302	0.0706862	0.107091	0.660055	0.509219	0.696767	Pre vs Post
FBXO42	668.762	-0.286483	0.104479	-2.74201	0.00610641	0.0361609	Pre vs Post
MFAP3	400.615	0.0932671	0.0680412	1.37075	0.170454	0.35445	Pre vs Post
MRI1	242.836	-0.0430523	0.188916	-0.227891	0.819731	0.905036	Pre vs Post
METTL1	76.5564	0.795931	0.230018	3.46029	0.000539592	0.00614499	Pre vs Post
HOXC8	26.8738	-0.230135	0.253429	-0.908085	0.363833	0.569946	Pre vs Post
AGA	315.647	-0.173249	0.121395	-1.42715	0.153537	0.331227	Pre vs Post
PI4K2B	497.35	-0.069372	0.0790716	-0.877331	0.380307	0.585575	Pre vs Post
BOD1L1	2093.56	-0.140624	0.0828065	-1.69822	0.0894655	0.231376	Pre vs Post
MAT2B	792.141	0.217444	0.119411	1.82098	0.0686102	0.193626	Pre vs Post
TLL1	179.23	-0.328752	0.211876	-1.55163	0.120752	0.283124	Pre vs Post
EDC4	520.628	-0.0282758	0.0821162	-0.344339	0.730592	0.852516	Pre vs Post
TRIO	1614.23	-0.0704247	0.0780464	-0.902344	0.366874	0.573143	Pre vs Post
VCAN	5795.33	0.845003	0.263719	3.20418	0.00135447	0.0122682	Pre vs Post
CLEC16A	489.794	0.058546	0.0868184	0.67435	0.500089	0.689466	Pre vs Post
MSR1	202.868	1.44834	0.278031	5.20928	1.9e-07	1.31e-05	Pre vs Post
CDH1	3815.34	-0.106121	0.105428	-1.00658	0.314139	0.521713	Pre vs Post
MTREX	1112.5	-0.00402612	0.0723824	-0.0556229	0.955642	0.980468	Pre vs Post
DNAH5	25.5293	-0.197301	0.391222	-0.504319	0.614037	0.776852	Pre vs Post
ZFYVE16	1087.87	0.163568	0.0536211	3.05044	0.00228508	0.0179545	Pre vs Post
RIPOR1	202.747	0.598617	0.149335	4.00856	6.11e-05	0.00114693	Pre vs Post
C6	15.5174	-0.824484	0.403112	-2.0453	0.0408254	0.135967	Pre vs Post
RAI14	951.033	-0.119934	0.124538	-0.963037	0.335529	0.542172	Pre vs Post
PNKP	141.002	0.37052	0.109587	3.38105	0.000722101	0.00762954	Pre vs Post
BEST2	9.64614	-0.00634481	0.40337	-0.0157295	0.98745	0.994703	Pre vs Post
PHLPP2	235.203	0.187184	0.101045	1.85248	0.063957	0.184792	Pre vs Post
SPDL1	118.926	0.283679	0.116285	2.43951	0.014707	0.0668484	Pre vs Post
STAU2	584.923	-0.0606179	0.0837011	-0.724218	0.468932	0.662401	Pre vs Post
SLC66A1	85.5649	0.0536391	0.0949797	0.564743	0.572249	0.74761	Pre vs Post
CTNS	193.159	0.377179	0.129568	2.91105	0.00360219	0.024953	Pre vs Post
RTN4R	26.3647	-0.407047	0.246893	-1.64868	0.0992141	0.247747	Pre vs Post
PHF23	242.508	0.384968	0.11671	3.29849	0.000972062	0.00946818	Pre vs Post
CDH10	14.4064	-0.757793	0.514906	-1.47171	0.141099	0.313874	Pre vs Post
INPP4A	543.127	0.410994	0.156037	2.63395	0.00843989	0.0453413	Pre vs Post
RAB27B	1442.92	-0.609551	0.157579	-3.86822	0.000109635	0.00181943	Pre vs Post
PSMA4	823.074	0.349896	0.113496	3.08288	0.00205007	0.0165561	Pre vs Post
MYO16	17.971	0.21569	0.300934	0.716734	0.473538	0.66637	Pre vs Post
LSG1	619.774	-0.0637545	0.0683806	-0.932348	0.351157	0.557828	Pre vs Post
PARP3	120.943	0.321679	0.116411	2.7633	0.00572207	0.0345612	Pre vs Post
TNC	10024.3	3.15611	0.565654	5.57959	2.41e-08	2.79e-06	Pre vs Post
THAP3	81.1842	0.119886	0.11107	1.07937	0.280423	0.485786	Pre vs Post
RIPOR3	103.852	0.570944	0.204236	2.79551	0.00518185	0.0322481	Pre vs Post
TDP1	234.855	0.244038	0.132876	1.83658	0.0662713	0.189169	Pre vs Post
AIFM2	74.7186	0.0380728	0.169127	0.225114	0.821891	0.906384	Pre vs Post
SPATA7	157.887	-0.45422	0.157862	-2.87732	0.00401065	0.0268399	Pre vs Post
MED17	363.255	-0.0756304	0.0886663	-0.852979	0.393671	0.59848	Pre vs Post
RETSAT	944.756	-0.356543	0.128335	-2.77823	0.00546556	0.0334775	Pre vs Post
CAPG	962.274	0.240497	0.139316	1.72627	0.0842996	0.222147	Pre vs Post
AP2S1	500.379	0.371326	0.114221	3.25095	0.00115021	0.0108171	Pre vs Post
USH2A	35.2118	-0.500444	0.226938	-2.20521	0.0274395	0.104157	Pre vs Post
ZPBP	1.57887	-0.495461	0.566872	-0.874025	0.382104	0.587534	Pre vs Post
TG	181.18	-0.577395	0.379159	-1.52283	0.127801	0.29385	Pre vs Post
ADAM28	116.209	0.607605	0.212257	2.86259	0.00420193	0.0277962	Pre vs Post
BARX2	136.852	-0.452393	0.271804	-1.66441	0.0960304	0.242287	Pre vs Post
DCUN1D1	1016.91	-0.139862	0.0628505	-2.22531	0.0260607	0.100424	Pre vs Post
JADE2	505.639	0.12968	0.112607	1.15162	0.249479	0.451486	Pre vs Post
ZIC2	1.63859	0.199137	0.629429	0.316378	0.751716	0.865911	Pre vs Post
LCP2	389.877	1.92813	0.333327	5.78452	7.27e-09	1.24e-06	Pre vs Post
TRIT1	312.946	-0.178511	0.104593	-1.70672	0.087875	0.22852	Pre vs Post
ADRB1	8.4197	-0.634438	0.333895	-1.90011	0.0574183	0.171526	Pre vs Post
CUL7	335.945	-0.0106744	0.0856844	-0.124578	0.900857	0.950298	Pre vs Post
CTNNA1	4540.05	-0.122406	0.0530755	-2.30627	0.0210956	0.0863051	Pre vs Post
PHKA2	364.269	-0.132236	0.1041	-1.27028	0.203983	0.397372	Pre vs Post
CNTLN	213.681	0.0791174	0.103462	0.764703	0.444448	0.64239	Pre vs Post
EPHA3	91.6637	-0.183844	0.193995	-0.947673	0.343296	0.549881	Pre vs Post
HSPA5	1840.56	0.69293	0.177931	3.89438	9.84e-05	0.00167994	Pre vs Post
DSG2	462.945	-0.457599	0.217051	-2.10826	0.0350087	0.122503	Pre vs Post
GEMIN8	93.4217	-0.0236647	0.121206	-0.195243	0.845203	0.920564	Pre vs Post
OFD1	487.049	-0.0869057	0.0767294	-1.13263	0.257371	0.460594	Pre vs Post
GPM6B	532.399	-0.135568	0.152073	-0.891468	0.372678	0.578692	Pre vs Post
PREX2	568.599	0.0211381	0.133181	0.158717	0.873892	0.93657	Pre vs Post
WDR37	369.875	0.0214289	0.0938455	0.228342	0.81938	0.904783	Pre vs Post
YTHDC2	898.023	-0.0838154	0.0732484	-1.14426	0.252515	0.454999	Pre vs Post
CTPS2	241.852	-0.139376	0.122517	-1.1376	0.255286	0.458403	Pre vs Post
ATP6V1H	481.01	-0.102942	0.0599003	-1.71855	0.0856961	0.224645	Pre vs Post
POLR2B	1600.02	0.0396655	0.0955209	0.415255	0.677955	0.819323	Pre vs Post
FAM214A	742.36	-0.421644	0.154411	-2.73065	0.00632094	0.0370181	Pre vs Post
ARAP2	2842.27	-0.114583	0.0944913	-1.21263	0.22527	0.424094	Pre vs Post
TPR	3400.21	-0.103461	0.0749031	-1.38126	0.1672	0.350288	Pre vs Post
CP	752.856	0.068411	0.282119	0.24249	0.808401	0.89825	Pre vs Post
KIAA0556	425.965	-0.233114	0.106167	-2.19572	0.0281117	0.106114	Pre vs Post
DTNBP1	104.531	0.382664	0.126017	3.03661	0.00239256	0.01859	Pre vs Post
XK	44.432	-0.415516	0.195221	-2.12844	0.0333008	0.118197	Pre vs Post
ANO2	39.4642	-0.588779	0.240762	-2.44548	0.014466	0.0661159	Pre vs Post
C12orf4	291.006	0.376361	0.0968224	3.88713	0.000101436	0.00172189	Pre vs Post
SCML1	236.238	-0.0646267	0.093328	-0.692468	0.488643	0.679849	Pre vs Post
WWC3	589.357	-0.210653	0.108297	-1.94514	0.0517579	0.159806	Pre vs Post
ARHGAP6	128.877	-0.168888	0.138765	-1.21707	0.223576	0.421685	Pre vs Post
FAM184B	9.36126	-0.732335	0.49795	-1.4707	0.141372	0.314255	Pre vs Post
MAP4	3809.17	-0.140994	0.0556888	-2.53182	0.0113471	0.0556795	Pre vs Post
GOPC	851.803	-0.195445	0.066843	-2.92393	0.00345637	0.0241978	Pre vs Post
ROS1	27.0264	-0.310549	1.07449	-0.28902	0.772566	0.877627	Pre vs Post
USP28	220.471	0.212489	0.0783466	2.71216	0.00668455	0.0385617	Pre vs Post
HDAC9	345.747	0.26433	0.104474	2.5301	0.0114031	0.0558267	Pre vs Post
TSPAN17	271.14	0.360402	0.152574	2.36214	0.01817	0.0776767	Pre vs Post
NOP16	175.596	0.406849	0.196773	2.06761	0.0386771	0.131257	Pre vs Post
CC2D2A	222.35	-0.539443	0.186816	-2.88756	0.00388243	0.0262764	Pre vs Post
RRM2B	597.307	-0.025228	0.109382	-0.23064	0.817594	0.90348	Pre vs Post
ZNF800	800.58	-0.21166	0.0583579	-3.62693	0.000286812	0.00381177	Pre vs Post
TNFRSF17	2.50526	0.476263	0.701984	0.678453	0.497484	0.687543	Pre vs Post
SNX29	985.839	0.191112	0.109759	1.7412	0.0816489	0.217403	Pre vs Post
LMO3	33.5631	-0.981516	0.298247	-3.29095	0.000998485	0.00967496	Pre vs Post
MRPS10	433.653	0.162175	0.0847139	1.91438	0.0555712	0.167847	Pre vs Post
RSF1	1022.23	-0.184626	0.0766873	-2.40751	0.0160617	0.0713236	Pre vs Post
VPS13D	6130.85	-0.344194	0.125665	-2.73898	0.006163	0.0363599	Pre vs Post
CELF2	1184.12	0.509578	0.177768	2.86654	0.00414986	0.0275597	Pre vs Post
FAM120A	1633.1	0.177994	0.0749737	2.37408	0.0175925	0.075905	Pre vs Post
R3HDM1	238.207	0.316417	0.0950199	3.33001	0.00086842	0.00873265	Pre vs Post
COL9A2	55.1755	-0.0752369	0.179855	-0.418321	0.675712	0.818023	Pre vs Post
KITLG	1039.4	-0.1911	0.19864	-0.962039	0.33603	0.542694	Pre vs Post
ERCC8	155.59	0.029922	0.0705784	0.423953	0.6716	0.815876	Pre vs Post
ADAMTS6	58.6704	0.271817	0.248765	1.09267	0.27454	0.479983	Pre vs Post
H6PD	2351.52	-0.0949858	0.105846	-0.897397	0.369507	0.575913	Pre vs Post
VAMP3	1270.57	-0.0248959	0.0790915	-0.314773	0.752934	0.866733	Pre vs Post
PER3	1044.77	-0.362345	0.219211	-1.65295	0.0983411	0.246511	Pre vs Post
UTS2	2.54235	1.26139	0.70524	1.78859	0.0736801	0.202988	Pre vs Post
TNFRSF9	35.7255	2.06951	0.531988	3.89014	0.000100187	0.00170311	Pre vs Post
EPN3	223.503	-0.768154	0.260092	-2.95339	0.00314307	0.0225627	Pre vs Post
LTBP1	1559.14	0.113255	0.220958	0.512566	0.608255	0.772553	Pre vs Post
RCN1	784.726	0.655653	0.176705	3.71044	0.000206902	0.00301701	Pre vs Post
ELN	922.347	-1.24736	0.434002	-2.87409	0.00405195	0.0270703	Pre vs Post
RFC2	255.228	0.0858487	0.119929	0.715832	0.474095	0.666552	Pre vs Post
ARID1B	2367.4	-0.264235	0.133622	-1.97748	0.0479871	0.151512	Pre vs Post
CLPTM1L	573.627	0.0790312	0.0791324	0.998721	0.31793	0.525884	Pre vs Post
NEDD4L	302.839	-0.257401	0.251118	-1.02502	0.305353	0.512529	Pre vs Post
FOXP3	29.4814	2.03543	0.435812	4.67044	3.01e-06	0.00010907	Pre vs Post
PPP1R3F	37.5709	-0.00333727	0.130538	-0.0255654	0.979604	0.990912	Pre vs Post
HEXB	1008.65	0.127016	0.121572	1.04478	0.296123	0.503003	Pre vs Post
PTCD2	205.541	-0.106058	0.0780294	-1.3592	0.174083	0.359223	Pre vs Post
NEXMIF	86.0477	-0.333766	0.15382	-2.16985	0.0300182	0.11084	Pre vs Post
JKAMP	395.996	0.0936759	0.0812563	1.15284	0.248974	0.451044	Pre vs Post
DKK3	706.732	-0.568251	0.202888	-2.80081	0.00509748	0.0318883	Pre vs Post
ARHGEF5	823.519	-0.73973	0.234137	-3.15938	0.00158104	0.0137574	Pre vs Post
NFE2L3	719.694	-0.017143	0.118657	-0.144475	0.885125	0.942773	Pre vs Post
MCUR1	686.453	-0.331456	0.0878791	-3.77172	0.000162125	0.00247382	Pre vs Post
LIMA1	2044.97	0.404025	0.121863	3.3154	0.000915111	0.00906755	Pre vs Post
LETMD1	447.259	-0.089464	0.0908034	-0.985249	0.324502	0.532397	Pre vs Post
SLC4A8	34.8382	1.11068	0.304964	3.64201	0.000270517	0.00365607	Pre vs Post
LAMC3	344.707	-0.774434	0.278476	-2.78098	0.00541957	0.033301	Pre vs Post
PTGER3	1051.84	-0.331882	0.166305	-1.99562	0.0459754	0.147264	Pre vs Post
TNIP3	5.73912	2.65966	0.698296	3.80879	0.000139651	0.00220092	Pre vs Post
MAPK9	379.343	0.0257914	0.0635281	0.405984	0.684754	0.82371	Pre vs Post
COL23A1	69.5635	-0.141882	0.214258	-0.662201	0.507842	0.69575	Pre vs Post
BCAR1	175.193	0.121998	0.151412	0.805738	0.420394	0.621049	Pre vs Post
FAM160A2	357.781	-0.110941	0.110289	-1.00592	0.314455	0.522084	Pre vs Post
HERPUD1	876.021	0.116485	0.0895168	1.30126	0.193168	0.384633	Pre vs Post
HOMER3	102.668	-0.0490807	0.159657	-0.307413	0.758529	0.869956	Pre vs Post
RAD51	41.171	0.414235	0.20223	2.04834	0.0405268	0.135437	Pre vs Post
POLQ	115.98	0.26566	0.177203	1.49919	0.133825	0.302603	Pre vs Post
PIK3CB	768.325	-0.287484	0.115769	-2.48326	0.0130186	0.0610999	Pre vs Post
CYBA	331.572	1.86998	0.315035	5.93578	2.92e-09	5.91e-07	Pre vs Post
THOC3	190.37	0.0611894	0.150962	0.40533	0.685235	0.823978	Pre vs Post
HEBP2	1202.17	-0.459976	0.133205	-3.45314	0.000554092	0.00626197	Pre vs Post
MPHOSPH9	280.512	0.570262	0.15067	3.78483	0.000153812	0.00237782	Pre vs Post
PLEKHA5	750.802	-0.578062	0.155448	-3.71869	0.000200259	0.00293932	Pre vs Post
PRSS8	429.903	-0.518811	0.196699	-2.63758	0.00834991	0.0449719	Pre vs Post
SIKE1	865.261	-0.135338	0.071312	-1.89783	0.057719	0.172056	Pre vs Post
RRP12	334.897	0.148618	0.203264	0.731156	0.464684	0.659484	Pre vs Post
FNIP2	975.631	-0.0507045	0.0900954	-0.562787	0.57358	0.748719	Pre vs Post
MSMO1	950.766	-0.175453	0.210199	-0.834701	0.403886	0.608019	Pre vs Post
TTC17	1126.37	0.0719242	0.0534704	1.34512	0.178586	0.365411	Pre vs Post
ALX4	47.3834	-0.051351	0.371003	-0.138411	0.889915	0.944689	Pre vs Post
FSTL4	76.7614	-0.606789	0.231167	-2.62489	0.00866763	0.0462739	Pre vs Post
FOXN3	3194.74	-0.464912	0.0993704	-4.67858	2.89e-06	0.000106647	Pre vs Post
METTL24	28.8551	0.0310432	0.202608	0.153218	0.878227	0.938799	Pre vs Post
AKR7A2	320.445	0.15044	0.0888969	1.6923	0.0905893	0.23301	Pre vs Post
MRTO4	280.459	0.250059	0.180878	1.38247	0.166828	0.350003	Pre vs Post
NNAT	40.4715	-0.523808	0.201582	-2.59849	0.0093636	0.0488937	Pre vs Post
USE1	71.2879	0.190801	0.122237	1.56091	0.118545	0.279887	Pre vs Post
MCF2L2	39.2457	0.116967	0.245603	0.476245	0.6339	0.791399	Pre vs Post
NRIP2	44.2221	-0.323074	0.182123	-1.77393	0.0760748	0.207564	Pre vs Post
LAMA3	1482.22	-0.250111	0.138229	-1.8094	0.0703886	0.196979	Pre vs Post
AP5M1	869.879	0.0147598	0.0747679	0.197409	0.843508	0.919451	Pre vs Post
ANAPC4	499.379	0.0152655	0.0637834	0.239334	0.810847	0.899537	Pre vs Post
KCNQ1	51.7965	0.936659	0.192412	4.86799	1.13e-06	5.26e-05	Pre vs Post
TRAPPC3	460.594	-0.0537076	0.0968699	-0.55443	0.579284	0.752868	Pre vs Post
THRAP3	2190.81	0.0482261	0.0927205	0.520124	0.602977	0.769259	Pre vs Post
PHPT1	251.728	0.342887	0.0883946	3.87904	0.000104868	0.00176523	Pre vs Post
ENTPD2	11.1527	0.10815	0.322838	0.334997	0.737628	0.857221	Pre vs Post
LY75	747.014	0.631723	0.228954	2.75917	0.00579477	0.0348403	Pre vs Post
ARID4B	876.884	-0.0721682	0.0882341	-0.817917	0.413405	0.616247	Pre vs Post
OPN3	172.173	0.840016	0.210804	3.98482	6.75e-05	0.0012394	Pre vs Post
SDCCAG8	294.207	0.131475	0.0781112	1.68317	0.0923417	0.235909	Pre vs Post
HHAT	116.079	0.0225425	0.137087	0.16444	0.869385	0.934331	Pre vs Post
KIF1B	1987.89	-0.567305	0.0917509	-6.1831	6.29e-10	1.98e-07	Pre vs Post
FOXC1	183.053	-0.104653	0.260697	-0.401434	0.6881	0.825917	Pre vs Post
TBC1D22A	365.504	0.133316	0.0860446	1.54938	0.12129	0.283821	Pre vs Post
SYNE2	11639.7	-0.316559	0.135882	-2.32966	0.0198241	0.0827849	Pre vs Post
PLEKHH1	254.024	-0.524182	0.283596	-1.84834	0.0645532	0.185968	Pre vs Post
ATP9A	639.603	-0.433131	0.13097	-3.30709	0.000942717	0.00926115	Pre vs Post
CHRDL2	2.2438	0.592381	0.579327	1.02253	0.306528	0.513653	Pre vs Post
FAM168A	753.774	-0.0135821	0.0826385	-0.164355	0.869452	0.934331	Pre vs Post
RELT	121.392	1.45425	0.284462	5.11229	3.18e-07	1.99e-05	Pre vs Post
GALC	475.443	0.168805	0.0951015	1.775	0.0758983	0.207184	Pre vs Post
NOP58	623.385	0.273092	0.144434	1.89077	0.0586549	0.173988	Pre vs Post
SZRD1	1014.91	0.168236	0.082141	2.04813	0.0405472	0.135464	Pre vs Post
KCNH2	8.66157	0.244515	0.422871	0.578227	0.563111	0.740424	Pre vs Post
CUL1	912.682	0.0435721	0.0611879	0.712103	0.476401	0.668475	Pre vs Post
FAM114A2	329.285	0.25466	0.0807358	3.15424	0.00160919	0.01395	Pre vs Post
CYFIP2	353.929	1.6215	0.356355	4.55023	5.36e-06	0.000170394	Pre vs Post
TAB2	1033.25	0.0505841	0.0668656	0.756503	0.449347	0.646544	Pre vs Post
GINM1	589.702	-0.192816	0.0898256	-2.14656	0.0318281	0.115107	Pre vs Post
EIF2AK2	889.097	0.121635	0.118168	1.02934	0.303318	0.510346	Pre vs Post
USP36	497.412	-0.000324521	0.101348	-0.00320204	0.997445	0.998897	Pre vs Post
KMT2C	4199.2	-0.219225	0.105372	-2.08048	0.0374811	0.128348	Pre vs Post
MCOLN3	197.662	-0.729098	0.231732	-3.1463	0.00165348	0.0142326	Pre vs Post
CCDC85A	66.7811	-0.0636245	0.244041	-0.260713	0.794314	0.890476	Pre vs Post
PUM2	2494.79	-0.208563	0.0778463	-2.67917	0.00738059	0.0411949	Pre vs Post
MRPL43	303.68	0.00622889	0.0870699	0.071539	0.942969	0.973812	Pre vs Post
ITIH4	47.7912	0.0103986	0.194796	0.0533819	0.957428	0.98095	Pre vs Post
ITIH1	2.54816	0.633568	0.585908	1.08134	0.279544	0.484976	Pre vs Post
HPF1	205.972	0.132749	0.0985898	1.34648	0.178149	0.364683	Pre vs Post
ZFR	1293.6	0.0892996	0.0753133	1.18571	0.235737	0.436268	Pre vs Post
ZNF280C	116.62	0.0359132	0.0832284	0.431502	0.666103	0.812334	Pre vs Post
NPFFR2	3.14764	0.0554073	0.660339	0.0839074	0.93313	0.968647	Pre vs Post
TRAF1	370.013	1.53592	0.363295	4.22775	2.36e-05	0.000533511	Pre vs Post
RC3H2	1278.63	-0.0187725	0.069948	-0.268379	0.788408	0.887147	Pre vs Post
IL17RB	74.9039	0.787458	0.291782	2.69879	0.00695921	0.0396246	Pre vs Post
TRAF3IP2	533.551	0.000908262	0.0805294	0.0112786	0.991001	0.996049	Pre vs Post
GYG2	40.291	-1.0802	0.4415	-2.44665	0.0144189	0.0659603	Pre vs Post
DCBLD2	601.883	-0.192078	0.0945487	-2.03153	0.0422018	0.138977	Pre vs Post
SERPINB3	518.972	0.900499	0.531498	1.69427	0.0902147	0.232539	Pre vs Post
SOAT1	769.334	0.749338	0.339192	2.20919	0.0271617	0.103472	Pre vs Post
PKP2	122.397	-0.285109	0.181074	-1.57454	0.115362	0.274756	Pre vs Post
MSH4	4.68034	0.270578	0.488024	0.554435	0.579282	0.752868	Pre vs Post
F7	7.65789	0.206916	0.257506	0.80354	0.421663	0.622004	Pre vs Post
GDI2	3370.53	0.269457	0.106124	2.53907	0.0111148	0.0548722	Pre vs Post
PRDM1	682.244	-0.175266	0.125981	-1.39122	0.16416	0.346426	Pre vs Post
ATG5	421.7	0.168712	0.0806912	2.09084	0.0365426	0.126173	Pre vs Post
TMCC3	409.086	-0.232456	0.122953	-1.8906	0.0586778	0.174007	Pre vs Post
PITHD1	644.755	-0.117328	0.114638	-1.02346	0.306091	0.513304	Pre vs Post
MTA3	442.165	-0.342594	0.123278	-2.77903	0.0054522	0.0334328	Pre vs Post
USP13	228.871	-0.203499	0.103004	-1.97564	0.0481952	0.151976	Pre vs Post
ATP11B	2576.73	-0.225808	0.0775244	-2.91274	0.00358275	0.0248759	Pre vs Post
LAMC2	730.499	-0.527085	0.174224	-3.02534	0.00248355	0.0191066	Pre vs Post
CDK14	280.852	0.154316	0.092416	1.6698	0.0949593	0.240453	Pre vs Post
SEC61A1	2249.27	0.455983	0.123257	3.69944	0.000216077	0.00311224	Pre vs Post
PPP1R12A	1701.68	-0.234058	0.0628924	-3.72156	0.000197996	0.00291947	Pre vs Post
RASGRF1	7.32981	0.925912	0.339142	2.73016	0.00633033	0.0370538	Pre vs Post
CAMK2B	15.4299	-0.278415	0.265299	-1.04944	0.293975	0.500802	Pre vs Post
CROCC	201.261	-0.412288	0.177679	-2.32041	0.0203188	0.0841592	Pre vs Post
POLR3E	527.491	-0.0955632	0.0868284	-1.1006	0.271071	0.476266	Pre vs Post
ATP2B4	5470.54	-0.0795965	0.0890392	-0.893949	0.371349	0.577606	Pre vs Post
ZC3H11A	3975.8	-0.243568	0.0774595	-3.14446	0.00166393	0.0142974	Pre vs Post
RIOK2	329.175	0.0917324	0.0859548	1.06722	0.285874	0.491647	Pre vs Post
YIPF1	262.544	0.362824	0.103003	3.52247	0.000427544	0.00513282	Pre vs Post
NDC1	452.613	0.104303	0.101335	1.02929	0.303345	0.510346	Pre vs Post
DGKG	53.6656	-0.335612	0.189681	-1.76934	0.0768364	0.209062	Pre vs Post
FLYWCH1	280.261	0.0157828	0.109265	0.144445	0.885149	0.942773	Pre vs Post
UNKL	155.14	-0.222094	0.10673	-2.08091	0.0374423	0.128254	Pre vs Post
TBXAS1	131.934	1.67829	0.336026	4.99451	5.9e-07	3.16e-05	Pre vs Post
PARP12	449.455	0.748117	0.190323	3.93078	8.47e-05	0.00148309	Pre vs Post
ALDH18A1	688.921	0.0975839	0.0920645	1.05995	0.289167	0.495396	Pre vs Post
TARBP1	664.174	-0.107641	0.104061	-1.0344	0.300948	0.507881	Pre vs Post
GATB	355.349	0.32613	0.110339	2.9557	0.00311963	0.0224376	Pre vs Post
MXD1	437.572	0.0173428	0.149776	0.115791	0.907818	0.953784	Pre vs Post
CDK17	579.04	0.138558	0.0885577	1.56461	0.117675	0.278391	Pre vs Post
DNAJC25	99.7691	0.0978231	0.115428	0.847479	0.396728	0.601292	Pre vs Post
SLC2A3	599.411	2.11846	0.398731	5.31301	1.08e-07	8.64e-06	Pre vs Post
PSD	14.5007	-0.183965	0.178522	-1.03048	0.302783	0.509746	Pre vs Post
CTDP1	242.087	-0.192481	0.136575	-1.40934	0.158734	0.338551	Pre vs Post
YBX3	2536.15	-0.223387	0.12944	-1.72579	0.0843852	0.222315	Pre vs Post
STYK1	39.5963	-0.00347833	0.192338	-0.0180845	0.985571	0.993822	Pre vs Post
WNK1	4995.68	-0.290149	0.119768	-2.4226	0.01541	0.0691161	Pre vs Post
CCAR1	878.882	0.0509098	0.0738424	0.689439	0.490547	0.681358	Pre vs Post
OGFR	296.49	0.351004	0.10681	3.28625	0.00101532	0.00979566	Pre vs Post
GNA15	522.77	0.575799	0.200502	2.87179	0.00408157	0.0272356	Pre vs Post
PIGV	181.245	-0.124107	0.109116	-1.13739	0.255377	0.458493	Pre vs Post
PTPRU	316.641	-0.299076	0.206297	-1.44973	0.147132	0.322371	Pre vs Post
SNRNP40	434.612	0.302252	0.128213	2.35743	0.0184021	0.0783692	Pre vs Post
RIMBP2	56.2092	-0.518648	0.269729	-1.92285	0.0544986	0.165615	Pre vs Post
COL11A1	127.269	-0.00419203	0.632858	-0.00662397	0.994715	0.997795	Pre vs Post
QSER1	1442.19	-0.147002	0.100099	-1.46856	0.141952	0.315145	Pre vs Post
MPC1	279.884	-0.147299	0.0964417	-1.52734	0.126676	0.292131	Pre vs Post
ACAA1	310.315	0.232806	0.0963478	2.41631	0.0156786	0.0700347	Pre vs Post
BCAT1	388.803	0.742916	0.23787	3.1232	0.00178894	0.0150169	Pre vs Post
HDAC7	560.909	-0.0697324	0.10894	-0.6401	0.522107	0.707474	Pre vs Post
LZTS1	155.926	0.0950441	0.167617	0.567031	0.570693	0.746039	Pre vs Post
PRDM6	41.3303	-0.602636	0.241222	-2.49826	0.0124803	0.0594978	Pre vs Post
SPAG4	4.85507	0.0581609	0.331886	0.175243	0.860888	0.929497	Pre vs Post
NCKAP1	3410.21	-0.468872	0.100614	-4.66009	3.16e-06	0.000113594	Pre vs Post
MRPS35	463.774	0.244071	0.104476	2.33615	0.0194834	0.08185	Pre vs Post
GUCY1B1	164.289	0.424822	0.155166	2.73786	0.006184	0.0364472	Pre vs Post
SFSWAP	681.137	-0.181623	0.0911315	-1.99297	0.0462642	0.14788	Pre vs Post
TNK2	268.893	-0.242067	0.138609	-1.7464	0.0807422	0.216084	Pre vs Post
MON2	1597.5	-0.165028	0.0779351	-2.11751	0.0342165	0.120493	Pre vs Post
CDH3	1159.67	1.12234	0.303	3.70409	0.00021215	0.00306753	Pre vs Post
ARSF	46.0256	0.642878	0.34616	1.85717	0.0632867	0.183562	Pre vs Post
GPBP1	1251.52	-0.0199868	0.0485368	-0.411786	0.680496	0.820929	Pre vs Post
DGAT2	1829.37	-0.716114	0.230942	-3.10084	0.00192973	0.0158186	Pre vs Post
ZNF112	139.067	-0.440847	0.147693	-2.98488	0.00283694	0.020999	Pre vs Post
CS	1560.45	0.118844	0.0622952	1.90776	0.0564224	0.169593	Pre vs Post
LTK	13.7049	1.06903	0.356986	2.99461	0.002748	0.0204899	Pre vs Post
MRPS24	225.042	0.135262	0.141324	0.9571	0.338517	0.545227	Pre vs Post
ELMO2	500.304	0.246351	0.067975	3.62414	0.00028992	0.00383938	Pre vs Post
WAPL	1701.02	-0.105144	0.0872782	-1.2047	0.22832	0.427675	Pre vs Post
VMP1	1733.63	1.44367	0.251448	5.7414	9.39e-09	1.41e-06	Pre vs Post
APPBP2	814.932	-0.0763918	0.06012	-1.27065	0.203851	0.39715	Pre vs Post
POLD1	164.516	0.464966	0.128126	3.62897	0.000284552	0.00379885	Pre vs Post
SEZ6	5.60302	0.491457	0.30232	1.62562	0.104031	0.256142	Pre vs Post
EIF4B	8528.81	-0.128766	0.0884065	-1.45652	0.14525	0.319704	Pre vs Post
SLC6A16	15.9078	-0.272832	0.199314	-1.36886	0.171045	0.355147	Pre vs Post
BICRA	28.6053	0.0530258	0.251634	0.210726	0.833101	0.913122	Pre vs Post
SPHK2	46.3799	0.466533	0.141949	3.28662	0.00101396	0.00978677	Pre vs Post
RPL18	5133.06	-0.00305483	0.118941	-0.0256835	0.97951	0.990912	Pre vs Post
CA11	71.8662	-0.4262	0.177425	-2.40214	0.0162996	0.0720653	Pre vs Post
ISOC2	170.594	0.520557	0.149064	3.49216	0.000479126	0.00559289	Pre vs Post
U2AF2	758.195	0.360179	0.111805	3.22148	0.00127531	0.0117125	Pre vs Post
EPN1	358.817	0.0147033	0.109853	0.133845	0.893525	0.946726	Pre vs Post
MED29	358.579	0.0638674	0.080572	0.792675	0.427967	0.628303	Pre vs Post
AHRR	15.2121	-0.591576	0.279588	-2.11588	0.0343549	0.120826	Pre vs Post
ZNF275	178.588	0.251006	0.141621	1.77238	0.0763321	0.20814	Pre vs Post
MTMR1	735.555	-0.0584099	0.105243	-0.554998	0.578896	0.752678	Pre vs Post
GPC1	922.032	-0.496918	0.229364	-2.1665	0.0302728	0.111614	Pre vs Post
ADCK1	55.8169	0.05311	0.136334	0.389558	0.696863	0.831209	Pre vs Post
HAGH	165.33	0.0275945	0.109707	0.251529	0.801405	0.894771	Pre vs Post
RNF4	746.808	0.368068	0.136925	2.68811	0.00718584	0.0404106	Pre vs Post
CASP8	383.738	0.70529	0.236016	2.98831	0.00280526	0.0208033	Pre vs Post
LIMCH1	972.459	-0.113114	0.140113	-0.807303	0.419492	0.620481	Pre vs Post
INTS13	259.218	0.313449	0.107878	2.90559	0.00366564	0.0252051	Pre vs Post
TM7SF3	737.25	-0.202333	0.0847304	-2.38796	0.0169422	0.0739508	Pre vs Post
DLX3	181.814	-0.974312	0.263779	-3.69367	0.000221044	0.0031751	Pre vs Post
SPA17	33.7424	-0.180984	0.164622	-1.09939	0.271597	0.477002	Pre vs Post
TSPAN32	31.8293	0.986945	0.283096	3.48625	0.000489846	0.00569128	Pre vs Post
CCN5	1052.01	-0.541749	0.360489	-1.50282	0.132886	0.30118	Pre vs Post
DMRT3	4.1829	-0.152088	0.482774	-0.31503	0.752739	0.866642	Pre vs Post
ST3GAL6	268.651	-0.609523	0.146129	-4.17113	3.03e-05	0.00065711	Pre vs Post
ATP2C2	359.725	-0.770433	0.202134	-3.8115	0.000138124	0.00218053	Pre vs Post
NGFR	99.3404	0.26218	0.239228	1.09594	0.273104	0.478596	Pre vs Post
CDON	1331.39	-0.611948	0.216144	-2.8312	0.00463736	0.0297456	Pre vs Post
TAF2	627.143	0.0811203	0.0710521	1.1417	0.253578	0.456252	Pre vs Post
HIPK2	690.906	0.165948	0.139478	1.18978	0.234131	0.434592	Pre vs Post
TNPO3	794.458	0.102048	0.0723755	1.40998	0.158546	0.338309	Pre vs Post
BORCS8-MEF2B	14.8585	0.0574989	0.511714	0.112365	0.910534	0.95568	Pre vs Post
RFXANK	187.299	0.146918	0.09886	1.48612	0.137247	0.307909	Pre vs Post
TMEM161A	92.1624	0.0778958	0.0790239	0.985725	0.324268	0.532248	Pre vs Post
LPAR2	77.5321	-0.0668352	0.14347	-0.465847	0.641325	0.796491	Pre vs Post
CTSA	1005.95	0.229939	0.0870542	2.64133	0.00825819	0.0446118	Pre vs Post
SUGP2	696.069	0.2336	0.0861979	2.71005	0.00672736	0.0386789	Pre vs Post
SLC12A2	3330.95	-0.473937	0.372016	-1.27397	0.202673	0.395751	Pre vs Post
SNX24	235.435	-0.313356	0.126784	-2.47158	0.0134517	0.0625673	Pre vs Post
EYA2	48.7783	-0.187675	0.241115	-0.778363	0.436355	0.635458	Pre vs Post
CNN2	957.016	0.771319	0.164267	4.69551	2.66e-06	0.000100251	Pre vs Post
ABCA7	196.962	0.221779	0.150707	1.47159	0.141132	0.313917	Pre vs Post
SNCAIP	105.79	-0.421361	0.153954	-2.73692	0.00620171	0.0365178	Pre vs Post
DDX20	304.318	0.242293	0.116825	2.07399	0.0380805	0.129784	Pre vs Post
BTBD1	812.646	0.189391	0.107736	1.75792	0.0787614	0.212714	Pre vs Post
FAR2	328.321	0.0942338	0.284355	0.331395	0.740346	0.858698	Pre vs Post
BCAS1	33.7106	-0.455805	0.247574	-1.84109	0.0656085	0.188003	Pre vs Post
POU1F1	1.28052	-0.801887	0.77059	-1.04061	0.298055	0.505057	Pre vs Post
CHI3L2	518.7	1.18994	0.647946	1.83648	0.0662862	0.189169	Pre vs Post
SBNO2	505.188	0.918656	0.236984	3.87645	0.00010599	0.00177476	Pre vs Post
PMS1	250.673	-0.0766318	0.0915179	-0.837342	0.4024	0.606558	Pre vs Post
HMG20B	441.684	-0.0814829	0.106593	-0.764432	0.44461	0.64246	Pre vs Post
CALCRL	538.286	0.49954	0.140103	3.56552	0.000363135	0.00453003	Pre vs Post
TAF11	251.262	-0.0117748	0.096622	-0.121864	0.903007	0.951488	Pre vs Post
ANKS1A	632.782	-0.260642	0.0835249	-3.12053	0.00180524	0.0151253	Pre vs Post
AP3D1	846.247	0.211129	0.111411	1.89505	0.0580863	0.172854	Pre vs Post
ZNF76	195.41	0.107988	0.0776765	1.39023	0.164458	0.346788	Pre vs Post
SLC9A3R2	103.037	0.0805716	0.182434	0.441648	0.658744	0.807899	Pre vs Post
NTHL1	42.971	-0.181048	0.153008	-1.18326	0.236707	0.437518	Pre vs Post
UHRF1BP1	480.401	0.261091	0.10509	2.48445	0.0129751	0.0609867	Pre vs Post
GNAI3	2566.22	-0.0511348	0.0801444	-0.638033	0.523452	0.708566	Pre vs Post
IPO5	1733.52	0.167519	0.075707	2.21272	0.0269167	0.102731	Pre vs Post
OAT	1375.97	-0.0726093	0.122976	-0.590434	0.5549	0.734195	Pre vs Post
WDR3	565.833	0.0974374	0.155734	0.625667	0.531533	0.715155	Pre vs Post
PKN2	1149.6	-0.202209	0.0658111	-3.07256	0.0021223	0.0169013	Pre vs Post
WDR18	127.548	0.317571	0.142657	2.22612	0.0260063	0.100284	Pre vs Post
TRAM2	664.498	0.13956	0.118959	1.17317	0.240726	0.44166	Pre vs Post
NTN1	283.95	-0.426946	0.180611	-2.3639	0.0180835	0.0774256	Pre vs Post
GLP2R	1.6401	-0.740571	0.536931	-1.37927	0.167813	0.351127	Pre vs Post
MCM10	53.4005	0.600674	0.239914	2.5037	0.0122901	0.0588799	Pre vs Post
DGKA	1035.43	-0.0927883	0.132648	-0.699506	0.484236	0.675525	Pre vs Post
ERBB3	1936.34	-0.636663	0.187824	-3.38967	0.00069977	0.0074631	Pre vs Post
ROPN1	9.9345	-0.373192	0.497137	-0.750682	0.452844	0.649551	Pre vs Post
ANKRD44	802.941	1.13428	0.282969	4.00849	6.11e-05	0.00114693	Pre vs Post
KARS1	1262.79	0.261038	0.11769	2.21801	0.0265539	0.101704	Pre vs Post
ADAT1	233.143	0.200072	0.0968897	2.06495	0.0389277	0.131629	Pre vs Post
PDIA5	206.386	0.549924	0.159965	3.43777	0.00058652	0.00652617	Pre vs Post
TBC1D22B	231.235	-0.143905	0.0840265	-1.71261	0.0867835	0.226472	Pre vs Post
NDUFB4	525.141	-0.00602382	0.127509	-0.0472422	0.96232	0.982943	Pre vs Post
SPEN	1681.13	-0.132755	0.133694	-0.992976	0.320722	0.528874	Pre vs Post
MYLK	2152.53	-0.224169	0.305297	-0.734265	0.462788	0.658251	Pre vs Post
ZC3H15	785.198	0.0747941	0.0847228	0.882809	0.377339	0.583014	Pre vs Post
MAP2K4	745.51	-0.129194	0.0603695	-2.14006	0.0323502	0.116336	Pre vs Post
PACC1	74.6727	0.781413	0.191839	4.07328	4.64e-05	0.000918638	Pre vs Post
SNAP91	1.72147	-0.456151	0.595892	-0.765493	0.443978	0.641917	Pre vs Post
SLK	2782.24	-0.328809	0.0705475	-4.66082	3.15e-06	0.000113375	Pre vs Post
CYB5R4	350.419	0.370495	0.160484	2.30862	0.020965	0.0859436	Pre vs Post
COL17A1	17049.1	-0.379616	0.183738	-2.06607	0.0388219	0.131429	Pre vs Post
GSTO2	300.969	-0.519199	0.212215	-2.44657	0.0144224	0.0659603	Pre vs Post
SEC61A2	61.3823	0.158358	0.136273	1.16207	0.245209	0.446695	Pre vs Post
PRKCQ	93.881	2.21823	0.493349	4.49626	6.92e-06	0.000206129	Pre vs Post
TLE2	109.546	-0.25646	0.229503	-1.11746	0.263798	0.467521	Pre vs Post
ASB1	330.167	-0.130667	0.103531	-1.2621	0.206912	0.40105	Pre vs Post
FAM107B	768.205	-0.00972817	0.17405	-0.0558929	0.955427	0.980371	Pre vs Post
ME1	495.242	-0.399738	0.144777	-2.76105	0.00576153	0.0346684	Pre vs Post
TBC1D1	514.427	0.610633	0.176213	3.46531	0.000529629	0.0060633	Pre vs Post
CDK13	1110.35	-0.0878801	0.0549992	-1.59784	0.110078	0.266106	Pre vs Post
MTHFD2	562.825	0.683177	0.230804	2.95999	0.00307645	0.0222129	Pre vs Post
SLC9A7	396.48	0.5709	0.247349	2.30808	0.0209947	0.0859746	Pre vs Post
FOXJ2	395.936	-0.240805	0.124298	-1.93731	0.0527071	0.161931	Pre vs Post
YBX1	3468.51	0.309416	0.111457	2.77609	0.00550165	0.0335746	Pre vs Post
PDE4A	101.482	0.544231	0.174589	3.11721	0.00182571	0.015234	Pre vs Post
PPP2R5A	775.33	-0.184777	0.0758215	-2.437	0.0148099	0.0671414	Pre vs Post
CTNNA2	2.35818	-0.903986	0.483559	-1.86944	0.0615612	0.180013	Pre vs Post
ELAVL1	446.499	0.212044	0.0741342	2.86027	0.00423287	0.0279697	Pre vs Post
TIE1	177.38	0.463265	0.156534	2.95951	0.00308127	0.0222404	Pre vs Post
DIP2B	2292.81	-0.254163	0.0752914	-3.37572	0.000736219	0.00774103	Pre vs Post
SMARCD1	400.694	0.201257	0.0694097	2.89955	0.00373701	0.0255935	Pre vs Post
KDM4A	769.701	-0.123895	0.0840188	-1.47461	0.140317	0.31257	Pre vs Post
NFYC	419.079	-0.00299544	0.0545609	-0.0549009	0.956217	0.98061	Pre vs Post
ZMYND12	8.01023	-0.0213462	0.272647	-0.0782924	0.937595	0.970819	Pre vs Post
SLC9A3	49.3292	-0.372354	0.178516	-2.08583	0.0369938	0.127166	Pre vs Post
NGEF	153.749	-0.841059	0.278883	-3.01581	0.00256294	0.0195023	Pre vs Post
ASPM	485.568	0.324948	0.211216	1.53846	0.123935	0.287898	Pre vs Post
CD84	521.751	1.2889	0.311798	4.13376	3.57e-05	0.000745572	Pre vs Post
ELOVL1	1256.06	-0.367836	0.133616	-2.75293	0.00590645	0.0353407	Pre vs Post
SPI1	167.547	1.61701	0.288592	5.6031	2.11e-08	2.52e-06	Pre vs Post
ZNRD1	160.442	0.139432	0.0822304	1.69563	0.0899564	0.232123	Pre vs Post
MPPED2	22.2413	-0.30099	0.263102	-1.144	0.252622	0.455045	Pre vs Post
CLDN18	20.7072	-0.972376	0.316544	-3.07186	0.00212732	0.0169263	Pre vs Post
ZBTB11	673.678	0.0174305	0.0658186	0.264827	0.791143	0.888945	Pre vs Post
ATXN3	734.281	-0.346517	0.100076	-3.46252	0.000535142	0.00610335	Pre vs Post
GOLGA5	673.734	-0.0841443	0.0764044	-1.1013	0.270765	0.475877	Pre vs Post
FGFR2	1959.28	-0.244683	0.17809	-1.37393	0.169463	0.353079	Pre vs Post
LRRC40	287.657	0.152543	0.0873286	1.74677	0.0806771	0.216034	Pre vs Post
ISOC1	283.395	0.118151	0.114898	1.02831	0.303803	0.510745	Pre vs Post
EML1	505.565	-0.397359	0.136821	-2.90423	0.00368163	0.0252917	Pre vs Post
TRMT11	213.134	0.114061	0.082229	1.38711	0.165409	0.348004	Pre vs Post
THUMPD1	917.276	-0.0072413	0.0679674	-0.106541	0.915153	0.958385	Pre vs Post
MSANTD3	176.08	0.372713	0.132145	2.82049	0.0047951	0.0304863	Pre vs Post
KIF26A	74.4629	-0.301665	0.211496	-1.42634	0.153771	0.331602	Pre vs Post
ATG2B	1977.41	-0.418971	0.096901	-4.3237	1.53e-05	0.000387624	Pre vs Post
ARFGEF1	1890.57	-0.0846856	0.0651889	-1.29908	0.193916	0.385419	Pre vs Post
ZFAT	203.293	0.496038	0.176764	2.80622	0.00501266	0.0314933	Pre vs Post
MTFR1	274.212	0.0312383	0.0713562	0.437779	0.661546	0.809644	Pre vs Post
STAG3	82.5416	-0.160825	0.126801	-1.26833	0.20468	0.398348	Pre vs Post
FECH	334.831	0.0405281	0.0698421	0.580282	0.561725	0.739461	Pre vs Post
MYO9A	1798.41	-0.270889	0.0899344	-3.01207	0.00259473	0.0196552	Pre vs Post
DDX3Y	871.213	-0.110332	1.12317	-0.0982331	0.921747	0.961934	Pre vs Post
PFKP	604.203	0.357797	0.176449	2.02777	0.0425839	0.139798	Pre vs Post
IDI1	614.37	0.0275756	0.10081	0.273541	0.784437	0.884818	Pre vs Post
SP100	1091.02	0.333846	0.0941113	3.54735	0.000389128	0.00476373	Pre vs Post
KLF6	2368.98	0.086138	0.135816	0.634223	0.525935	0.710421	Pre vs Post
PLPP1	428.26	0.00971722	0.18204	0.0533796	0.957429	0.98095	Pre vs Post
NEO1	1306.16	-0.353486	0.200426	-1.76367	0.077787	0.210705	Pre vs Post
TRAM1	2434.03	0.253574	0.117225	2.16314	0.0305305	0.112139	Pre vs Post
PHKA1	155.634	-0.15639	0.113454	-1.37844	0.168068	0.351313	Pre vs Post
TNFRSF1A	1116.14	0.465275	0.120869	3.8494	0.000118406	0.00193557	Pre vs Post
CACNB1	117.114	-0.0465056	0.134035	-0.346967	0.728616	0.851233	Pre vs Post
EVI5	810.804	-0.338626	0.0724451	-4.67424	2.95e-06	0.000107592	Pre vs Post
STOML1	124.675	0.2683	0.0967171	2.77407	0.00553596	0.0337564	Pre vs Post
PKM	6483.85	0.478904	0.165766	2.88904	0.00386422	0.0261968	Pre vs Post
DHX29	803.193	-0.113174	0.0573492	-1.97342	0.0484474	0.152538	Pre vs Post
DNTTIP2	737.804	0.0570628	0.0881695	0.647195	0.517506	0.704312	Pre vs Post
METTL22	116.023	-0.073624	0.089195	-0.825428	0.409129	0.612838	Pre vs Post
TP53BP1	882.837	0.0123846	0.0805377	0.153774	0.877788	0.93854	Pre vs Post
TRO	69.3953	-0.186349	0.226308	-0.82343	0.410263	0.613677	Pre vs Post
RRP15	363.359	-0.0834165	0.102383	-0.814749	0.415216	0.617424	Pre vs Post
RHOA	4425.89	0.190679	0.111382	1.71194	0.0869079	0.226717	Pre vs Post
DHX8	988.206	-0.0342292	0.0666598	-0.513491	0.607608	0.771907	Pre vs Post
PMS2P4	31.7511	-0.351258	0.166624	-2.10809	0.0350236	0.122503	Pre vs Post
PRKCZ	140.746	-0.156951	0.145137	-1.0814	0.279519	0.484976	Pre vs Post
ZFY	324.783	-0.15648	1.12126	-0.139557	0.88901	0.944344	Pre vs Post
IARS2	1388.1	-0.124315	0.0479084	-2.59484	0.00946339	0.0492411	Pre vs Post
SYT1	35.7437	0.176175	0.261252	0.674348	0.50009	0.689466	Pre vs Post
NAV3	499.779	-0.483801	0.172267	-2.80844	0.00497816	0.0313205	Pre vs Post
IDH3G	327.484	0.173783	0.0740303	2.34746	0.0189021	0.0799807	Pre vs Post
ROGDI	75.4297	0.555179	0.177671	3.12477	0.00177947	0.0149542	Pre vs Post
PDZD4	60.0634	-0.0472907	0.177706	-0.266118	0.790148	0.88839	Pre vs Post
ROCK1	1364.27	0.226267	0.107886	2.09728	0.0359692	0.124785	Pre vs Post
CBFB	698.472	0.50009	0.160816	3.10971	0.00187274	0.0154869	Pre vs Post
PDK3	1925	-0.395374	0.240339	-1.64507	0.0999557	0.248987	Pre vs Post
HYAL2	375.784	0.499475	0.12803	3.90125	9.57e-05	0.00164179	Pre vs Post
HDAC4	547.7	-0.0165914	0.0950749	-0.174509	0.861465	0.929605	Pre vs Post
RASSF1	271.484	0.305677	0.0947338	3.22669	0.0012523	0.0115486	Pre vs Post
FGFR3	3349.29	-0.370101	0.219936	-1.68277	0.0924197	0.236055	Pre vs Post
IFI35	135.513	0.985314	0.185456	5.31293	1.08e-07	8.64e-06	Pre vs Post
HEATR6	281.394	0.0485536	0.0610354	0.795499	0.426323	0.626636	Pre vs Post
COASY	358.261	0.0410173	0.0844919	0.485459	0.627351	0.786654	Pre vs Post
PLEKHH3	221.59	-0.228653	0.190151	-1.20248	0.229178	0.428886	Pre vs Post
MEF2A	1969.97	-0.330647	0.145201	-2.27717	0.0227761	0.0911943	Pre vs Post
OTUD5	425.415	-0.0232234	0.0695971	-0.333684	0.738618	0.857571	Pre vs Post
TFE3	393.265	0.150627	0.101572	1.48296	0.138085	0.309014	Pre vs Post
TBC1D25	155.521	-0.153082	0.0919994	-1.66395	0.0961223	0.242438	Pre vs Post
ACSL4	1050.88	0.847268	0.185226	4.57424	4.78e-06	0.000155067	Pre vs Post
INPP5A	452.971	-0.502894	0.0926159	-5.42989	5.64e-08	5.3e-06	Pre vs Post
GPKOW	200.943	-0.167812	0.0765034	-2.19353	0.0282695	0.106494	Pre vs Post
GRIPAP1	366.817	-0.0123081	0.119408	-0.103076	0.917903	0.959723	Pre vs Post
FTSJ1	291.705	0.211673	0.0927036	2.28334	0.0224106	0.0901828	Pre vs Post
PRR11	76.2241	0.975516	0.302734	3.22236	0.00127141	0.0116863	Pre vs Post
REEP1	78.8935	-0.270044	0.22875	-1.18052	0.237794	0.438693	Pre vs Post
ATP11A	663.857	0.020266	0.118298	0.171314	0.863977	0.930899	Pre vs Post
POLR1A	867.319	0.167026	0.132667	1.25899	0.208034	0.402528	Pre vs Post
LAPTM4A	2186.34	-0.0202788	0.11769	-0.172307	0.863196	0.930371	Pre vs Post
TTC7A	436.333	0.0520035	0.137946	0.376985	0.706185	0.837234	Pre vs Post
IP6K2	823.332	-0.443008	0.150975	-2.93431	0.00334293	0.0236033	Pre vs Post
STON1-GTF2A1L	31.9314	0.627698	0.617914	1.01583	0.309709	0.516736	Pre vs Post
SRBD1	273.49	0.34784	0.091455	3.8034	0.000142721	0.00223573	Pre vs Post
KIF2A	484.441	0.482455	0.170144	2.83557	0.00457434	0.0294682	Pre vs Post
RASGRP2	97.9298	1.7266	0.358381	4.81778	1.45e-06	6.24e-05	Pre vs Post
PSME4	1038.58	0.119965	0.0892806	1.34369	0.179049	0.365856	Pre vs Post
IFT80	367.286	-0.152409	0.0900189	-1.69308	0.0904399	0.232828	Pre vs Post
SIRT2	507.543	0.0327971	0.0900665	0.364143	0.715751	0.84293	Pre vs Post
ERLEC1	625.664	0.031077	0.0693779	0.447938	0.654198	0.804707	Pre vs Post
PPP2R5B	149.28	-0.328486	0.129559	-2.53542	0.0112313	0.055264	Pre vs Post
PYGM	28.1931	-0.267089	0.303369	-0.880411	0.378637	0.58413	Pre vs Post
PITX1	17.1656	1.22317	0.567078	2.15696	0.0310088	0.113373	Pre vs Post
MAST4	1407.83	-0.215578	0.12411	-1.73699	0.0823884	0.218873	Pre vs Post
ADGRF5	499.261	-0.0389526	0.127424	-0.305692	0.759839	0.870691	Pre vs Post
SDK2	65.2979	-0.424782	0.307067	-1.38335	0.166557	0.349663	Pre vs Post
NUP133	948.011	-0.0661259	0.0541195	-1.22185	0.221765	0.419472	Pre vs Post
NUCKS1	4794.66	-0.146242	0.0808878	-1.80796	0.0706133	0.19741	Pre vs Post
VPS35	1804.22	0.101501	0.0649879	1.56185	0.118324	0.279512	Pre vs Post
DNAJA2	1129.84	-0.100415	0.0734523	-1.36708	0.171601	0.355809	Pre vs Post
BCL3	90.9025	1.21675	0.2636	4.61588	3.91e-06	0.000133319	Pre vs Post
KCNAB2	343.749	0.786088	0.237636	3.30795	0.000939802	0.00924256	Pre vs Post
ABCC9	730.033	-0.295948	0.206906	-1.43035	0.152616	0.330267	Pre vs Post
GAL	42.0667	-0.0777051	1.05842	-0.0734165	0.941475	0.972988	Pre vs Post
CLEC2D	288.216	1.16683	0.310476	3.75819	0.000171147	0.00257978	Pre vs Post
FUNDC1	117.173	0.0055449	0.104031	0.0533003	0.957493	0.980962	Pre vs Post
MAOB	194.733	0.22852	0.167318	1.36579	0.172006	0.356381	Pre vs Post
RORA	9441.32	-1.02794	0.239061	-4.29991	1.71e-05	0.000421122	Pre vs Post
DRD4	1.6078	0.498883	0.590623	0.844673	0.398293	0.602876	Pre vs Post
TGFBR3	2281.8	-0.456334	0.16183	-2.81984	0.00480482	0.0305394	Pre vs Post
HES2	232.535	-0.38458	0.176851	-2.1746	0.0296602	0.110064	Pre vs Post
ATP1B3	2002.88	-0.0536968	0.122593	-0.438008	0.66138	0.809542	Pre vs Post
NEDD4	846.389	0.362595	0.123281	2.94122	0.00326927	0.0232336	Pre vs Post
PIGB	139.16	0.168549	0.116426	1.44769	0.147703	0.323114	Pre vs Post
MAPK6	1456.47	-0.237103	0.103461	-2.29171	0.0219226	0.0889236	Pre vs Post
GNB5	182.351	0.00216659	0.113882	0.0190249	0.984821	0.993374	Pre vs Post
RAB27A	300.897	0.40892	0.135952	3.00782	0.00263126	0.0198714	Pre vs Post
HDHD5	220.457	0.201286	0.0775032	2.59713	0.00940069	0.0490301	Pre vs Post
UFD1	413.657	0.00309642	0.102415	0.030234	0.97588	0.989862	Pre vs Post
LRP6	1017.79	-0.38873	0.14256	-2.72678	0.00639555	0.0373085	Pre vs Post
GUCY2C	59.2993	-0.765065	0.287491	-2.66118	0.00778678	0.0427155	Pre vs Post
SCT	1.59448	2.94822	0.851373	3.46291	0.000534376	0.00610335	Pre vs Post
PHRF1	518.11	-0.117587	0.127832	-0.919854	0.357649	0.563775	Pre vs Post
ELP1	718.19	-0.0647334	0.0746796	-0.866815	0.386043	0.590988	Pre vs Post
NUCB2	500.315	0.12252	0.121351	1.00963	0.312671	0.52006	Pre vs Post
PFN2	201.025	-0.269941	0.159029	-1.69743	0.0896148	0.231563	Pre vs Post
PTPN3	1535.67	-0.640361	0.189607	-3.37731	0.000731995	0.00770386	Pre vs Post
SPTB	38.991	-0.192392	0.214847	-0.895485	0.370528	0.576916	Pre vs Post
DAPP1	482.035	0.254153	0.164833	1.54188	0.123102	0.286558	Pre vs Post
FGF10	13.8476	-0.0322691	0.388841	-0.082988	0.933861	0.968837	Pre vs Post
SLC44A1	2292.72	-0.319385	0.0739289	-4.32017	1.56e-05	0.000391597	Pre vs Post
TMEM260	269.013	0.0853604	0.0739559	1.15421	0.248415	0.450455	Pre vs Post
SMG6	487.194	-0.171977	0.123956	-1.38741	0.165318	0.347911	Pre vs Post
EXOC5	1328.85	0.00283311	0.0608492	0.0465596	0.962864	0.983139	Pre vs Post
CLTCL1	114.44	-0.330915	0.203762	-1.62403	0.10437	0.256609	Pre vs Post
FGF22	45.9275	-0.915927	0.324102	-2.82605	0.00471266	0.0300819	Pre vs Post
FSTL3	161.002	0.213873	0.246947	0.866071	0.386451	0.591059	Pre vs Post
DGCR2	1391.22	-0.338396	0.148019	-2.28616	0.022245	0.0898401	Pre vs Post
RNF126	153.513	-0.042097	0.140281	-0.300091	0.764108	0.873166	Pre vs Post
MNT	136.392	0.15771	0.154421	1.0213	0.307114	0.514178	Pre vs Post
ZXDC	412.817	-0.194581	0.100838	-1.92963	0.0536529	0.163869	Pre vs Post
JMJD6	138.16	0.37513	0.150425	2.4938	0.0126385	0.0598692	Pre vs Post
POLB	213.092	0.160824	0.0936604	1.7171	0.0859612	0.225001	Pre vs Post
ST6GALNAC1	18.8238	0.355955	0.339577	1.04823	0.294532	0.501406	Pre vs Post
WIPI1	324.382	0.118603	0.149003	0.795975	0.426047	0.626404	Pre vs Post
FRMPD1	130.019	-0.621446	0.384004	-1.61833	0.105591	0.25873	Pre vs Post
GBA2	598.448	-0.208512	0.114677	-1.81825	0.0690266	0.194464	Pre vs Post
NDST1	1727.33	-0.329843	0.128044	-2.57602	0.00999461	0.0510207	Pre vs Post
ASNS	168.812	-0.0243602	0.10523	-0.231495	0.81693	0.903282	Pre vs Post
AP3M2	324.496	0.349776	0.1307	2.67617	0.00744689	0.0413996	Pre vs Post
CNGB1	3.11699	2.22733	0.965504	2.30691	0.0210597	0.0862057	Pre vs Post
ST6GALNAC2	361.609	-0.481227	0.167994	-2.86455	0.00417598	0.027645	Pre vs Post
PABPC1	6612.44	0.204753	0.0862801	2.37312	0.0176384	0.0759857	Pre vs Post
TESK2	191.595	-0.255465	0.151677	-1.68427	0.0921298	0.23558	Pre vs Post
CFAP20	205.264	0.0458261	0.101843	0.449968	0.652733	0.804135	Pre vs Post
CSNK2A2	1539.2	-0.693736	0.143451	-4.83604	1.32e-06	5.9e-05	Pre vs Post
PTPN21	986.273	-0.716323	0.236258	-3.03195	0.00242979	0.0188008	Pre vs Post
EIF2B3	225.962	0.0236171	0.138673	0.170308	0.864768	0.931526	Pre vs Post
CAMK2A	9.3887	-0.710862	0.279852	-2.54014	0.0110809	0.054777	Pre vs Post
TCOF1	327.437	0.257462	0.11429	2.2527	0.024278	0.0955866	Pre vs Post
CDC42	4375.98	0.184578	0.112688	1.63795	0.101431	0.251681	Pre vs Post
OSBPL3	694.811	-0.122009	0.096865	-1.25958	0.207822	0.402221	Pre vs Post
SLC12A3	9.44191	3.07625	0.818494	3.75843	0.000170985	0.00257978	Pre vs Post
RAD18	259.861	0.146896	0.0869373	1.68968	0.0910885	0.233857	Pre vs Post
ATP2B1	1844.33	-0.15577	0.15177	-1.02636	0.304722	0.511911	Pre vs Post
NCK2	346.141	-0.00137786	0.0901896	-0.0152773	0.987811	0.994789	Pre vs Post
MAP4K4	1677.49	0.220477	0.148842	1.48128	0.138532	0.309705	Pre vs Post
MGAT4A	525.03	0.918054	0.255808	3.58884	0.000332152	0.00424524	Pre vs Post
RPL31	6439.4	-0.0979839	0.141701	-0.691486	0.48926	0.680326	Pre vs Post
WDR1	2440.63	0.438777	0.167178	2.62461	0.00867482	0.046292	Pre vs Post
SNX13	1393.5	-0.0807564	0.0604769	-1.33532	0.18177	0.369088	Pre vs Post
ARHGAP10	662.634	-0.205751	0.0584713	-3.51884	0.000433445	0.00517863	Pre vs Post
RPS6KA2	525.035	-0.0876014	0.117112	-0.748013	0.454452	0.651086	Pre vs Post
ING3	207.105	0.156138	0.090609	1.72321	0.0848504	0.223173	Pre vs Post
VASH1	255.847	0.930601	0.254745	3.65307	0.000259121	0.00354708	Pre vs Post
LMCD1	350.317	0.0738372	0.156216	0.472662	0.636454	0.793181	Pre vs Post
BUD23	314.16	0.0358926	0.124348	0.288648	0.772851	0.877712	Pre vs Post
SEL1L	2105.13	0.0859367	0.0903396	0.951263	0.341471	0.548326	Pre vs Post
TRIP13	58.1326	0.764439	0.260304	2.93672	0.00331702	0.0234574	Pre vs Post
ATP6AP1	835.091	0.0976007	0.0649813	1.50198	0.133102	0.301425	Pre vs Post
TCF3	261.171	0.0562147	0.0900897	0.623986	0.532637	0.716098	Pre vs Post
TRIB2	462.916	0.256322	0.16103	1.59176	0.111438	0.268089	Pre vs Post
DAZAP1	580.511	0.141635	0.113948	1.24298	0.213876	0.410027	Pre vs Post
MBD3	400.291	0.17261	0.113405	1.52207	0.127992	0.294113	Pre vs Post
HLTF	420.333	0.129839	0.080898	1.60497	0.108501	0.263633	Pre vs Post
FAM50A	231.03	0.120445	0.145491	0.827848	0.407757	0.611457	Pre vs Post
FAM3A	185.373	-0.0371482	0.0986942	-0.376397	0.706622	0.83753	Pre vs Post
CPSF1	528.859	-0.163569	0.150945	-1.08363	0.278528	0.484079	Pre vs Post
MYO3B	29.4829	-0.628956	0.390583	-1.6103	0.107332	0.261848	Pre vs Post
CYBRD1	5326.82	-0.578582	0.245265	-2.35901	0.0183238	0.0781548	Pre vs Post
CDH19	169.69	-0.298964	0.222718	-1.34235	0.179484	0.366343	Pre vs Post
PDCD2	590.426	0.143692	0.0795251	1.80687	0.0707821	0.197768	Pre vs Post
SLC6A15	80.1056	-0.621018	0.204148	-3.042	0.00235015	0.0183305	Pre vs Post
RDH11	613.205	-0.0714529	0.100468	-0.7112	0.47696	0.669091	Pre vs Post
PRKACA	216.041	0.242482	0.128042	1.89377	0.0582556	0.173169	Pre vs Post
ADGRL1	277.622	-0.209109	0.135758	-1.5403	0.123486	0.287193	Pre vs Post
ACTN1	1337.91	0.610475	0.21346	2.85991	0.00423766	0.0279848	Pre vs Post
ZFYVE26	959.476	-0.101903	0.0712224	-1.43077	0.152497	0.330194	Pre vs Post
RPS6KA6	155.263	-0.570651	0.260015	-2.19468	0.0281865	0.106289	Pre vs Post
EPN2	939.195	-0.441616	0.193796	-2.27877	0.0226806	0.0909848	Pre vs Post
PTPN18	268.728	0.731097	0.152054	4.80813	1.52e-06	6.49e-05	Pre vs Post
LIMS2	104.388	-0.397543	0.161095	-2.46776	0.0135963	0.0630695	Pre vs Post
ASIC4	2.96156	-0.589999	0.395385	-1.49222	0.135643	0.305599	Pre vs Post
SPEG	76.802	-0.29203	0.277868	-1.05097	0.293275	0.499913	Pre vs Post
LNX1	501.739	-0.503087	0.198077	-2.53985	0.01109	0.0547981	Pre vs Post
ALDH3A2	4534.78	-0.732626	0.230583	-3.17728	0.00148661	0.0131351	Pre vs Post
TFRC	1295.56	0.54388	0.173843	3.12858	0.00175654	0.014834	Pre vs Post
SREBF1	650.723	-0.125058	0.163325	-0.765699	0.443855	0.641905	Pre vs Post
TRPC5	10.1731	-0.106684	0.267381	-0.398994	0.689897	0.827111	Pre vs Post
AFF4	2517.32	-0.159791	0.0603911	-2.64594	0.00814647	0.0441362	Pre vs Post
UBE2D1	214.813	0.511454	0.12382	4.13062	3.62e-05	0.000751169	Pre vs Post
MPP5	660.108	-0.233787	0.0652913	-3.58068	0.000342707	0.00435029	Pre vs Post
RHOBTB1	205.909	-0.156519	0.143998	-1.08695	0.277058	0.482345	Pre vs Post
SMC1A	1301.19	0.149096	0.134197	1.11102	0.266558	0.470593	Pre vs Post
HSD17B10	412.711	-0.0537039	0.101259	-0.53036	0.595862	0.764721	Pre vs Post
MARK2	562.999	0.00558018	0.107826	0.0517518	0.958726	0.98165	Pre vs Post
HMMR	87.9379	0.866456	0.242395	3.57456	0.000350812	0.00443054	Pre vs Post
CHFR	380.09	0.275687	0.109822	2.5103	0.0120628	0.058027	Pre vs Post
TRHDE	17.838	-0.618939	0.329749	-1.877	0.0605182	0.178027	Pre vs Post
P4HA2	452.735	-0.144263	0.0856585	-1.68417	0.0921497	0.23558	Pre vs Post
FCGR2B	492.588	1.19491	0.312382	3.82516	0.000130688	0.00209709	Pre vs Post
NFATC3	810.051	0.471503	0.108525	4.34465	1.39e-05	0.00035843	Pre vs Post
TRNT1	231.622	0.172204	0.107728	1.59851	0.109931	0.265873	Pre vs Post
ACADVL	2175.48	0.176007	0.088325	1.99272	0.0462922	0.147915	Pre vs Post
STK10	752.913	0.358657	0.161834	2.2162	0.0266778	0.102	Pre vs Post
FBXW11	836.583	0.0249595	0.0694196	0.359545	0.719188	0.844951	Pre vs Post
ACAP1	213.735	1.34286	0.308293	4.35579	1.33e-05	0.000346245	Pre vs Post
CRMP1	98.9474	-0.325593	0.182405	-1.785	0.0742612	0.204003	Pre vs Post
EVC	437.315	-0.407938	0.175931	-2.31875	0.0204089	0.0843602	Pre vs Post
DERL2	426.658	0.152167	0.075116	2.02576	0.0427895	0.14019	Pre vs Post
SIDT1	55.6779	0.997432	0.27684	3.60292	0.000314662	0.00406587	Pre vs Post
NDE1	365.193	-0.0457388	0.0873783	-0.523457	0.600656	0.767568	Pre vs Post
IRAG1	330.652	-0.240769	0.220237	-1.09323	0.274295	0.479708	Pre vs Post
TMEM38A	19.7986	-0.63509	0.313397	-2.02647	0.0427167	0.140034	Pre vs Post
AP1M1	290.075	0.23045	0.102628	2.24548	0.024737	0.0968767	Pre vs Post
PVR	219.398	0.324935	0.180386	1.80133	0.0716505	0.199306	Pre vs Post
XRCC1	197.616	0.0879879	0.0928462	0.947673	0.343296	0.549881	Pre vs Post
SCARB1	305.393	-0.140766	0.113001	-1.24571	0.212872	0.408809	Pre vs Post
CYP2W1	19.2874	-0.937445	0.426335	-2.19885	0.0278889	0.105434	Pre vs Post
MCM2	322.463	0.299904	0.157069	1.90938	0.0562133	0.16917	Pre vs Post
MOV10L1	5.22669	-0.400551	0.461794	-0.867381	0.385733	0.590635	Pre vs Post
PANX2	3.22623	-0.0301888	0.434855	-0.0694227	0.944653	0.974785	Pre vs Post
SELENOO	106.683	0.0634871	0.118421	0.536115	0.591879	0.761927	Pre vs Post
TP63	3992.94	-0.27447	0.144345	-1.90149	0.057238	0.171216	Pre vs Post
ALPK1	616.294	0.10629	0.0868735	1.2235	0.221141	0.418647	Pre vs Post
LLGL2	303.377	-0.251277	0.180677	-1.39075	0.164302	0.346557	Pre vs Post
PDE8A	413.816	-0.0453776	0.0600134	-0.756125	0.449574	0.646715	Pre vs Post
CLCN4	120.434	-0.118154	0.241469	-0.489312	0.624621	0.784955	Pre vs Post
NLE1	177.044	0.147251	0.0959151	1.53522	0.124731	0.289325	Pre vs Post
SDHA	843.815	-0.00429466	0.0779012	-0.0551296	0.956035	0.980556	Pre vs Post
SMARCE1	1486.34	-0.0442336	0.066886	-0.661327	0.508402	0.696246	Pre vs Post
GSDMB	89.2782	-0.140029	0.166037	-0.843361	0.399026	0.603288	Pre vs Post
KDM5A	2575.44	-0.219678	0.102047	-2.15271	0.0313414	0.113846	Pre vs Post
ADAM11	14.044	-0.465674	0.25317	-1.83937	0.0658601	0.188579	Pre vs Post
PPP2R3A	1412.79	-0.38442	0.151392	-2.53924	0.0111092	0.0548686	Pre vs Post
FERMT2	627.807	0.256636	0.178143	1.44062	0.149692	0.326078	Pre vs Post
ABCB11	17.6889	-0.96045	0.335188	-2.86541	0.00416469	0.027609	Pre vs Post
DHRS9	54.586	0.62378	0.295893	2.10813	0.0350199	0.122503	Pre vs Post
PTGS2	134.849	1.1587	0.411482	2.81593	0.00486369	0.0308259	Pre vs Post
IGF2BP2	106.121	0.110049	0.190688	0.577119	0.563859	0.740919	Pre vs Post
MAP3K13	330.695	-0.115676	0.0827305	-1.39823	0.162043	0.343282	Pre vs Post
ST6GAL1	654.291	0.944453	0.271583	3.47758	0.000505967	0.00585041	Pre vs Post
TBX21	10.2175	1.47274	0.460762	3.19631	0.00139197	0.0125015	Pre vs Post
VDAC1P1	2.55335	0.25899	0.50653	0.511303	0.609139	0.773366	Pre vs Post
FRY	1218.38	-0.345748	0.102101	-3.38632	0.000708361	0.00752755	Pre vs Post
PICALM	2952.13	0.255633	0.122224	2.09151	0.0364822	0.126066	Pre vs Post
NSF	689.611	0.18933	0.079531	2.38059	0.0172852	0.0749362	Pre vs Post
GLI2	72.6497	-0.131095	0.218379	-0.60031	0.5483	0.728774	Pre vs Post
CLASP1	1320	-0.246221	0.0653932	-3.76524	0.000166389	0.00252338	Pre vs Post
MRPS34	252.16	0.136867	0.0913458	1.49833	0.134047	0.302889	Pre vs Post
NOTCH3	1797.9	-0.439058	0.245777	-1.78641	0.074033	0.203634	Pre vs Post
CLNS1A	654.528	0.118988	0.0967772	1.22951	0.218882	0.41585	Pre vs Post
PPP2R2C	421.847	-0.74401	0.158836	-4.68414	2.81e-06	0.000104917	Pre vs Post
TEAD2	131.535	0.57642	0.1382	4.17093	3.03e-05	0.00065711	Pre vs Post
EED	275.699	0.192927	0.123008	1.56841	0.116786	0.27696	Pre vs Post
CDHR2	4.41175	0.0588298	0.401234	0.146622	0.88343	0.941781	Pre vs Post
TSG101	478.375	-0.0638591	0.0696666	-0.916638	0.359332	0.565391	Pre vs Post
NCBP3	643.61	-0.194448	0.0904307	-2.15025	0.0315356	0.114273	Pre vs Post
ATP2A3	389.348	0.510734	0.267744	1.90755	0.0564497	0.169638	Pre vs Post
CA12	2192.94	-0.155319	0.137302	-1.13122	0.257961	0.461188	Pre vs Post
MGLL	755.969	-0.114388	0.141663	-0.807466	0.419398	0.620465	Pre vs Post
NTN4	294.427	-0.330447	0.146487	-2.25581	0.0240828	0.0950975	Pre vs Post
BCS1L	164.501	0.0478651	0.102597	0.466535	0.640833	0.796108	Pre vs Post
NUAK1	802.298	-0.64079	0.247261	-2.59156	0.00955429	0.0495538	Pre vs Post
DPP8	1035.01	-0.10441	0.068271	-1.52934	0.126179	0.291473	Pre vs Post
SLC24A1	190.487	0.0317206	0.100232	0.316472	0.751644	0.865911	Pre vs Post
ZNF532	857.674	-0.0146537	0.0960119	-0.152624	0.878695	0.938882	Pre vs Post
SCARF1	105.049	0.768886	0.186211	4.12912	3.64e-05	0.000753275	Pre vs Post
LMAN1	1735.47	0.386297	0.110441	3.49778	0.00046915	0.0055023	Pre vs Post
HACD3	777.656	-0.0931899	0.0862662	-1.08026	0.280026	0.485399	Pre vs Post
IPCEF1	124.42	1.71095	0.376186	4.54816	5.41e-06	0.000171123	Pre vs Post
ZZEF1	1694.3	-0.0684471	0.0800488	-0.855067	0.392514	0.597213	Pre vs Post
ENO1	7073.3	0.783628	0.204613	3.8298	0.00012825	0.00207145	Pre vs Post
SLC12A1	5.36659	0.618628	0.411469	1.50346	0.13272	0.300926	Pre vs Post
MYDGF	238.936	0.713896	0.167733	4.25615	2.08e-05	0.000482784	Pre vs Post
ANO8	170.538	-0.662981	0.222298	-2.9824	0.00286	0.0210929	Pre vs Post
TUBE1	212.359	-0.170552	0.103279	-1.65138	0.0986615	0.247009	Pre vs Post
ARHGEF10L	825.352	-0.417942	0.12987	-3.21816	0.00129018	0.0118112	Pre vs Post
TXK	50.0636	1.12378	0.311705	3.60526	0.000311836	0.00403635	Pre vs Post
WSCD2	30.9922	-1.01498	0.366415	-2.77003	0.00560507	0.0340477	Pre vs Post
TACR2	18.8202	-0.415747	0.266637	-1.55922	0.118944	0.280501	Pre vs Post
ACTR6	204.85	0.0457924	0.0799437	0.572809	0.566774	0.742775	Pre vs Post
TIPIN	70.1047	0.0498941	0.122029	0.408872	0.682634	0.822265	Pre vs Post
SRI	443.083	0.194564	0.107007	1.81823	0.069029	0.194464	Pre vs Post
EIF4G3	1026.17	-0.0366738	0.078067	-0.469774	0.638516	0.794511	Pre vs Post
NUP37	171.476	0.0788338	0.0940302	0.838389	0.401813	0.605917	Pre vs Post
SEMA3A	270.523	1.06532	0.22711	4.69077	2.72e-06	0.000102255	Pre vs Post
GTSE1	35.4378	0.928905	0.274261	3.38694	0.000706764	0.00751975	Pre vs Post
SEMA3C	2399.4	0.135389	0.149164	0.907648	0.364064	0.570188	Pre vs Post
TTC38	142.006	0.0578043	0.128212	0.450848	0.652099	0.803673	Pre vs Post
ACAT1	546.238	-0.282076	0.111057	-2.53991	0.011088	0.0547981	Pre vs Post
GRAMD4	586.538	-0.0850528	0.117228	-0.725536	0.468123	0.661803	Pre vs Post
CELSR1	723.27	-0.36978	0.261581	-1.41363	0.157469	0.336913	Pre vs Post
WNT8B	4.55372	0.0675208	0.365816	0.184576	0.853562	0.92595	Pre vs Post
ZNF638	2302	-0.0923677	0.0604171	-1.52883	0.126306	0.291497	Pre vs Post
SLC25A40	308.201	0.070372	0.0826695	0.851244	0.394634	0.599296	Pre vs Post
TIMM21	171.024	0.0612034	0.0801391	0.763715	0.445037	0.642694	Pre vs Post
ADD2	38.9661	0.143802	0.203974	0.705003	0.480808	0.672355	Pre vs Post
RASAL2	1166.77	-0.680586	0.108225	-6.28862	3.2e-10	1.23e-07	Pre vs Post
VPS9D1	96.75	0.191171	0.117157	1.63175	0.102732	0.253923	Pre vs Post
ZNF37A	468.054	-0.0782456	0.0919243	-0.851196	0.394661	0.599296	Pre vs Post
MARK3	713.641	0.0982626	0.0603098	1.6293	0.10325	0.254864	Pre vs Post
SLC25A3	3294.44	0.111122	0.0836091	1.32906	0.183828	0.371746	Pre vs Post
FNDC3B	1361.69	0.264907	0.0955505	2.77243	0.00556391	0.0338898	Pre vs Post
FOSL2	3596.36	0.0108421	0.1184	0.0915718	0.927038	0.965125	Pre vs Post
CACNG4	4.23631	-0.184592	0.390192	-0.47308	0.636156	0.79301	Pre vs Post
FRYL	2248.8	-0.0441296	0.065414	-0.674621	0.499917	0.689398	Pre vs Post
TMEM131	1341.34	-0.163893	0.0908181	-1.80462	0.0711334	0.198467	Pre vs Post
FSCN1	660.737	0.849796	0.215222	3.94847	7.87e-05	0.0013976	Pre vs Post
ACTB	25427.1	1.05521	0.225696	4.67538	2.93e-06	0.000107347	Pre vs Post
MOCOS	152.411	-0.0697491	0.128078	-0.544584	0.586039	0.757901	Pre vs Post
PLD1	1327.31	-0.319635	0.1835	-1.74188	0.0815293	0.217275	Pre vs Post
ATP12A	129.452	-0.154231	0.643875	-0.239536	0.81069	0.899408	Pre vs Post
WDR62	47.5395	0.136792	0.147789	0.925588	0.35466	0.560803	Pre vs Post
DLG1	1350.8	-0.280464	0.0795614	-3.52512	0.000423288	0.00508993	Pre vs Post
RAB7A	1099.8	0.0899402	0.0804693	1.1177	0.263697	0.46751	Pre vs Post
BCAP29	845.88	-0.103295	0.0819475	-1.2605	0.207489	0.40175	Pre vs Post
SEC31B	154.316	-0.111157	0.150878	-0.736734	0.461284	0.656997	Pre vs Post
SART3	688.269	-0.0468488	0.0941166	-0.497774	0.618644	0.780118	Pre vs Post
ARHGAP15	241.823	1.73918	0.382137	4.55119	5.33e-06	0.000169861	Pre vs Post
TUBA3D	2.41712	0.157773	0.570938	0.276341	0.782286	0.883917	Pre vs Post
EXOSC7	356.758	-0.449092	0.127699	-3.51679	0.0004368	0.00520204	Pre vs Post
KIFAP3	539.834	-0.0634978	0.0670985	-0.946337	0.343977	0.550609	Pre vs Post
MKRN2	456.43	-0.0753643	0.0681064	-1.10657	0.268482	0.472868	Pre vs Post
MCM6	426.57	0.522523	0.169625	3.08045	0.00206685	0.0166315	Pre vs Post
REXO2	563.649	-0.0122689	0.101954	-0.120338	0.904216	0.952178	Pre vs Post
RBM7	366.538	0.178847	0.0556769	3.21223	0.00131708	0.0120002	Pre vs Post
RBMS2	533.487	-0.230915	0.0880292	-2.62316	0.00871179	0.0463785	Pre vs Post
BAZ2A	1258.79	-0.230336	0.108008	-2.13258	0.0329589	0.117403	Pre vs Post
PTPN23	247.556	-0.0807655	0.166571	-0.484872	0.627767	0.786809	Pre vs Post
MLH1	394.083	0.283854	0.0846368	3.35379	0.000797131	0.00822672	Pre vs Post
UNG	425.737	-0.202035	0.116935	-1.72775	0.0840336	0.221807	Pre vs Post
FMO4	73.3877	0.118696	0.160231	0.740781	0.458826	0.654956	Pre vs Post
KLHL20	377.564	-0.195466	0.099445	-1.96557	0.049348	0.154348	Pre vs Post
RGS11	22.0436	-0.318886	0.255645	-1.24738	0.212258	0.407911	Pre vs Post
SLC46A1	157.588	0.25951	0.153024	1.69588	0.0899083	0.232053	Pre vs Post
PLXNA2	767.381	-0.558033	0.234871	-2.37592	0.0175054	0.0756761	Pre vs Post
SPAG5	191.97	0.509497	0.189391	2.69018	0.00714134	0.0402613	Pre vs Post
ANKRD13A	1559.43	-0.153798	0.0755801	-2.0349	0.0418607	0.13818	Pre vs Post
TPD52	670.555	-0.368305	0.138217	-2.66469	0.00770582	0.042438	Pre vs Post
ACACB	365.502	-0.50846	0.205637	-2.47261	0.013413	0.0624336	Pre vs Post
TRAF4	184.66	0.544353	0.143403	3.79596	0.000147075	0.00229428	Pre vs Post
PAG1	1000.97	0.51195	0.180624	2.83435	0.00459192	0.029522	Pre vs Post
GPATCH1	157.719	-0.0988687	0.0710049	-1.39242	0.163795	0.345879	Pre vs Post
ICAM3	173.265	1.77508	0.35287	5.0304	4.89e-07	2.76e-05	Pre vs Post
NT5C2	657.489	0.27759	0.114707	2.41999	0.0155208	0.0695014	Pre vs Post
MCAM	985.704	0.00272864	0.248539	0.0109787	0.99124	0.996173	Pre vs Post
GPC4	110.409	-0.513679	0.218516	-2.35076	0.0187352	0.0794719	Pre vs Post
MBNL3	1117.01	-0.30842	0.119567	-2.57947	0.00989516	0.0507099	Pre vs Post
CAMSAP3	236.013	-0.83565	0.333178	-2.50812	0.0121375	0.0582862	Pre vs Post
RAP1GAP	51.514	-0.33385	0.259026	-1.28887	0.197444	0.389367	Pre vs Post
XAB2	313.297	-0.106678	0.0720598	-1.48042	0.138762	0.310003	Pre vs Post
ARHGEF1	632.223	0.695981	0.176361	3.94634	7.94e-05	0.00140673	Pre vs Post
STXBP2	198.68	0.457423	0.139628	3.27602	0.00105283	0.010062	Pre vs Post
MAP2K7	202.3	-0.177539	0.112434	-1.57905	0.114324	0.273062	Pre vs Post
DGKD	259.589	0.647957	0.184949	3.50343	0.000459306	0.00540955	Pre vs Post
CTTNBP2	113.046	-0.104079	0.156116	-0.666676	0.504979	0.693575	Pre vs Post
RARB	82.9246	0.0604237	0.139081	0.434448	0.663963	0.810962	Pre vs Post
TOP2B	2821.15	-0.107759	0.0754101	-1.42897	0.153013	0.330734	Pre vs Post
TM9SF3	3317.35	-0.107461	0.0688585	-1.56061	0.118616	0.279964	Pre vs Post
NFKB2	391.738	1.205	0.264302	4.55917	5.14e-06	0.000164475	Pre vs Post
UBE2T	41.5495	0.307175	0.191092	1.60747	0.10795	0.262953	Pre vs Post
PPP1R12B	1369.03	-0.175775	0.174009	-1.01015	0.312423	0.519984	Pre vs Post
DNAJC10	1448.1	0.299375	0.0998293	2.99887	0.00270985	0.0202866	Pre vs Post
GTF3C1	1895.67	-0.361616	0.102846	-3.51609	0.000437957	0.00521304	Pre vs Post
IL4R	806.108	1.30917	0.283185	4.62303	3.78e-06	0.000130044	Pre vs Post
USP33	1059.8	-0.0339318	0.0541056	-0.62714	0.530568	0.71452	Pre vs Post
PAK3	111.601	-0.489734	0.224357	-2.18284	0.0290477	0.108426	Pre vs Post
CAPN6	24.5401	0.602091	0.410275	1.46753	0.142232	0.315516	Pre vs Post
DCX	11.5625	0.73766	0.619285	1.19115	0.233595	0.433991	Pre vs Post
SNRPA	320.544	0.3852	0.113762	3.38601	0.000709181	0.00752755	Pre vs Post
SPAG6	3.22499	-0.485484	0.491822	-0.987112	0.323587	0.5316	Pre vs Post
EXOSC5	98.6699	0.25347	0.118705	2.13529	0.032737	0.117103	Pre vs Post
DYNC1I2	1243.83	-0.120408	0.0704819	-1.70835	0.0875717	0.227943	Pre vs Post
APBB1IP	135.635	1.51969	0.345424	4.39948	1.09e-05	0.000295811	Pre vs Post
LRCH4	218.604	0.467594	0.128186	3.64777	0.000264524	0.0036056	Pre vs Post
FAM76B	387.752	-0.168429	0.117733	-1.43061	0.152543	0.330229	Pre vs Post
SIRT6	78.6364	0.400598	0.1274	3.14441	0.00166421	0.0142974	Pre vs Post
TYR	439.187	-0.28644	0.251092	-1.14078	0.253962	0.45665	Pre vs Post
POLD3	310.399	0.232494	0.11051	2.10383	0.0353931	0.123466	Pre vs Post
ACTN2	5.45831	-0.390851	0.41634	-0.938779	0.347844	0.554299	Pre vs Post
CAPZB	1149.94	0.290295	0.106185	2.73386	0.00625974	0.0367537	Pre vs Post
GPR137B	297.74	0.190648	0.0790655	2.41127	0.0158971	0.0708115	Pre vs Post
NAALAD2	65.511	-0.20342	0.16394	-1.24082	0.214671	0.410992	Pre vs Post
JADE1	532.389	-0.173938	0.0788591	-2.20568	0.0274063	0.104084	Pre vs Post
SLC25A43	364.76	0.0756983	0.0858551	0.881698	0.37794	0.583391	Pre vs Post
UBE2A	491.988	0.0539126	0.0481741	1.11912	0.263089	0.466912	Pre vs Post
FGFR1	959.833	-0.17678	0.17056	-1.03647	0.299985	0.507136	Pre vs Post
SMC1B	6.16075	0.313065	0.344652	0.908351	0.363693	0.569806	Pre vs Post
FBLN1	4110.61	-0.628963	0.244485	-2.57261	0.0100936	0.0514319	Pre vs Post
ITGA8	263.016	-0.00827878	0.458589	-0.0180527	0.985597	0.993822	Pre vs Post
CST7	108.344	2.47604	0.567788	4.36086	1.3e-05	0.000339514	Pre vs Post
MAP2	839.657	-0.722527	0.174923	-4.13054	3.62e-05	0.000751169	Pre vs Post
PIAS2	552.051	-0.17808	0.0753738	-2.36262	0.0181462	0.0776195	Pre vs Post
AMPH	24.5299	0.276146	0.271298	1.01787	0.308739	0.515772	Pre vs Post
ARAF	339.689	0.175708	0.0798674	2.19999	0.0278074	0.105254	Pre vs Post
MCCC1	358.225	-0.173594	0.0879263	-1.97431	0.048347	0.152368	Pre vs Post
LAMP3	268.652	1.32079	0.381813	3.45924	0.000541693	0.00616549	Pre vs Post
FAP	303.677	0.711877	0.321057	2.21729	0.026603	0.101847	Pre vs Post
NEBL	1684.37	-0.693007	0.189396	-3.65903	0.000253173	0.00349133	Pre vs Post
ACER3	439.423	0.685159	0.154727	4.42819	9.5e-06	0.000265865	Pre vs Post
UBE2K	1104.04	-0.154813	0.0860761	-1.79856	0.0720878	0.200081	Pre vs Post
PIK3C3	884.828	-0.185687	0.0631867	-2.93871	0.00329586	0.0233562	Pre vs Post
N4BP2	806.735	0.0242377	0.0973052	0.249089	0.803292	0.895332	Pre vs Post
TIGAR	138.482	0.591555	0.240305	2.46169	0.0138285	0.0638681	Pre vs Post
TULP3	329.274	-0.234528	0.126401	-1.85542	0.0635362	0.184047	Pre vs Post
SYNJ2	344.429	0.00155295	0.136842	0.0113485	0.990945	0.996049	Pre vs Post
ADCY2	322.026	-0.521652	0.17937	-2.90824	0.00363468	0.0250693	Pre vs Post
PPP2R5C	1879.58	-0.083005	0.0779788	-1.06446	0.287122	0.493004	Pre vs Post
PMS2P1	50.7138	0.149655	0.128318	1.16629	0.243497	0.444974	Pre vs Post
RBFOX1	2.85285	0.262341	0.607393	0.431913	0.665804	0.812191	Pre vs Post
GNB1	2638.42	0.117611	0.0862972	1.36286	0.172926	0.357396	Pre vs Post
HOXA9	88.1077	-0.660663	0.420714	-1.57034	0.116336	0.276188	Pre vs Post
EDN1	138.986	-0.537333	0.195741	-2.74512	0.00604892	0.0358911	Pre vs Post
MLLT10	707.723	-0.271586	0.0809294	-3.35584	0.000791247	0.00819198	Pre vs Post
ZCWPW1	63.9384	-0.0738064	0.132467	-0.55717	0.577412	0.751698	Pre vs Post
ADCYAP1R1	112.719	0.18758	0.182004	1.03063	0.302712	0.509742	Pre vs Post
P2RY10	106.285	2.2662	0.477314	4.74782	2.06e-06	8.24e-05	Pre vs Post
ITM2A	405.624	-0.213179	0.184055	-1.15823	0.246769	0.448659	Pre vs Post
NRDC	2155.63	-0.254795	0.102517	-2.48538	0.0129414	0.060891	Pre vs Post
VDAC3	673.793	0.172547	0.0894018	1.93001	0.0536052	0.163784	Pre vs Post
PCM1	2834.04	-0.133047	0.0656349	-2.02708	0.042654	0.139951	Pre vs Post
TNRC6C	331.204	-0.0554637	0.109957	-0.504414	0.61397	0.776811	Pre vs Post
CBFA2T2	409.412	-0.119724	0.108914	-1.09925	0.27166	0.477075	Pre vs Post
BRINP1	4.68002	0.266057	0.383127	0.694435	0.48741	0.678766	Pre vs Post
ITCH	1538.84	-0.208605	0.0590461	-3.53292	0.000410993	0.00496463	Pre vs Post
PKD2L2	6.47215	-0.0946839	0.269501	-0.351331	0.72534	0.848914	Pre vs Post
TP53INP2	150.694	-0.343185	0.209162	-1.64076	0.100846	0.250591	Pre vs Post
SDF4	827.817	0.190096	0.12182	1.56046	0.118651	0.280017	Pre vs Post
MYH7B	15.2138	-0.0911322	0.252293	-0.361216	0.717938	0.844095	Pre vs Post
TP73	90.5748	0.0703074	0.264999	0.265312	0.790769	0.88873	Pre vs Post
TOLLIP	603.343	-0.251011	0.13622	-1.84269	0.065374	0.1875	Pre vs Post
UBE2D4	195.402	-0.0292386	0.0945935	-0.309097	0.757248	0.869058	Pre vs Post
CLUL1	5.63485	-0.168799	0.45246	-0.373069	0.709097	0.839055	Pre vs Post
RUNX1T1	309.451	-0.00524758	0.186795	-0.0280927	0.977588	0.990477	Pre vs Post
CDH17	1.76322	-0.623872	0.653786	-0.954244	0.33996	0.546645	Pre vs Post
THOC1	456.444	-0.0544681	0.0709909	-0.767255	0.44293	0.64119	Pre vs Post
FKBP7	122.902	-0.164865	0.203733	-0.809221	0.418388	0.619956	Pre vs Post
OSBPL6	400.886	-0.519766	0.171335	-3.03362	0.00241638	0.018736	Pre vs Post
SLC1A3	305.185	0.967974	0.212924	4.54609	5.47e-06	0.000172551	Pre vs Post
XRCC5	4025.07	0.0820567	0.101489	0.808525	0.418789	0.62022	Pre vs Post
LXN	102.792	0.125003	0.151432	0.825474	0.409103	0.612838	Pre vs Post
SP140	82.0683	1.44012	0.353895	4.06934	4.71e-05	0.000928543	Pre vs Post
MKNK1	393.354	0.576471	0.137511	4.19219	2.76e-05	0.000610872	Pre vs Post
TNS1	2768.16	-0.472545	0.185206	-2.55145	0.0107276	0.0535041	Pre vs Post
REXO1	128.505	0.0804222	0.159514	0.50417	0.614142	0.776864	Pre vs Post
SAR1A	1537.83	0.196549	0.115608	1.70013	0.0891069	0.230757	Pre vs Post
CDC14A	233.159	0.171651	0.129903	1.32138	0.186376	0.375168	Pre vs Post
RAPGEF3	186.966	-0.703675	0.214467	-3.28105	0.00103422	0.00991806	Pre vs Post
CEACAM1	58.3629	0.477893	0.330996	1.4438	0.148794	0.324647	Pre vs Post
SENP1	353.767	0.0539429	0.0706359	0.763675	0.445061	0.642694	Pre vs Post
DUSP13	3.02474	-0.672938	0.422843	-1.59146	0.111507	0.26811	Pre vs Post
CIC	436.865	0.188932	0.134473	1.40498	0.160028	0.340529	Pre vs Post
LIPE	61.2015	-1.40927	0.442531	-3.18457	0.00144968	0.0128849	Pre vs Post
FDFT1	865.578	-0.179191	0.0742941	-2.41191	0.0158691	0.0707356	Pre vs Post
PAFAH1B3	58.1049	0.664354	0.162778	4.08136	4.48e-05	0.000893617	Pre vs Post
OPHN1	404.883	-0.299847	0.123938	-2.41933	0.0155491	0.069612	Pre vs Post
AFM	1.73639	-0.622493	0.638757	-0.974538	0.32979	0.536862	Pre vs Post
KIF22	417.546	-0.0263749	0.0619049	-0.426054	0.670068	0.814581	Pre vs Post
CARMIL1	555.143	-0.323755	0.0749893	-4.31736	1.58e-05	0.000395286	Pre vs Post
PGM1	509.086	0.169231	0.0952064	1.77752	0.0754826	0.206528	Pre vs Post
DDX1	1169.64	-0.143331	0.0749459	-1.91247	0.0558165	0.168384	Pre vs Post
DNM2	1756.6	0.0417704	0.0909202	0.459418	0.645934	0.799646	Pre vs Post
EPB41L2	917.458	0.16833	0.121946	1.38037	0.167472	0.350662	Pre vs Post
RIMS1	93.1139	-0.775584	0.489877	-1.58322	0.113371	0.271541	Pre vs Post
MOXD1	446.907	0.324996	0.18281	1.77778	0.0754394	0.206461	Pre vs Post
STX7	1505.42	-0.197644	0.0717523	-2.75453	0.00587771	0.0352158	Pre vs Post
RABL2B	124.183	-0.125315	0.128217	-0.977366	0.328388	0.535433	Pre vs Post
KEAP1	511.134	0.0542009	0.072338	0.749273	0.453693	0.650202	Pre vs Post
DDX43	21.0997	0.54861	0.404233	1.35716	0.174729	0.360033	Pre vs Post
PTPRH	6.01097	-0.0560811	0.375671	-0.149283	0.881331	0.940591	Pre vs Post
DCT	3636.05	-0.730138	0.26479	-2.75743	0.00582585	0.0349707	Pre vs Post
SLC35C2	427.278	0.0865967	0.066307	1.306	0.191554	0.382321	Pre vs Post
CRYBG3	3162.77	-0.0951043	0.102385	-0.928887	0.352947	0.55952	Pre vs Post
EPHA6	6.92979	-0.62729	0.386241	-1.62409	0.104357	0.256609	Pre vs Post
SCTR	4.84911	0.396149	0.405181	0.977708	0.328219	0.53532	Pre vs Post
RFX3	277.667	-0.321531	0.134454	-2.39139	0.0167846	0.0734614	Pre vs Post
RIF1	2405.55	-0.157611	0.0621447	-2.5362	0.0112063	0.0551895	Pre vs Post
RAB21	1183.81	-0.244446	0.0703765	-3.47341	0.000513896	0.00591841	Pre vs Post
SLC4A4	37.3873	1.11666	0.410846	2.71794	0.00656891	0.0380714	Pre vs Post
SMARCA2	2832.36	-0.24195	0.0935212	-2.58711	0.00967851	0.0500239	Pre vs Post
SESN1	530.592	-0.488605	0.145882	-3.34932	0.00081009	0.00831439	Pre vs Post
MID2	319.88	-0.573089	0.159157	-3.60079	0.000317253	0.0040899	Pre vs Post
COL5A3	845.906	0.167077	0.164554	1.01534	0.309946	0.516971	Pre vs Post
SRCAP	338.951	0.0182841	0.228452	0.080035	0.936209	0.970371	Pre vs Post
PUM3	475.151	0.163024	0.133485	1.22129	0.221977	0.419733	Pre vs Post
CPB2	1.70718	-0.280629	0.515538	-0.544341	0.586207	0.757986	Pre vs Post
CHRNA3	14.8158	-0.124753	0.433594	-0.287717	0.773563	0.87809	Pre vs Post
KCNN2	10.3985	-0.246383	0.334129	-0.737389	0.460886	0.656721	Pre vs Post
CNOT4	370.679	-0.118444	0.0794133	-1.49149	0.135832	0.305758	Pre vs Post
PSEN1	1184.26	-0.152799	0.0684358	-2.23274	0.0255662	0.0991511	Pre vs Post
CPOX	166.649	-0.150974	0.108485	-1.39165	0.164028	0.346306	Pre vs Post
CLDND1	897.021	-0.149767	0.0926967	-1.61567	0.106166	0.259695	Pre vs Post
MOK	97.7294	-0.502515	0.138483	-3.62872	0.00028483	0.00379898	Pre vs Post
HSP90AA1	4483.26	0.0603736	0.131485	0.459167	0.646114	0.799692	Pre vs Post
RBL1	238.688	0.411182	0.140677	2.92289	0.00346801	0.0242618	Pre vs Post
DLGAP4	554.945	-0.270153	0.128813	-2.09725	0.0359718	0.124785	Pre vs Post
IGSF9B	128.419	-0.162742	0.188585	-0.862964	0.388157	0.592682	Pre vs Post
CROCCP3	72.3963	-0.146769	0.150921	-0.972486	0.330809	0.537499	Pre vs Post
NDC80	73.8047	0.997622	0.231977	4.30052	1.7e-05	0.00042051	Pre vs Post
AP4E1	503.774	-0.171313	0.0849235	-2.01726	0.0436685	0.142278	Pre vs Post
RSBN1	607.89	-0.0685054	0.0785987	-0.871585	0.383435	0.588648	Pre vs Post
MAGI3	281.203	-0.0844974	0.124556	-0.678388	0.497526	0.687543	Pre vs Post
CXCL2	31.5696	3.00421	0.488559	6.14913	7.79e-10	2.32e-07	Pre vs Post
COL4A4	207.735	1.93893	0.407073	4.76312	1.91e-06	7.78e-05	Pre vs Post
TCF7	209.96	0.811569	0.257544	3.15119	0.00162608	0.0140562	Pre vs Post
OSTM1	559.685	0.252522	0.12217	2.06698	0.0387361	0.131317	Pre vs Post
CDH7	3.51972	-1.16238	0.490619	-2.36922	0.0178257	0.0765709	Pre vs Post
IMPG2	24.6563	0.314246	0.20669	1.52037	0.128418	0.294576	Pre vs Post
PCNP	1209.89	-0.136562	0.0587415	-2.3248	0.0200825	0.0833656	Pre vs Post
EXD2	264.361	-0.0784097	0.0775437	-1.01117	0.311936	0.519546	Pre vs Post
ARG2	38.7405	0.0200263	0.186555	0.107348	0.914513	0.958057	Pre vs Post
MEF2C	703.924	0.341151	0.128511	2.65465	0.00793903	0.0433168	Pre vs Post
PTPRC	2601.41	2.21906	0.416433	5.32873	9.89e-08	8.13e-06	Pre vs Post
PKP1	15347.5	-0.676386	0.192646	-3.51104	0.000446365	0.00527659	Pre vs Post
UBA5	489.816	-0.0753665	0.0710531	-1.06071	0.288823	0.495039	Pre vs Post
STK17B	1864.97	0.943615	0.271576	3.47459	0.000511631	0.00590145	Pre vs Post
CDC14B	339.466	0.00507582	0.0986371	0.0514595	0.958959	0.981708	Pre vs Post
ZNF510	338.362	-0.0115758	0.0752121	-0.153909	0.877681	0.93854	Pre vs Post
LRP2	4.01919	-0.047759	0.660355	-0.0723233	0.942345	0.973503	Pre vs Post
ZNF506	456.697	-0.0289032	0.0836086	-0.345697	0.729571	0.852081	Pre vs Post
JMJD4	195.989	0.295644	0.0937035	3.1551	0.00160445	0.0139285	Pre vs Post
DUSP12	140.394	0.149268	0.120286	1.24095	0.214624	0.410939	Pre vs Post
AACS	647.762	-0.604546	0.182523	-3.31216	0.00092577	0.00913672	Pre vs Post
DELE1	528.471	0.223046	0.0526547	4.23601	2.28e-05	0.000517405	Pre vs Post
CADPS2	223.522	-0.0052564	0.118197	-0.0444717	0.964528	0.98385	Pre vs Post
PCDHB4	44.4471	-0.639886	0.19806	-3.23076	0.00123462	0.011428	Pre vs Post
PCDHA6	5.25228	-0.593151	0.42734	-1.38801	0.165135	0.347625	Pre vs Post
PCDHGA2	60.2848	-0.134682	0.232874	-0.578347	0.56303	0.740424	Pre vs Post
HSPB11	163.18	0.196678	0.0924854	2.12659	0.0334545	0.11848	Pre vs Post
PHLPP1	482.992	-0.436365	0.162182	-2.69058	0.00713275	0.0402335	Pre vs Post
ATP8B1	585.346	-0.247993	0.0978146	-2.53534	0.0112338	0.055264	Pre vs Post
IL12RB2	52.9136	0.393245	0.195018	2.01645	0.0437525	0.142447	Pre vs Post
SMARCD3	188.969	0.678293	0.126077	5.37998	7.45e-08	6.53e-06	Pre vs Post
WDR70	428.804	-0.0492517	0.0579022	-0.850601	0.394991	0.599554	Pre vs Post
FYB1	553.971	1.87581	0.35706	5.25348	1.49e-07	1.11e-05	Pre vs Post
MPP4	4.79066	-0.868978	0.377825	-2.29995	0.0214511	0.0875032	Pre vs Post
STRADB	125.856	0.166951	0.151025	1.10545	0.268963	0.473566	Pre vs Post
BZW1	2746.01	0.42205	0.151916	2.77819	0.00546626	0.0334775	Pre vs Post
PGR	105.826	-0.649899	0.217314	-2.99059	0.00278437	0.0206852	Pre vs Post
C1QTNF3	147.384	-1.27953	0.279115	-4.58423	4.56e-06	0.000150237	Pre vs Post
ME2	486.43	0.674318	0.144335	4.67188	2.98e-06	0.000108481	Pre vs Post
C5orf22	280.972	0.0632862	0.0838386	0.754857	0.450335	0.647199	Pre vs Post
CCNT2	975.077	0.00165315	0.0644602	0.025646	0.97954	0.990912	Pre vs Post
FAM135A	1242.57	-0.451566	0.128707	-3.50848	0.000450679	0.00532197	Pre vs Post
COL19A1	7.96389	-0.152902	0.368325	-0.415129	0.678048	0.81939	Pre vs Post
EPB41L3	623.931	0.352824	0.169088	2.08663	0.0369213	0.127014	Pre vs Post
COBLL1	1253.92	-0.404571	0.13335	-3.03391	0.00241405	0.0187244	Pre vs Post
DLG3	466.561	-0.507048	0.119533	-4.24192	2.22e-05	0.000507064	Pre vs Post
KCNK2	142.799	-0.390089	0.2947	-1.32368	0.185609	0.374265	Pre vs Post
SERTAD4	357.456	-0.404411	0.198776	-2.0345	0.0419007	0.138271	Pre vs Post
TRAF5	265.137	0.270194	0.174237	1.55073	0.120967	0.283329	Pre vs Post
MRPL22	128.382	0.0588478	0.122589	0.480043	0.631197	0.789491	Pre vs Post
GEMIN5	431.978	0.169085	0.0978287	1.72838	0.0839202	0.221613	Pre vs Post
OPRK1	1.87657	1.23323	0.732406	1.6838	0.0922196	0.235732	Pre vs Post
NFE2L1	2718.14	-0.11764	0.124404	-0.945628	0.344338	0.550793	Pre vs Post
SEMA5B	16.5812	-0.33476	0.320622	-1.04409	0.296442	0.503292	Pre vs Post
GSK3B	1126.3	-0.255669	0.0912098	-2.80308	0.00506167	0.0317525	Pre vs Post
ITGB5	1929.37	-0.419244	0.183588	-2.28362	0.0223938	0.0901638	Pre vs Post
ERC1	988.237	-0.0690018	0.0859423	-0.802885	0.422041	0.622364	Pre vs Post
XPO1	2205.49	0.19661	0.084479	2.32733	0.0199479	0.0831222	Pre vs Post
LINC01587	2.70539	-0.577492	0.44505	-1.29759	0.194428	0.38599	Pre vs Post
RNF13	1150.2	0.111792	0.105833	1.0563	0.29083	0.497188	Pre vs Post
TRPM3	22.9076	-0.600347	0.316863	-1.89466	0.0581381	0.172939	Pre vs Post
PALB2	291.054	0.00685677	0.0629133	0.108988	0.913212	0.957278	Pre vs Post
DOP1A	1413.57	-0.263222	0.0911628	-2.88738	0.0038846	0.0262764	Pre vs Post
LYRM2	393.721	0.0626547	0.0866324	0.723225	0.469542	0.662914	Pre vs Post
BCKDHB	189.18	-0.180948	0.107122	-1.68917	0.0911861	0.234027	Pre vs Post
KAT6A	2205.03	-0.179369	0.0914877	-1.96058	0.0499279	0.155609	Pre vs Post
TUT7	1762.69	-0.218341	0.0973066	-2.24385	0.024842	0.097126	Pre vs Post
ULK2	385.237	0.00237051	0.102511	0.0231243	0.981551	0.992159	Pre vs Post
GRHL2	937.621	-0.320794	0.185478	-1.72955	0.0837114	0.221323	Pre vs Post
TNPO1	2300.65	0.128086	0.0702427	1.82348	0.0682303	0.192992	Pre vs Post
PLOD1	560.512	0.466933	0.140969	3.31231	0.000925283	0.00913594	Pre vs Post
P2RX5	6.32203	3.12125	0.862663	3.61816	0.000296704	0.00389504	Pre vs Post
ITGAE	92.1758	-0.00320837	0.111337	-0.0288168	0.977011	0.990244	Pre vs Post
DIS3	933.226	0.037258	0.0806056	0.462226	0.643919	0.798523	Pre vs Post
PIBF1	378.26	-0.0409476	0.0848706	-0.482471	0.629471	0.788132	Pre vs Post
TDRD3	510.163	-0.134243	0.0699528	-1.91906	0.0549771	0.166571	Pre vs Post
NUFIP1	102.481	-0.0679189	0.114908	-0.59107	0.554474	0.733954	Pre vs Post
PDS5B	897.953	-0.0867536	0.0542626	-1.59877	0.109871	0.265835	Pre vs Post
OXCT1	753.779	-0.35781	0.0885193	-4.04217	5.3e-05	0.00101791	Pre vs Post
RRAGB	190.382	-0.33908	0.094262	-3.59721	0.000321644	0.00413457	Pre vs Post
CYLD	1954.3	0.530903	0.213732	2.48397	0.0129927	0.0610296	Pre vs Post
SLC27A5	34.9544	0.0282459	0.16824	0.16789	0.86667	0.932676	Pre vs Post
ZNF324	224.514	-0.173478	0.099396	-1.74532	0.0809284	0.21637	Pre vs Post
ZNF671	77.3227	0.340976	0.201157	1.69507	0.0900619	0.232235	Pre vs Post
ZNF416	143.144	-0.216046	0.100328	-2.15339	0.0312879	0.113774	Pre vs Post
ZNF586	176.642	0.0403747	0.104202	0.387465	0.698412	0.832124	Pre vs Post
ZNF446	95.8482	-0.165293	0.127491	-1.29651	0.194801	0.386592	Pre vs Post
ZNF264	924.263	-0.239319	0.0892571	-2.68123	0.00733513	0.0410026	Pre vs Post
RPS5	5044.38	0.00275964	0.136603	0.0202019	0.983882	0.993061	Pre vs Post
FAT1	5429.16	-0.386807	0.176436	-2.19234	0.028355	0.106704	Pre vs Post
YTHDC1	1032.91	-0.292321	0.0853661	-3.42433	0.000616326	0.0067702	Pre vs Post
CHMP2B	716.483	-0.159402	0.0788787	-2.02085	0.0432956	0.141435	Pre vs Post
SMAP2	718.492	0.722575	0.195849	3.68946	0.000224733	0.00321412	Pre vs Post
PPIE	292.847	0.0915582	0.0957457	0.956264	0.338939	0.545798	Pre vs Post
ZMPSTE24	765.523	0.0970883	0.101186	0.959502	0.337306	0.544217	Pre vs Post
STARD7	1659.03	0.169766	0.091615	1.85303	0.0638774	0.184655	Pre vs Post
NOA1	350.482	-0.0279749	0.0727126	-0.384733	0.700435	0.833512	Pre vs Post
REST	1431.09	-0.145776	0.0764538	-1.90672	0.0565566	0.169791	Pre vs Post
HAL	1604.02	-0.275304	0.275604	-0.99891	0.317838	0.525884	Pre vs Post
SSH1	505.967	0.145367	0.0880086	1.65174	0.0985884	0.246945	Pre vs Post
GSTP1	2105.17	0.115947	0.100129	1.15798	0.246871	0.44881	Pre vs Post
APLP2	4231.89	0.0959839	0.117393	0.817626	0.413571	0.616357	Pre vs Post
FAM234B	345.227	-0.487002	0.220088	-2.21276	0.0269143	0.102731	Pre vs Post
SLCO1A2	4.35703	-1.06091	0.488072	-2.17367	0.0297297	0.110102	Pre vs Post
WBP11	699.563	0.0443941	0.0579931	0.765507	0.44397	0.641917	Pre vs Post
EIF3I	1169.71	0.17939	0.12071	1.48613	0.137245	0.307909	Pre vs Post
NKAIN1	8.76946	-0.646325	0.264687	-2.44185	0.0146122	0.0665542	Pre vs Post
COL16A1	1545.47	-0.227764	0.185681	-1.22664	0.219957	0.417239	Pre vs Post
TXLNA	1534.09	0.14792	0.0894939	1.65285	0.0983611	0.246526	Pre vs Post
APOB	45.4042	-0.238598	0.414722	-0.575321	0.565074	0.741694	Pre vs Post
NCOA1	1419.98	-0.106592	0.0720193	-1.48005	0.138859	0.310188	Pre vs Post
AGBL5	296.54	-0.183183	0.106569	-1.71892	0.0856298	0.224623	Pre vs Post
EFR3B	62.6516	-0.293058	0.228583	-1.28206	0.199821	0.392203	Pre vs Post
KIF3C	74.6353	-0.0897894	0.16202	-0.554188	0.57945	0.752937	Pre vs Post
RAB10	2439.94	-0.0821031	0.0887356	-0.925255	0.354833	0.560958	Pre vs Post
GCKR	1.63734	1.12824	0.651756	1.73107	0.0834391	0.220818	Pre vs Post
HADHA	2197.52	0.0344403	0.0690218	0.498976	0.617796	0.779489	Pre vs Post
MAPRE3	148.768	-0.562666	0.203187	-2.76921	0.0056193	0.0341156	Pre vs Post
CAD	580.453	0.110909	0.0973314	1.1395	0.254496	0.457316	Pre vs Post
CD59	6347.91	0.170774	0.110288	1.54844	0.121516	0.284169	Pre vs Post
CD82	584.368	0.14004	0.118826	1.17853	0.238585	0.439411	Pre vs Post
BCORL1	84.1908	-0.0815497	0.173522	-0.469967	0.638378	0.794428	Pre vs Post
ATRX	2264.77	-0.13923	0.0840203	-1.6571	0.0974993	0.245025	Pre vs Post
AK6	135.381	0.323189	0.104243	3.10035	0.00193295	0.0158333	Pre vs Post
FCN1	238.813	3.26077	0.4061	8.02946	9.79e-16	5.47e-12	Pre vs Post
MYNN	479.493	-0.0697213	0.0537731	-1.29658	0.194775	0.386576	Pre vs Post
MECOM	177.941	0.281667	0.135295	2.08187	0.0373546	0.128091	Pre vs Post
SCAMP1	823.358	-0.229458	0.0876376	-2.61826	0.00883804	0.0468414	Pre vs Post
PREP	516.23	-0.183089	0.09063	-2.02018	0.043365	0.141537	Pre vs Post
HACE1	273.101	-0.118859	0.0797429	-1.49053	0.136086	0.306197	Pre vs Post
SEH1L	516.797	0.226542	0.131761	1.71935	0.0855515	0.224489	Pre vs Post
WDR47	910.46	-0.470301	0.133063	-3.53442	0.000408674	0.00494345	Pre vs Post
WDFY1	1027.81	-0.097873	0.0738216	-1.32581	0.184904	0.373248	Pre vs Post
OVGP1	50.7126	-0.537882	0.187256	-2.87244	0.00407315	0.0271957	Pre vs Post
SLC25A24	527.905	0.310716	0.111736	2.78081	0.00542235	0.0333089	Pre vs Post
MAP3K4	806.527	-0.334273	0.0751647	-4.44721	8.7e-06	0.00024616	Pre vs Post
PILRA	69.6906	2.08396	0.349212	5.9676	2.41e-09	5.28e-07	Pre vs Post
IGSF9	129.718	-0.507154	0.295468	-1.71644	0.086081	0.225243	Pre vs Post
ABCB1	107.779	-0.136571	0.16087	-0.848951	0.395908	0.600376	Pre vs Post
ZNF213	84.9005	-0.217971	0.125082	-1.74262	0.0814009	0.217057	Pre vs Post
AKR1B1	232.237	0.316965	0.179322	1.76757	0.0771328	0.209581	Pre vs Post
CPNE3	2164.76	-0.131992	0.0675278	-1.95463	0.0506268	0.157196	Pre vs Post
RRN3	576.529	0.0982712	0.107851	0.911175	0.362203	0.568348	Pre vs Post
CTTN	2186.91	-0.314486	0.099014	-3.17618	0.00149229	0.0131644	Pre vs Post
WNT11	67.2265	0.0725512	0.296274	0.244879	0.80655	0.89713	Pre vs Post
MTIF2	390.839	0.138824	0.0754802	1.83921	0.0658843	0.188624	Pre vs Post
DDHD2	748.309	-0.121689	0.081706	-1.48936	0.136393	0.306703	Pre vs Post
TTC39A	155.844	-0.128058	0.17178	-0.745475	0.455985	0.652441	Pre vs Post
EPS15	2076.23	-0.0758984	0.0549089	-1.38226	0.166892	0.350044	Pre vs Post
ORC1	63.1462	0.394428	0.262197	1.50432	0.1325	0.300608	Pre vs Post
MGST2	322.476	0.0783752	0.108342	0.723403	0.469432	0.662857	Pre vs Post
CHERP	152.441	0.186139	0.146864	1.26742	0.205004	0.398798	Pre vs Post
ATG16L1	560.26	-0.0534866	0.0775817	-0.689424	0.490557	0.681358	Pre vs Post
USP40	584.72	-0.03217	0.106515	-0.302023	0.762634	0.872273	Pre vs Post
POMGNT1	401.789	0.23945	0.076721	3.12105	0.00180205	0.0151042	Pre vs Post
RAD54L	30.6754	0.56571	0.230711	2.45203	0.0142053	0.0651507	Pre vs Post
MAST2	297.488	-0.0692518	0.115999	-0.597005	0.550504	0.730541	Pre vs Post
DNAJA1	1019.61	0.388577	0.14988	2.59258	0.00952593	0.0494296	Pre vs Post
B4GALT1	813.184	0.657721	0.140529	4.68032	2.86e-06	0.00010627	Pre vs Post
CHMP5	621.378	-0.105176	0.0768516	-1.36856	0.171136	0.35522	Pre vs Post
NFX1	927.032	-0.203945	0.0580261	-3.51472	0.000440225	0.00522889	Pre vs Post
AQP6	3.23573	-0.516053	0.540624	-0.95455	0.339805	0.546554	Pre vs Post
DIMT1	373.797	0.415282	0.12335	3.36671	0.000760708	0.00793879	Pre vs Post
IPO11	437.195	0.0994802	0.0654305	1.5204	0.128412	0.294576	Pre vs Post
FOLH1	42.4329	-0.112369	0.333821	-0.336615	0.736407	0.856396	Pre vs Post
EIF2AK1	921.908	-0.0975337	0.045859	-2.12682	0.0334352	0.118448	Pre vs Post
NME8	8.15494	1.5308	0.375727	4.07424	4.62e-05	0.000915694	Pre vs Post
EPDR1	107.272	0.183703	0.149569	1.22821	0.219366	0.416472	Pre vs Post
SNX10	165.029	1.62861	0.356885	4.56341	5.03e-06	0.000162116	Pre vs Post
SEPHS1	486.371	-0.00135829	0.0551643	-0.0246226	0.980356	0.991444	Pre vs Post
MRPL28	199.002	0.38987	0.0878072	4.44007	8.99e-06	0.000253745	Pre vs Post
ITPKC	476.264	-0.223118	0.115556	-1.93082	0.0535058	0.163654	Pre vs Post
CEACAM6	235.404	0.138248	0.377821	0.365909	0.714433	0.842249	Pre vs Post
FAT2	5081.01	-0.180683	0.235383	-0.767612	0.442718	0.641049	Pre vs Post
RBM22	459.551	0.115002	0.0832804	1.3809	0.167309	0.350453	Pre vs Post
TMED2	2522.18	0.148472	0.0908486	1.63428	0.1022	0.253111	Pre vs Post
ERO1B	168.042	0.0544934	0.0978223	0.557065	0.577483	0.751698	Pre vs Post
ZFAND6	690.672	-0.078967	0.073537	-1.07384	0.282894	0.488402	Pre vs Post
HSD17B2	28.5406	0.233535	0.323349	0.72224	0.470147	0.663405	Pre vs Post
TXLNG	240.004	0.116191	0.11088	1.0479	0.294684	0.501588	Pre vs Post
PPEF1	10.9361	-0.187254	0.286043	-0.654636	0.512702	0.700205	Pre vs Post
LAT2	117.062	1.85796	0.314013	5.91683	3.28e-09	6.44e-07	Pre vs Post
HUWE1	5624.82	-0.196673	0.0999512	-1.96769	0.0491041	0.153908	Pre vs Post
ZW10	444.46	-0.259995	0.0686335	-3.78816	0.000151767	0.00235663	Pre vs Post
ALG9	324.598	-0.104616	0.0572735	-1.8266	0.0677598	0.192002	Pre vs Post
MYBPC2	3.24788	0.783112	0.515588	1.51887	0.128795	0.295108	Pre vs Post
NOX4	26.5436	-0.24643	0.277171	-0.889092	0.373954	0.579947	Pre vs Post
ACOX3	245.116	0.0116329	0.108194	0.107518	0.914378	0.958047	Pre vs Post
MTMR2	534.449	-0.0365123	0.0620146	-0.588769	0.556017	0.735151	Pre vs Post
PPP1R15A	644.672	-0.0812589	0.168056	-0.483523	0.628724	0.787676	Pre vs Post
HSD17B14	20.9567	0.394773	0.295683	1.33512	0.181837	0.369156	Pre vs Post
TRIP6	471.371	-0.0260105	0.105753	-0.245956	0.805716	0.896827	Pre vs Post
ACHE	20.8849	1.46604	0.368741	3.9758	7.01e-05	0.00127347	Pre vs Post
FTL	10682.3	1.08463	0.281301	3.85577	0.000115364	0.0018948	Pre vs Post
SRRT	548.108	0.233443	0.111346	2.09655	0.0360331	0.124959	Pre vs Post
BAX	155.235	0.543926	0.122752	4.43108	9.38e-06	0.000262976	Pre vs Post
NLK	220.631	0.176384	0.0907858	1.94286	0.0520332	0.160359	Pre vs Post
PIGS	448.966	0.0366298	0.0681691	0.537337	0.591035	0.761576	Pre vs Post
ADAMTS2	446.304	0.0446838	0.290996	0.153555	0.877961	0.938639	Pre vs Post
TMPRSS11E	74.5049	-0.335736	0.310395	-1.08164	0.279413	0.484938	Pre vs Post
ATXN7L3	689.886	0.134422	0.109313	1.2297	0.218811	0.415785	Pre vs Post
PGS1	253.853	0.303872	0.109072	2.78598	0.00533661	0.0329452	Pre vs Post
PSMC5	693.126	0.0154202	0.0990414	0.155694	0.876274	0.93791	Pre vs Post
UIMC1	276.564	0.0590439	0.0843383	0.700084	0.483875	0.675232	Pre vs Post
CETP	8.65984	0.59219	0.313234	1.89057	0.0586816	0.174007	Pre vs Post
MMP2	6087.72	0.136389	0.300656	0.453639	0.650089	0.802213	Pre vs Post
LPCAT2	537.089	0.00391782	0.102248	0.0383169	0.969435	0.986514	Pre vs Post
GNAO1	39.9184	0.18709	0.168983	1.10715	0.268229	0.472683	Pre vs Post
OGFOD1	394.811	0.030445	0.0955867	0.318507	0.750101	0.865114	Pre vs Post
SH3BP2	1417.91	-0.402749	0.124726	-3.22906	0.00124199	0.0114725	Pre vs Post
NOP14	500.028	0.17246	0.13129	1.31357	0.18899	0.378793	Pre vs Post
ADD1	2003.06	-0.0644934	0.0505116	-1.2768	0.201672	0.394519	Pre vs Post
L2HGDH	169.41	-0.529458	0.145681	-3.63437	0.000278663	0.00373964	Pre vs Post
TXNDC16	259.627	-0.166396	0.0956724	-1.73922	0.0819954	0.218151	Pre vs Post
RTRAF	1038.27	0.0700785	0.0898671	0.779802	0.435508	0.634637	Pre vs Post
NID2	357.532	1.22433	0.212092	5.77261	7.81e-09	1.27e-06	Pre vs Post
GMCL1	271.205	-0.128658	0.0886335	-1.45157	0.14662	0.321641	Pre vs Post
SF3B2	1413.71	-0.0215648	0.0686242	-0.314244	0.753336	0.866972	Pre vs Post
KLHL42	494.607	-0.0756684	0.0858228	-0.881682	0.377949	0.583391	Pre vs Post
GNAS	2973.79	0.146894	0.0656495	2.23755	0.0252501	0.0982662	Pre vs Post
DNM1L	998.474	0.0900168	0.0813947	1.10593	0.268757	0.473278	Pre vs Post
PTHLH	12.2577	-0.447915	0.277373	-1.61484	0.106345	0.260062	Pre vs Post
PHACTR3	25.0178	-0.814644	0.278341	-2.92678	0.00342488	0.0240376	Pre vs Post
ERGIC2	757.099	-0.0708974	0.0576506	-1.22978	0.21878	0.415763	Pre vs Post
TFAP2C	664.425	-0.510555	0.196043	-2.6043	0.00920627	0.0482525	Pre vs Post
AURKA	72.5005	0.723509	0.221875	3.26089	0.00111064	0.0105022	Pre vs Post
CASS4	78.4666	1.63811	0.380011	4.31068	1.63e-05	0.000405587	Pre vs Post
PIR	101.405	-0.328529	0.167621	-1.95995	0.0500015	0.155738	Pre vs Post
AAMDC	99.2795	-0.475426	0.221675	-2.1447	0.0319765	0.115477	Pre vs Post
RFX2	164.835	-1.25222	0.222995	-5.61548	1.96e-08	2.42e-06	Pre vs Post
METTL2A	201.411	0.0317185	0.0760513	0.417067	0.676629	0.818668	Pre vs Post
SULT2B1	323.97	-0.822365	0.242842	-3.38642	0.000708114	0.00752755	Pre vs Post
ALG6	231.678	-0.0327502	0.0706047	-0.463854	0.642752	0.797783	Pre vs Post
CNOT3	182.455	-0.0220779	0.127278	-0.173462	0.862288	0.930155	Pre vs Post
GP6	8.27692	-0.722595	0.301855	-2.39385	0.0166728	0.073237	Pre vs Post
PTPN4	686.823	-0.0852463	0.0807564	-1.0556	0.291152	0.497585	Pre vs Post
DDX18	1124.79	0.10702	0.106001	1.00961	0.31268	0.52006	Pre vs Post
KHSRP	622.327	0.201135	0.0806586	2.49366	0.0126432	0.0598692	Pre vs Post
GNA11	397.657	-0.171336	0.147429	-1.16216	0.245169	0.446695	Pre vs Post
ASAP3	974.722	-0.289357	0.18021	-1.60567	0.108347	0.263488	Pre vs Post
EDEM2	183.684	0.576528	0.120475	4.78546	1.71e-06	7.1e-05	Pre vs Post
DNMT3B	72.0505	-0.160395	0.169519	-0.946175	0.344059	0.550614	Pre vs Post
REM1	23.7372	0.446465	0.207259	2.15414	0.031229	0.113713	Pre vs Post
TPX2	235.727	0.499499	0.184231	2.71126	0.00670278	0.0386269	Pre vs Post
FER1L4	11.1008	-0.359724	0.317712	-1.13223	0.257537	0.460653	Pre vs Post
PDRG1	91.7219	0.088609	0.131822	0.672187	0.501464	0.690696	Pre vs Post
EPB41L1	215.692	-0.0713318	0.158756	-0.449317	0.653203	0.804367	Pre vs Post
SLC15A1	408.221	-0.347947	0.228384	-1.52351	0.12763	0.293555	Pre vs Post
DOCK9	2727.21	-0.480015	0.141799	-3.38517	0.000711334	0.00754325	Pre vs Post
ANKRD10	725.005	0.161949	0.0941258	1.72056	0.0853307	0.224093	Pre vs Post
TGDS	113.93	0.235131	0.104185	2.25686	0.0240167	0.0949386	Pre vs Post
DOCK3	130.094	-0.648299	0.176202	-3.67928	0.000233891	0.00330493	Pre vs Post
C3orf18	68.148	0.204793	0.175511	1.16684	0.243274	0.444692	Pre vs Post
COQ9	292.403	-0.00960302	0.0887983	-0.108144	0.913881	0.957754	Pre vs Post
TMEM40	335.759	-0.378859	0.149036	-2.54206	0.0110202	0.0545397	Pre vs Post
KIF9	51.463	-0.452103	0.127615	-3.54272	0.000396018	0.0048322	Pre vs Post
ARHGAP28	172.274	0.198299	0.205321	0.965802	0.334143	0.540715	Pre vs Post
CRLS1	189.18	0.0666547	0.109316	0.609741	0.542034	0.72364	Pre vs Post
PPP1R13B	326.576	-0.575175	0.207082	-2.77753	0.0054774	0.0335034	Pre vs Post
ATRN	1433.82	-0.0786651	0.0574698	-1.36881	0.17106	0.355147	Pre vs Post
SMOX	79.1915	-0.359806	0.197226	-1.82433	0.0681021	0.192776	Pre vs Post
SIGLEC1	231.385	0.993525	0.213358	4.6566	3.21e-06	0.00011498	Pre vs Post
FKBP1A	1575.26	0.706338	0.163898	4.30962	1.64e-05	0.000406638	Pre vs Post
NSFL1C	720.042	-0.0842843	0.055424	-1.52072	0.12833	0.294557	Pre vs Post
SLC4A11	87.9436	-0.336988	0.3169	-1.06339	0.287605	0.493524	Pre vs Post
C20orf194	428.279	0.0806896	0.0659527	1.22345	0.221161	0.41865	Pre vs Post
ZNF343	194.141	-0.182744	0.101374	-1.80267	0.0714399	0.198921	Pre vs Post
EBF4	24.9246	-0.221897	0.21287	-1.04241	0.297223	0.504286	Pre vs Post
CPXM1	194.92	1.18975	0.463752	2.56548	0.0103033	0.0520731	Pre vs Post
MAVS	1250.85	-0.0610787	0.0972698	-0.627931	0.530049	0.714208	Pre vs Post
LZTS3	43.7304	-0.388982	0.217558	-1.78794	0.0737851	0.203177	Pre vs Post
XRN2	1291.61	0.475212	0.149545	3.17772	0.00148439	0.0131216	Pre vs Post
KIZ	244.761	-0.229929	0.129148	-1.78035	0.0750181	0.205585	Pre vs Post
DYNLL1	1753.77	-0.172785	0.111985	-1.54293	0.122849	0.286142	Pre vs Post
TESC	44.0303	0.4416	0.236531	1.86698	0.061904	0.180677	Pre vs Post
SNX5	840.503	0.38301	0.086604	4.42254	9.75e-06	0.000271214	Pre vs Post
RPL6	10154.4	-0.0256622	0.123459	-0.207861	0.835338	0.914274	Pre vs Post
SIRPG	13.1717	2.37457	0.526544	4.50973	6.49e-06	0.00019729	Pre vs Post
MAPKAPK5	529.857	-0.115718	0.0597923	-1.93534	0.0529486	0.16245	Pre vs Post
P2RX7	335.299	-0.659383	0.121214	-5.43983	5.33e-08	5.05e-06	Pre vs Post
ESF1	404.066	-0.153295	0.108158	-1.41732	0.156389	0.335269	Pre vs Post
RBBP9	551.429	0.240793	0.101691	2.36789	0.0178897	0.0767576	Pre vs Post
ANAPC5	1767.81	-0.0972603	0.0531241	-1.83081	0.0671286	0.190891	Pre vs Post
SLC23A2	615.924	0.0224786	0.0882526	0.254707	0.798949	0.893406	Pre vs Post
SLC8B1	382.225	0.371911	0.11347	3.27761	0.00104692	0.0100312	Pre vs Post
TMEM230	542.149	0.37709	0.14594	2.58388	0.00976965	0.0503358	Pre vs Post
DZANK1	40.4329	-0.0777651	0.188124	-0.413372	0.679334	0.82036	Pre vs Post
KDM2B	611.668	-0.110116	0.0953745	-1.15456	0.248269	0.450416	Pre vs Post
CFAP61	26.7056	-0.075214	0.389851	-0.19293	0.847014	0.921998	Pre vs Post
TASP1	186.961	-0.127337	0.105467	-1.20737	0.22729	0.426546	Pre vs Post
OAS1	187.825	0.859929	0.181692	4.73288	2.21e-06	8.76e-05	Pre vs Post
GCN1	1740.77	0.0492567	0.09433	0.522174	0.601549	0.768312	Pre vs Post
RPLP0	21072.4	-0.0317288	0.178392	-0.17786	0.858833	0.928432	Pre vs Post
PXN	585.317	0.317887	0.110303	2.88193	0.00395242	0.0265562	Pre vs Post
SIRT4	11.1181	-0.175032	0.238518	-0.733832	0.463051	0.658292	Pre vs Post
KIF16B	649.84	-0.237949	0.0942389	-2.52496	0.0115712	0.0564128	Pre vs Post
TRMT6	239.111	0.345083	0.184415	1.87123	0.061313	0.179585	Pre vs Post
PEBP1	2263.08	-0.28193	0.0794156	-3.55006	0.000385144	0.00473313	Pre vs Post
TBX5	47.6234	-0.406245	0.387164	-1.04928	0.294048	0.500843	Pre vs Post
BRAP	416.267	-0.114413	0.0625349	-1.82958	0.0673128	0.191306	Pre vs Post
ERP29	828.58	-0.0674089	0.122216	-0.551556	0.581252	0.754021	Pre vs Post
NOS1	154.227	-1.10479	0.368736	-2.99614	0.00273421	0.0204144	Pre vs Post
FUS	1094.77	0.185259	0.154354	1.20022	0.230053	0.429678	Pre vs Post
IGBP1	578.22	-0.018226	0.113065	-0.161199	0.871937	0.935551	Pre vs Post
FXYD5	365.071	1.00792	0.258316	3.90189	9.54e-05	0.00164121	Pre vs Post
ZNF302	489.441	-0.0774412	0.0992107	-0.780574	0.435053	0.634189	Pre vs Post
GRAMD1A	183.518	0.888097	0.204841	4.33554	1.45e-05	0.000371036	Pre vs Post
FXYD3	1178.61	-0.241652	0.145996	-1.6552	0.0978836	0.24566	Pre vs Post
HEPH	325.089	-0.0820027	0.170006	-0.482351	0.629557	0.788145	Pre vs Post
CDIP1	226.483	0.0944372	0.106453	0.887122	0.375013	0.580986	Pre vs Post
CMTM1	12.4434	0.660132	0.287391	2.29699	0.0216196	0.0879659	Pre vs Post
KCNH4	1.62026	1.29005	0.703435	1.83392	0.0666653	0.18996	Pre vs Post
GANAB	1946.3	0.341091	0.0881114	3.87113	0.000108333	0.00180318	Pre vs Post
GMIP	175.92	1.06288	0.22765	4.6689	3.03e-06	0.000109709	Pre vs Post
RBM41	249.078	-0.0886289	0.112013	-0.791236	0.428806	0.62877	Pre vs Post
BIRC5	115.81	0.64958	0.259806	2.50025	0.0124106	0.0592917	Pre vs Post
LAG3	8.38742	0.960004	0.39666	2.42022	0.0155113	0.0694867	Pre vs Post
MLF2	566.906	0.0137389	0.0914861	0.150175	0.880626	0.940182	Pre vs Post
OTUB2	268.7	-0.788546	0.216605	-3.64049	0.000272122	0.00366837	Pre vs Post
DDX24	1621.54	0.0177448	0.0905187	0.196035	0.844583	0.920338	Pre vs Post
ZBTB25	264.843	0.177719	0.0942763	1.88509	0.0594182	0.175669	Pre vs Post
NECAP1	391.204	0.0327552	0.0625376	0.523768	0.60044	0.767424	Pre vs Post
ARHGAP4	233.338	1.7033	0.297705	5.72143	1.06e-08	1.54e-06	Pre vs Post
ANKRD24	6.3934	-0.276124	0.314545	-0.877853	0.380023	0.5853	Pre vs Post
DHX32	663.593	-0.27311	0.0672026	-4.06398	4.82e-05	0.000946803	Pre vs Post
RCOR1	637.891	-0.0182886	0.100115	-0.182676	0.855052	0.926327	Pre vs Post
GPATCH2L	1147.05	-0.0862288	0.0964469	-0.894054	0.371293	0.577601	Pre vs Post
LTBP4	505.76	-0.704421	0.306353	-2.29938	0.0214836	0.0875719	Pre vs Post
BLVRB	361.776	0.446333	0.139992	3.18827	0.00143128	0.0127571	Pre vs Post
SLC9A1	180.459	0.103866	0.128556	0.807948	0.41912	0.620401	Pre vs Post
SPTLC1	1060.84	-0.0833721	0.0649484	-1.28367	0.199258	0.391511	Pre vs Post
PAPOLA	2168.33	0.0330689	0.0568628	0.581556	0.560866	0.738774	Pre vs Post
CCNK	263.559	0.128939	0.0941052	1.37016	0.170638	0.354732	Pre vs Post
PCBP4	171.196	-0.106345	0.109131	-0.974475	0.329821	0.536868	Pre vs Post
RGS1	267.674	2.98623	0.609914	4.89616	9.77e-07	4.7e-05	Pre vs Post
YPEL3	230.408	-0.251569	0.15966	-1.57565	0.115107	0.274375	Pre vs Post
MRPS33	201	0.0807579	0.0949187	0.85081	0.394875	0.599459	Pre vs Post
NDUFB2	369.974	0.202179	0.132921	1.52105	0.128248	0.294451	Pre vs Post
NUDC	360.126	-0.0747067	0.131556	-0.567871	0.570123	0.745643	Pre vs Post
MAEA	523.374	0.0285168	0.0650138	0.438627	0.660932	0.809294	Pre vs Post
ICAM1	859.944	2.23505	0.368753	6.06111	1.35e-09	3.6e-07	Pre vs Post
STRN4	493.897	0.00201825	0.0938716	0.0215001	0.982847	0.992616	Pre vs Post
IRAK3	464.26	0.418281	0.151396	2.76283	0.00573018	0.0345915	Pre vs Post
LYZ	2457.97	2.02235	0.351888	5.74714	9.08e-09	1.4e-06	Pre vs Post
MUL1	253.504	0.0276785	0.0810047	0.34169	0.732584	0.853751	Pre vs Post
TFAP4	103.209	-0.0285439	0.120995	-0.23591	0.813503	0.901293	Pre vs Post
PDCD7	230.66	-0.0680432	0.0555019	-1.22596	0.220213	0.417557	Pre vs Post
SPG21	626.771	0.0972288	0.0846181	1.14903	0.250543	0.45265	Pre vs Post
FETUB	14.8086	-0.157034	0.274724	-0.571605	0.56759	0.743532	Pre vs Post
DNAJB11	443.48	0.434535	0.170262	2.55216	0.0107057	0.0534306	Pre vs Post
P3H2	186.456	-0.636978	0.185211	-3.43921	0.000583417	0.00651434	Pre vs Post
THPO	4.40264	0.547084	0.350172	1.56233	0.11821	0.279331	Pre vs Post
CHRD	115.359	-0.0794857	0.142672	-0.557124	0.577443	0.751698	Pre vs Post
FLT3LG	70.3099	0.596307	0.243204	2.45188	0.0142113	0.0651649	Pre vs Post
RAB11FIP3	219.718	-0.164988	0.134825	-1.22372	0.221059	0.418562	Pre vs Post
GNPTG	368.598	0.078279	0.0744721	1.05112	0.293204	0.49987	Pre vs Post
ZNF268	480.218	0.0808018	0.0654871	1.23386	0.217255	0.413829	Pre vs Post
GOLGA3	1677.17	-0.0554029	0.110561	-0.501106	0.616297	0.778433	Pre vs Post
PABPC4	728.507	0.281265	0.0705975	3.98407	6.77e-05	0.00124132	Pre vs Post
CD209	446.091	2.52836	0.390123	6.48093	9.12e-11	4.97e-08	Pre vs Post
CERS4	376.486	-0.316009	0.13749	-2.29841	0.0215384	0.0876993	Pre vs Post
MCOLN1	136.688	0.222612	0.106294	2.09431	0.0362327	0.125417	Pre vs Post
USP48	713.584	-0.0481025	0.0597161	-0.80552	0.42052	0.621096	Pre vs Post
EFNB1	648.504	-0.0861905	0.132417	-0.650903	0.515109	0.702247	Pre vs Post
PDPR	843.46	-0.0728112	0.137774	-0.528484	0.597163	0.765212	Pre vs Post
AARS1	674.414	0.264205	0.103535	2.55184	0.0107157	0.0534683	Pre vs Post
GLG1	2331.14	-0.113145	0.055426	-2.04137	0.0412136	0.136913	Pre vs Post
KIF4A	81.9428	0.62318	0.232442	2.68101	0.00734001	0.0410094	Pre vs Post
TNRC6A	1161	-0.290079	0.101889	-2.84699	0.00441342	0.0287715	Pre vs Post
PLEKHG2	164.279	0.912209	0.17888	5.09956	3.4e-07	2.11e-05	Pre vs Post
NAT14	22.9604	0.144244	0.16806	0.858289	0.390733	0.595294	Pre vs Post
PITPNM2	98.0296	-0.129621	0.133996	-0.967348	0.33337	0.540023	Pre vs Post
EXOC1	919.063	-0.112562	0.0654848	-1.71891	0.0856311	0.224623	Pre vs Post
RBM27	938.756	-0.14745	0.0819183	-1.79997	0.0718661	0.199689	Pre vs Post
OSBPL8	3395.37	-0.0428457	0.0772178	-0.554868	0.578985	0.752732	Pre vs Post
DTX2	172.915	-0.077585	0.165917	-0.467614	0.64006	0.795635	Pre vs Post
NLRC4	51.9531	2.53022	0.370605	6.82727	8.65e-12	9.04e-09	Pre vs Post
PUS7	290.438	0.0946282	0.129491	0.730771	0.464919	0.659609	Pre vs Post
LAMB4	1297.08	-0.795696	0.252653	-3.14937	0.00163624	0.0141277	Pre vs Post
NRCAM	91.5465	0.495388	0.214471	2.30981	0.0208986	0.0857659	Pre vs Post
LAMB1	2025.48	0.199292	0.109761	1.81569	0.0694184	0.195143	Pre vs Post
SLC26A4	13.7284	0.457274	0.331192	1.38069	0.167374	0.350523	Pre vs Post
SLC26A3	3.74398	-1.0121	0.696826	-1.45244	0.146379	0.321284	Pre vs Post
DLD	851.292	0.0875393	0.0931596	0.93967	0.347387	0.553743	Pre vs Post
WDR7	665.339	0.127753	0.0816069	1.56547	0.117473	0.278055	Pre vs Post
TXNL1	563.921	-0.0172297	0.0546656	-0.315183	0.752622	0.866597	Pre vs Post
IL5RA	10.211	0.228621	0.381141	0.599832	0.548618	0.729078	Pre vs Post
ABCC6	13.59	-0.378229	0.209822	-1.80262	0.0714476	0.198921	Pre vs Post
CMTM6	2579.19	0.164444	0.135425	1.21428	0.22464	0.423218	Pre vs Post
ITGA6	2632.07	-0.151405	0.0880548	-1.71944	0.0855346	0.224489	Pre vs Post
RAPGEF4	508.699	-0.768396	0.236689	-3.24644	0.00116858	0.0109411	Pre vs Post
MAP3K20	1129.83	-0.295906	0.0941108	-3.14423	0.00166522	0.0143005	Pre vs Post
FH	621.916	0.044025	0.0889577	0.494898	0.620672	0.78175	Pre vs Post
SEL1L3	291.25	1.23972	0.283882	4.36704	1.26e-05	0.000333567	Pre vs Post
TF	62.8429	-0.582319	0.353121	-1.64907	0.0991342	0.24763	Pre vs Post
CDV3	1976.76	0.212663	0.148433	1.43272	0.151939	0.329496	Pre vs Post
MYO15A	8.94559	-0.341778	0.247078	-1.38328	0.166579	0.349676	Pre vs Post
ALKBH5	852.83	0.0393998	0.0866653	0.45462	0.649383	0.801964	Pre vs Post
NLRP1	882.984	-0.128133	0.118082	-1.08511	0.277871	0.48335	Pre vs Post
PITPNM3	426.06	-0.780564	0.277117	-2.81673	0.00485155	0.0307838	Pre vs Post
SPAG7	279.033	-0.0231394	0.131351	-0.176165	0.860164	0.92914	Pre vs Post
ORC6	36.592	0.660817	0.22624	2.92087	0.00349054	0.0243727	Pre vs Post
ZFHX4	161.068	-0.163103	0.288859	-0.564646	0.572315	0.74761	Pre vs Post
ZC3HC1	98.4177	0.358496	0.106717	3.35933	0.000781324	0.00809722	Pre vs Post
ESR1	171.361	-0.0452422	0.135744	-0.33329	0.738915	0.857662	Pre vs Post
RGS17	51.4553	-0.155295	0.168601	-0.921078	0.35701	0.563194	Pre vs Post
ANGPT2	185.399	0.369331	0.129756	2.84635	0.00442236	0.0288214	Pre vs Post
TMEM101	222.66	0.0525874	0.0987399	0.532586	0.59432	0.763794	Pre vs Post
CD200	82.1743	0.474022	0.22287	2.1269	0.0334284	0.118443	Pre vs Post
CCDC80	7998.43	-0.27146	0.256585	-1.05798	0.290067	0.496224	Pre vs Post
CMA1	106.972	0.59527	0.246142	2.41841	0.0155887	0.0697498	Pre vs Post
PSME1	1073.87	0.48066	0.130308	3.68864	0.000225453	0.00322031	Pre vs Post
PPP2R3C	186.938	0.574703	0.154744	3.7139	0.000204088	0.00297988	Pre vs Post
HAUS4	256.078	0.0131948	0.133334	0.0989604	0.92117	0.961606	Pre vs Post
JPH4	19.6206	0.376558	0.198835	1.89382	0.0582486	0.173169	Pre vs Post
MYH7	2.51913	0.179612	1.0035	0.178986	0.857949	0.927847	Pre vs Post
CEBPE	1.46559	0.973548	0.913581	1.06564	0.286587	0.492612	Pre vs Post
SLC7A8	275.736	-0.0329627	0.155998	-0.211303	0.832651	0.912898	Pre vs Post
OSGEP	222.915	0.104904	0.0746395	1.40547	0.159881	0.340314	Pre vs Post
SLC22A17	85.4348	-0.25197	0.200764	-1.25505	0.20946	0.404377	Pre vs Post
RNF31	298.755	0.074714	0.108327	0.68971	0.490376	0.6812	Pre vs Post
SCFD1	716.618	0.054891	0.0748145	0.733694	0.463135	0.658292	Pre vs Post
G2E3	303.073	0.0367959	0.0812513	0.452866	0.650645	0.802457	Pre vs Post
HECTD1	5028.36	-0.317727	0.0645993	-4.91842	8.72e-07	4.36e-05	Pre vs Post
HNRNPC	3422.63	0.255936	0.109708	2.33288	0.0196543	0.0822909	Pre vs Post
RPGRIP1	9.36598	0.375389	0.243797	1.53976	0.123618	0.287431	Pre vs Post
SUPT16H	1738.24	-0.0789897	0.118172	-0.66843	0.503859	0.692698	Pre vs Post
TOX4	1031.99	-0.158168	0.05522	-2.86433	0.00417886	0.0276537	Pre vs Post
GEMIN2	78.7967	-0.00921234	0.0908748	-0.101374	0.919254	0.960503	Pre vs Post
TGM1	536.852	-0.794969	0.172623	-4.60524	4.12e-06	0.000138909	Pre vs Post
TINF2	639.029	0.256159	0.106376	2.40805	0.0160379	0.0712464	Pre vs Post
DAZL	2.35412	2.38065	1.00913	2.35912	0.0183181	0.0781456	Pre vs Post
TBL1Y	8.26578	-1.01968	0.72714	-1.40231	0.160822	0.341568	Pre vs Post
SEMA6A	285.192	0.0434192	0.160756	0.270094	0.787088	0.886274	Pre vs Post
TRPM7	1861.03	0.113697	0.0685508	1.65858	0.0972013	0.244596	Pre vs Post
TYRO3	534.561	-0.696407	0.1958	-3.55673	0.000375507	0.00465303	Pre vs Post
WDR76	179.564	0.130477	0.138201	0.94411	0.345113	0.551402	Pre vs Post
CAPN3	307.367	-0.361388	0.172983	-2.08915	0.0366941	0.126506	Pre vs Post
SNAP23	674.692	0.352137	0.117511	2.99662	0.00272993	0.0203892	Pre vs Post
TBX15	238.601	-0.227992	0.225481	-1.01114	0.31195	0.519546	Pre vs Post
PHGDH	762.768	-0.293163	0.19334	-1.51631	0.12944	0.296284	Pre vs Post
COL9A3	30.6824	-0.316059	0.221807	-1.42493	0.154178	0.332033	Pre vs Post
EZR	3376.37	-0.499663	0.0948552	-5.26764	1.38e-07	1.05e-05	Pre vs Post
MYL6	5566.36	0.223495	0.167069	1.33774	0.180982	0.368022	Pre vs Post
AGO1	1260.39	-0.216072	0.104713	-2.06348	0.0390673	0.132	Pre vs Post
TEKT2	1.66715	-0.843117	0.511852	-1.64719	0.0995195	0.24826	Pre vs Post
CLSPN	95.5292	0.798389	0.254637	3.13541	0.00171615	0.0145991	Pre vs Post
RFFL	362.159	0.323455	0.130716	2.4745	0.0133425	0.0622004	Pre vs Post
UNC13D	165.492	1.28249	0.278782	4.60033	4.22e-06	0.000141726	Pre vs Post
MFSD11	315.819	-0.0178895	0.0632495	-0.28284	0.777299	0.880632	Pre vs Post
DPYSL2	2756.11	0.040223	0.107886	0.372828	0.709276	0.839119	Pre vs Post
TGFB2	124.8	-0.555125	0.227825	-2.43662	0.0148251	0.0671486	Pre vs Post
GPATCH2	430.64	-0.174513	0.070816	-2.46432	0.0137272	0.0635002	Pre vs Post
NUP50	1133.06	0.190639	0.0978896	1.94749	0.0514764	0.159091	Pre vs Post
CDC45	47.7237	0.771177	0.247744	3.11279	0.00185326	0.0153949	Pre vs Post
COMT	489.471	0.129161	0.0738272	1.7495	0.0802047	0.215285	Pre vs Post
ADA2	364.657	1.31375	0.310195	4.23525	2.28e-05	0.000518636	Pre vs Post
VNN3	2.24236	0.428471	0.630599	0.679466	0.496843	0.687229	Pre vs Post
ECHDC1	612.923	0.184095	0.105288	1.74849	0.0803799	0.2156	Pre vs Post
LRRFIP2	925.368	-0.321173	0.0666404	-4.81949	1.44e-06	6.21e-05	Pre vs Post
SEC22C	487.73	0.103572	0.0806533	1.28416	0.199087	0.391346	Pre vs Post
XYLB	59.5548	0.199578	0.152515	1.30858	0.190677	0.381116	Pre vs Post
HDAC6	454.215	0.0527059	0.0688466	0.765555	0.443941	0.641917	Pre vs Post
GABRP	265.555	0.131034	0.386	0.339467	0.734258	0.854653	Pre vs Post
KRT31	252.464	-0.930353	0.576718	-1.61319	0.106704	0.26077	Pre vs Post
CDC6	75.95	0.583493	0.251315	2.32175	0.0202462	0.0839205	Pre vs Post
UPRT	130.108	0.0553665	0.107576	0.514674	0.606781	0.771595	Pre vs Post
CDC23	466.846	0.0985284	0.0643767	1.5305	0.125894	0.291096	Pre vs Post
AAAS	270.247	0.0441182	0.0857061	0.514761	0.60672	0.771595	Pre vs Post
CBX5	2622.07	-0.108555	0.0957237	-1.13404	0.256777	0.460027	Pre vs Post
FMO2	162.902	-0.401364	0.32509	-1.23462	0.216971	0.413661	Pre vs Post
SUCO	932.927	-0.0744084	0.0741362	-1.00367	0.315537	0.52339	Pre vs Post
MSH2	447.316	-0.063025	0.0678991	-0.928215	0.353296	0.559785	Pre vs Post
MAP3K1	2726.9	-0.134652	0.0897589	-1.50015	0.133575	0.302189	Pre vs Post
DHPS	260.758	0.0576153	0.0666308	0.864695	0.387206	0.591841	Pre vs Post
HOOK2	206.608	-0.249211	0.177485	-1.40413	0.160281	0.340874	Pre vs Post
NXPE1	5.66191	-0.0859582	0.407886	-0.210741	0.83309	0.913122	Pre vs Post
ARCN1	1532.21	0.185408	0.0848625	2.18481	0.0289031	0.108152	Pre vs Post
EPB41L4B	406.827	-0.711715	0.211578	-3.36384	0.000768669	0.00800318	Pre vs Post
TMEM38B	100.124	0.0426733	0.114051	0.374161	0.708285	0.838567	Pre vs Post
PSMD5	505.493	0.00655055	0.0529554	0.123699	0.901553	0.950578	Pre vs Post
PTGS1	2614.04	-0.315611	0.180608	-1.74749	0.0805519	0.215804	Pre vs Post
NUP188	841.848	0.204304	0.0940734	2.17175	0.0298744	0.110473	Pre vs Post
CRAT	369.881	0.215866	0.397403	0.543193	0.586997	0.758427	Pre vs Post
SH2D3C	110.591	1.04102	0.200221	5.19935	2e-07	1.38e-05	Pre vs Post
NANS	242.507	0.450117	0.159003	2.83087	0.00464215	0.0297582	Pre vs Post
TBC1D2	306.441	-0.0192478	0.130812	-0.147141	0.883021	0.941497	Pre vs Post
WHRN	38.105	-0.47992	0.268868	-1.78496	0.0742675	0.204003	Pre vs Post
PDE6C	5.53744	0.128226	0.308586	0.41553	0.677754	0.819183	Pre vs Post
CWF19L1	303.573	0.0994535	0.119056	0.835352	0.403519	0.607712	Pre vs Post
SEMA4G	106.64	-0.693256	0.307607	-2.25371	0.0242145	0.0954658	Pre vs Post
BTAF1	2920.01	-0.341404	0.12321	-2.77091	0.00558993	0.033981	Pre vs Post
IKZF5	318.7	-0.208296	0.122604	-1.69893	0.0893322	0.23118	Pre vs Post
BLNK	128.438	0.299719	0.16532	1.81296	0.0698375	0.196075	Pre vs Post
TLL2	6.12873	-0.45958	0.329023	-1.3968	0.162473	0.343835	Pre vs Post
TDRD1	17.7739	1.23496	0.646552	1.91008	0.0561234	0.168967	Pre vs Post
SORBS1	1077.06	-0.559507	0.270383	-2.06931	0.0385169	0.130912	Pre vs Post
CRTAC1	58.0742	0.722828	0.396379	1.82358	0.0682159	0.192976	Pre vs Post
BAMBI	43.9967	-0.437179	0.319093	-1.37007	0.170666	0.354758	Pre vs Post
IL11	3.24353	-0.397865	0.454266	-0.875843	0.381116	0.586416	Pre vs Post
MYO3A	28.6828	-0.997976	0.312833	-3.19013	0.0014221	0.0127108	Pre vs Post
WAC	1774.9	-0.0360621	0.0505197	-0.713823	0.475337	0.667296	Pre vs Post
CREM	176.887	1.10944	0.290102	3.82429	0.000131148	0.00209907	Pre vs Post
NUBP2	197.222	0.139716	0.107583	1.29868	0.194053	0.38552	Pre vs Post
TPSD1	12.0835	-0.049709	0.596234	-0.0833717	0.933556	0.968733	Pre vs Post
HIVEP1	935.534	-0.117967	0.111113	-1.06169	0.288378	0.494583	Pre vs Post
TREM2	7.44042	2.10301	0.675874	3.11154	0.00186117	0.0154492	Pre vs Post
CRISP3	74.6896	0.0775334	0.746435	0.103872	0.917271	0.959463	Pre vs Post
FKBP5	1168.68	0.358791	0.19216	1.86715	0.0618808	0.180671	Pre vs Post
SRPK1	1248.41	-0.332999	0.13536	-2.4601	0.0138899	0.0640858	Pre vs Post
BRPF3	244.448	-0.126341	0.135821	-0.930207	0.352264	0.558792	Pre vs Post
MRPS18A	203.182	0.0892481	0.118182	0.755175	0.450144	0.647165	Pre vs Post
TMEM14A	95.5892	0.127896	0.130471	0.980262	0.326957	0.534229	Pre vs Post
EFHC1	397.51	-0.450637	0.164156	-2.74517	0.0060479	0.0358911	Pre vs Post
HSP90AB1	6909.75	0.096309	0.123778	0.778076	0.436524	0.635497	Pre vs Post
CDC5L	864.916	-0.0352957	0.0538627	-0.65529	0.512281	0.699758	Pre vs Post
ITPR3	2352.03	-0.457874	0.179994	-2.54383	0.0109644	0.0543992	Pre vs Post
ZNF184	274.523	-0.191832	0.0889933	-2.15558	0.0311163	0.113508	Pre vs Post
DSP	80543.4	-0.756388	0.195036	-3.87819	0.000105237	0.0017679	Pre vs Post
SIRT1	403.954	-0.141268	0.0664021	-2.12746	0.0333819	0.118351	Pre vs Post
HNRNPH3	586.629	-0.125089	0.144554	-0.865342	0.386851	0.591496	Pre vs Post
IFT74	216.686	-0.0945792	0.0882819	-1.07133	0.28402	0.489642	Pre vs Post
JAK2	982.043	0.274748	0.128911	2.1313	0.0330644	0.117582	Pre vs Post
IL12RB1	39.4234	2.28146	0.481457	4.73866	2.15e-06	8.57e-05	Pre vs Post
ABL1	1022.87	-0.104795	0.114192	-0.917707	0.358772	0.564868	Pre vs Post
ACOT7	131.518	0.209211	0.125194	1.6711	0.0947027	0.240021	Pre vs Post
SH3GLB1	2162.46	-0.174675	0.0523826	-3.33459	0.000854252	0.00862843	Pre vs Post
CDC7	114.486	0.463769	0.216883	2.13834	0.0324894	0.11656	Pre vs Post
SYDE2	109.316	-0.690173	0.200751	-3.43795	0.000586131	0.00652617	Pre vs Post
PCSK5	264.733	-0.390407	0.225032	-1.7349	0.0827593	0.219689	Pre vs Post
SCD	1167.11	-0.857996	0.310311	-2.76496	0.00569299	0.0344321	Pre vs Post
TMED1	114.601	0.339671	0.121771	2.78943	0.00528016	0.0326599	Pre vs Post
ABLIM1	4426.74	-0.653706	0.111709	-5.85188	4.86e-09	8.83e-07	Pre vs Post
ERMP1	762.798	-0.318968	0.117443	-2.71594	0.00660887	0.0382336	Pre vs Post
RAB18	1597.67	-0.186226	0.0715043	-2.60441	0.00920323	0.0482479	Pre vs Post
NRP1	2277.22	0.623752	0.153317	4.06839	4.73e-05	0.000930719	Pre vs Post
HSD17B7P2	24.9202	-0.0558705	0.182597	-0.305978	0.759621	0.870576	Pre vs Post
PRTFDC1	55.105	-0.161063	0.203421	-0.791773	0.428493	0.628554	Pre vs Post
PALMD	1343.92	-0.914791	0.177498	-5.15382	2.55e-07	1.68e-05	Pre vs Post
TSPAN15	121.576	0.154374	0.146026	1.05717	0.290435	0.496701	Pre vs Post
MACROH2A2	115.44	0.240439	0.128936	1.8648	0.0622099	0.181285	Pre vs Post
WASHC2A	921.865	-0.032227	0.0784564	-0.410763	0.681246	0.821479	Pre vs Post
MAST3	214.616	-0.0961427	0.113089	-0.850154	0.395239	0.599732	Pre vs Post
[truncated: 44,043 more rows]
