# Supplementary material for: Peromyscus leucopus, Mus musculus, and humans have distinct transcriptomic responses to larval Ixodes scapularis bites
Source: Infect Immun. 2025 Mar 11;93(4):e00065-25. doi: 10.1128/iai.00065-25 (PMC11977304; doi:10.1128/iai.00065-25)
Supplement: Table S4 — QIAGEN IPA analysis of human signaling following larval tick bite. [file iai.00065-25-s0006.xlsx]

## Sheet: S4 Human PrevsPost IPA
Upstream Regulator	Expr Log Ratio	Molecule Type	Predicted Activation State	Activation z-score	p-value of overlap	Target Molecules in Dataset	Mechanistic Network
lipopolysaccharide		chemical drug	Activated	16.348	9.44e-157	ABCB11,ABCC3,ABCF2,ACAA2,ACADL,ACHE,ACLY,ACTB,ADA,ADAMTS1,ADAMTS4,ADAMTS5,ADAP2,ADAR,ADGRE1,ADGRE2,ADORA2A,ADORA3,AEBP2,AEN,AGER,AHNAK,AHR,AIF1,AIM2,AKR1A1,ALDH2,ALDH3A1,ALDOC,ALOX12,ALOX12B,ALOX15,ALOX5,ALOX5AP,ALOXE3,ANGPT2,ANGPTL4,ANKRD22,ANXA5,AOAH,APAF1,APC,APOBEC3A,APOBEC3G,APOBR,APOL6,AQP7,AREG,ARFGAP3,ARHGEF3,ARL4C,ARNT,ARPC1B,ARRDC3,ASAP1,ASCC3,ASH1L,ATF2,ATF3,ATM,ATP1A2,ATP6V0D1,AURKB,A…	1633 (14)
IL4	4.852	cytokine	Activated	6.604	8.43e-136	ABLIM1,ACOX1,ACP2,ACSL4,ACSL6,ACTB,ACTG1,ADAM19,ADAM8,ADAMTS4,ADAP1,ADGRE1,ADORA2A,AHNAK,AHR,ALAS1,ALDH2,ALDOC,ALG3,ALOX12,ALOX15,ALOX5,ALOX5AP,ANO1,ANXA6,APOL6,APOLD1,AREG,ARID5A,ARMC6,ARSB,ASCC3,BANF1,BATF,BAX,BCAT1,BCAT2,BCL3,BNIP3,BNIP3L,BOP1,BST2,BTAF1,C3,C5AR1,CAMK1D,CARD16,CARM1,CASP3,CBFB,CBX3,CCL13,CCL17,CCL18,CCL2,CCL22,CCL23,CCL26,CCL3,CCL3L3,CCL4,CCL5,CCL7,CCL8,CCND1,CCND2,CCND3,CCR1,…	1532 (16)
dexamethasone		chemical drug	Inhibited	-5.482	7.3e-121	AACS,ABCC3,ACADL,ACKR4,ACLY,ACOX1,ACSL4,ACTB,ACTG1,ACY3,ADAM12,ADAM28,ADAMTS1,ADAMTS15,ADAMTS4,ADGRE3,ADGRF4,ADGRG3,ADORA3,ADRB3,AGAP6 (includes others),AGPAT3,AHR,AIF1,AKAP6,AKIRIN1,AKR1C1/AKR1C2,ALAS1,ALDH2,ALOX15,ALOX5,ALOX5AP,ALPL,AMY2B,ANGPTL4,ANGPTL7,ANO1,ANPEP,APOL6,AQP7,AREG,ARHGAP25,ARHGDIA,ARHGEF2,ARL4C,ARRB2,ASAP2,ASF1B,ATF3,ATOH8,ATP11B,ATP13A3,ATP9A,AUP1,AXIN2,B2M,B4GALT4,BAG1,BAK1,B…	1714 (16)
IFNG	2.435	cytokine	Activated	14.363	4.79e-117	A2M,ABCD3,ACLY,ACTB,ADA2,ADAMTS8,ADAMTS9,ADCY7,ADORA2A,AGER,AGPAT1,AHCY,AHR,AIF1,AIM2,ALOX12,ALOX15,ALOX5AP,ALPL,ANGPTL4,ANKS1A,APOBEC3G,APOL1,APOL6,AREG,ARFGAP3,ARL6,ARL6IP5,ATF3,ATG3,ATM,B2M,BAK1,BATF,BATF2,BAX,BCL2A1,BCL2L11,BCL2L2,BCL3,BID,BIRC3,BMP2,BRCA2,BST2,BTN3A1,BUB1,C1QA,C1QB,C1QC,C1R,C2,C3,C4A/C4B,C5AR1,CALCA,CALHM6,CAMK4,CARD6,CASP1,CASP10,CASP3,CASP4,CASP5,CASP7,CASP8,CASP9,CAV1,CCL…	1237 (14)
IMMUNOGLOBULIN (complex)		complex	Activated	3.881	2.41e-116	ACBD5,ACLY,ACO2,ADAM19,ADAMTS12,ADAMTS5,ADCY3,ADGRE1,ADGRE5,ADIPOR1,AGER,AHR,AIF1,AIM2,ALS2CL,ANGPT2,ANPEP,APOBEC3A,APOL2,AREG,ATF3,ATM,B2M,BAK1,BATF,BATF3,BAX,BCAT1,BCL2A1,BCL2L11,BCL3,BIRC3,BLVRB,BMP2,BMP4,BMP7,BSG,BST2,BTK,C1QA,C1QB,C1QC,C3,C3AR1,C5AR1,CALHM6,CALR,CASP1,CASP3,CASP4,CBL,CCL17,CCL18,CCL19,CCL2,CCL22,CCL3,CCL3L3,CCL4,CCL5,CCL7,CCL8,CCNA2,CCND1,CCND2,CCND3,CCR1,CCR2,CCR6,CCR7,CD14…	1458 (14)
TNF	1.429	cytokine	Activated	14.361	1.72e-113	A2M,ABCB11,ABCC3,ACOX1,ACSL4,ACSL5,ACTB,ADAM8,ADAMTS4,ADAMTS5,ADAMTS8,ADAR,ADCY7,ADGRE1,ADORA2A,ADRB3,AGER,AKR1B10,ALDH2,ALDH3A1,ALOX5,ALOX5AP,ALS2CL,ANGPT2,ANGPTL4,ANK3,ANPEP,APAF1,APBA3,APBB1IP,APC,APOL1,AQP7,ARF4,ARHGAP18,ARHGDIB,ARHGEF10L,ARHGEF12,ARHGEF34P,ARHGEF5,ARHGEF6,ARID5B,ARL6IP5,ARRDC3,ASH1L,ATF2,ATF3,AXIN2,B2M,B4GALT1,BAX,BCL2A1,BCL2L11,BCL2L13,BCL2L2,BCL3,BHLHE41,BID,BIRC3,BLVRA,BM…	1330 (13)
INTERFERON ALPHA (family)		group	Activated	11.379	7.34e-107	ACP2,ADA2,ADAM19,ADAMTS1,ADAR,AIM2,ALDH2,ANXA5,APOBEC3A,APOBEC3G,APOL1,APOL2,APOL3,ATF3,B2M,BAK1,BATF2,BCL2A1,BCL2L13,BCL3,BMP4,BST2,C3,C3AR1,CASP1,CASP3,CASP8,CAV1,CBLB,CCL19,CCL2,CCL22,CCL3,CCL3L3,CCL4,CCL4L1/CCL4L2,CCL5,CCL7,CCNA2,CCNB2,CCND1,CCND2,CCND3,CCR1,CCR3,CCR4,CCR5,CCR7,CD1D,CD209,CD274,CD38,CD40,CD69,CD72,CD80,CD83,CD86,CD8A,CDC20,CDC25A,CDKN1A,CDKN2D,CGAS,CH25H,CIITA,CISH,CLIC2,CNP,…	1007 (14)
IL2	1.691	cytokine	Activated	10.185	8.4e-102	ACSL6,ACVR1B,ADAM19,ADAM8,ADCY3,AHR,APOBEC3G,AREG,ARHGAP12,ARHGAP25,ARHGAP32,ARHGDIA,ARHGEF12,ARHGEF2,ARHGEF3,ARHGEF6,ARHGEF7,ATF5,ATM,AURKA,BAG1,BATF,BAX,BCAT1,BCL2A1,BIRC3,BMP2,BUB1,C3,CALCA,CARD10,CARD6,CARD9,CASP1,CASP3,CASP4,CBLB,CCL17,CCL2,CCL22,CCL3,CCL3L1,CCL3L3,CCL4,CCL5,CCNA2,CCND1,CCND2,CCND3,CCR1,CCR2,CCR3,CCR4,CCR5,CCR6,CCR7,CD2,CD200R1,CD244,CD247,CD274,CD28,CD38,CD3D,CD3G,CD40,CD40…	1381 (16)
poly rI:rC-RNA		biologic drug	Activated	14.28	9.4e-91	ACKR4,ACO2,ADAMDEC1,ADAR,AHR,APOBEC3G,APOL1,APOL2,APOL3,APOL6,ARID5A,ATF3,B2M,B4GALT5,BAK1,BATF2,BATF3,BAX,BCL3,BIRC3,BMP2,BNIP3,BST2,BTC,BTLA,BTN3A3,BUB1,C1R,C2,C3,CASP1,CASP7,CASP8,CCL13,CCL17,CCL18,CCL2,CCL22,CCL26,CCL3,CCL3L1,CCL3L3,CCL4,CCL4L1/CCL4L2,CCL5,CCL7,CCL8,CCNA2,CCNB2,CCND2,CCND3,CCR1,CCR3,CCR7,CCT5,CD14,CD163,CD209,CD22,CD274,CD33,CD40,CD40LG,CD47,CD69,CD74,CD80,CD83,CD86,CD9,CDC20…	1281 (15)
TGFB1	0.875	growth factor	Activated	4.814	9.77e-80	ACAA2,ACLY,ACSL6,ACTN1,ACVRL1,ADAM12,ADAM19,ADAMTS12,ADAMTS3,ADAMTS4,AHNAK,AHR,AIM2,AKR1C1/AKR1C2,ALDH2,ALDH3A2,ALDH5A1,ALOX12,ALOX15,ALOX5,ALOX5AP,AMY2B,ANGPTL4,ANPEP,AREG,ARF4,ARHGAP35,ARHGDIA,ARHGEF2,ARID5B,ATF3,ATG14,ATM,ATP13A3,AURKA,AXIN2,B2M,BARD1,BAX,BCAT1,BCL2L11,BCL3,BDH1,BFAR,BID,BIRC3,BMP1,BMP2,BMP4,BMP7,BNIP3L,BRCA2,BSG,BUB1,C1QA,C1QB,C1QC,C1R,C2,C3,C3AR1,C5AR1,CALCA,CALM1 (includes …	1503 (14)
IL1B	2.885	cytokine	Activated	12.653	9.55e-78	A2M,ABCB11,ABCC3,ABCD3,ACHE,ADAM12,ADAM8,ADAMTS1,ADAMTS3,ADAMTS4,ADAMTS5,AGER,AIF1,AKIP1,ALOX12,ALOX15,ALPL,ANGPTL4,ANXA9,APOL6,ARL6IP5,ATF3,ATF5,B2M,BARD1,BAX,BCL2A1,BCL2L10,BCL3,BIRC3,BMP2,BMP4,BMP7,C19orf25,C1QTNF1,C1R,C2,C3,C4A/C4B,CALCA,CASP10,CASP3,CASP4,CCL13,CCL17,CCL2,CCL22,CCL3,CCL3L1,CCL3L3,CCL4,CCL5,CCL7,CCL8,CCNA2,CCND1,CCR1,CCR2,CCR5,CCR6,CCR7,CCRL2,CD14,CD244,CD274,CD4,CD40,CD40LG,…	1504 (16)
resiquimod		chemical drug	Activated	7.45	2.91e-77	ACTB,ACTG1,ACTR2,ADA,ADAM8,ADAR,AIF1,AIM2,ANKRD33B,APOBEC3A,APOBEC3D,APOBEC3G,APOL3,APPL2,ARPC1B,ARPC4,ARPC5,ATF3,ATM,BATF,BCL2A1,BNIP3,BST2,BTN3A1,BTN3A3,BTNL9,C3,C3AR1,C4A/C4B,CALCA,CASP4,CASP8,CCL19,CCL2,CCL22,CCL3,CCL3L1,CCL3L3,CCL4,CCL4L1/CCL4L2,CCL5,CCND2,CCR1,CCR7,CCRL2,CD180,CD22,CD226,CD27,CD40,CD83,CD86,CIITA,CLEC4E,CLEC7A,CPEB2,CSF1R,CSF2,CSF3,CSK,CTSV,CXCL1,CXCL10,CXCL11,CXCL13,CXCL2,…	1354 (17)
CSF2	1.863	cytokine	Activated	11.831	5.97e-76	ADA,ADAM8,ADGRE5,AKR1A1,ALOX5,ALOX5AP,APAF1,ATM,AURKA,BATF3,BAX,BCL2A1,BCL2L11,BCL3,BID,BIRC3,BMPR1A,BSG,BUB1,C3,C4A/C4B,C5AR1,CARD11,CARD16,CARD6,CASC3,CASP1,CASP3,CCL17,CCL18,CCL2,CCL23,CCL3,CCL3L3,CCL4,CCNA2,CCNB1,CCND1,CCND2,CCND3,CCR1,CCR2,CCR5,CCR7,CCRL2,CD101,CD14,CD163,CD180,CD1B,CD1C,CD209,CD274,CD28,CD33,CD38,CD40,CD40LG,CD5,CD63,CD69,CD74,CD80,CD83,CD86,CD8A,CDC20,CDCA5,CDKN1A,CENPE,CH…	1244 (12)
IL10	2.356	cytokine		0.412	6.93e-68	ACP2,AGER,ALOX5AP,ANKS1A,ATP6V0A1,BAK1,BAX,BCL2A1,BCL2L11,BCL3,BMP2,BMPR1A,BRCA2,CASP3,CASP8,CCL17,CCL18,CCL19,CCL2,CCL22,CCL23,CCL3,CCL3L3,CCL4,CCL5,CCND2,CCND3,CCR1,CCR2,CCR4,CCR5,CCR6,CCR7,CD14,CD163,CD163L1,CD2,CD209,CD274,CD28,CD40,CD63,CD68,CD72,CD74,CD80,CD83,CD86,CDK6,CDKN1A,CDKN2D,CIITA,CLEC7A,CR1,CSF1,CSF1R,CSF2,CSF2RB,CSF3,CSF3R,CTLA4,CTSA,CTSB,CTSC,CTSH,CTSS,CTSV,CTSZ,CX3CR1,CXCL10,CX…	1450 (15)
STAT3	0.588	transcription regulator	Activated	5.59	7.09e-66	A2M,ACHE,ADGRF2,AHR,ALOX15,ALPL,ANGPT2,ANGPTL4,AREG,BAK1,BATF,BCL2L11,BCL3,BMP2,BNIP3L,BST2,BTLA,C3,C5AR1,CALHM6,CASP1,CASP3,CASP4,CASP7,CCDC88A,CCL17,CCL2,CCL3L3,CCL4,CCL5,CCNB1,CCND1,CCND2,CCR1,CCR5,CCR6,CCR7,CCRL2,CD163,CD209,CD226,CD244,CD274,CD38,CD40,CD40LG,CD69,CD74,CD80,CD83,CD86,CD9,CDC25A,CDH11,CDKN1A,CDKN2D,CDON,CEBPA,CEBPD,CFB,CIITA,CLN6,CMPK2,COBL,CSF2,CSF3,CTLA4,CTSB,CTSL,CTTN,CX3CR…	1285 (15)
CSF1	0.93	cytokine	Activated	6.118	2.16e-65	ADGRE1,ADGRE5,ALOX5,APOL6,BAX,BCL2L11,BST2,C5AR1,CBL,CCL2,CCL3,CCL5,CCNB1,CCND1,CCND2,CCND3,CCR1,CCR2,CCR5,CD163,CD163L1,CD209,CD274,CD68,CD74,CD80,CD83,CD86,CD9,CDC25A,CDK4,CDK6,CDKN1A,CEBPA,CFP,CIMAP1B,CLEC7A,CMPK2,CSF1,CSF1R,CTSH,CX3CR1,CXCL10,CXCL11,CXCL2,CXCL3,CXCL6,CXCL9,CYBB,DDX60L,DHX58,DOK2,DTX3L,ENO1,ETS2,FASLG,FCER1G,FCGR2A,FCGR3A/FCGR3B,FERMT3,FOLR2,FOS,GAB3,GAS7,GBP1,GPR34,GPR68,GRAP…	1258 (16)
tretinoin		chemical drug	Activated	7.022	3.88e-63	A2M,ABCA12,ABI3BP,ABLIM1,ACOX1,ADA,ADAMTS4,ADAMTS5,ADAR,ADGRE1,ADGRE2,ADGRE3,AFDN,AFF2,AHNAK,AHR,AKR1A1,ALAS1,ALDH3A1,ALDH3A2,ALOX12B,ALOX5,ALOXE3,ALPL,ANGPTL4,ANPEP,ANXA5,ANXA6,AP1S2,APBB1IP,AREG,ARHGEF1,ATF3,ATM,ATOH8,ATP2B2,AURKA,BATF,BCL2A1,BCL3,BID,BIRC3,BMP2,BMP4,BMPR1A,BNIP3,BNIP3L,BRD7,BTC,C1QA,C3,C3AR1,C5AR1,CALM1 (includes others),CALR,CAMK4,CAMKK1,CAPN7,CASP1,CASP3,CASP7,CASP9,CAVIN3,C…	1610 (17)
IL15	0.87	cytokine	Activated	7.08	6.65e-63	AHR,ALDOC,ARHGDIB,ARNT,ATM,BCL2L11,CALM1 (includes others),CASP3,CBLB,CCL17,CCL18,CCL19,CCL2,CCL3,CCL3L3,CCL4,CCL5,CCND1,CCND2,CCND3,CCR1,CCR2,CD2,CD209,CD226,CD244,CD274,CD28,CD33,CD38,CD40,CD40LG,CD5,CD53,CD69,CD74,CD80,CD83,CD84,CD86,CD8A,CD8B,CD96,CDK4,CDK6,CDKN1A,CISH,CKS2,CMKLR1,CORO1A,CPT1A,CSF1,CSF2,CSF3,CTSW,CX3CR1,CXCL10,CXCL2,CXCL3,CXCL8,CXCR4,CYP27B1,DUSP14,EDN1,ELK3,ENO1,EOMES,EPHB1,…	1349 (18)
TNF (family)		group	Activated	6.717	1.63e-62	ABCC3,ADAMTS5,APOL6,ATF3,BCL2A1,BIRC3,BST2,C3AR1,CARD16,CASP1,CAVIN3,CCL2,CCL23,CCL3,CCL4,CCL5,CCL8,CCND1,CCR1,CCR5,CCRL2,CD163,CD22,CD274,CD4,CD40,CD72,CD86,CDK4,CIMAP1B,CIRBP,CMPK2,CSF1,CSTA,CXCL1,CXCL10,CXCL11,CXCL3,CXCL8,CXCL9,CYP1A1,CYP1A2,CYP3A5,DDX60L,DEFB4A/DEFB4B,DHX58,DTX3L,DUOX1,ENPP2,F3,FCAR,FCER2,FCGR1A,GBP1,GFI1,GJA1,GJA5,GPR84,HELZ2,HERC5,HIF1A,HLA-DRB1,HMSD,ICAM1,IFI16,IFI35,IFI44…	781 (10)
tetradecanoylphorbol acetate		chemical drug	Activated	9.667	1.74e-62	ACHE,ACSL4,ACTB,ADAM28,ADAM8,ADAMTS1,ADAMTS4,ADCY3,ADORA2A,ADRB3,AGER,AHR,AKR1B10,ALAS1,ALOX12,ALOXE3,ANGPT2,ANGPTL4,APOBEC3A,APOBEC3G,AREG,ARF4,ARHGAP32,ATF3,ATM,ATP11B,AURKA,AURKB,BAK1,BAX,BCL2A1,BCL3,BIRC3,BLM,BMP2,BMP4,BMP7,BNIP3L,BTC,BTK,C3,C3AR1,C5AR1,CALCRL,CASP1,CAV1,CCL18,CCL2,CCL3,CCL3L1,CCL3L3,CCL4,CCL5,CCN1,CCNA2,CCND1,CCND2,CCND3,CCR2,CCR3,CCR4,CCR6,CCR7,CD14,CD163,CD209,CD226,CD28,C…	1575 (17)
IL27		cytokine	Activated	8.483	3.72e-61	ADAR,ADGRE1,AHR,APOBEC3G,APOL1,B2M,BST2,CCL2,CCL3,CCL4,CCL5,CCL7,CCL8,CCND2,CCND3,CCR6,CD14,CD163,CD38,CD63,CD69,CD74,CD80,CD86,CDK4,CEBPD,CIITA,CKLF,CR1,CSF2,CTLA4,CXCL10,CXCL11,CXCL8,CXCL9,DTX3L,ENTPD1,EOMES,FASLG,FOS,FOXP3,GBP1,GZMB,HLA-A,HLA-B,HLA-C,HLA-DMA,HLA-DMB,HLA-DOA,HLA-DOB,HLA-DPA1,HLA-DQA1,HLA-DQB1,HLA-DRA,ICAM1,ICOS,IDO1,IFI16,IFI35,IFI6,IFIT5,IFITM1,IFITM2,IFITM3,IFNG,IFNLR1,IL10,I…	1352 (15)
IL6	5.131	cytokine	Activated	9.081	3.55e-60	A2M,ABCB11,ABCC3,ACER2,ACOX1,ACVRL1,ADAMTS1,ADAMTS4,ADAMTS5,ADGRE1,ADGRE5,AHNAK,AHR,AIM2,AKR1B10,ALAS1,ANPEP,AREG,ARL4C,ARL6,ATF3,AXIN2,BAK1,BATF,BAX,BCL2L11,BCL3,BMP2,BST2,BTC,BUB1,C3,C5AR1,CALCA,CAPRIN1,CASP1,CASP3,CASP4,CASP7,CCL2,CCL3L1,CCL3L3,CCL4,CCL5,CCL7,CCNA2,CCNB1,CCNB2,CCND1,CCR1,CCR2,CCR3,CCR4,CCR5,CCR6,CCR7,CD14,CD163,CD163L1,CD209,CD274,CD38,CD40,CD48,CD53,CD68,CD74,CD79A,CD80,CD83,…	1265 (13)
CD40LG	1.787	cytokine	Activated	8.181	8.25e-60	ACY1,ADAM28,AHR,ALG3,ANXA6,APOBEC3G,ARMC6,ARSB,ASCC3,ATF3,ATF5,B2M,BAK1,BATF,BATF3,BAX,BCAT2,BCL2A1,BIRC3,BNIP3,CASP1,CAST,CBX3,CCL17,CCL18,CCL19,CCL2,CCL22,CCL3,CCL3L3,CCL4,CCL5,CCND3,CCR1,CCR2,CCR5,CCR7,CD1C,CD1D,CD27,CD38,CD40,CD40LG,CD63,CD69,CD80,CD83,CD86,CD8A,CDC25B,CDK6,CDKN1A,CELF2,CFP,CIITA,CLIP1,CSF1,CSF2RA,CTSC,CXCL1,CXCL10,CXCL2,CXCL5,CXCL8,CXCR3,CXCR4,CYTIP,EBI3,F3,FASLG,FCER2,FCGR2…	1259 (15)
IL33	0.304	cytokine	Activated	8.789	6.02e-58	ACTB,ADAMTS1,ALDH3A1,ANKRD37,APOLD1,AREG,ARFGAP3,ARHGAP30,ARHGAP9,ATP8B4,BATF,BATF3,BAX,BCL2A1,BCL2L11,BCL3,BIRC3,BNIP3,CASP1,CCL17,CCL18,CCL2,CCL22,CCL3,CCL3L3,CCL4,CCL5,CCND1,CCR1,CCR2,CCR4,CD200R1,CD28,CD40,CD53,CD69,CD72,CD80,CD83,CD86,CDK4,CDKN3,CHST11,CISH,CLEC4A,CLEC4E,CLEC7A,CREM,CSF2,CSF2RB,CSF3R,CXCL1,CXCL10,CXCL11,CXCL16,CXCL2,CXCL3,CXCL8,DEFB4A/DEFB4B,DGAT2,DOCK2,EBI3,EEF1E1,ELMO1,ENT…	1285 (14)
camptothecin		chemical drug	Activated	2.372	1.18e-57	ABCF2,ADO,AEN,AGER,AKAP9,APAF1,AREG,ARHGDIA,ARHGEF1,ARRB2,ATF3,ATM,AURKA,BAK1,BAX,BCL2A1,BFAR,BID,BIRC3,BLK,BNIP3L,BRCA2,BTK,BTN3A3,CALR,CARD8,CASP1,CASP3,CASP4,CASP8,CASP9,CAST,CCL2,CCL3,CCL7,CCNB1,CCND1,CCR1,CCRL2,CCT8,CD1D,CD22,CD300C,CD40,CD47,CD48,CD53,CD83,CD86,CD93,CDC25A,CDC73,CDK4,CDK6,CDKN1A,CEACAM4,CHCHD7,CHST11,CLASP1,CLN8,CLTB,CSF1,CSF2,CTSL,CTSS,CXCL1,CXCL2,CXCL3,CXCL6,CXCL8,DGKZ,DL…	1400 (16)
IFNA2		cytokine	Activated	9.148	1.69e-57	ADGRE1,ALOX5,APOL6,ARL5A,ATF5,B2M,BAX,BCL2L14,BST2,C1R,CAV1,CBFB,CCL2,CCL3,CCL5,CCL8,CD274,CD28,CD69,CD86,CDKN1A,CIITA,CISH,CMPK2,CNP,CXCL10,CXCL11,CXCL13,CXCL9,CXCR3,DNAJB2,FBXO8,FCER1G,GAB3,GBP1,HERC5,HERC6,HIF1A,HLA-A,HLA-B,HLA-C,HLA-DRB1,HSH2D,HSPA6,IDO1,IFI16,IFI35,IFI44,IFI6,IFIH1,IFIT5,IFITM1,IFITM2,IFITM3,IFNAR2,IFNG,IL10,IL10RB,IL13,IL1B,IL2RA,IL2RB,IL4,IL5,IL6,IRF1,IRF5,IRF7,IRF9,ISG15,…	1399 (18)
beta-estradiol		chemical - endogenous mammalian	Activated	5.61	2.96e-57	A2M,ABAT,ABCA5,ABCB11,ABLIM1,ACAA2,ACER2,ACOX1,ACTB,ACTG1,ADA,ADAMDEC1,ADAMTS1,ADAMTS4,ADAMTS5,ADAMTSL4,ADCY3,ADORA2A,ADRB3,AFF4,AGER,AGR3,AHR,AIF1,AJUBA,ALDH2,ALDH3A2,ALG1,ALG2,ALG3,ALOX15,ALPL,ANK1,ANK3,ANO1,ANPEP,AP1B1,APAF1,APC,AREG,ARHGAP35,ARHGEF12,ARHGEF2,ARHGEF28,ARID5B,ARMT1,ARPC1B,ARPC4,ARRB2,ARSB,ASH1L,ATF3,ATF5,ATM,ATOH8,ATP2B2,ATXN3,AURKA,B4GALT1,BAG1,BAK1,BATF,BAX,BCAT1,BCL2A1,BCL2L…	2021 (22)
CD3 (complex)		complex	Activated	8.239	2.59e-56	AHR,ALAS1,AP1B1,ARHGDIB,ATF2,ATM,ATP11B,BATF,BCL2A1,BCL2L11,BIRC3,BST2,BZW1,C1R,C2,CALM1 (includes others),CASP3,CASP8,CBL,CCL17,CCL18,CCL22,CCL3,CCL3L1,CCL3L3,CCL4,CCL5,CCND1,CCND2,CCND3,CCR1,CCR2,CCR4,CCR5,CCR6,CD2,CD226,CD247,CD27,CD274,CD28,CD3E,CD4,CD40LG,CD5,CD53,CD69,CD74,CD80,CD83,CD86,CD8A,CD8B,CDC25A,CDK4,CDK6,CH25H,CISH,CKS2,CLCN1,CLIP1,CNIH4,CORO1A,CPEB4,CREM,CSF2,CTLA4,CTSW,CXCL10,CX…	1336 (15)
filgrastim		biologic drug	Inhibited	-4.023	3.41e-56	ACSL4,ADAM28,ADGRE3,ADGRG3,ADORA3,AGAP6 (includes others),ALOX15,ALOX5,ALPL,ARHGAP25,ASF1B,ATF3,ATP11B,ATP13A3,ATP9A,B2M,BATF,BIRC3,CARD6,CARD9,CAST,CCL23,CCL3,CCL3L3,CCL4,CCL5,CCND3,CCR3,CD163,CD48,CD52,CD69,CD74,CD83,CLC,CLEC4D,CLEC7A,CR1,CSF1R,CST3,CST7,CTSW,CXCL1,CXCL10,CXCL8,CXCR4,CYB561,CYBB,CYSLTR1,DPYD,DPYSL3,ELMO2,EMILIN2,ENO1,EPHB1,EPSTI1,ETS2,FAM111A,FANCA,FBP1,FCAR,FCER1A,FCER1G,FCMR,…
STAT1	1.034	transcription regulator	Activated	9.713	3.38e-54	A2M,ALOX15,ANGPT2,APOBEC3G,APOL4,APOL6,B2M,BATF2,BAX,BCL2A1,BCL2L11,BCL3,BST2,BTNL9,C1QTNF7,C1R,C3,C4A/C4B,CALHM6,CASP1,CASP3,CASP4,CASP8,CBFA2T3,CCL19,CCL2,CCL3,CCL3L3,CCL4,CCL5,CCND1,CCND2,CCND3,CCR1,CCR2,CCR6,CCR7,CCRL2,CD14,CD274,CD40,CD86,CDKN1A,CEBPD,CFB,CH25H,CIITA,CMPK2,CREM,CSF2,CSF3R,CTSS,CX3CR1,CXCL10,CXCL11,CXCL2,CXCL3,CXCL8,CXCL9,CXCR3,CYP1A2,CYP3A5,CYP4A11,DEFB4A/DEFB4B,EBI3,EDN1,EP…	1139 (15)
IGG (complex)		complex		0.313	1.73e-53	ABCD3,ACOX1,ADGRE1,ADORA3,AHR,AREG,ARSB,ATP6V0D1,B2M,BANK1,BCL3,BIRC3,C3,CALR,CARD6,CCL2,CCL3,CCL3L3,CCL4,CCL5,CCND2,CCR2,CCR4,CCR6,CD1B,CD209,CD274,CD40,CD69,CD80,CD83,CD86,CD9,CDKN1A,CEBPD,CPT1A,CSF1,CSF2,CTLA4,CTSC,CXCL10,CXCL8,CXCR3,DSG3,DSP,DUSP14,EBI3,ECSCR,EDN1,EFNA3,ENTPD1,ETS2,EZR,F3,FCGR1A,FCGR2A,FCGR2B,FGFBP1,FGL2,FLT1,FOLR2,FOSB,FOXO1,FOXP3,GADD45B,GPR183,GPX1,HDGF,HIF1A,HMOX2,HSPA5,I…	1424 (14)
TP53	0.229	transcription regulator		1.873	3.13e-53	A2M,ABAT,ACAA2,ACADL,ACER2,ACLY,ACO2,ACOT8,ACOX1,ACP2,ACSF3,ACSL4,ACSL6,ACTB,ACTN1,ADA,ADAM12,ADAM8,ADAMTSL4,ADGRE5,ADRB3,AEN,AHCY,AKAP9,ALDOC,ALOX15,ALOX5,ANGPTL4,ANK1,ANXA6,AP1B1,APAF1,APC,APOL1,AREG,ARHGAP45,ARHGEF2,ARPC1B,ARRB2,ASF1B,ASL,ATF3,ATG2B,ATG4C,AURKA,AURKB,AXIN2,BAG1,BAK1,BAX,BCAT1,BCL2A1,BCL2L11,BCL3,BHLHE41,BICD2,BID,BIRC3,BMP1,BNIP3,BOP1,BRAF,BRCA2,BTK,BUB1,C1QC,C2,CALCRL,CALU,CA…	1696 (18)
TCR (complex)		complex	Activated	7.214	1.39e-51	ABCD3,ABLIM1,ADORA2A,AIM2,ALOX12,ARHGEF1,BATF,BCAT1,BCL2A1,BCL2L11,BCL3,BIRC3,BSG,BTLA,CARD8,CBL,CBLB,CCL17,CCL22,CCL3,CCL3L3,CCL4,CCL5,CCND1,CCND3,CCR1,CCR2,CCR3,CCR4,CCR5,CCR6,CCR7,CD27,CD28,CD38,CD4,CD40LG,CD5,CD6,CD69,CD8B,CISH,CSF2,CTLA4,CTSB,CXCL10,CXCL11,CXCL13,CXCL8,CXCL9,CXCR3,CXCR4,CYTIP,DHX58,ECH1,ENO1,EOMES,FASLG,FOS,FOXP3,FYN,GADD45B,GFI1,GNPDA1,GZMA,GZMB,HERC5,HIF1A,HSP90B1,HSPA5,HS…	1417 (15)
KLF6	0.086	transcription regulator	Activated	9.058	1.63e-50	ACVR1B,ACVRL1,AHR,ALDOC,ALOX5,ANGPTL4,ANXA5,ARID5B,ATF3,B4GALT5,BAK1,BCL2L11,BCL3,BIRC3,BMP2,BSG,CASP1,CASP4,CASP7,CCL2,CCL22,CCL3L3,CCL5,CCR1,CD274,CD38,CD83,CD86,CDKN1A,CFB,CMKLR1,CSF2RA,CSF2RB,CXCL1,CXCL2,CXCL3,CXCL8,CYBB,CYP1A1,ENG,ETS2,GADD45B,GAPDH,GCH1,GFPT2,GPR132,HIF1A,HK3,HMOX1,HSPA5,ICAM1,IFI30,IFNAR2,IFNG,IL10,IL13RA1,IL15RA,IL17RA,IL1B,IL6,IRAK2,IRF1,ITGA5,ITGB3,ITGB8,IVD,JUNB,KIF2A,…	1300 (16)
FAS	0.403	transmembrane receptor		1.753	2.34e-50	AGER,AKAP9,ARHGDIA,ARHGEF1,ARRB2,BAX,BCL2A1,BID,BIRC3,BTK,BTN3A3,CASP3,CASP8,CASP9,CAST,CCL2,CCL3,CCL3L3,CCL4,CCL5,CCL7,CCR1,CCRL2,CD1D,CD22,CD300C,CD48,CD80,CD83,CD86,CD93,CDKN1A,CEACAM4,CEBPD,CLASP1,CLTB,COL15A1,COL4A1,COL4A2,COL6A1,COL6A3,CSF1,CTSL,CXCL1,CXCL10,CXCL11,CXCL2,CXCL3,CXCL6,CXCL8,CXCL9,CXCR3,DGKZ,DYRK3,ERCC1,F3,FASLG,FCAR,FCGR2B,FES,FGL2,FLOT2,FLT1,FOS,FOSB,FOXO1,FOXO3,FPR1,FSCN1,G…	1232 (11)
STING1	1.324	ion channel	Activated	9.323	6.42e-50	ADGRE2,BATF2,BAX,BLK,BST2,BTK,CARD9,CASP1,CCL2,CCL22,CCL26,CCL3L3,CCL4,CCL5,CCL7,CD47,CD68,CD83,CD86,CGAS,CMPK2,CSF2,CX3CR1,CXCL1,CXCL10,CXCL11,CXCL2,CXCL3,CXCL5,CXCL8,CYP1A1,DHX58,EPSTI1,EVI2A,FCGR1A,FCGR3A/FCGR3B,GAS7,GBP5,GCH1,GJA4,GLA,GMFG,HDC,HLA-A,HOPX,HSPA5,ICAM1,IDO1,IFI16,IFI35,IFI44,IFITM1,IFITM3,IFNG,IL10,IL15RA,IL18R1,IL1B,IL22RA2,IL23A,IL4R,IL6,IRF5,IRF7,IRF8,IRF9,ISG15,ISG20,ITGAM,J…	848 (15)
ETV6-RUNX1		fusion gene/product	Inhibited	-9.955	8.82e-50	ABLIM1,ACVR1B,ADCY7,AIM2,ALOX5,ALOX5AP,ANO1,APOLD1,ARHGAP18,ARHGAP25,ARHGAP4,ARRB2,AURKA,BCL3,BID,BLK,BMP2,BSPRY,CARD11,CARM1,CCL5,CD40,CD48,CD72,CD79A,CD83,CDKN2D,CFL1,CLIP1,CORO1A,CSK,CYBA,CYBB,CYFIP2,CYSLTR1,DIMT1,DSTN,EIF4A1,EMP3,ENG,FAM43A,FGD2,FTH1,GCH1,GIMAP4,GNA15,GPSM3,GZMB,H4C11,H4C9,HCST,HFE,ICAM1,IFI16,IFI30,IFI35,IFI6,IFIH1,IFITM1,IFNAR2,IL15,IL15RA,IL7,IRF1,IRF2,IRF4,IRF5,IRF7,IRF8,…	880 (11)
NFKB (complex)		complex	Activated	10.361	1.73e-49	A2M,ABCD3,ADAMTS9,ADGRE1,AGER,AHR,ARID5A,ATF3,B4GALT1,BAK1,BATF,BAX,BCL2A1,BCL2L2,BCL3,BID,BIRC3,BLVRA,BMP2,C1R,C3,CAPNS1,CARD10,CARD8,CASP1,CASP4,CASP7,CASP8,CASP9,CAV1,CCL17,CCL2,CCL22,CCL3,CCL3L1,CCL3L3,CCL4,CCL5,CCL7,CCL8,CCN1,CCNB1,CCNB2,CCND1,CCND2,CCR2,CCR7,CD274,CD40,CD40LG,CD69,CD7,CD74,CD80,CD83,CD86,CDC25B,CDKN1A,CEBPD,CFB,CIITA,CLEC4E,CNTF,CREB3,CREM,CSF1,CSF2,CSF3,CST7,CXCL1,CXCL10,C…	1370 (11)
KRAS	-0.069	enzyme		1.561	6.63e-49	ACLY,ACSL4,ACVRL1,ACY1,ADAMTS1,ADAMTS5,ADAR,ADCY3,AEN,AGER,AHNAK,AHR,AIMP2,AKR1B10,ALDOC,ALOX12,ALOX5,ANGPTL4,ANK1,ANPEP,ANXA2R,AREG,ARHGDIB,ARHGEF2,ARPC3,ARRB2,ATF2,ATF3,ATF5,ATOH8,AURKA,AURKB,AXIN2,B2M,B4GALT5,BAG1,BAK1,BCL2A1,BCL2L14,BDH1,BIRC3,BMP2,BMP4,BNIP3,BSG,BTC,CASP1,CASP3,CAV1,CBFA2T3,CCL2,CCN1,CCNA2,CCNB1,CCND1,CCND3,CCT5,CD109,CD274,CD33,CD40,CD74,CD80,CDH11,CDH3,CDK4,CDKN1A,CFL1,CHS…	1617 (21)
IGE (complex)		complex	Activated	9.155	9.96e-49	ABAT,ACSL4,ACTN1,ADAM8,ADAMTSL4,ALAS1,ALOX5,AREG,BCAT1,BCL2A1,BCL2L11,BCL3,C3,CARD11,CAV1,CCL17,CCL2,CCL22,CCL3,CCL3L3,CCL4,CCL5,CCND2,CCND3,CCR5,CD34,CD40,CD53,CD74,CD80,CD86,CDKN1A,CEBPA,CHST11,CISH,CLEC4E,CLEC7A,CMPK2,COBLL1,CSF2,CSF3,CXCL16,CXCL2,CXCL3,CXCL8,CYCS,DUSP3,DUSP6,EBI3,EDN1,ELMO1,EMILIN1,FCER1A,FCER1G,FCGR1A,FCGR2B,FGD2,FLT1,FYN,GADD45B,GIMAP1-GIMAP5,GSN,HAVCR2,HDC,HFE,HIP1R,HLA-DM…	1546 (14)
OSM	5.488	cytokine	Activated	9.532	1.39e-48	A2M,ABCC3,ACSL5,ADAMTS1,ADAMTS3,ADAMTS4,ADAMTS5,AHR,AKR1B10,AKR1C1/AKR1C2,ALOX12,ANGPT2,ANGPTL4,ANXA9,AQP7,ARHGAP32,ARHGEF12,ARHGEF2,ARL4C,ATF3,ATP13A3,ATP9A,B2M,BAK1,BCL2L11,BCL3,BLMH,BTC,C1R,C4A/C4B,CADM4,CASP4,CBX3,CCL2,CCL5,CCND1,CCND2,CDH3,CDKN1A,CDSN,CEBPA,CEBPD,CFB,CH25H,CISH,CLIP1,CLPX,COL6A1,CRLF1,CRY1,CSF2,CSF2RB,CSF3,CSNK2A2,CTSH,CTSL,CTSV,CXCL1,CXCL10,CXCL13,CXCL2,CXCL3,CXCL5,CXCL6,CX…	910 (14)
vidutolimod		chemical drug	Activated	8.718	4.94e-48	APOBEC3A,ATF3,BCL2A1,BST2,CALHM6,CCL2,CCL3,CCL4,CCL5,CCL7,CCL8,CCR1,CCR7,CD274,CD38,CD40,CD63,CD68,CD80,CD83,CMPK2,CXCL10,CXCL11,DDX60L,DHX58,DYNLT1,EPSTI1,GBP1,GCH1,GLIPR2,HELZ2,HERC5,HLA-C,IDO1,IFI35,IFI44,IFI6,IFIH1,IFITM2,IFITM3,IFNG,IL1R1,IL4I1,IL6,IRF7,ISG15,ISG20,LAP3,LILRB4,LY6E,LYN,MARCKSL1,MX1,MX2,NBN,NT5C3A,OAS1,OAS2,OAS3,OASL,OPTN,PARP12,PARP14,PIM3,PLA2G7,PLSCR1,PML,PSMB9,RIGI,RNF213…
IL13	4.147	cytokine	Activated	4.73	2.76e-46	ACOX1,ADA,ADAM28,ADAM8,ADAMDEC1,ADAMTS4,ADGRE3,ADORA2A,AIF1,ALOX15,ALOX5AP,AMPD2,ATF3,BATF,BAX,BCL2A1,BCL3,BID,BLVRA,BPIFC,BTNL9,C3,C3AR1,CASP1,CASP3,CASP7,CASP8,CASP9,CCDC186,CCL17,CCL18,CCL2,CCL22,CCL23,CCL26,CCL3,CCL3L3,CCL4,CCL5,CCL7,CCR5,CD101,CD14,CD163,CD163L1,CD1B,CD1C,CD1E,CD209,CD247,CD37,CD3E,CD4,CD40,CD48,CD52,CD72,CD80,CD86,CEBPA,CFI,CHCHD7,CISH,CLEC10A,CLEC4A,CLEC4E,CLEC7A,CSF2RA,CT…	1415 (14)
STAT6	0.112	transcription regulator		0.607	1.29e-45	ABLIM1,ACOX1,ACTB,ADAM19,ADAP1,AHNAK,ALDH2,ALOX15,ANO1,APOLD1,AREG,ARID5A,BAX,BCL3,CAMK1D,CCL17,CCL2,CCL22,CCL23,CCL26,CCL3L3,CCL5,CCL7,CCL8,CCND2,CCR5,CCR7,CD2,CD38,CD40,CD69,CD72,CD79B,CD80,CDKN1A,CDKN3,CIDEC,CISH,CMPK2,CNR2,COBLL1,CPT1A,CST7,CTLA4,CTNS,CTSB,CTSS,CTSW,CXCL10,CXCL2,CXCL3,CYB561A3,CYBB,CYP4A11,CYRIA,CYTH1,DHX58,DNMT1,DOCK10,EFHD2,FAM118B,FCER1G,FCER2,FCGR1A,FCGR2A,FCGR3A/FCGR3B,F…	1367 (14)
prostaglandin E2		chemical - endogenous mammalian		-0.139	2.77e-45	ADAMTS1,ADAMTS4,AHR,AIF1,ALOX15,ANGPT2,ANGPTL4,AREG,ARHGEF3,ATF3,BAK1,BATF3,BAX,BCL2L11,BIRC3,BMP2,C5AR1,CALCRL,CALHM6,CALR,CASP1,CASP3,CASP4,CASP7,CCL13,CCL2,CCL22,CCL3,CCL3L3,CCL4,CCL5,CCL8,CCNB1,CCND1,CCR1,CCR4,CCR5,CCR6,CCR7,CD14,CD226,CD274,CD300E,CD40,CD69,CD74,CD80,CD83,CD86,CDKN1A,CEBPD,CH25H,CIITA,CLEC12A,CLEC7A,CREM,CSF1,CSF3,CST7,CTLA4,CXCL1,CXCL10,CXCL3,CXCL5,CXCL8,CXCR3,CXCR4,CYTH1,C…	1411 (16)
CpG ODN 2006		chemical reagent	Activated	7.346	5.97e-45	ACTB,ACTG1,ACTR2,ADA,ANKRD33B,APPL2,ARPC1B,ARPC4,ARPC5,ATM,BATF,BCL2A1,BIRC3,BST2,BTN3A1,BTN3A3,BTNL9,CASP8,CCL2,CCL5,CCND2,CD22,CD226,CD27,CD274,CD40,CD80,CD86,CLEC2D,CSK,CXCL10,CXCL11,CXCL8,CXCL9,DOCK10,EPSTI1,EZR,FCER2,FCN1,FLT3,FOS,GBP1,GBP5,GPR183,GRAP,GZMB,HCK,HEXIM1,HHEX,HSPD1,ICAM1,IDO1,IFI35,IFI44,IFI6,IFIH1,IFIT5,IFNG,IL10,IL15RA,IL1B,IL23A,IL2RA,IL2RB,IL6,IL7,IRF7,IRF9,IRS2,ISG20,LAT2,…	946 (15)
TREX1	0.117	enzyme	Inhibited	-7.352	3.13e-44	ADAR,APOL6,B2M,BANK1,BST2,CASP1,CASP8,CAST,CCL2,CCL5,CD274,CD40,CD47,CD86,CDKN1A,CFB,CLEC4E,CMPK2,CSF1,CXCL10,CXCL8,DHX58,DTX3L,EPSTI1,FCGR1A,GBP5,GSDMD,GSN,HELZ2,HERC6,HLA-DRB1,IFI16,IFI44,IFIH1,IFITM1,IFITM3,IKBKE,IL15,IL5,IL6,IRF1,IRF2,IRF4,IRF7,IRF9,ISG15,ISG20,LGMN,LY6E,MCL1,MEFV,MVP,MX1,MX2,MYD88,NAMPT,NCOA7,NFKB2,NLRC3,NLRC5,NLRP3,OAS1,OAS2,OAS3,OASL,PANX1,PARP14,PARP9,PML,PSMB8,PSMB9,PSME…	782 (16)
IL12 (complex)		complex	Activated	6.657	1.3e-42	ACADL,ADGRE1,AHR,BCL3,CASP1,CASP3,CCL17,CCL19,CCL2,CCL22,CCL3,CCL4,CCL5,CCR2,CCR4,CCR5,CCR6,CCR7,CD226,CD244,CD28,CD40LG,CD63,CD69,CD86,CISH,CSF1,CSF2,CXCL10,CXCL11,CXCL6,CXCL8,CXCR3,CYTIP,EBI3,EOMES,ERCC5,FASLG,FOS,FOXP3,FUT7,GADD45B,GJA1,GZMA,GZMB,HAVCR2,HLX,ICAM1,ICOS,IDO1,IFIH1,IFNG,IFNGR1,IFNGR2,IL10,IL12RB1,IL13,IL15,IL18BP,IL18R1,IL18RAP,IL1B,IL21,IL2RA,IL3,IL32,IL4,IL5,IL6,IL7R,IRF1,IRF4,…	1388 (19)
IL21	4.11	cytokine	Activated	6.173	1.63e-42	BATF,BCL2L11,BSG,CALHM6,CASP1,CASP3,CCL17,CCL3L3,CCL4,CCL5,CCND2,CCND3,CCR7,CCRL2,CD1D,CD2,CD244,CD27,CD28,CD38,CD40LG,CD69,CD86,CDKN1A,CMPK2,CSF2,CXCL10,CXCL13,CXCL8,CXCR3,EOMES,FASLG,FCER1G,FCGR2B,FGL2,FOXO1,FOXP3,GBP5,GZMA,GZMB,HAVCR2,HCST,HERC6,HIF1A,HLX,HSH2D,IDO1,IFI16,IFNG,IL10,IL13,IL18R1,IL18RAP,IL21,IL21R,IL23A,IL2RA,IL2RB,IL4,IL4I1,IL5,IL6,IL7R,IL9,IRF4,IRF5,IRF7,ISG15,KLRB1,KLRC1,KLRC…	1241 (15)
MAPK1	-0.151	kinase	Inhibited	-2.148	3.06e-42	ADAM12,ADAR,ANGPTL4,ANPEP,APOL6,ARSB,ATF3,ATP1A2,AURKA,BST2,BTN3A3,CAV1,CCL2,CCL3L3,CCL4,CCL5,CCNB1,CCND1,CD69,CD84,CDKN1A,CFB,CISH,CPPED1,CSGALNACT2,CSTA,CTSB,CTSW,CXCL11,CXCL8,DAB2,DLX3,DNMT1,DOCK10,ENDOD1,ERCC1,EVI5,FAM20A,FASLG,FCMR,FES,FOS,FOSB,FOXO1,FOXP3,GBP1,GBP5,GNG2,GRAMD1B,HDC,HERC5,HLA-B,HLA-C,HLA-DMA,HMOX1,IFI16,IFI30,IFI35,IFI44,IFI6,IFIH1,IFIT5,IFITM1,IFITM3,IFNG,IGF2BP3,IGFBP6,IL1…	1102 (17)
IRF1	1.412	transcription regulator	Activated	8.593	4.74e-42	ADAM8,APOL3,APOL6,B2M,BAK1,BAX,BST2,C1R,CASP1,CASP3,CASP7,CASP8,CCL19,CCL2,CCL5,CCNB1,CCND1,CD274,CD40,CD74,CD80,CDK4,CDKN1A,CFB,CIITA,CMPK2,CTSS,CXCL10,CXCL11,CXCL16,CXCL2,CXCL3,CXCL8,CXCL9,CYBB,DNASE1L3,E2F3,F3,FASLG,FGL2,FOXP3,FPR2,GSDMD,HELZ2,IDO1,IFI35,IFI44,IFI6,IFIH1,IFIT5,IFITM1,IFITM3,IFNG,IL10,IL12RB1,IL13,IL15,IL17RA,IL18BP,IL1B,IL23A,IL4,IL5,IL6,IL7,IRF1,IRF2,IRF4,IRF5,IRF7,IRF9,ISG15…	1003 (16)
CD28	2.715	transmembrane receptor	Activated	7.254	1.45e-41	AHR,AP1B1,ARHGDIB,ATF2,ATM,ATP11B,BCL2A1,BZW1,C2,CASP3,CASP8,CBL,CBLB,CCL3,CCL4,CCND1,CCND2,CCND3,CCR4,CCR5,CCR6,CD226,CD247,CD27,CD274,CD28,CD3E,CD40LG,CD69,CD80,CD86,CDK4,CDK6,CH25H,CISH,CLIP1,CNIH4,CPEB4,CREM,CSF2,CTLA4,CXCL13,CXCL2,CXCL8,CXCR1,CXCR3,CXCR4,CYCS,DUSP14,EBI3,EOMES,FASLG,FCER1G,FOS,FOXP3,FYB1,FYN,GAPDH,GBP1,GFUS,GOLGB1,GUCY1B1,GZMA,GZMB,H19,H2AC18/H2AC19,HAVCR2,HLA-DQB1,HMGN1,HMG…	1096 (15)
Pam3-Cys-Ser-Lys4		chemical reagent	Activated	7.192	6.28e-40	ADAMTS5,ADGRE5,ANGPT2,BATF,BCL2A1,BCL2L11,BDH1,BIRC3,BNIP3,CARD9,CASP4,CASP8,CCL17,CCL19,CCL2,CCL22,CCL3L3,CCL4,CCL5,CCL8,CCR1,CCR2,CCR5,CCR7,CD14,CD180,CD274,CD40,CD40LG,CD69,CD80,CD83,CD86,CLDN1,CSF1R,CSF2,CSF3,CXCL1,CXCL10,CXCL13,CXCL2,CXCL3,CXCL6,CXCL8,CXCR1,DEFB4A/DEFB4B,EBI3,F3,FCGR2A,FCGR2B,GAPDH,GFI1,HAVCR2,HLA-A,ICAM1,IDO1,IFI16,IFITM1,IFNG,IL10,IL15,IL1B,IL23A,IL2RA,IL32,IL36RN,IL4,IL6,…	1078 (10)
CHROMR	0.184	other	Activated	6.749	1.23e-39	ADAMDEC1,ADAR,APOL1,APOL6,B4GALT5,BATF2,BCL3,BST2,BTN3A3,BUB1,CASP7,CCL2,CCL8,CCR1,CD163,CD9,CDKN1A,CEBPD,CNP,CXCL10,CXCL11,DHX58,DTX3L,EPSTI1,FNDC3B,GBP1,GBP5,GCA,GCH1,HERC6,IFI16,IFI30,IFI35,IFI44,IFIH1,IFIT5,IFITM1,IFITM3,IFNGR1,IRF1,IRF2,ISG15,JUNB,LAP3,LGALS9,LIPA,LY6E,MARCHF1,MCL1,MTHFD2L,MX1,MX2,MYD88,NDC80,NOD2,OAS1,OAS2,OAS3,OASL,ODC1,P2RY6,PABPC4,PARP12,PHF11,PIM3,PLSCR1,PML,PMM2,RAB27A…
TCF3	0.056	transcription regulator	Activated	3.227	4.39e-39	ADA,AFDN,ANXA6,AREG,ARHGAP4,ASF1B,ATF3,ATOH8,AURKA,AXIN2,BCL2L11,BID,BUB1,C15orf39,CASP3,CBFA2T3,CCNA2,CCNB1,CCNB2,CCND2,CCND3,CCR2,CCR4,CD2,CD200R1,CD3D,CD3E,CD3G,CD4,CD5,CD79A,CD79B,CD8B,CD93,CDC20,CDC25B,CDC45,CDK6,CDKN1A,CDKN3,CEP55,CIP2A,CKS2,CRELD2,CSF1R,CTSV,DOCK1,DSTN,EAF2,ECT2,EIF4EBP1,ENTPD1,ESCO2,ETS1,ETS2,FGD2,FKBP11,FLT3,FOXO1,FOXP3,GADD45B,GFI1,GIMAP4,GLUL,GPAM,H1-0,H2AX,HCST,HMMR,H…	1139 (23)
IRF4	1.102	transcription regulator		-0.803	5.79e-39	ADA,ALPK2,ALPL,AP3M2,B2M,BIRC3,BNIP3,BTLA,CASP10,CCL17,CCL5,CCNB1,CCR4,CCR7,CD28,CD68,CDK6,CEMIP2,CIITA,CSF2,CTLA4,CTSS,CX3CR1,CXCL10,CXCL11,CXCL3,CXCL9,CXCR4,DOCK8,ENTPD1,EOMES,ERBB3,EZR,FASLG,FCER2,FLT1,FOXP3,GBP1,GPRIN3,GRB2,HAVCR2,HSPA8,IFNG,IL10,IL12RB1,IL13,IL15RA,IL17RA,IL18RAP,IL1B,IL1R1,IL21,IL2RA,IL4,IL6,IL7R,IL9,INPP5D,IRF1,IRF4,IRF5,IRF7,IRF9,ISG15,ISG20,ITGAL,LEF1,MANF,MAPRE1,MIR155H…	1285 (19)
SB203580		chemical drug	Inhibited	-9.315	8.09e-39	ACOX1,ADAMTS4,ADAMTS8,ADAMTS9,AIM2,AK7,ALOX5AP,ALPL,APOBEC3G,APOL1,AREG,ARHGDIB,ATF2,ATF3,ATM,ATP5MF,BAX,BCL2L11,BMP2,BMP4,BST2,C3,C3AR1,C4A/C4B,CASP10,CCL17,CCL2,CCL3,CCL4,CCL5,CCL7,CCL8,CCNB1,CCND1,CCRL2,CD109,CD274,CD28,CD2AP,CD40,CD47,CD69,CD80,CD83,CD86,CDKN1A,CEBPD,CHEK2,CIITA,CLDN1,CNTF,COBL,CRYAB,CSF2,CST7,CTSH,CX3CR1,CXCL1,CXCL10,CXCL11,CXCL2,CXCL3,CXCL5,CXCL8,CXCL9,CYP1A1,DEFB4A/DEFB4B,…	1217 (12)
TLR4	0.641	transmembrane receptor	Activated	7.534	1.94e-38	ADORA2A,AGER,AREG,ARID5A,ATF3,ATM,BATF,BAX,BMP2,C3,CASP7,CASP8,CAST,CCL2,CCL3,CCL3L3,CCL4,CCL5,CCL8,CCN1,CCND2,CCR5,CCR7,CCRL2,CD14,CD163,CD200R1,CD274,CD38,CD40,CD80,CD86,CDK6,CEBPD,CERS2,CFB,CISH,CMPK2,CSF2,CSF3,CXCL10,CXCL2,CXCL3,CXCL6,CXCL8,CYP27B1,CYP3A5,DAB2,DEFB4A/DEFB4B,DOCK11,EBI3,EDN1,EGF,EREG,F3,FASLG,FCGR2B,FGL2,FOS,GJA1,GPR34,HDAC1,HDC,HELZ2,HHEX,HLA-DQA1,HMOX1,HSPA5,ICAM1,IFI16,IFIT…	1356 (12)
SMARCA4	-0.061	transcription regulator	Activated	3.83	2.06e-38	A2M,ABRACL,ACSL5,AGMAT,AHNAK,AHR,AIM2,ALDH2,ALDOC,ANO1,AP1S2,AP3M2,APOBEC3G,APOL3,AREG,ARHGAP30,ARHGDIB,ARL4C,AXIN2,BAK1,BATF,BCL2A1,BMP4,BNIP3,BNIP3L,C6orf141,CARD16,CASP1,CASP3,CCL2,CCNA2,CCND1,CCND2,CCR1,CCR2,CCR6,CCRL2,CD163L1,CD47,CD52,CD63,CD74,CDC25A,CDH11,CDKN1A,CDKN2D,CFP,CHEK2,CIITA,CLDN1,CLIC2,CLPX,CNP,COTL1,CRIM1,CSF1,CSF2RA,CTSB,CTSH,CTSS,CXCL1,CXCL8,CXCR3,CXCR4,CYB5R2,CYP1A1,DCT,DUS…	1589 (21)
IFNAR1	0.221	transmembrane receptor	Activated	7.362	2.33e-38	ADAR,ATF3,B2M,BATF2,BCL2L14,BST2,CCL17,CCL3L3,CCL4,CCL5,CD274,CD40,CD47,CD86,CGAS,CH25H,CIITA,CLEC4D,CLEC4E,CMPK2,CNP,CSF1,CXCL10,CXCL11,CXCL13,CXCL2,CXCL3,CXCL6,DHX58,DUSP6,EPSTI1,HELZ2,HERC6,HLA-A,HMGCR,HSH2D,IDO1,IFI16,IFI35,IFI44,IFI6,IFIH1,IFITM1,IFITM2,IFITM3,IFNG,IFNGR1,IL10,IL15,IL1B,IL6,IRF1,IRF7,ISG15,KLK11,LAMP3,LAP3,LIF,LY6E,MX1,MX2,MYC,NUB1,OAS1,OAS2,OAS3,OASL,OGFR,PARP12,PARP14,PARP…	976 (13)
NR3C1	-0.174	ligand-dependent nuclear receptor	Inhibited	-3.266	3.3e-38	A2M,ACBD5,ACLY,ACOX1,ACSF3,ACSL5,ACTB,ACTN1,ADGRE1,ALDH3A2,ALOX5AP,AMY2B,ANGPTL4,ANGPTL7,APOL3,ARHGEF3,ARRB2,B2M,BABAM2,BAG1,BARD1,BAX,BCL2L11,BCL2L14,BCL2L2,BIRC3,BMP2,BNIP3L,BRAF,BTK,C1QTNF1,C1QTNF7,C1R,C4A/C4B,CARD10,CARD6,CASP10,CASP4,CASP7,CASP9,CAV1,CCL17,CCL2,CCL22,CCL3L3,CCL4,CCL5,CCN1,CCND1,CCR1,CCR2,CCR5,CCR7,CCRL2,CD163,CD274,CD38,CD40LG,CD47,CD69,CD83,CDKN1A,CEBPA,CEBPD,CH25H,CHIC2,CI…	1510 (12)
fluticasone propionate		chemical drug	Inhibited	-2.405	9.05e-38	ADAMDEC1,ADORA3,ALOX5,ANGPTL4,ARHGAP25,C1QB,C3,C8orf44-SGK3/SGK3,CCL2,CCL22,CCL4L1/CCL4L2,CCL5,CCL7,CCL8,CD163,CD4,CD74,CD80,CD83,CD86,CFB,CLEC12A,CLEC4A,CSF2,CSF2RA,CXCL1,CXCL10,CXCL2,CXCL5,CXCL8,CXCL9,CYP27B1,DEFB4A/DEFB4B,EBI3,FCN1,FSCN1,GADD45B,GAPT,GBP5,GLDN,HLA-DMA,HLA-DMB,HLA-DOA,HLA-DPA1,HLA-DPB1,HLA-DQA1,HLA-DRA,HLA-F,IL10,IL13,IL18BP,IL1B,IL5,IRF8,IRS2,ITGB7,KLF9,LPL,LST1,MMP19,MMP9,MT1…	1659 (23)
medroxyprogesterone acetate		chemical drug	Activated	3.667	4.84e-37	ACTG1,ADAMTS1,ADCY3,ALDH2,ALDH3A2,ALG1,ALG2,ALG3,ANGPT2,ARHGEF12,ARPC1B,ARSB,ATOH8,B4GALT1,BAX,BCL2L11,BID,BIRC3,BMP4,BRCA2,BUB1,CAMK4,CASP3,CAV1,CCL2,CCL3,CCL4,CCL5,CCN1,CCNA2,CCNB1,CCNB2,CCND1,CCND2,CCR5,CD40LG,CD68,CDC20,CDC25B,CDC45,CDK6,CDKN1A,CEBPA,CIMAP1B,CKB,CKS2,CLDN1,COL4A3,COL4A4,CSF2RB,CSF3R,CTSB,CTSL,CXCL10,CXCL5,CXCR4,CYP1A1,DDOST,DIAPH2,DLGAP5,DOCK1,E2F3,EDN1,ENHO,ENPP2,ERBB3,ETS1,…	1654 (18)
IL3	5.067	cytokine	Activated	5.915	7.97e-37	ACOX1,ADA,ADGRE1,ADGRE5,AKR1A1,ALDH2,ALOX5AP,AREG,ARHGDIB,ARHGEF1,ATF5,BCL2L11,BIRC3,BMP2,BNIP3L,C1QA,CALR,CAPZB,CASP3,CASP9,CBFB,CCL17,CCL19,CCL2,CCN3,CCND1,CCND2,CCND3,CCR3,CCT5,CD14,CD247,CD3D,CD3G,CD40,CD40LG,CD48,CD53,CD63,CD69,CD80,CD83,CD86,CDKN1A,CEBPG,CISH,CLEC4C,CPT1A,CREM,CSF1,CSF1R,CSF2,CSF3,CTLA4,CTTN,CXCL8,CXCL9,CXCR4,DOK2,ECH1,EMP3,FCER1A,FCER2,FCGR2A,FCGR2B,FOS,GADD45B,GART,GPX1,G…	843 (12)
F3	-0.648	transmembrane receptor	Inhibited	-5.591	1.36e-36	ADAR,AREG,BATF2,BST2,C1QA,C1QB,C1QC,CARD9,CASP7,CCL17,CCL2,CCL22,CCL3L3,CCL4,CCL5,CCN1,CCR1,CD47,CLEC10A,CLEC12A,CLEC4C,CLEC4E,CMPK2,CNP,CSF1,CXCL10,CXCL2,CXCL8,DHX58,DUSP6,EPSTI1,F3,FOS,GJA1,HELZ2,HERC6,ICAM1,IFI35,IFI44,IFIH1,IFITM2,IFITM3,IFNG,IL10,IL13,IL15,IL1B,IL6,IL7,IL9,IRF7,IRF9,ISG15,ITGAM,LAP3,LCP1,LEF1,LGALS1,LY6E,LYZ,MMP19,MMP3,MMP9,MX1,NUB1,OAS1,OAS2,OAS3,OGFR,PARP12,PARP14,PARP9,PL…	994 (18)
APP	-0.173	other	Activated	8.419	1.54e-36	ABCD3,ACHE,ACO2,ACTB,ACTG1,ADAM19,ADAMTS4,ADAP1,ADORA3,AGER,AIF1,ALDOC,ALOX15,ANXA5,ANXA6,APC,ARF4,ARL11,ARL6IP5,ARRDC3,ATG3,ATM,ATP1A2,ATP2B2,ATP6V0D1,AXIN2,BASP1,BAX,BCL2L11,BCL2L2,BMP4,BSG,C1R,C3,C4A/C4B,CALR,CAP1,CARM1,CASP1,CASP3,CASP8,CASP9,CAST,CCL2,CCL21,CCL3,CCL3L3,CCL4,CCL5,CCL7,CCNA2,CCNB1,CCNB2,CCND1,CCND2,CCR5,CD40,CD68,CD69,CD74,CD86,CDH3,CDK4,CDK5,CDK6,CDKN1A,CFL1,CH25H,CKB,CLDN1,C…	1633 (18)
TGM2	2.986	enzyme	Activated	8.819	6.26e-36	ADGRE2,ADGRE3,AFF2,ALPL,BCL2A1,BIRC3,BNIP3,C3,C5AR1,CCL2,CCL22,CCL3,CCL4L1/CCL4L2,CCND1,CCRL2,CD101,CD300C,CD74,CD86,CD93,CDK6,CFP,CLC,COX11,CSF3,CSRNP1,CX3CR1,CXCL10,CXCL8,DAAM2,DDX60L,EPB41L4A-AS1,FCER1G,GCA,GIMAP2,GJA1,HIF1A,HIP1,HK3,HLA-B,ICAM3,IFI35,IFI6,IFIT5,IFNG,IL10RA,IL1B,IL6,IRF9,ITGAM,ITGAX,ITGB3,JAML,LGALS9,LILRA5,LILRB2,LRRC25,LY6E,MGP,MIR17HG,MMP9,MS4A3,MT2A,MUC1,MYC,MYO9A,NCF2,NLN…	1244 (17)
IFN BETA (family)		group	Activated	6.899	8.41e-36	ADAR,ANKRD22,APAF1,AREG,ATF3,BAK1,BST2,C2,C3AR1,CASP4,CAV1,CCL2,CCL22,CCL3,CCL5,CCL7,CCL8,CCR7,CD163,CD22,CD247,CD274,CD40,CD69,CD74,CD79A,CD80,CD83,CD86,CDC25A,CDKN1A,CEBPD,CGAS,CMPK2,CXCL1,CXCL10,CXCL11,CXCL5,CXCL8,CYBB,CYP1A2,DAG1,DHX58,ENPEP,EREG,FCRL1,HERC5,HERC6,HLA-A,HLA-B,ICAM1,IDO1,IFI16,IFI35,IFI44,IFI6,IFIH1,IFITM1,IFITM3,IFNAR2,IFNG,IFNGR1,IL10,IL15,IL15RA,IL1B,IL20,IL21,IL24,IL6,IL9,…	956 (16)
IL17A		cytokine	Activated	5.818	1.17e-35	ACTB,APBA3,AREG,B2M,BCL2A1,BCL3,BTC,C1QTNF7,C1R,C3,CCL17,CCL19,CCL2,CCL22,CCL26,CCL3,CCL4,CCL5,CCL7,CCL8,CCN1,CCND1,CCR5,CD14,CD163,CD274,CD40,CD68,CD83,CEBPD,CFB,COTL1,CSF2,CSF3,CTTN,CXCL1,CXCL10,CXCL11,CXCL13,CXCL16,CXCL2,CXCL3,CXCL5,CXCL6,CXCL8,CXCL9,CXCR4,CYP7B1,CYTH3,DEFB4A/DEFB4B,EDIL3,ENTPD1,EREG,FASLG,FGF7,FOS,FOSL1,GBP5,GLUL,GNLY,HIF1A,HSPA6,HSPB8,ICAM1,IDO1,IFNG,IL10,IL13,IL15,IL17RA,IL…	1238 (12)
HRAS	-0.376	enzyme	Activated	2.953	4.13e-35	A2M,ACLY,ACTB,ACTG1,ADGRE5,ALDH3A1,ANXA6,AREG,ASAP1,AURKA,AURKB,B2M,BAK1,BAX,BCL2L11,BIRC3,BMP1,BMP4,BMP7,BNIP3,C1QC,CALCRL,CALU,CAV1,CCL3,CCL5,CCN1,CCNA2,CCNB1,CCND1,CCND2,CCND3,CD274,CD69,CD96,CDC25A,CDH3,CDK4,CDKN1A,CDKN2D,CDON,CEBPD,CFB,CHST11,CISH,CNN2,COL4A1,CPT1A,CREB3,CRIM1,CSF1,CSF2,CSF3,CSRP2,CSTA,CTSB,CTSC,CTSS,CTSV,CTSZ,CXCL1,CXCL10,CXCL11,CXCL2,CXCL3,CXCL5,CXCL8,CXCR3,CYP1A1,DIXDC1,D…	1405 (19)
CEBPB	0.01	transcription regulator	Activated	7.105	4.17e-35	ADRB3,AKR1B10,ALOX5AP,ANPEP,ARL6,ASF1B,ATM,AURKA,AURKB,BARD1,BASP1,BCL2A1,BRCA2,C1QA,C1QC,C2,C3,C3AR1,CCL2,CCL3,CCL3L3,CCL4,CCL5,CCL7,CCNA2,CCNB2,CCND1,CCND2,CCR1,CCR5,CCRL2,CD14,CD163,CD1D,CD274,CD74,CD80,CD86,CDC20,CDC25A,CDC25B,CDC45,CDH3,CDK4,CDKN1A,CDKN3,CEBPA,CEBPD,CENPE,CHEK2,CIRBP,CLEC4E,CPT1A,CSF1R,CSF3,CSF3R,CTSC,CXCL10,CXCL16,CXCL2,CXCL3,CXCL5,CXCL8,CXCR4,CYP1A1,CYP27B1,DAB2,DAPK1,DCTP…	1524 (19)
NKX2-3		transcription regulator	Inhibited	-4.103	7.23e-35	ADAP1,ALPL,ANGPT2,ANGPTL4,ANKRD37,APOBEC3G,ARHGDIB,BATF2,BMP2,BMP4,CASP1,CCNB2,CD34,CD38,CD68,CDKN1A,CDKN3,CEP55,CLEC1A,CMPK2,CRYAB,CSRNP1,CXCL16,CXCL8,DDX60L,DHX58,EDN1,EXOC6,FBXO6,FCN3,FLRT2,GASK1B,GBP1,GCA,GCH1,GIMAP7,H2AC18/H2AC19,HELZ2,HFE,HLA-B,HLA-C,HLA-F,HMMR,IDO1,IL18BP,IL7R,KLF2,KLF4,LAP3,LGMN,LY6E,LYPD1,MAMDC2,MAP2,MCTP1,MFNG,MT1M,MTURN,MYD88,NETO2,NOS3,NT5C3A,PAPSS2,PARP10,PARP12,PARP…
FOXP3	2.035	transcription regulator		-0.479	1.19e-34	ARHGAP31,BCL2L11,CCL3L3,CCL5,CCR1,CCR2,CCR3,CCR4,CCR7,CD101,CD200R1,CD226,CD40LG,CD69,CD80,CDKN1A,CSF1,CTLA4,CXCL13,CXCR4,CYSLTR1,DUSP6,ENTPD1,EOMES,FASLG,FEN1,FGL2,FOS,FOXP3,GAPDH,GNAQ,GZMA,GZMK,HLA-A,ICOS,IFNG,IFNGR2,IGFBP4,IL10,IL10RA,IL13,IL17RA,IL18RAP,IL1RL1,IL21,IL2RA,IL2RB,IL4,IL5,IL6,IL7R,IL9,IRF4,JMY,KLRG1,LGALS1,LGALS3,LRRC32,LTA,MGAT1,MMP9,NFIL3,NFKB1,NR4A1,NR4A3,NRP1,NT5E,P2RY10,PCYT…	1322 (14)
BHLHE40	0.447	transcription regulator	Activated	8.214	1.22e-34	ACTN1,AHR,AKR1A1,ALOX5,ATF3,B2M,BHLHE41,C1orf21,C3AR1,CALCRL,CASP1,CASP3,CASP4,CASP8,CAV1,CCR1,CCR7,CCRL2,CD14,CD274,CD38,CD47,CD69,CD74,CD80,CD86,CD9,CDH11,CFB,CNP,CSF2,CSF2RB,CSF3,CSK,CTSS,CTSV,CXCL3,CYBB,DHX40,EBI3,EOMES,EPSTI1,EREG,FCGR2B,FGL2,FPR1,GCH1,GSTM3,GZMK,H2BC10,HAVCR2,HCLS1,HIF1A,HRH4,HSPA5,IFI16,IFIH1,IFITM2,IFNAR2,IFNG,IFNGR2,IL10,IL12RB1,IL13,IL17RA,IL18BP,IL2RA,IL2RB,IL2RG,IL5,I…	1599 (24)
SPI1	1.617	transcription regulator	Activated	4.927	1.58e-34	ACTB,ADGRE1,APBB1IP,BAX,BTK,C1QC,C3AR1,CCL17,CCL22,CCL3,CCL4,CCNA2,CCNB1,CCNB2,CCND1,CCND2,CCR6,CCR7,CD14,CD180,CD1D,CD209,CD3E,CD40LG,CD68,CD72,CD79A,CD79B,CDC25A,CDK4,CDK6,CDKN1A,CEBPA,CIITA,CMPK2,CSF1,CSF1R,CSF2RA,CSF2RB,CSF3R,CTSS,CXCL10,CXCR1,CYBB,DAB2,DUSP6,ETS2,EVI5,FASLG,FCER1A,FCER1G,FCGR2B,FES,FLI1,FOS,FOXO1,FTH1,FTL,FUT7,GFI1,GPR84,GPX1,HCK,HELZ2,HK3,HSPA8,IFI44,IFI6,IFITM1,IFITM3,IKZF…	1348 (14)
E. coli B4 lipopolysaccharide		chemical toxicant	Activated	7.032	1.83e-34	ABCB11,ADAMTS5,ADCY7,APAF1,ARHGAP30,BAK1,BAX,BID,C1QB,CASP3,CASP7,CASP8,CASP9,CCL2,CCL3L3,CCL4,CCL5,CCR7,CD274,CD38,CD40,CD40LG,CD80,CD83,CD86,CHIC2,CLDN1,CSF2,CSF3,CXCL10,CXCL2,CXCL3,CXCL6,CXCL8,CXCL9,CYP3A5,CYTH4,ETS2,EVI2B,EXOC6,F13A1,F3,FASLG,FCER1G,FCGR1A,FGL2,FLT3,FOSB,FPR1,FPR2,GLIPR1,GNA14,GNAI1,HLA-A,HMOX1,HSPB8,ICAM1,IFI16,IFI35,IFITM3,IFNG,IL10,IL13,IL15,IL1B,IL1R1,IL23A,IL4,IL5,IL6,IL…	987 (13)
salmonella minnesota R595 lipopolysaccharides		chemical - endogenous non-mammalian	Activated	7.593	1.87e-34	ARHGAP25,BCL3,C8orf44-SGK3/SGK3,CASP4,CCL2,CCL22,CCL3L3,CCL4,CCL5,CCL7,CCL8,CCRL2,CD38,CD80,CD83,CD86,CEBPD,CH25H,CMPK2,CXCL1,CXCL10,CXCL13,CXCL2,CXCL3,CXCL5,CXCL6,CXCL8,CXCL9,ETS2,FOS,FOSB,FOSL1,FPR1,FPR2,HLA-DMA,HLA-DMB,HLA-DPA1,HLA-DPB1,HLA-DQA1,HLA-DRA,ICAM1,IFNG,IKBKE,IL10,IL1B,IL6,IRF1,IRF8,ISG15,ITPR2,JUNB,LZTFL1,MEFV,MKI67,MT1A,NFKB1,NFKB2,OASL,PDE4B,PILRA,PSTPIP2,PTGS2,PTPRJ,RELB,RSAD2,S…	1323 (12)
cyclosporin A		biologic drug	Inhibited	-2.271	2.34e-34	A2M,ABCD3,ABLIM1,ACHE,ADORA2A,ALAS1,ARHGEF1,ATF3,BATF,BAX,BCAT1,BCL2L11,BIRC3,BMP2,C4A/C4B,CARD8,CASP1,CASP3,CASP7,CAV1,CBLB,CCL2,CCL3L1,CCL4,CCL5,CCND1,CCR5,CCR7,CD14,CD163,CD1D,CD40,CD40LG,CD6,CD68,CD80,CD83,CD86,CD8B,CDH11,CDK4,CDKN1A,CLCN1,COL4A2,CTLA4,CX3CR1,CXCL1,CXCL8,CXCL9,CXCR3,CXCR4,CYBA,CYP3A5,EDIL3,EDN1,EGF,EMP3,F3,FASLG,FCER2,FCGR2A,FLT1,FOS,FOSB,FOXO1,FOXP3,FXYD5,FYN,GJA1,GNPDA1,GPX…	1241 (14)
IRGM	1.085	enzyme	Inhibited	-8.013	3.26e-34	APOBEC3D,APOBEC3G,B2M,BST2,CCL22,CGAS,CMPK2,CXCL1,CXCL10,CXCL2,CXCL3,CXCL6,DDX60L,DHX58,GBP1,HELZ2,HERC5,HLA-B,HLA-F,IFI16,IFI35,IFI44,IFIH1,IFIT5,IFITM1,IFITM3,IKBKE,IL1B,IL23A,IL7R,IRF7,IRF9,ISG15,ISG20,MAPK11,MX1,MX2,OAS1,OAS2,OAS3,OASL,PSMB8,RIGI,RSAD2,SAMD9,SAMD9L,SAMHD1,SOCS3,SP140L,STAT1,STAT2,TNF,TNFAIP2,TNFAIP3,TNFAIP6,TNFSF10,TRIM14,TRIM21,TRIM22,TRIM38,TRIM5,TRIM69,UBA7,UBE2L6,XAF1,ZBP1	1024 (17)
AHR	0.35	ligand-dependent nuclear receptor	Activated	3.105	3.44e-34	A2M,ACLY,ACOX1,ACTN1,ADAM19,ADAMTS5,ADGRE1,ADIPOR2,AIF1,AKR1A1,AKR1C1/AKR1C2,ALDH2,ALDH3A1,ALDH3A2,ALDH5A1,ALOX5,ANK3,APAF1,AREG,ARNT,ATF3,ATOH8,B4GALT5,BASP1,BAX,C1QA,C1QB,C1QC,CADM4,CARD11,CASP8,CCL19,CCL2,CCL21,CCL22,CCL5,CCNA2,CCNB1,CCND1,CCND3,CCR5,CCR6,CCR7,CD14,CD247,CD274,CD28,CD38,CD3D,CD3E,CD3G,CD4,CD40LG,CD84,CD8A,CD8B,CDC25B,CDK4,CDKN1A,CDKN2D,CDON,CEBPA,CEBPD,CERS2,CERS3,COL4A1,COL4A…	1668 (20)
RELA	0.198	transcription regulator	Activated	7.827	5e-34	A2M,ADAMTS4,ADAMTS5,AHR,ALOX5AP,ALPK2,AP1B1,AP3M2,ARFGAP3,ARHGDIB,B2M,BAX,BCL2A1,BCL2L11,BCL3,BIRC3,BLVRA,BMP2,BNIP3L,BRCA2,C3,CARD8,CASP3,CASP8,CAV1,CCL19,CCL2,CCL22,CCL3,CCL5,CCND1,CCR4,CCR7,CD14,CD274,CD28,CD40,CD69,CD80,CDKN1A,CEMIP2,CFB,CIITA,CRYAB,CSF2,CTSB,CTTN,CXCL1,CXCL10,CXCL11,CXCL2,CXCL3,CXCL5,CXCL6,CXCL8,CXCL9,CXCR4,CYBB,CYP1A1,DEFB4A/DEFB4B,DNMT1,DOCK8,EDN1,ELMO1,ELN,EOMES,F3,FABP6,…	1224 (12)
IKBKB	0.052	kinase	Activated	6.031	9.15e-34	AGER,ATF3,AURKB,BAX,BIRC3,BMP2,BRCA2,C3,CASP8,CBLB,CCL17,CCL19,CCL2,CCL3,CCL3L3,CCL4,CCL5,CCNA2,CCNB1,CCNB2,CCND1,CCR1,CCR3,CCR7,CDC25B,CDKN1A,CEBPD,CH25H,CLDN1,CSF1,CSF1R,CSF2,CTSB,CTSZ,CXCL1,CXCL10,CXCL16,CXCL2,CXCL3,CXCL5,CXCL6,CXCL8,CXCR4,CYBA,CYP7B1,DUSP6,ECT2,EDN1,ENPP2,EREG,ETS1,F3,FASLG,FOS,FOXO1,FOXO3,FSCN1,FYN,GCH1,GNRH1,GRN,H2AX,HIF1A,HLA-A,HMOX1,ICAM1,IFI16,IFNG,IGFBP6,IL10,IL13,IL1B,…	1302 (13)
IRF7	1.165	transcription regulator	Activated	9.001	9.63e-34	ADAR,APOBEC3G,BCL2L13,CALHM6,CARD16,CASP4,CCL19,CCL5,CCL8,CCRL2,CD40,CD69,CD80,CMPK2,CTLA4,CXCL10,CXCL9,DHX58,DNAJA1,FCGR1A,FOXP3,GBP1,GBP5,HELZ2,HERC5,IDO1,IFI16,IFI35,IFI44,IFI6,IFIH1,IFITM1,IFITM2,IFITM3,IL15,IL15RA,IL4I1,IL6,IRF1,IRF5,IRF7,IRF8,IRF9,ISG15,ISG20,ITGAM,ITGAX,LILRA5,MCL1,MICB,MX1,MX2,NAMPT,NMI,NT5C3A,OAS1,OAS2,OAS3,OASL,PARP12,PARP14,PELI1,PHF11,PLAC8,PLSCR1,PMAIP1,PSMB10,PSMB8,…	986 (17)
IL5	1.524	cytokine	Activated	8.179	1.07e-33	A2M,ACAA2,ALDOC,ANXA6,AREG,BCL3,BNIP3,BNIP3L,CASP4,CCL2,CCL22,CCL3,CCND2,CCND3,CCR1,CCR2,CCR3,CCR5,CCR7,CCRL2,CD40,CD40LG,CD5,CD63,CD69,CD79A,CD80,CD9,CDKN1A,CIITA,CISH,CRELD2,CSF2,CSF2RB,CSF3R,CTSC,CX3CR1,CXCL8,CXCR3,CXCR4,CYP1A2,CYSLTR1,DUSP6,EAF2,EIF4EBP1,ENO1,FCGR2B,FGL2,GALK1,GLIPR2,GPAM,HIF1A,HLX,HMGCR,HMMR,HSP90B1,HSPA5,HSPA6,HSPH1,ICAM1,IFI30,IFNG,IL10,IL13,IL13RA1,IL18BP,IL1RL1,IL2RA,IL2…	1293 (15)
HGF	0.028	growth factor	Activated	4.974	1.65e-33	A2M,ACKR4,ADAMTS1,ADORA2A,AHR,AIMP2,ANGPT2,ANGPT4,ANGPTL4,ANK3,APAF1,ARPC5,ARRDC3,ATF2,ATF3,ATM,AURKA,AURKB,BCL2A1,BIRC3,BMP2,BMP2K,BUB1,CALCRL,CALM1 (includes others),CASP1,CASP10,CASP8,CAV1,CCL2,CCL26,CCL4,CCL5,CCL7,CCN1,CCND1,CD28,CD40,CD93,CDC20,CDC25A,CDC25B,CDC45,CDK4,CDKN1A,CDKN3,COL4A1,CRLF1,CRY1,CRYAB,CSF1,CSF2,CUL3,CXCL2,CXCL8,CXCR4,DBF4,DIAPH2,DOK4,DOK5,DSG1,DTYMK,DUSP6,EDA,EDN1,EFNB2,…	1106 (13)
IL18	-0.512	cytokine	Activated	7.392	3.06e-33	ADA2,ADAM19,ADAMTS5,ATF3,BAK1,BSG,CCL2,CCL3,CCL3L3,CCL4,CCL5,CCR2,CCR4,CCR5,CCR7,CCRL2,CD163,CD226,CD244,CD40,CD40LG,CD47,CD69,CD83,CD86,CSF1,CSF2,CX3CR1,CXCL10,CXCL11,CXCL16,CXCL3,CXCL8,CXCL9,ENPP2,FASLG,FCGR3A/FCGR3B,GADD45B,GIMAP4,GJA1,GNA15,GZMA,GZMB,GZMH,GZMK,GZMM,HAVCR2,HLX,ICAM1,IDO1,IFNG,IL10,IL13,IL18BP,IL18R1,IL18RAP,IL1B,IL22RA2,IL2RA,IL32,IL4,IL5,IL6,IL9,INPP5D,IRF1,ITGAL,ITGAM,KLRC4-…	1225 (13)
ESR1	-0.045	ligand-dependent nuclear receptor		-0.598	5.17e-33	ABCB11,ABCC3,ABLIM1,ACLY,ACOX1,ACTR2,ACVR1B,ADA,ADAMTS5,AHNAK,ALOX5,ALOX5AP,ANK3,AP2B1,AP2S1,APC,AREG,ARHGAP18,ARHGEF2,ARHGEF7,ARRDC3,ATF3,ATF5,ATG3,ATP6V0D1,AURKA,AXIN2,BAG1,BAX,BCAT1,BCL2L11,BCL2L2,BIRC3,BMP2,BMP4,BRCA2,BUB1,BYSL,C1QTNF5,C1QTNF6,C3,CARM1,CASP10,CAV1,CBL,CCL2,CCL4,CCN1,CCN3,CCNA2,CCNB1,CCND1,CCND3,CD69,CD74,CD83,CDC42SE2,CDK4,CDK5,CDK6,CDKN1A,CDKN3,CEBPA,CEBPD,CEBPG,CEMIP2,CENPE…	1876 (22)
CSF3	2.144	cytokine		1.627	5.71e-33	ACTN1,ADGRE1,ARHGDIA,ARHGEF7,ARPC5,BATF,BAX,BIRC3,C3AR1,CCL3,CCL3L3,CCL5,CCND2,CCND3,CCR7,CD14,CD300LF,CD34,CDK4,CDK5,CDK6,CEBPA,CEBPD,CISH,CNKSR2,CSF3R,CST3,CTLA4,CTTN,CX3CR1,CXCL2,CXCL3,CXCL5,CXCL8,CXCR4,CYBB,DUSP6,EDN1,ENPP2,ENTPD1,ETS1,FCGR1A,FLOT1,FOS,FPR1,GADD45B,GFI1,GJA1,GNLY,GPR183,GUCY1B1,GZMB,GZMH,HDC,HLA-DPA1,HLA-DQA1,HLA-DRA,HLA-DRB1,HMOX1,HSPD1,ICAM1,IFNG,IL10,IL4,IL6,IL7,ITGAM,ITGB…	1220 (12)
NFKBIA	0.407	transcription regulator	Activated	3.429	7.88e-33	A2M,ABCD3,ADAMTS5,ADGRE5,ATF2,ATP5MF,AURKB,BAX,BCL2A1,BCL2L2,BCL3,BID,BIRC3,BMP2,BNIP3,C3,CARD10,CASP4,CASP8,CCL2,CCL21,CCL3L3,CCL5,CCNA2,CCNB1,CCND1,CCND2,CCR1,CCR3,CD40,CD69,CD74,CD80,CD86,CDC25A,CDC25B,CDC45,CDH3,CDKN1A,CDKN2D,CEBPD,CH25H,CRYAB,CSF1,CSF2,CSF3,CSK,CTSB,CTSZ,CXCL1,CXCL10,CXCL11,CXCL2,CXCL3,CXCL6,CXCL8,CXCR4,CYBA,CYP7B1,DAG1,DUSP6,ECSCR,ENPP2,EOMES,EREG,F3,FASLG,FOS,FSCN1,GADD45B…	1166 (15)
PRDM1	-0.175	transcription regulator	Inhibited	-3.773	9.14e-33	ADA,ADAM8,AIM2,ALPL,ANGPTL4,ATP9A,AXIN2,BCL2A1,BCL2L11,BTK,BTLA,CASP8,CASP9,CCR7,CD1D,CD22,CD48,CD53,CD74,CD79A,CD86,CDK6,CIITA,CLDN1,CPA4,CSF2,CSF3,CXCL2,CXCL3,CXCL6,CXCR4,CYTH4,FCER2,FGR,FOS,FOSL1,FTH1,FZD2,GAD1,GIMAP7,GNLY,GPR84,H2AC18/H2AC19,HCK,HHEX,HLA-A,HLA-B,HLA-DMA,HLA-DMB,HLA-DQA1,HLA-DRA,ICAM1,IDO1,IFNG,IFNGR1,IFNLR1,IL10,IL18RAP,IL1B,IL24,IL6,IRF4,IRF7,IRF8,ITGA4,ITGAM,KHDRBS3,KLRC1,L…	1487 (18)
TNFSF11	2.67	cytokine	Activated	5.435	9.63e-33	ADGRE1,AEBP2,AHR,AIF1,AURKA,BCL2A1,BMP4,BSG,C3AR1,CAV1,CCL2,CCL3L3,CCL4,CCL5,CCND1,CCND3,CCR1,CCR4,CD14,CD300LF,CD40,CD83,CDKN1A,CEBPA,CKB,CLEC4E,CREBRF,CSF1R,CSF3,CXCL3,CXCL8,CYP1A1,CYP1A2,DAB2,DOK2,DUSP6,ECT2,ETS1,F3,FERMT3,FGR,FOS,FOSL1,FOXO1,FPR1,GADD45B,GCH1,GPR68,GRN,HCK,HCLS1,HMOX1,HRH2,ICAM1,IFNG,IKBKE,IL10,IL13,IL13RA1,IL15,IL15RA,IL17RA,IL1B,IL6,IL9,IRF4,IRF8,ITCH,ITGA5,ITGAL,ITGAM,ITGB…	1251 (12)
doxorubicin		chemical drug	Activated	4.799	5.58e-32	A2M,ABCC3,ABCF2,ACAA2,ADAMTS1,ADAMTSL4,ADAR,APAF1,AREG,ATF3,ATM,AURKA,AURKB,B2M,BAK1,BARD1,BAX,BCL2A1,BCL2L11,BCL2L2,BIRC3,BMP4,BNIP3L,BRCA2,BTK,C4A/C4B,CASP1,CASP3,CASP8,CASP9,CCL2,CCN1,CCNB1,CCNB2,CCND1,CD14,CD274,CD40,CD47,CDC25B,CDH3,CDKN1A,CDKN3,CHEK2,COX11,CREM,CSF1,CTSB,CXCL1,CXCL10,CXCL2,CXCL3,CXCL5,CXCL6,CXCL8,CYBB,CYCS,DEF6,DENND2C,DHX58,DNMT1,DPAGT1,DRAM1,E2F3,EDN1,EMP3,EPSTI1,EREG,F3,…	1518 (18)
IFNB1		cytokine	Activated	5.772	8.77e-32	ANXA5,APOL1,APOL2,APOL3,APOL6,BAK1,BST2,BTN3A3,CARD6,CASP1,CASP3,CASP8,CCL2,CCL3,CCL4,CCL5,CCL7,CCR5,CD14,CD274,CD38,CD40,CD80,CD83,CD86,CDKN1A,CH25H,CLEC4E,CMPK2,CREM,CRYAB,CSF2,CXCL10,CXCL11,CXCL2,CXCL3,CXCL6,CXCL8,CXCL9,CYP1A1,CYP1A2,CYP3A5,DHX58,DKK3,EBI3,FKBP9,FOS,GBP1,GBP5,GZMB,GZMH,HERC5,HLA-A,HMGCR,ICAM1,IDO1,IFI16,IFI6,IFIH1,IFITM1,IFNG,IFNGR1,IL10,IL13,IL1B,IL1R1,IL24,IL4,IL5,IL6,IP6K2,…	991 (15)
IFNL1		cytokine	Activated	7.234	1.03e-31	APOL6,ATF3,BST2,CCR7,CD40,CD80,CD83,CMPK2,CXCL10,CXCL11,CXCL8,CXCL9,DDX60L,GBP1,GBP5,HERC5,HERC6,HLA-B,HLA-C,IFI35,IFI44,IFI6,IFIH1,IFIT5,IFITM1,IFITM2,IFITM3,IL10,IL13,IL5,IL6,IRF9,ISG15,ISG20,LAMP3,MLKL,MX1,OAS1,OAS2,OAS3,OASL,PHF11,PLAAT4,PLSCR1,PML,PSMB9,RIGI,RSAD2,RTP4,SAMD9,SHFL,SLC15A3,SP100,SP110,STAT1,STAT2,TDRD7,TLR2,TRIM14,TRIM22,UBE2L6,XAF1,ZC3HAV1	1275 (16)
MYD88	0.779	other	Activated	9.255	1.34e-31	ATM,AXIN2,BATF,BCL3,BLM,C3,CASP4,CCL17,CCL2,CCL3L3,CCL4,CCL5,CCN1,CCRL2,CD14,CD2,CD200R1,CD274,CD38,CD40,CD5,CD80,CD83,CD86,CEBPD,CH25H,CISH,CLEC10A,CMPK2,CSF2,CSF3,CXCL1,CXCL10,CXCL13,CXCL2,CXCL3,CXCL6,CXCL8,DEFB4A/DEFB4B,EBI3,EDEM2,ETS2,FCER1G,FOS,FOXO1,FOXP3,FPR1,FPR2,GZMB,HCK,HDC,HIF1A,HLA-A,HMOX1,HSPA5,ICAM1,ICOS,IFNG,IKBKE,IL10,IL13,IL15,IL18R1,IL1B,IL23A,IL32,IL4,IL5,IL6,IL7,IL7R,INPP5D,IR…	1218 (13)
MAPT	-0.346	other	Activated	4.282	1.63e-31	A2M,ACLY,ACO2,ACTB,ACTG1,ACTN1,AIF1,ALDH5A1,ANXA5,ANXA6,AP1B1,ARF4,ARL11,ATF3,ATG2A,ATG2B,ATP1A2,ATP6V0D1,B4GALT1,BASP1,BCL3,BSG,C1QB,C1R,C3,C3AR1,C4A/C4B,CAP1,CARM1,CASP3,CAST,CCL2,CCL3L3,CCL4,CCNB1,CCND1,CCT8,CD14,CD22,CD274,CD48,CD63,CD74,CD84,CD9,CDK5,CDKN1A,CFL1,CKB,CLASP2,CLEC7A,CLTB,COL4A4,CORO1A,CST7,CTNS,CTSC,CTSS,CTSZ,CXCL10,CXCL13,CXCL16,CXCL2,CYBB,CYCS,CYFIP2,DLG1,DMXL2,DOCK2,DPYSL3,D…	1514 (19)
VEGFA	0.256	growth factor	Activated	5.276	1.69e-31	ACHE,ADAMTS1,ADRB3,ALAS1,ALDH2,ANGPT2,ANPEP,ATP5MF,BATF,BAX,BCAT2,BCL2A1,BMP2,BMP4,BTK,BTLA,CASP3,CAV1,CBFB,CCL2,CCL3L3,CCN1,CCND1,CCRL2,CD244,CD34,CD40,CD68,CD80,CD83,CD86,CDKN1A,CEBPA,CSF2,CSF3,CST3,CTLA4,CTSB,CTSS,CTSV,CXCL10,CXCL2,CXCL6,CXCL8,CXCR4,E2F3,EDN1,EFNB2,EOMES,ETS1,ETS2,F3,FASLG,FLT1,FOS,FOSB,GART,GBP1,GJA1,HAVCR2,HIF1A,HLA-DQB1,HLX,HMOX1,HSPA5,ICAM1,IFNG,IGFBP4,IKBKE,IL10,IL1B,IL6,…	992 (16)
IL12 (family)		group	Activated	5.381	1.95e-31	ADA2,ADAM19,ATF3,BCL2L11,BCL3,CASP3,CCL3,CCL4,CCL5,CCND3,CCR5,CCR6,CD244,CD274,CD3E,CD4,CD40LG,CD69,CD80,CD86,CD8A,CSF2,DEFB4A/DEFB4B,ENPP2,ENTPD1,FASLG,FCGR3A/FCGR3B,FOXP3,FUT7,GAPDH,GIMAP4,GNA15,GZMB,GZMH,ICOS,IDO1,IFNG,IKZF3,IL10,IL13,IL18R1,IL18RAP,IL1B,IL21,IL27RA,IL2RA,IL4,IL5,IL6,IL9,IRF1,IRF4,IRF8,KLRC4-KLRK1/KLRK1,KLRD1,LEF1,LIF,MYC,NCR1,NCR3,NFIL3,NKG7,NRP1,ODC1,PDCD1,PIM2,PRF1,PTPRC,RA…	1237 (15)
APOE	-0.296	transporter	Inhibited	-4.998	2.32e-31	ACADL,ACOX1,ACSL4,ACTB,ADAMTS5,ADGRE1,AGER,ALOX12,ANGPTL4,ANK3,ARHGEF12,ATF3,ATXN3,BAX,BCL3,BDH1,BMP4,C1QA,C1QB,C1QC,C2,C3AR1,C5AR1,CALR,CAPNS1,CASP1,CASP3,CAV1,CCL22,CCL3L3,CCL4,CCL5,CCN1,CCND1,CCND2,CCR5,CD40,CD40LG,CD68,CD80,CD86,CLEC4C,CLN8,CPT1A,CSF1,CSF2RA,CSF2RB,CTSB,CTSS,CTSV,CXCL3,CXCL6,CYBB,CYP3A5,CYSLTR1,EDN1,EMILIN1,ENG,F3,FCGR1A,FCGR2B,FLOT2,FOS,GAS7,GLUL,HMGCR,HMMR,HMOX1,HPCAL1,HSP9…	1330 (15)
CITED2	-0.193	transcription regulator	Inhibited	-7.121	2.7e-31	ACOX1,ADAP2,ANGPTL4,ARHGEF3,B2M,C3,C5AR1,CALHM6,CCL2,CD274,CD69,CD80,CD86,CLEC10A,CMPK2,CPEB4,CRIM1,CXCL1,CXCL10,CXCL2,CXCL3,CXCL8,CYBB,CYRIA,DNASE1L3,DTX3L,ENDOD1,ENTPD1,F3,FCGR2B,FCGR3A/FCGR3B,FLT1,FOXP3,GADD45B,GBP5,GPR141,HIF1A,HK3,HLA-A,HOPX,ICAM1,IFI16,IFI35,IFI44,IFIH1,IL13RA1,IL17RA,IL1B,IL6,IRF1,IRF2,IRF8,IRF9,ISG15,ITGA4,KYNU,LCP2,LEFTY2,LPL,LRCH1,MARCHF1,MLKL,MMP1,MRC1,MTMR14,NAMPT,NOD…	885 (13)
PRL		cytokine	Activated	7.462	3.38e-31	A2M,ACTB,ADAR,AEN,ANXA5,AREG,B2M,BAG1,BST2,CAV1,CCL2,CCNB1,CCNB2,CCND1,CCND3,CD40,CD69,CDC25A,CDK4,CDKN1A,CEBPD,CISH,CMPK2,CST3,CTSA,CTSB,CTSH,CTSS,CTSV,CXCL10,CXCL11,CXCL2,CXCL3,CXCL9,DDX60L,DHX58,DNAJA4,DTX3L,EGF,ENO1,EPSTI1,ERBB3,ERBB4,ESR2,FOS,FZD2,GNA12,GNRH1,HELZ2,HERC5,HERC6,HSPD1,ICAM1,IDE,IFI35,IFI44,IFI6,IFIH1,IFIT5,IFITM1,IL1B,IL2RA,IL6,IRF1,IRF7,IRF9,ISG15,KRT72,LAMP3,LIF,LY6E,MAGED1,…	1520 (20)
semaxinib		chemical drug	Activated	2.218	3.4e-31	AHR,AIF1,ATF3,C1QA,C1QB,C1QC,CARD11,CASP3,CCL19,CCL21,CCL22,CCL3L3,CCR1,CCR5,CCR6,CCR7,CD247,CD28,CD3D,CD3E,CD3G,CD4,CD40LG,CD8A,CD8B,CLEC10A,CMKLR1,CSF2RB,CX3CR1,CXCL10,CXCL11,CXCL13,CXCL2,CXCL3,EDN1,EREG,F3,FHL1,FOS,FOXO1,GRAP2,HAVCR2,HIF1A,HMOX1,ICOS,IL15,IL18RAP,IL1B,IL1R1,IL21R,IL2RB,IL6,IL7R,IRF4,ITK,KDR,LCK,MCM6,MMP9,NADK,NFE2L2,NLRP3,NOS3,NR4A2,OAS3,PARP1,PDCD4,PRKCQ,PTGS2,PTX3,SELE,SEMA6…	1324 (21)
IFNAR (family)		group	Activated	7.422	3.59e-31	AIM2,B2M,C3,CASP1,CCL2,CCL22,CCL5,CD274,CD40,CD74,CD86,CD8A,CXCL10,FASLG,FCER1A,FCER1G,HLA-A,IDO1,IFI16,IFI35,IFIH1,IFITM3,IFNG,IFNGR1,IL10,IL15,IL1B,IL6,IRF1,IRF7,IRF8,IRF9,ISG15,ISG20,ITGA4,MMP9,MYD88,NLRC5,NLRP3,NOD1,NOD2,OAS1,OAS2,OASL,PDCD1LG2,PSMB8,PSMB9,RBCK1,RIGI,RNF213,RSAD2,SPP1,STAT1,STAT2,TAP1,TAP2,TAPBP,TGFBR1,TLR2,TLR7,TNF,TNFSF10,TRIM21,UBE2L6,UNC93B1,VCAM1,XAF1,ZBP1	996 (13)
IL1A	0.097	cytokine	Activated	9.311	4.29e-31	ADAMTS1,ADAMTS4,ADAMTS5,ADORA2A,ALDH3A2,ASIC2,ATF3,B2M,BAX,BCL3,BIRC3,BTN3A3,C3,C4A/C4B,CCL2,CCL3,CCL4,CCL5,CCL8,CCN1,CCR2,CCR6,CD274,CD40,CD80,CD83,CD86,CDKN1A,CLEC2D,CSF1,CSF2,CSF3,CXCL1,CXCL10,CXCL2,CXCL3,CXCL5,CXCL6,CXCL8,CYP1A1,CYP1A2,CYP3A5,DEFB4A/DEFB4B,FAM89B,FASLG,FGF7,FOS,FOSB,FOSL1,FTH1,GBP1,GCH1,HDC,HLA-A,HMOX1,HSP90B1,ICAM1,IFNG,IFNGR1,IFNGR2,IL10,IL13,IL13RA2,IL1B,IL20,IL2RA,IL32,IL…	1131 (11)
RIPK2	0.001	kinase	Activated	8.012	6.48e-31	ACADL,ACOX1,APOBEC3D,CARD6,CCL22,CCL5,CD40,CD69,CD86,CLEC4E,CMPK2,CXCL1,CXCL10,CXCL2,CXCL3,CXCL6,DDX60L,DGAT2,DHX58,GBP1,GPR84,HELZ2,HMGCR,ICAM1,IFI35,IFI44,IFIH1,IFIT5,IFITM1,IFNG,IKBKE,IL1B,IL23A,IL6,IL7R,IRF7,IRF9,ISG15,MAPK11,MARCKSL1,MCOLN2,MEFV,MX1,MX2,MYC,NFKB2,OAS1,OAS2,OAS3,OASL,PDE4B,PTGES,RALGDS,RASGRP3,RIGI,RSAD2,SAMD9,SAMD9L,SAMHD1,SCD,SELE,SLC2A6,SOD2,STAT1,STAT2,TNF,TNFAIP2,TNFAIP3…	1654 (18)
TREM1	3.471	transmembrane receptor		1.922	7.01e-31	ABL2,AREG,ATF3,BABAM2,CASP5,CCL17,CCL18,CCL23,CCL3,CCL5,CCL7,CCR7,CCRL2,CD14,CD274,CD83,CD86,CFB,CKS2,CRTAM,CSF1,CSF2,CXCL1,CXCL10,CXCL2,CXCL3,CXCL5,CXCL8,CXCR4,DEFB4A/DEFB4B,DTNBP1,DUSP14,EBI3,EDN1,ELOVL7,ETS2,F3,FOSL1,GADD45B,GLA,HS3ST3B1,HSD3B7,IDO1,IFNG,IL10,IL15RA,IL1B,IL1R1,IL1RL1,IL23A,IL36RN,IL4,IL5,IL6,IRF1,ISG15,ITGAX,KANK1,LAMP3,LIF,LPL,LY9,MCOLN2,MFN1,MMP1,MMP10,MMP19,MT1F,MT1M,MYD88,…	1186 (14)
IKZF1	2.14	transcription regulator	Inhibited	-3.272	7.92e-31	ADAM19,AJUBA,B2M,BAK1,BRCA2,C1QTNF1,CAV1,CCL19,CCL3L3,CCL4,CCND1,CCND2,CCND3,CCR1,CD34,CD38,CD3D,CD68,CD79B,CD8A,CDK6,CDKN1A,CEMIP2,CISH,CNR2,CSF1,CSF2,CSF3,CXCL2,CXCR3,CYP7B1,DOCK1,DOCK9,DOK4,DTX3L,EPSTI1,FASLG,FKBP9,FLI1,FLT3,FOS,FOXO1,FOXO3,GPR68,GRN,HDAC1,HK3,HNRNPLL,IFI16,IFI6,IFIT5,IFNG,IKZF1,IKZF3,IL10,IL13,IL15RA,IL18R1,IL23A,IL2RA,IL2RB,IL3RA,IL4,IL5,IL6,IL6ST,IL7R,INAFM2,IRF4,JUP,KIF23,…	1342 (16)
LDL (complex)		complex	Activated	5.593	1.12e-30	ATF3,BAX,BCL2A1,BCL2L11,BMP2,C3,CASP1,CASP10,CASP3,CASP7,CASP8,CCL2,CCL22,CCL3,CCL3L3,CCL4,CCL5,CCL8,CCND1,CCR2,CCR7,CD40,CD40LG,CD68,CD80,CDKN1A,CREM,CSF2,CX3CR1,CXCL1,CXCL10,CXCL11,CXCL13,CXCL2,CXCL3,CXCL6,CXCL8,CYBA,CYBB,DNMT1,F3,FASLG,FCGR1A,FCGR2B,FOS,FOSB,GJA5,GNAI1,GPR183,GPX1,GSS,HAS2,HAS3,HIF1A,HMGCR,HMOX1,HSP90B1,HSPA5,HSPA6,HYOU1,ICAM1,IDO1,IFITM1,IFNG,IGFBP4,IL10RA,IL17RA,IL1B,IL6,IRA…	1502 (13)
LDLR	0.448	transporter		0.678	1.33e-30	ACLY,ADGRE1,ATP7A,AURKA,AURKB,AXIN2,BMP2,C1QA,CCL2,CCL3L3,CCL4,CCL5,CCNA2,CCNB1,CCNB2,CCND1,CCR1,CCR2,CCR3,CCR5,CD274,CD300E,CD4,CD40,CD40LG,CD47,CD68,CDC25B,CDKN1A,CEBPA,CFB,CIDEC,CLEC4E,CLSPN,CTSC,CX3CR1,CXCL1,CXCL2,CXCL8,CYP7B1,CYTH1,CYTIP,EBI3,ELOVL6,ENG,F3,FBP1,FCGR1A,FGL2,FOXP3,FPR1,FPR2,GALM,GAPDH,GJA1,GJA4,GJA5,GNGT2,GPAM,GPR132,GRAP2,HMGCR,HSPA5,ICAM1,IFNG,IL10,IL12RB1,IL1B,IL6,IRF7,ITGA…	1263 (16)
BCR (complex)		complex	Activated	6.687	1.37e-30	AIMP2,APBB1IP,ATF3,ATP6V0A1,ATP6V0B,ATP6V0D1,B4GALT1,BANK1,BATF,BCL2A1,BCL2L11,BCL3,BTK,BYSL,CACNA1I,CALR,CASP3,CBX3,CCL3,CCL4,CCNA2,CCND1,CCND2,CCND3,CCR6,CCR7,CD1C,CD22,CD27,CD300A,CD40,CD5,CD69,CD7,CD80,CD86,CDC25A,CDK4,CDK6,CDKN1A,CLEC2D,CTSS,CXCR4,DCTPP1,EGLN2,ELOVL5,ENO1,FCER2,FCGR2B,FCMR,FCRL1,FOS,FOSB,FOXO1,FTH1,GAPDH,GNAQ,GPR132,GPR183,GRWD1,GZMB,HLA-DMA,HSH2D,HSP90B1,HSPA5,HSPD1,ICAM1,I…	1495 (20)
LY294002		chemical drug	Inhibited	-7.722	2.11e-30	ADAMTS1,ADIPOR1,ADIPOR2,AFF4,AKR1C1/AKR1C2,ALOX5AP,ANGPT2,ANPEP,ATF3,ATM,ATP2B2,AURKA,BAK1,BAX,BCL2L11,BICD1,BIRC3,BMP2,BRCA2,BSG,BTK,CASP3,CASP4,CCL18,CCL2,CCL5,CCL7,CCL8,CCN1,CCNA2,CCNB1,CCND1,CCND2,CCND3,CCR1,CCR2,CD14,CD274,CD2AP,CD38,CD40LG,CD69,CD74,CD83,CD86,CDK4,CDK6,CDKN1A,CDKN2D,CEBPA,CKS2,CLCN3,CREM,CSF2,CSF3,CST3,CXCL1,CXCL10,CXCL16,CXCL2,CXCL3,CXCL5,CXCL6,CXCL8,DEFB4A/DEFB4B,DNASE1L3…	1546 (18)
adavosertib		chemical drug	Activated	8.037	2.79e-30	ADGRE2,AURKA,BLK,BTK,CARD9,CASP1,CCL22,CCL26,CCL5,CCL7,CCL8,CD83,CFB,CGAS,CTSS,CX3CR1,CXCL10,CXCL11,CXCL5,CXCL8,DHX58,H2AX,HLA-A,HSPA5,ICAM1,IDO1,IFI35,IFIH1,IFITM1,IFNG,IL10,IL10RB,IL15RA,IL18R1,IL23A,IL4R,IL6,IRAK2,IRF1,IRF5,IRF7,IRF8,IRF9,ISG15,ISG20,ITGAM,JAK3,LILRA1,MAPK11,MME,MX1,NFKB2,NOD2,OAS1,OAS3,OASL,PLAUR,RELB,RIGI,RRM2,SLC11A1,STAT1,TBX21,THBS1,TLR6,TNF,TNFAIP3,TNFRSF11B,XBP1	1242 (16)
TP63	-0.274	transcription regulator		-0.371	3.33e-30	A2M,ADA,ADA2,ADAMTS1,ADAMTS9,AEN,AHR,AJUBA,ALDH3A1,ALOX12,ALOXE3,APAF1,APC,AREG,ATF2,ATG2B,ATG3,ATG4C,ATM,BAX,BCL2L11,BCL3,BLM,BMP3,BMP4,BMP7,BRAF,BST2,CAPNS1,CASP1,CASP3,CAST,CAV1,CCL22,CCN1,CCNA2,CCNB1,CCND1,CCND2,CCND3,CCR1,CD47,CDH3,CDK6,CDKN1A,CEBPA,CGN,CIITA,CKS2,COL4A1,COL4A2,COL4A3,COL6A3,CPT2,CRIM1,CRYAB,CSTA,CTSV,CXCL8,CXCR4,DKK3,DNMT1,DOK1,DUSP6,EDN1,ELN,ENG,ERBB3,ERCC5,F3,FANCA,FLOT2,…	1498 (18)
ETV3	-0.259	transcription regulator	Inhibited	-6.7	5.74e-30	BST2,CCL2,CIMAP1B,DDX60L,DHX58,DTX3L,GBP1,HELZ2,HERC5,IFI16,IFI35,IFI44,IFI6,IFIH1,IFIT5,IRF7,IRF9,LAP3,LGALS9,LY6E,MMP1,MX1,MX2,MYC,OAS1,OAS2,OAS3,OASL,OGFR,PARP10,PARP9,PLSCR1,PRIM2,PSMB9,RIGI,RSAD2,SAMD9,SAMD9L,SHISA5,SIGLEC1,SP110,SPP1,STAT2,TRIM14,TRIM21,TRIM22,TYMP,XAF1,XCL1
PLX5622		chemical drug	Inhibited	-2.285	5.77e-30	ACTB,AIF1,AP2A2,ARHGAP45,B2M,BAX,BID,BMP2,BSG,C1QB,C1QC,C3AR1,CCL17,CCL19,CCL2,CCL22,CCL3L3,CCL4,CCL5,CCR1,CCR2,CCR3,CCR4,CCR6,CD14,CD34,CD40LG,CD68,CD9,CDKN1A,CELF2,CLEC7A,CNTNAP1,COL4A3,CSF1,CSF2,CSF2RB,CSF3,CTSS,CX3CR1,CXCL10,CXCL13,CXCL16,CXCL6,CXCR3,CYBB,CYTH4,FCER1G,FCGR2A,FYB1,GJA1,GNRH1,GPR84,GRN,HLA-DRA,HSPA5,IL10RA,IL10RB,IL15,IL1B,IL1R1,IL2RB,IL2RG,IL4,IL4R,IL5,IL6,IL6ST,IL7,IRF7,ITGAM…	660 (7)
trichostatin A		chemical drug		1.956	6.1e-30	ABCC3,ACOT8,ACOX1,ACTB,ADAMTS1,ADAMTS5,ADGRE1,AHR,ALPL,ANXA6,APAF1,AREG,ARSB,ATG2A,ATG9B,ATP7A,AURKB,B2M,BABAM2,BAG1,BAK1,BAX,BCAT1,BCL2A1,BCL2L11,BCL2L2,BID,BLVRA,BLVRB,BMP2,BMP4,BMPR1A,BRCA2,C1QTNF6,C8orf44-SGK3/SGK3,CASP3,CAST,CCL2,CCL26,CCL3,CCL7,CCNA2,CCNB2,CCND1,CCND2,CCR3,CCR7,CD14,CD1D,CD28,CD34,CD40LG,CD79B,CD86,CD9,CDK6,CDKN1A,CDKN2D,CEBPA,CIITA,CISH,CLDN1,COL6A3,CREM,CSF2,CSF3R,CTSA,CT…	1600 (18)
TCF4	0.06	transcription regulator		0.737	6.38e-30	ADA,ADAMTS9,AEN,ANGPTL4,ANXA6,APOBEC3G,ARHGAP4,ARHGEF6,ASF1B,B4GALT1,BARD1,BCL2L13,BMP7,BMPR1A,BNIP3,BYSL,C15orf39,CARD8,CASP1,CASP3,CASP4,CASP8,CBFA2T3,CBLN2,CCL21,CCNA2,CCNB2,CD2,CD38,CD40,CD9,CDC20,CDC25B,CDK6,CDKN1A,CDKN3,CEP55,CIP2A,CKS2,CRELD2,CREM,CSF3R,CSRNP1,DCT,DIMT1,DPT,DSTN,EAF2,ECEL1,ENTPD1,ESCO2,EXOSC7,FAM111A,FASLG,FGD2,FKBP11,FMR1,FOXO1,GIMAP4,H1-0,HCST,HIF1A,HMMR,HSP90B1,HSPA13,H…	843 (10)
E. coli B5 lipopolysaccharide		chemical - endogenous non-mammalian	Activated	9.436	1.19e-29	ADAMTS1,ALDH2,B2M,BCL3,BIRC3,CCL17,CCL18,CCL19,CCL2,CCL22,CCL3L3,CCL4,CCL5,CCND1,CCR1,CCR4,CCR5,CCR6,CCR7,CD274,CD40,CD69,CD83,CD86,CDK6,CDKN1A,CEBPA,CSF2,CSF3,CSF3R,CTLA4,CX3CR1,CXCL10,CXCL13,CXCL2,CXCL3,CXCL6,CXCL8,CXCR3,CXCR4,CYBB,CYP3A5,DNAJB2,ETS2,F3,FOS,FOXP3,GPX1,HLA-A,HMOX1,ICAM1,IDO1,IFNG,IL10,IL13,IL13RA1,IL13RA2,IL15,IL15RA,IL17RA,IL18RAP,IL1B,IL1R1,IL21R,IL2RA,IL32,IL3RA,IL4,IL5,IL6,I…	1250 (13)
ERBB2	-0.385	kinase	Activated	4.731	1.22e-29	ABRACL,ACAA2,ACP2,ACSL4,ACTB,ADAM12,ADAM19,ADAM8,ADAMTS5,ADIPOR2,ADORA3,ADRB3,AHNAK,AIMP2,ALAS1,ALDOC,ALOX15,ANGPT2,ANGPTL4,AREG,ARHGEF5,ATF3,AURKA,AXIN2,BARD1,BCAT2,BCL3,BIRC3,BMP1,BMP7,BNIP3,BUB1,C3AR1,C5AR1,CAVIN3,CBFA2T3,CCL13,CCL18,CCL2,CCL23,CCL4,CCL5,CCNA2,CCNB1,CCNB2,CCND1,CCND2,CCND3,CCR2,CCR3,CCR4,CCR5,CCR6,CCR7,CCRL2,CD33,CD34,CD47,CD9,CDC20,CDC25A,CDC25B,CDC45,CDCA5,CDCA7L,CDH11,CDH3,…	1645 (22)
PD98059		chemical - kinase inhibitor	Inhibited	-7.605	1.34e-29	ADIPOR1,ALOX5AP,ANGPT2,ANPEP,AP2B1,APOBEC3G,AREG,ATF3,BATF2,BAX,BCL2L11,BDH1,BMP2,BNIP3,C3,CASP3,CAV1,CCL19,CCL2,CCL3,CCL3L3,CCL4,CCL5,CCNA2,CCNB1,CCND1,CCND2,CCR1,CCR2,CD14,CD37,CD4,CD40,CD69,CD74,CD83,CD86,CDC25A,CDH3,CDKN1A,CEBPA,CEBPD,CHN1,COL4A1,CREM,CSF2,CTSB,CTSH,CTSL,CXCL1,CXCL10,CXCL2,CXCL3,CXCL5,CXCL8,CXCR4,CYCS,CYP1A1,DEFB4A/DEFB4B,DNMT1,DSG1,DUSP6,E2F3,EDN1,ELN,EMP3,ENG,ENO1,ENTPD1,ER…	1152 (14)
ATP-gamma-S		chemical reagent		-0.93	1.56e-29	AREG,C3,CASP1,CCL13,CCL2,CCL22,CCL3,CCL4,CCL7,CCL8,CCR1,CCR5,CCR7,CD109,CD300E,CD33,CD40,CD69,CD72,CD83,CD86,CD8A,CREM,CSF1,CSF1R,CST7,CXCL2,CXCL8,CXCR4,ENTPD1,EREG,FOXO3,IDO1,IL10,IL15,IL15RA,IL1R1,IL2RA,IL6,IL7R,IRF4,MMP19,MMP9,MPEG1,NCF2,NLRP3,NRP1,P2RX7,SOCS3,SOD2,TGFA,THBS1,TLR1,TLR7,TLR8,TNF,WARS1	1405 (14)
ESR2	-0.441	ligand-dependent nuclear receptor		1.123	1.87e-29	ABLIM1,ACTN1,ADAMTS1,ADAMTS5,ADAR,AJUBA,AK7,ANK1,ANPEP,APC,AREG,ARHGDIB,ARHGEF7,ARID5B,ATF3,ATF5,AURKA,B4GALT1,BAG1,BANF1,BCAT1,BID,BMP2,BMP4,BRCA2,C3,C8orf44-SGK3/SGK3,CALU,CAV1,CBFA2T3,CBX3,CCL2,CCL3L3,CCN1,CCN3,CCNA2,CCND1,CCR5,CCT3,CD34,CD3E,CD79A,CD93,CDC25A,CDK4,CDK6,CDKN1A,CEBPD,CEMIP2,CLDN1,CLIC6,CRIM1,CRLF1,CSF1,CSF2,CTSH,CXCL16,CXCL2,CXCL8,CYTH4,DAB2,DNMT1,DOCK10,DPYSL3,EDN1,ELOVL5,EMP3…	1792 (16)
RNASEH2B	0.029	other	Inhibited	-7.86	2.13e-29	APOL6,B2M,BST2,CASP1,CASP8,CCL5,CD47,CDKN1A,CFB,CMPK2,CSF1,CTSL,CXCL10,CXCL8,DHX58,EPSTI1,GSDMD,HELZ2,HERC6,IFI35,IFI44,IFIH1,IFITM1,IFITM3,IL13,IL15,IL17D,IL1B,IL23A,IL6,IL7,IRF1,IRF2,IRF4,IRF7,ISG15,ISG20,LGMN,MVP,MX1,MX2,NCOA7,NFKB2,NLRC3,NLRC5,NLRP3,OAS1,OAS2,OAS3,PARP14,PARP9,PSMB8,PSMB9,PSME1,PTGS2,RIGI,RSAD2,RTP4,SAMD9,SAMD9L,SP110,SUGT1,TAP1,TLR4,TLR6,TNFAIP3,TRIM14,TRIM21,UBA7,VCAM1,XAF1	664 (9)
CREBBP	-0.169	transcription regulator	Activated	2.725	4.3e-29	ADAM12,ADORA2A,ALAS1,ANXA6,AP3M2,ARHGEF10L,ARHGEF3,ARID5A,ASL,B2M,BANK1,BMP7,CAMK4,CARD6,CBL,CCL26,CCL3,CCL5,CCN1,CCND1,CCND2,CCND3,CCR5,CCR7,CD53,CD74,CD80,CDKN1A,CEBPA,CKB,CLASP2,CRIM1,CSF1,CST7,CXCL10,CXCL8,CXCL9,CXCR3,CXCR4,CYBB,DNAJB4,EOMES,EPSTI1,ERCC1,EVI2A,EVL,FASLG,FNDC3B,FOS,FOSB,FRMD4B,FUT7,GFI1,GFRA1,GIMAP1-GIMAP5,GIMAP4,GIMAP7,GNG2,HAS2,HLA-B,HLA-DRA,HVCN1,ICAM1,IFNG,IL10,IL10RA,IL10…	1101 (19)
RIGI	0.38	enzyme	Activated	7.685	7.25e-29	ADGRE2,AHNAK,ALPL,APOBEC3A,BLK,BTK,CARD9,CASP1,CASP4,CCL2,CCL22,CCL26,CCL3,CCL4,CCL5,CCL7,CCL8,CD4,CD83,CFB,CSF2,CTSS,CX3CR1,CXCL10,CXCL11,CXCL5,CXCL8,HERC5,HLA-A,ICAM1,IDO1,IFI35,IFI44,IFIH1,IFITM1,IFITM3,IL15RA,IL1B,IL23A,IL4R,IL6,IRAK2,IRF1,IRF7,IRF8,ISG15,ISG20,ITGAM,JAK3,KLF4,LILRA1,MAPK11,MME,MX1,NFKB1,NFKB2,NMI,NOD2,OAS1,OAS3,PLAUR,PTGS2,RELB,RIGI,RSAD2,SLC11A1,SOCS1,SOCS3,SPP1,STAT1,STAT2…	878 (14)
IL7	0.413	cytokine	Activated	6.356	7.25e-29	AHR,BAX,BTLA,CASP3,CBLB,CCL2,CCL3,CCL4,CCND2,CCND3,CD2,CD247,CD274,CD3D,CD3G,CD69,CD86,CD8A,CD8B,CDK6,CDKN1A,CISH,CSF1,CSF2,CXCL1,CXCL2,CXCL3,CXCR4,E2F3,FOXO1,FOXP3,GFI1,HAVCR2,HCST,ICOS,IFNG,IL13,IL18R1,IL18RAP,IL1R1,IL21,IL24,IL2RA,IL4,IL5,IL6,IL7,IL7R,ITGB7,JAK3,KLF2,KLRC4-KLRK1/KLRK1,KLRG1,LEF1,LIF,LTA,LTB,LYN,MCL1,MMP9,MX1,MYC,PAX5,PDCD1,PIM2,PMAIP1,RGS16,RORC,RUNX2,S1PR1,SELL,SELPLG,SOCS1,S…	1265 (17)
CALCA	2.891	other	Activated	2.861	1.03e-28	AHNAK,ANK3,BATF,CALCA,CCL2,CCL22,CCL4,CCR4,CD83,CD86,CREM,CSF2RB,CXCL8,CXCR4,CYBA,DGAT2,DISC1,EDN1,ENTPD1,ETS1,FAR1,FGL2,FLT1,FOS,FOXP3,GADD45B,GOLGB1,GPR65,HAVCR2,HIF1A,ICAM1,ICOS,IFNGR1,IKZF3,IL13,IL17RB,IL1RL1,IL2RA,IL2RB,IL4I1,IL4R,IL5,IL6,IL7R,IL9,IRF5,JUNB,KDR,LGALS1,LILRB4,LIMA1,LMNA,LRBA,MKI67,MME,MYC,NDRG2,NFIL3,NR4A1,NRP1,ODC1,PCSK1,PDCD1,PLXDC2,PPP1R1A,PRIMA1,PRXL2A,PTGER4,PUM1,PXN,RAM…	1482 (14)
NFKB1	0.43	transcription regulator	Activated	6.022	1.62e-28	A2M,B2M,BAX,BCL2A1,BCL3,BIRC3,BLK,BMP2,BRCA2,CASP4,CCL17,CCL19,CCL2,CCL22,CCL3,CCL3L3,CCL4,CCL5,CCN1,CCND1,CCND2,CD209,CD274,CD3G,CD40,CD80,CD83,CD86,CDKN1A,CEBPA,CFB,CIITA,CREB3,CSF1,CSF2,CSF2RA,CSF3,CTSB,CXCL1,CXCL10,CXCL11,CXCL2,CXCL3,CXCL8,CXCL9,CXCR1,CYBB,CYCS,DEFB4A/DEFB4B,EBI3,ENPP2,FABP6,FASLG,FOS,FOSB,FOXP3,FSCN1,GBP1,GFRA1,GJA1,HAS2,HES5,HLA-DMB,HMOX1,HSP90B1,ICAM1,IFI16,IFNAR2,IFNG,IFN…	1441 (13)
EP300	-0.083	transcription regulator	Activated	3.086	2.01e-28	ACADL,ACHE,ADAM12,ADORA2A,ANXA6,AP3M2,ARHGEF10L,ARHGEF3,ARID5A,AXIN2,B2M,BANK1,BAX,BTK,CAMK4,CARD6,CBL,CCL2,CCL3,CCND1,CCND3,CCR7,CD274,CD53,CD80,CDC25A,CDKN1A,CEBPA,CKB,CLASP2,CPT1A,CPT2,CRIM1,CSF3,CST7,CXCL3,CXCL8,CXCR4,CYP1A1,DNAJB4,DNMT1,EDN1,EPSTI1,EVI2A,EVL,FASLG,FNDC3B,FOS,FOXO1,FRMD4B,FTH1,GFI1,GFRA1,GIMAP1-GIMAP5,GIMAP4,GIMAP7,GNG2,GSK3B,HLA-B,HMGCR,HMOX1,HVCN1,IGFBP6,IL10RA,IL12RB1,IL15…	1555 (18)
dextran sulfate		chemical drug	Activated	3.578	2.03e-28	ADA,ADAM8,ADAMTS1,AHR,ATM,AURKA,BAG1,BLM,BMP4,BUB1,C3,C4A/C4B,CARD11,CASP1,CCL17,CCL19,CCL3L3,CCL4,CCL5,CCNA2,CCNB1,CCND1,CCR2,CD14,CD209,CD40,CD40LG,CD69,CD74,CD80,CD83,CD86,CDC20,CDCA5,CDKN1A,CENPE,CLDN1,CSF2,CSF3,CX3CR1,CXCL10,CXCL2,CXCL3,CXCL6,CXCL8,EFNB2,EGF,ENG,ENPP2,ETS1,FANCA,FBXO5,HJURP,HMOX1,ICAM1,IDO1,IFITM3,IFNG,IL10,IL13,IL1B,IL22RA2,IL23A,IL36G,IL4,IL5,IL6,IRF7,ISG15,LCP1,LRP6,LY96,…	1170 (15)
progesterone		chemical - endogenous mammalian		0.952	2.99e-28	ACOX1,ACRBP,ACTB,ADAMDEC1,ADAMTS1,ALOX15,ALPL,AREG,ARID5A,ATF3,ATP1A2,AURKA,BAX,BCAT1,BIRC3,BMP2,BMP2K,BSG,C3,C5AR1,C9orf72,CASP3,CAV1,CCL2,CCL22,CCL5,CCNA2,CCNB1,CCNB2,CCND1,CCND3,CCR2,CCR3,CCR5,CD1D,CD40,CD86,CDC25A,CDH11,CDKN1A,CEBPD,CFB,CIDEC,CNDP2,COL15A1,CRYAB,CSF1,CSF3R,CST3,CTDSPL,CTSV,CXCL10,CXCL11,CXCL6,CXCL8,CXCR4,CYP1A1,CYP3A5,CYRIA,DNAJB4,E2F3,EGF,ENG,ENPEP,ENPP2,ERBB3,ESR2,EZR,F3,FA…	1465 (17)
CHUK	0.174	kinase	Activated	5.362	4.01e-28	ARL6IP5,ATF3,BMP2,C3,CASP4,CCL19,CCL2,CCL21,CCL22,CCL3L3,CCL4,CCL5,CCN3,CCNB1,CCND1,CCR1,CDC25A,CDKN1A,CEBPD,CH25H,CLDN1,CLDN23,CRLF1,CSF1,CSF2,CTSB,CTSZ,CXCL10,CXCL13,CXCL2,CXCL3,CXCL6,CXCL8,CYBA,CYP7B1,DNMT1,DUSP6,EGF,ENPP2,EREG,F3,FOS,GADD45B,GCH1,GRN,HLA-A,HMOX1,ICAM1,IFI16,IFI35,IFNG,IGFBP6,IL10,IL13,IL1B,IL23A,IL4,IL5,IL6,ISG15,ITGB3,JUNB,KLF5,MGP,MMP10,MMP3,MMP9,MYC,NFKB2,NOCT,OVOL1,PLAU,P…	1301 (12)
FOXO3	-0.405	transcription regulator		-1.234	4.5e-28	ACLY,AHR,ALDH3A1,ANGPT2,APAF1,ASL,ATG3,AURKA,BCL2L11,BCL2L13,BID,BMP2,BNIP3,BNIP3L,C1QA,CARD16,CASP4,CASP8,CASTOR2,CAV1,CCL3L3,CCN1,CCNB1,CCNB2,CCND1,CCND2,CCND3,CD163,CDC20,CDC45,CDK4,CDKN1A,CDKN3,CEP55,CH25H,CLDN1,COL4A1,COL4A2,CSNK2A2,CTSB,CTSV,CXCL10,CXCL8,CXCR4,DEFB4A/DEFB4B,DLGAP5,DOK5,EIF4EBP1,ELOVL5,ELOVL7,ENPEP,FASLG,FBXO5,FOS,FOSB,FOXO1,FOXO3,FOXO4,FOXP3,FYN,GABARAPL1,GADD45B,GLUL,GPX1,…	1580 (24)
5-O-mycolyl-beta-araf-(1->2)-5-O-mycolyl-alpha-araf-(1->1')-glycerol		chemical - endogenous non-mammalian	Activated	5.785	5.91e-28	ADAMTS5,ADORA2A,ATF3,BCL2A1,BCL3,CCL2,CCL3L3,CCL4,CCL7,CCL8,CCR7,CD1D,CD40,CD83,CMKLR1,CX3CR1,CXCL1,CXCL10,CXCL11,CXCL2,CXCL3,CXCL8,CXCL9,EBI3,ICAM1,IDO1,IFIT5,IL18RAP,IL1B,ITGB8,KYNU,MMP1,MMP9,NAIP,NAMPT,NFKB1,NFKB2,NLRC3,NR4A3,NT5E,PDE4B,PLA2G7,PTGS2,RGS1,RGS16,RND3,SDC4,SERPINB2,SERPINE2,SLAMF7,SOCS3,SOD2,STAT4,TNF,TNFAIP3,TNIP3,TRAF1,VCAM1	1060 (11)
NONO	0.091	transcription regulator	Activated	6.533	1.78e-27	BANK1,CALHM6,CCL4L1/CCL4L2,CCL5,CCL8,CD38,CD80,CMPK2,CXCL10,CXCL11,CXCL9,DDX60L,EPSTI1,EREG,FOXO1,GBP1,GBP5,GCH1,GSK3B,HERC5,HERC6,HSH2D,IDO1,IFI44,IFI6,IFIH1,IFIT5,IFITM1,IFITM2,IKBKE,ISG15,ISG20,LINC02785,LY6E,MX1,MX2,NOS3,NT5C3A,OAS1,OAS2,OAS3,OASL,PARP14,PARP9,PDE10A,PDE1B,PDE2A,PDE3B,PDE4A,PDE4B,PDE7A,PELI1,PGK1,PLSCR1,PMAIP1,PML,RIGI,RNF213,RSAD2,RTP4,SAMD9,SAMD9L,SAMHD1,SECTM1,SIGLEC1,SLAM…	1192 (16)
pyridostatin		chemical reagent	Activated	7.095	2.15e-27	ADAR,B2M,BATF2,BST2,CCL5,CCRL2,CMPK2,CXCL10,CXCL11,DHX58,HELZ2,HERC6,IFI35,IFI44,IFIH1,IFITM1,IFITM2,IFITM3,IL15,IRF1,IRF7,IRF9,ISG15,ISG20,LAMP3,LY6E,MX1,NMI,OASL,OGFR,PARP12,PARP14,PARP9,PLSCR1,PSMB8,PSMB9,PSME1,RSAD2,RTP4,SAMD9,SAMD9L,SELL,SP110,STAT2,TAP1,TDRD7,TRIM14,TRIM21,TRIM5,UBA7,UBE2L6	768 (12)
ZBTB10	0.023	transcription regulator	Activated	7.6	2.38e-27	ADAM8,ARID5A,B2M,BATF3,BCL2L11,CARD9,CASP4,CCL3L3,CCL4,CCL4L1/CCL4L2,CCL5,CCR7,CD1D,CD244,CD274,CD34,CD40,CD80,CD83,CD86,CD8A,CREB3,CXCL10,CXCL3,CXCL5,CYBB,DHX58,DTX3L,FCER1G,FLT1,GBP5,IDO1,IFI16,IFIH1,IFITM2,IFITM3,IL10,IL10RB,IL15,IL1B,IL20,IL23A,IL2RA,IL32,IL4R,IL6,IRF1,IRF2,IRF4,ISG15,ISG20,LPL,LTA,LY9,MAP3K14,MYD88,NOD1,NR4A3,NT5C3A,OAS1,OASL,OPTN,PARP9,PRKCQ,PTGS2,PTPN22,RIGI,RTP4,SAMHD1,SA…	1387 (15)
RC3H1	-0.274	enzyme	Inhibited	-4.083	2.68e-27	ACTB,BST2,CCL2,CCL4,CCL5,CCR6,CCR7,CLDN1,CTLA4,CXCL13,CXCL2,CXCL6,EDN1,ENO1,FOSL1,HLA-F,ICOS,IFI16,IFI30,IFI44,IFI6,IFITM1,IFITM3,IFNG,IL13,IL1B,IL21,IL4,IL6ST,IRF1,IRF9,ISG15,MT2A,MX1,NRP1,OAS1,OAS2,OAS3,PARP9,PLSCR1,RIGI,RSAD2,SDC1,SHFL,SHMT2,SPP1,STAT1,STAT2,STING1,TNFAIP3,TNFRSF1B,TNFRSF4,TRIM21	1133 (12)
ID2	0.013	transcription regulator		0.976	4.05e-27	AURKB,AXIN2,BATF,BCL2L11,BCL3,BIRC3,BMP7,CBFA2T3,CCL5,CCNB1,CCND1,CCND2,CCR1,CCR2,CCR5,CCR7,CD27,CD40LG,CD79A,CD83,CDC25B,CDK4,CDKN1A,CSF1,CSF2RB,CXCR3,CXCR4,EOMES,ETS2,FCER1G,FOXO1,FOXO3,GADD45B,GFI1,HES5,HIF1A,ICAM1,IFI16,IFNG,IFNGR1,IFNGR2,IGFBP4,IKZF3,IL10,IL10RA,IL17RB,IL1RL1,IL21,IL2RB,IL4,IL4R,IL7R,IRF4,IRF5,IRF6,IRF8,ITGB3,KLF13,KLRG1,LAMA4,LEPR,LGALS1,LTA,LTB,MAP3K14,MYC,NFKBID,NFKBIE,NR…	1475 (25)
VEGF (family)		group	Activated	6.327	6.46e-27	A2M,ACKR4,ADAMTS1,ADORA2A,AHR,ALOX5AP,ANGPT2,ANGPT4,ANGPTL4,ANGPTL7,ANPEP,APAF1,ARHGAP18,ATF3,AURKA,AURKB,AXIN2,BAX,BCL2A1,BCL2L11,BMP2,BMP2K,BMP7,BUB1,C1QTNF1,CALCRL,CALM1 (includes others),CASP1,CASP3,CASP8,CCL7,CCN1,CD40,CD93,CDC20,CDC25A,CDC25B,CDC45,CDKN3,CH25H,CLDN1,COL4A3,CRLF1,CRY1,CRYAB,CSF2,CSGALNACT1,CXCL1,CXCL10,CXCL11,CXCL2,CXCL8,CXCR4,CYP4A11,DBF4,DENND2D,DIAPH2,DOK4,DOK5,DTYMK,DUSP…	917 (14)
tacrolimus		chemical drug	Inhibited	-2.837	6.67e-27	ABCD3,ABLIM1,ADAM19,AREG,ARHGEF1,BASP1,BATF,BAX,BCL2L11,CARD8,CASP3,CASP7,CCL2,CCL4,CCL5,CCND1,CCR3,CD48,CD6,CD74,CD8B,CDK4,CEBPA,CFP,CISH,CXCL10,CXCL2,CXCL8,CXCL9,CXCR3,CXCR4,CYBB,DAPK1,DOCK9,DPYSL3,EDN1,FAM110A,FASLG,FKBP1A,FOS,FOSB,FOXP3,GNPDA1,GZMA,GZMB,HSPD1,ICOS,IFNG,IGFBP4,IL10,IL13,IL1B,IL1RL1,IL21,IL2RA,IL2RB,IL4,IL5,IRF4,ITGB7,ITGB8,JUNB,KCNK3,KLRC4-KLRK1/KLRK1,KLRD1,LAT,LBR,LILRB4,LRRC…	1441 (14)
SN-011		chemical reagent	Inhibited	-7.109	6.74e-27	ADAR,CCL2,CD274,CD40,CDKN1A,CLEC4E,CXCL10,DTX3L,FCGR1A,GBP5,HERC6,IFI44,IFIH1,IFITM3,IKBKE,IL6,IRF1,IRF7,IRF9,ISG15,LY6E,MCL1,MYD88,NAMPT,OAS1,OAS2,OAS3,OASL,PML,RASSF4,RIGI,RSAD2,RTP4,SAMHD1,SLFN5,SP110,STAT1,STAT2,TAP1,TAPBP,TNF,TNFAIP3,TNFSF10,TRAF3,TRIM14,TRIM21,UBA7,UBE2L6,XAF1,ZBP1,ZC3HAV1
ETS1	0.987	transcription regulator	Activated	4.478	7.4e-27	ANPEP,ARHGDIB,ARL4C,B4GALT5,BAX,BMP4,CASP1,CAV1,CCL2,CCL5,CCND1,CD14,CD27,CD69,CD79A,CD79B,CDK6,CDKN1A,CRTAM,CSF1R,CSF2,EIF4EBP1,ETS1,ETS2,FASLG,FCGR2A,FLI1,FLT1,FOXP3,GPX2,GZMA,GZMK,HCST,HMOX1,HSPA6,HSPA8,HSPB8,ICAM1,IFNG,IGF2BP3,IL10,IL13,IL24,IL2RA,IL2RB,IL3,IL4,IL5,IL7R,ITGAM,ITGB2,ITGB3,ITGB6,ITK,JUNB,KLRG1,LAIR1,LCK,LTB,MCL1,MGAT5,MMP1,MMP3,MMP9,MSR1,MYC,NCF1,NCLN,NCR1,NFIL3,NOS3,PARP1,PERP…	1349 (19)
FOXO1	-0.284	transcription regulator	Activated	4.463	8.34e-27	A2M,ACLY,ACSL5,ADIPOR1,ALAS1,ALOX5,ANGPT2,ANGPTL4,APAF1,ATG14,BANK1,BAX,BCL2A1,BCL2L11,BCL2L13,BCL2L2,BID,BIRC3,BNIP3,C1QA,CAMK4,CASP8,CASTOR2,CAV1,CCL4,CCN3,CCNB1,CCNB2,CCND1,CCR7,CD40,CD79B,CDKN1A,CDKN2D,CEBPD,CH25H,COL4A1,COL4A2,CPT1A,CPT2,CTSV,CXCL10,CXCL8,CYCS,CYP7B1,DAPK1,DEFB4A/DEFB4B,DLGAP5,EDN1,EIF4EBP1,ELOVL5,ELOVL6,ELOVL7,ENPEP,EOMES,FASLG,FOS,FOSB,FOXO1,FOXP3,FYN,GABARAPL1,GADD45B,GFP…	1620 (22)
calcitriol		chemical drug		-0.892	9.06e-27	ABCC3,ABLIM1,ACKR4,ADAM19,AGPAT5,AHR,ALOX5,ALPL,ANGPT2,APOL6,AREG,ARHGEF28,ARHGEF3,ATM,BAK1,BATF,BAX,BCAT1,BCL3,BMP7,C3,CALCA,CAP1,CASP7,CASP9,CCDC88C,CCL3L3,CCL5,CCN1,CCNA2,CCNB1,CCND1,CCND2,CCND3,CD14,CD163,CD28,CD38,CD40,CD69,CDC20,CDC45,CDCA5,CDCA7L,CDKN1A,CEBPA,CEBPD,CISH,CLMN,COL4A1,COL4A2,COL6A3,CPT1A,CSF1,CSF1R,CSF2,CTLA4,CXCL1,CXCL10,CXCL16,CXCL2,CXCL3,CXCL6,CXCL8,CYBB,CYP1A1,CYP27B1,DAC…	1328 (17)
ERK1/2 (family)		group	Activated	5.306	9.74e-27	AKR1B10,ALOX5,ALPL,ANGPT2,AREG,B2M,BAX,BCL2A1,BCL2L11,BIRC3,BMP2,C3,CALR,CAV1,CCL2,CCL22,CCL26,CCL3,CCL3L3,CCL4,CCL5,CCL7,CCL8,CCND1,CCND2,CCR7,CD40,CD80,CD86,CDC25A,CDK4,CDKN1A,CEBPA,CSF2,CTSB,CTSV,CXCL1,CXCL10,CXCL3,CXCL5,CXCL6,CXCL8,CXCR4,CYBB,DAPK1,EDN1,EFNB2,ENO1,ESR2,ETS1,EZR,F3,FLT1,FOS,FOSB,FOSL1,FOXO1,GAD1,GJA1,GNRH1,H19,HAS2,HLA-A,HSPA5,ICAM1,IFNG,IL10,IL17RD,IL19,IL1B,IL2RA,IL4,IL6,IRS…	1124 (13)
GLI1	0.126	transcription regulator	Activated	2.585	1.23e-26	ABCC3,ADGRE2,AGMAT,AHNAK,AHNAK2,AK7,AKR1C1/AKR1C2,ALDH3A1,ALOX5,ANKRD22,ANO1,ANXA6,APAF1,ARL4C,ARPC5,ATF3,ATP9A,BAK1,BAX,BCL2A1,BCL2L11,BHLHE41,BID,BIRC3,C1orf116,C1QTNF3,CAV1,CCL26,CCN1,CCND1,CCND2,CCSAP,CDH11,CDK6,CDKN1A,CHST13,CLMN,CMPK2,CNIH4,CNTRL,CRTAM,CSF1,CSRNP1,CTSB,CTTN,CXCL8,DNMT1,DUSP6,EBI3,EFHD2,ENDOD1,EPB41L4B,EPHB6,EZR,FAM43A,FASLG,FHL1,FLT3,FOS,FOXN3,FOXO1,GADD45B,GAS2L3,GMFG,GPA3…	1518 (20)
BTK	1.323	kinase	Activated	6.237	1.34e-26	BAG1,BCL2A1,BTK,CBL,CCL4,CCND2,CCND3,CCR7,CD2,CD274,CD38,CD40,CD69,CD86,CDC25A,CDK4,CDK6,CDKN1A,CEBPA,CISH,CTSA,CXCL10,CXCL3,CXCL8,CXCL9,CXCR4,ENPEP,ETS1,FOXO1,HMOX1,ICOS,IFI35,IFITM1,IFNG,IFNGR2,IL10,IL10RA,IL13,IL1B,IL21R,IL2RA,IL4I1,IL5,IL6,IRF1,IRF4,IRF9,ISG15,ISG20,ITGAX,ITGB3,LILRB4,MPO,MTHFD2,MX1,MX2,MYC,NFKB2,OAS2,OAS3,RB1,RELB,RP2,SELP,SLC2A3,SPI1,SPN,STAT1,TNF	1320 (17)
Salmonella enterica serotype abortus equi lipopolysaccharide		chemical toxicant	Activated	6.956	1.72e-26	ABL2,ADAMDEC1,AREG,BABAM2,BIRC3,CASP5,CCL18,CCL23,CCL3,CCL3L3,CCL4,CCL5,CCR7,CCRL2,CD274,CFB,CLC,CSF2,CSF3,CXCL1,CXCL2,CXCL3,CXCL5,DNAJB4,DTNBP1,EBI3,EDN1,ELOVL7,EREG,ETS2,F3,FLT1,FOSL1,GADD45B,GBP1,GLA,HS3ST3B1,IDO1,IL10,IL15RA,IL1B,IL23A,IL2RA,IL32,IL36G,IL6,IL7R,IRF1,ISG15,KANK1,LAMP3,MAP3K4,MCOLN2,MMP1,MMP10,NLRP3,NOCT,NR4A2,OASL,PDSS1,PIM2,PIM3,PLA1A,PLAC8,PLAU,PMAIP1,PTGS2,PTTG1IP,PTX3,RAPG…	1480 (18)
FOS	1.542	transcription regulator	Activated	3.386	2.27e-26	A2M,ACOX1,ACTG1,ADAM12,AFF4,ALAS1,ANK3,ARNT,ARPC5,ASAP1,ASL,ATF3,B4GALT1,BCL2L11,BLMH,BRCA2,C3,C3AR1,CALU,CASP3,CASP4,CAST,CCL2,CCL5,CCNA2,CCND1,CD14,CD244,CD38,CD68,CDH11,CDON,CELF2,CFP,CLIP1,COBLL1,COL6A1,CSF3,CSTA,CTSB,CTSH,CTSV,CXCL10,CXCL16,CXCL3,CXCL8,CXCR1,CYCS,DLG1,DNMT1,DOCK1,DSG3,EDN1,EEA1,ELOVL6,ENO1,ERCC1,ERCC5,EREG,EZR,F3,FASLG,FEZ2,FLRT2,FOLR2,FOS,FOSB,FOSL1,FOXO3,FTH1,FZD5,GIT2,GJA…	1370 (19)
NFATC2	-0.263	transcription regulator	Activated	3.585	2.39e-26	AIF1,ATM,BATF,BCL2L11,CASP3,CASP4,CCL17,CCL22,CCL3L3,CCL5,CCNA2,CCNB1,CCR5,CCR7,CD274,CD3G,CD40,CD40LG,CD80,CD83,CD86,CDK4,CDKN1A,CISH,CMPK2,CRYAB,CSF1R,CSF2,CTLA4,CX3CR1,CXCL10,CXCL2,CXCL3,DAB2,EBI3,EDN1,ENPP2,FASLG,FCER2,FGL2,FOXP3,HAVCR2,HDAC1,HELZ2,ICOS,IFNG,IKZF1,IL10,IL13,IL15,IL1B,IL21,IL2RA,IL4,IL5,IL6,IL9,IRF1,IRF4,IRF5,IRF7,IRF8,ISG15,ISG20,ITGAM,MYC,NFKB1,NMI,NR4A1,OASL,PDCD1,PELI1,PLA…	1322 (12)
BCL6	-0.119	transcription regulator	Inhibited	-4.628	2.6e-26	A2M,ABCD3,ACAA2,ACOX1,ANXA6,BAX,BCL2A1,BCL3,BMP2,CASP3,CCL2,CCL3,CCL3L3,CCL4,CCND1,CCND2,CCR6,CCR7,CD2,CD274,CD69,CD72,CD79B,CD80,CDKN1A,CGAS,CIITA,CISH,CLEC10A,CSF1,CTLA4,CXCL10,CXCL3,DOCK10,DUSP6,EBI3,ENTPD1,FCER2,FCRL1,FOXP3,FTH1,FUT7,GABARAPL1,GABPB1,GIT2,HADHB,HERC5,HERC6,HNRNPLL,IFNG,IL10,IL13,IL13RA1,IL1B,IL21R,IL23A,IL24,IL2RA,IL2RB,IL4,IL4R,IL5,IL6,IL7R,IL9,IRF1,IRF4,IRF8,IRF9,JMY,JUNB,L…	1131 (14)
KDM1A	-0.018	enzyme		0.502	2.67e-26	A2M,APC,ARHGDIB,ASF1B,ATF3,ATP8B3,B4GALT1,BCL3,BLM,BMP2,BRCA2,C1orf116,C1QB,C3,C3AR1,C4A/C4B,CCL2,CCL3L3,CCL4,CCL5,CCNA2,CCND2,CD22,CD274,CD48,CD63,CD74,CD84,CD9,CDH4,CDKN1A,CENPK,CHN1,CIITA,CLEC7A,COL4A4,CSGALNACT1,CST7,CTSC,CTSS,CTSZ,CXCL10,CXCL13,CXCL16,CXCL9,CYBB,DNMT1,DOCK2,ELOVL7,ENDOU,EOMES,EPSTI1,FCGR2B,FCGR3A/FCGR3B,FGR,FOXO1,GBP5,HAS3,HFE,HIF1A,HLA-A,HLA-DQA1,HLA-DQB1,HMOX1,HSPB8,IFI16,…	1272 (20)
etoposide		chemical drug	Activated	6.737	3.32e-26	ACHE,APAF1,APOL6,ATF3,BANK1,BATF2,BAX,BCL2A1,BCL2L10,BCL2L11,BCL2L14,BIRC3,BLM,C1R,CASP1,CASP3,CCL2,CCL3,CCL5,CCNB1,CCND1,CCRL2,CD274,CD40,CD80,CD86,CDC20,CDC25A,CDC25B,CDK4,CDKN1A,CEBPA,CSF2,CSF2RB,CXCL1,CXCL10,CXCL11,CXCL2,CXCL3,CXCL8,CYCS,CYP3A5,DFFB,DNMT1,E2F3,EPSTI1,FANCA,FASLG,FOXP3,FTH1,GADD45B,GPR132,GZMB,H2AX,HIF1A,HLA-B,HLA-DMA,HLA-DQA1,ICAM1,IDO1,IFITM1,IFNG,IL10,IL10RA,IL1B,IL2RB,IL6,…	904 (12)
ID3	0.261	transcription regulator		1.406	3.69e-26	APAF1,BATF,BCL2L11,BCL3,BLK,BMP7,BRCA2,CBFA2T3,CCL5,CCNB1,CCND2,CCR1,CCR5,CCR7,CD40LG,CD72,CD79A,CD83,CDC25B,CDKN1A,CSF1,CSF2RB,CXCL1,CXCL8,CXCR3,CXCR4,ELOVL6,EOMES,ETS2,FCER1G,FOXO1,FOXO3,FOXP3,GADD45B,HES5,HIF1A,ICAM1,IFI16,IFNG,IFNGR1,IFNGR2,IGFBP4,IKZF3,IL10,IL10RA,IL17RB,IL21,IL2RB,IL4,IL4R,IL6,IL7R,IRF4,IRF5,IRF6,IRF8,ITGB3,LEPR,LGALS1,LTA,LTB,MAP3K14,MMP9,MYC,NR4A1,NR4A3,PAWR,PDCD1,PIK3R5,…	1389 (21)
U0126		chemical drug	Inhibited	-6.052	4.29e-26	ABCB11,ACLY,ADAMTS4,ADGRE1,ALPL,ANGPT2,ANGPTL4,APOBEC3A,APOBEC3G,AREG,ARHGEF2,ASIC2,ATF3,AXIN2,BAX,BCL2L11,BIRC3,C3,CASP9,CAV1,CCL17,CCL2,CCL3,CCL3L3,CCL4,CCL5,CCND1,CCND2,CCND3,CCR2,CD274,CD40LG,CD69,CDK4,CDKN1A,CEBPA,CEBPD,CIITA,CNTF,COL4A1,CRY2,CSF1R,CSF2,CSF3,CXCL1,CXCL10,CXCL11,CXCL2,CXCL3,CXCL5,CXCL8,CXCL9,CXCR4,CYBB,CYP1A1,DAB2,DNASE1L3,DUSP6,EDN1,EEF1E1,EGF,EIF4EBP1,ELN,ELOVL6,ENPP2,ERCC1…	1298 (14)
MAVS	-0.061	other	Activated	7.566	4.98e-26	ADAR,ADGRE2,ALPL,APOBEC3A,BLK,BTK,CARD9,CASP1,CCL22,CCL26,CCL5,CCL7,CCL8,CD83,CFB,CGAS,CMPK2,CX3CR1,CXCL10,CXCL11,CXCL2,CXCL8,DHX58,HLA-A,ICAM1,IDO1,IFIH1,IFITM1,IFITM3,IFNG,IL15RA,IL18R1,IL1B,IL23A,IL6,IRAK2,IRF7,IRF8,ISG15,ISG20,JAK3,KLRG1,LILRA1,MAPK11,MME,MX1,NFKB1,NFKB2,NOD2,NT5C3A,OAS1,OAS2,OAS3,OASL,PARP12,PLAUR,RELB,RIGI,RSAD2,SLC11A1,SOCS1,SOCS3,SPP1,STAT1,STAT2,TBX21,THBS1,TLR6,TLR7,TNF…	747 (13)
PTEN	0.107	phosphatase		-1.385	5.48e-26	ACAA2,ACO2,ACOX1,ADAMDEC1,ADAMTS9,AGBL3,ALG3,ALOX5AP,ANGPT2,APOBR,ARF4,ARHGAP10,ARHGDIA,ATF3,AURKA,AURKB,BAX,BCL2L11,BCL3,BMP1,BNIPL,C3,CALCRL,CASP7,CCL3L3,CCL4,CCL5,CCNB1,CCNB2,CCND1,CCND3,CCR7,CD274,CD40,CD80,CD86,CDC20,CDC25A,CDK4,CDK6,CDKN1A,CDKN2D,CEBPA,CKS2,CLDN1,CLDN23,CNNM4,COL15A1,COL4A1,COL4A2,CSNK1E,CTDSPL,CTSB,CTSV,CTSZ,CX3CR1,CXCL10,CXCL11,CXCL13,CXCL2,CXCL3,CXCL8,CXCR4,CYB561,CYSLTR…	1419 (19)
Tcf7		transcription regulator	Inhibited	-4.72	6.04e-26	AGPAT5,ARHGDIB,ARHGEF12,ARHGEF26,ATP6V0A1,BATF,BLK,CCDC3,CCL3L3,CCL4,CCL5,CCR2,CCR4,CCR6,CD101,CD27,CD274,CD3E,CD4,CD69,CD79A,CD79B,CD83,CDKN1A,CEBPD,CISH,CNR2,CSF2,CTLA4,CTTN,CX3CR1,CXCR3,DEPDC1B,DNASE1L3,ELK3,EMILIN2,ENPP2,EOMES,EVI5,FASLG,FLT3,FOSB,FOSL1,FOXP3,FYN,GPA33,GPX1,GZMA,HIF1A,HLA-DQA1,IFITM3,IFNG,IFNGR1,IKZF3,IL15RA,IL1R1,IL21R,IL27RA,IL2RA,IL2RB,IL4,IL4R,IL7R,INPP5D,IRAK3,IRF4,ITGB8…	1645 (20)
F2		peptidase	Activated	6.885	6.42e-26	ABCB11,ADAMTS9,ANGPT2,ANGPTL4,B4GALT1,BAX,BCL3,BIRC3,BSG,CALR,CASP1,CASP3,CCL2,CCL3L3,CCL8,CCN1,CCNA2,CCND1,CCND2,CD47,CD63,CD68,CDKN1A,COL4A1,COTL1,CXCL1,CXCL10,CXCL13,CXCL3,CXCL8,CXCR4,CYBB,DAAM1,DKK3,DOCK10,DOK5,EDN1,EHD4,EIF4A1,ENTPD1,EREG,ETS1,F3,FHL1,FLT1,FOS,FOSB,FOSL1,HAS2,HIF1A,HMOX1,ICAM1,IFRD2,IGFBP4,IL13,IL15RA,IL1B,IL32,IL6,JUNB,KDR,KIF13A,LOXL2,MMP1,MMP10,MMP9,MYBL2,MYC,NCF1,NCF2,NC…	1590 (17)
cycloheximide		chemical reagent		0.172	6.45e-26	ACOX1,ACTB,AHR,APBB1IP,AREG,ATG3,B2M,BAX,BIRC3,BMP1,BRAF,BTK,CALR,CASP5,CAV1,CCL2,CCL3L1,CCL4,CCN1,CCND1,CCND3,CCR1,CD38,CD4,CD8A,CDKN1A,CDKN2D,CEBPD,CSF1,CSF2,CXCL1,CXCL10,CXCL2,CXCL3,CXCL8,CXCR4,CYP1A1,CYP1A2,CYP3A5,CYP4A11,DTYMK,EDN1,ESR2,FASLG,FMR1,FOS,FOSB,GADD45B,GAS7,GBP1,GJA1,GLB1,GNAI1,GNAI2,GSK3B,HIF1A,HMOX1,HSPA8,ICAM1,IFNG,IGFBP4,IGFBP6,IL1B,IL1RL1,IL21,IL24,IL4R,IL5,IL6,IL7R,IRAK4,IR…	1422 (14)
paclitaxel		chemical drug	Activated	3.493	8.33e-26	ADGRE1,ANXA5,APOBEC3A,AREG,ARHGEF2,ASIC2,ATF3,AURKA,BAX,BCL2L11,BHLHE41,BID,BIRC3,C3AR1,CASP10,CASP3,CASP8,CASP9,CAV1,CCL2,CCND1,CCR7,CD274,CD40,CD47,CD53,CD80,CD86,CDC20,CDKN1A,CNP,CRY2,CSF2,CXCL1,CXCL10,CXCL2,CXCL5,CXCL6,CXCL8,CYP1A1,CYP3A5,DNMT1,DUSP6,EEF1E1,ENPP2,EREG,FOSL1,FOXO1,FOXO3,GAD1,GADD45B,GFPT2,GPR132,GRAMD1B,GRINA,H2AX,HIF1A,HLA-A,ICAM1,IFNG,IL10,IL13,IL1B,IL4,IL5,IL6,INPP4A,IRAK4,…	1577 (18)
LMO2	0.326	transcription regulator		-1.68	8.98e-26	ABL2,ACTB,ACVR1B,ADAMTS9,AHR,AIM2,AXIN2,BMP7,BTK,C8orf44-SGK3/SGK3,CARD9,CASP1,CASP3,CASP4,CCND2,CCND3,CCR2,CD247,CD34,CD3E,CD3G,CD53,CD79B,CD93,CDKN1A,CGAS,CLEC4E,CSF2RA,CYFIP2,DHX58,ENG,ENTPD6,ESR2,ETS1,ETS2,FBP1,FES,FLOT2,FNDC3B,FTH1,FZD5,GALNT1,GBP5,GJA1,GPR183,GPR34,GSN,GTSE1,HEXIM1,HHEX,HLX,IFIH1,IFNG,IGF2BP3,IL2RA,IRS2,ITGB7,ITM2C,LCK,LEF1,LGALS1,LPIN2,LTBR,LYL1,LYN,MEF2C,MPO,MRTFA,MYC,MYH…	1199 (19)
ionomycin		chemical reagent	Activated	5.748	1.1e-25	AHNAK,BCL2A1,BID,BMP2,BTK,CASP3,CCL2,CCL3,CCND2,CCR4,CCR6,CD4,CD40LG,CD69,CIDEC,CRTAM,CSF2,CSF3,CTLA4,CXCL10,CXCL8,DNMT1,EBI3,EIF4EBP1,EIF4EBP2,ETS1,ETS2,FASLG,FCER2,FCGR1A,FOS,FOSB,FOXP3,GCH1,GZMB,HIF1A,HSPA5,ICAM1,ICOS,IFNG,IKZF1,IL10,IL13,IL1B,IL21,IL24,IL2RA,IL3,IL4,IL4I1,IL5,IL6,IL9,IRF4,ITCH,ITGAL,ITGB2,ITPR2,KLHL22,LAT,LTA,MMP10,MMP9,MYC,NDFIP2,NFIL3,NR4A1,NR4A2,NRP1,PAX5,PDCD1,PKM,PRF1,PT…	1041 (17)
HBB	0.097	transporter	Inhibited	-4.205	1.11e-25	ALOX5,C3,CASP3,CCL2,CCL22,CCL3,CCL3L3,CCL4,CCL5,CCL7,CCR7,CFB,CSF1,CSF2,CSF3,CXCL1,CXCL10,CXCL2,CXCL3,CXCL5,CXCL6,CXCL8,CYSLTR1,DLX4,FLT1,HIF1A,ICAM1,IFI44,IFNG,IL10,IL13,IL15,IL1B,IL1R1,IL24,IL4,IL5,IL6,IL7,IL9,LIF,LTA,MMP9,NFATC3,NFKB1,NOD1,OAS2,OASL,PTGER4,PTGS2,RAPGEF2,RELB,SELE,SERPINE1,STAT1,TGFB1,TLR4,TNF,TNFAIP3,TRADD,VCAM1	1160 (15)
CG (complex)		complex	Activated	3.594	1.56e-25	ABCD3,ACTB,ADAMTS1,ADAMTS4,ADAMTS9,AKR1B10,ANGPTL4,APPL2,AREG,ARID5B,ARNT,AXIN2,B2M,BARD1,BAX,BCAT1,BEST1,BLM,BMP2,BMP4,BMPR1A,BRCA2,BTC,C1R,C1RL,C2,C4A/C4B,CAMK4,CASP4,CBFA2T3,CCL2,CCL7,CCL8,CCNA2,CCND1,CCND2,CCND3,CD34,CD93,CDC45,CDK4,CDKN1A,CEBPA,CEBPD,CEP170,CFB,CPEB4,CREM,CRYAB,CSF1,CTSV,CXCL10,CXCL3,CXCL8,CXCR4,CYP7B1,DMD,DPT,DUSP6,EFNB2,ELK3,ENPP2,EPB41L4B,EPHB6,EPSTI1,EREG,ESR2,F3,FASLG,F…	1746 (19)
CD40	1.352	transmembrane receptor	Activated	7.336	1.85e-25	AIMP2,ANPEP,APOBEC3G,ATP6V0D1,BAX,BCL2A1,BCL2L11,BIRC3,BYSL,CALR,CCL17,CCL18,CCL2,CCL22,CCL3,CCL4,CCL5,CCNA2,CCND1,CCND2,CCND3,CD22,CD27,CD38,CD40,CD40LG,CD69,CD80,CD83,CD86,CD8A,CDK4,CDK6,CDKN1A,CLEC2D,CNR2,CSF1,CSF3,CTLA4,CXCL10,CXCL8,CYSLTR1,DCTPP1,DUSP6,ENO1,F3,FASLG,FCER2,FCGR2B,FOS,GAPDH,GRWD1,GZMB,HLA-DQB1,HSH2D,HSP90B1,HSPA5,HSPD1,ICAM1,IFNG,IL10,IL10RA,IL13RA1,IL15,IL15RA,IL1B,IL24,IL2RA…	1253 (14)
TBX21	1.473	transcription regulator	Activated	2.785	2e-25	BUB1,CCL2,CCL3L3,CCL4,CCL5,CCNB1,CCND3,CCR4,CCR5,CD244,CD300LF,CD38,CD83,CDC45,CDCA5,CDK6,CENPE,CLSPN,CX3CR1,CXCL10,CXCL9,CXCR3,DENND1B,EOMES,FAM89B,FASLG,GZMA,GZMB,HAVCR2,HLX,ICOS,IFNG,IKZF1,IL10,IL12RB1,IL13,IL18RAP,IL1R1,IL1RL1,IL21,IL2RB,IL4,IL5,IL6ST,IL7R,ITK,KLRD1,KLRG1,NKG7,PDCD1,PRF1,PTGER4,RORC,RUNX1,RUNX3,SELL,SELPLG,SLAMF7,SPP1,STAT4,TBX21,TGFBR2,THEMIS,TNF,TNFSF11,UBD,UBE2C,ZEB2	1446 (20)
IFN (family)		group	Activated	6.27	2.01e-25	ADAMTS1,APOBEC3A,B2M,BAG1,CASP8,CD40,CD69,CD80,CD83,CD86,CH25H,CXCL10,CXCL11,CXCR3,CYP4A11,DHX58,EDN1,FOS,HIF1A,HLA-A,ICAM1,IDO1,IFI16,IFIH1,IFITM1,IFITM3,IL10,IL10RA,IL15,IL15RA,IL1R1,IL23A,IL32,IL7,IL9,IRF1,IRF7,IRF8,ISG15,ISG20,ITGA4,MMP9,MX1,NUB1,OAS2,OAS3,OASL,PLAAT4,PML,PTAFR,PTPRJ,RIGI,RSAD2,SECTM1,SERPINE1,SOCS1,SP100,SPP1,STAT1,TAP1,TFRC,TLR1,TLR2,TLR7,TNFSF13B,TRIM21,TRIM22,TYMP,ZBP1	1087 (16)
mir-21 (includes others)		microRNA	Inhibited	-3.144	2.24e-25	AIF1,ALOX15,AOAH,APAF1,ARF4,C1orf198,C1QB,C1R,C8orf44-SGK3/SGK3,CAMKK1,CARD6,CASP4,CCL17,CCL19,CCL2,CCL3L3,CCNA2,CCNB1,CCT8,CD180,CD226,CD274,CD40,CD80,CD86,CDC25A,CDK6,CDKN1A,CKS2,CLEC6A,CLPB,COPG1,CSF3R,CSNK2A2,CXCL10,CXCL2,DAG1,DHX58,DLGAP5,ECT2,ELN,FASLG,FCGR1A,FCGR2A,FGL2,FOXP3,GBP5,GTSE1,H2AX,ICAM1,IDO1,IFI16,IFNG,IL10,IL1B,IL36G,IL4,IL6,INPP5D,IRF1,ITGAM,ITK,JMY,KIF23,KIF4A,KIF5B,LEPR,LTB,…	1066 (14)
TLR3	-0.046	transmembrane receptor	Activated	7.56	3.06e-25	ADAMTS4,AIM2,ATF3,BAK1,C3,CAST,CCL17,CCL2,CCL3,CCL3L3,CCL4,CCL5,CD274,CD300E,CD38,CD40,CD69,CD80,CD86,CFB,CMPK2,CSF2,CSF3,CXCL10,CXCL11,CXCL2,CXCL3,CXCL8,DEFB4A/DEFB4B,DHX58,DISC1,DNMT1,EDN1,FMR1,FOS,GADD45B,GCH1,HERC5,HMOX1,ICAM1,IFI16,IFI44,IFI6,IFIH1,IFNG,IL10,IL13,IL15,IL19,IL1B,IL23A,IL4,IL5,IL6,IRF1,IRF7,ISG15,ISG20,JUNB,LILRB4,LIPA,LIPG,LMNB1,LPIN2,MMP1,MX1,MX2,MYD88,NFKB1,NMI,NR4A1,OAS1,O…	910 (14)
CYTOKINE (family)		group	Activated	6.569	3.3e-25	ADAM12,ADAMTS4,ADORA2A,ALOX5,BAX,BCL3,C5AR1,CCL2,CCL22,CCL5,CCN1,CCN3,CCND1,CCR6,CCR7,CD209,CD27,CD4,CD40,CD40LG,CD69,CD80,CD86,CD93,CISH,CSF1,CSF2,CXCL1,CXCL3,CXCL8,EDN1,F3,FOS,FOXP3,HIF1A,HMOX1,ICAM1,IDO1,IFNG,IL24,IL2RA,IL6,IRF1,KLRC4-KLRK1/KLRK1,LIF,LIPG,MMP1,MMP12,MMP3,MMP9,MYC,NCR1,NOS1,PDCD1LG2,PLAAT4,PLAU,PLAUR,PTGS2,S100A4,SAA2,SELE,SELP,SERPINE1,SGK1,SOCS1,SOCS2,SOCS3,SOD2,STAT3,STAT5A,…	1002 (15)
TNFSF13B	1.393	cytokine	Activated	4.741	4.16e-25	ADAMTS12,ADGRG3,ADORA2A,ALOX15,AURKB,BAK1,BAX,BCL2A1,BCL2L11,BTLA,C2,CCL2,CCL4,CCND2,CCR1,CCR7,CD274,CD40,CD40LG,CD74,CD80,CD83,CD86,CDK4,CSF2,CTSS,CTTN,CXCL6,CXCL8,ECT2,F3,FCER2,FCGR2B,FGR,FLT3,FOSL1,FOXO1,FPR2,GPR183,HAVCR2,HLA-DMB,HLA-DOA,HLA-DQA1,HSH2D,ICAM1,IL10,IL15,IL18RAP,IL2RG,KLRB1,MAGED1,MAP3K14,MCL1,MEFV,MMP9,MYBL2,MYC,NAMPT,NFKB2,NR4A2,PGF,PIM2,PLAUR,PLEK,PLK1,PLSCR1,RELB,SELL,SNCA,S…	1262 (13)
butyric acid		chemical - endogenous mammalian		0.728	4.78e-25	A2M,ACHE,ACP2,ADGRE1,ADGRE5,AFF1,ALOX15,ALOX5,ALPK2,ANXA5,APAF1,BAG1,BAK1,BAX,BCL2A1,CALM1 (includes others),CAP1,CAPN7,CASP3,CCNA2,CCNB1,CCNB2,CCND1,CCND2,CCR1,CCR3,CCR5,CD14,CD300C,CD79B,CD80,CD83,CD86,CDC20,CDC25A,CDH11,CDK4,CDK5,CDK6,CDKN1A,CLCN3,CLDN1,COL4A1,COL4A2,COL6A3,CSF1,CSF2,CXCL8,CXCR4,CYCS,CYP1A1,CYP4A11,DAG1,DAPK1,DPP6,DTYMK,ELK3,EMP3,ESYT2,FES,FOS,FPGS,FTH1,FYN,GNAI2,GRN,GSN,HADHB…	1723 (19)
P38 MAPK (family)		group	Activated	6.49	5.25e-25	AGER,ANK1,ANXA5,ATF2,ATF3,BATF2,BAX,BCL2A1,BMP2,BNIP3,BNIP3L,CAV1,CCL17,CCL2,CCL26,CCL3L3,CCL5,CCL7,CCL8,CCND1,CCND2,CCR7,CD1D,CD40,CD69,CD80,CD83,CD86,CDKN1A,CEBPA,CEBPD,CSF2,CSF3,CXCL1,CXCL10,CXCL11,CXCL2,CXCL3,CXCL6,CXCL8,CXCL9,CXCR4,CYBB,CYP1A1,EDN1,F3,FASLG,FCER2,FOS,GBP1,GJA1,GOLGA2,HAS2,HBP1,HIF1A,HMOX1,HSPA5,ICAM1,IFNG,IL10,IL13,IL1B,IL1RL1,IL23A,IL2RA,IL32,IL5,IL6,IRF6,IRF7,ITGA4,ITGAM,I…	1076 (13)
DUSP1	0.587	phosphatase	Inhibited	-3.012	7.3e-25	AACS,ADAR,APOL6,ATF3,BMP2,CCL2,CCL3L3,CCL4,CD40,CD86,CFB,CH25H,CIDEC,CLEC10A,CMPK2,CSF2,CXCL1,CXCL10,CXCL2,CXCL3,CXCL8,CYBB,DUSP6,FOS,FOSB,FOSL1,HELZ2,ICAM1,IFI16,IFI44,IFIH1,IFITM3,IL10,IL1B,IL6,IRAK3,IRF1,IRF4,IRF7,IRF8,IRF9,ISG15,ISG20,ISG20L2,JUNB,MEFV,MMP1,MRC1,MX1,NAMPT,NR4A1,NRP1,NT5C3A,OASL,OLR1,OSM,PAQR7,PARP1,PLAUR,PTGS2,PTPRK,RETSAT,RSAD2,RTP4,SELE,SERPINA12,SERPINB2,SERPINE1,SH2D2A,SL…	1226 (14)
ALPHA CATENIN (family)		group	Inhibited	-5.686	7.48e-25	ADAM8,ADAMTS1,ADAMTS12,ADAMTS4,ADAMTS5,AREG,AXIN2,BCL3,BIRC3,C1QTNF3,CCN3,CDH11,COL15A1,COL6A1,COL6A3,CTSB,CTSV,CXCL10,CXCL2,CXCL6,ELK3,ELN,ENG,EPGN,EREG,ICAM2,IGFBP4,IGFBP6,IL1B,IL2RG,IL36G,IL6,IL6ST,IRF1,ITGA5,ITGAM,LAMA4,LEF1,LYN,LYZ,MMP11,MMP12,MMP19,MMP9,MYC,NKD1,PLAU,PTGS2,PTX3,RELB,SELE,SGK1,SOCS3,STEAP2,STEAP4,TGM2,TIMP1,TNC,TNF,TNFAIP2,TNFAIP3,TNFAIP6,TNFRSF12A,TSPAN8,VCAM1,WIPF1,ZEB2,ZYX	1332 (18)
SP1	-0.195	transcription regulator	Activated	2.578	7.5e-25	ACVRL1,ADA,ADAMTS1,AGER,ALDH3A2,ALOX12,ALOX5,ALPL,ANK1,ATF3,ATM,ATP7A,B4GALT5,BAX,BMP4,BMP7,BNIP3L,BSG,CASP3,CAV1,CCL2,CCL22,CCL5,CCNA2,CCND1,CCND2,CCND3,CD28,CD40,CD79B,CDC25B,CDK4,CDK6,CDKN1A,CDKN2D,CEBPA,CEBPD,CIITA,CIRBP,CKB,CREM,CRYAB,CXCL10,CXCL3,CXCL5,CXCL8,CXCR4,CYP7B1,DBF4,DIAPH2,DLX3,DMD,DNMT1,EDA,ENG,EREG,EZR,F3,FABP6,FASLG,FES,FGFBP1,FLT1,FOLR2,FOS,FOSL1,FOXP3,FPR2,FYN,GJA1,GLTP,GNAI2…	1707 (22)
AGT	0.005	growth factor	Activated	7.594	7.9e-25	ACHE,ACTB,ADAM12,ADAM8,ADAMTS4,ADAMTS5,ADAMTS8,ADGRE1,ADIPOR1,AGER,ALOX12,ALOX15,ALOX5,AMY2B,ANGPT2,ANK3,ANO1,AREG,ARHGEF12,ASL,ATF3,ATP2B2,BAX,BMP1,BMP2,BSG,BTK,BUB1,C1QTNF1,C1QTNF6,C1QTNF7,C3,C4A/C4B,C5AR1,CALR,CASP3,CASP8,CAV1,CCL2,CCL3L3,CCL4,CCL5,CCL8,CCN3,CCNB1,CCNB2,CCND1,CCND2,CCND3,CCR2,CCR5,CCR7,CD109,CD14,CD300C,CD68,CD86,CDC20,CDC25A,CDK4,CDKN1A,CDKN3,CENPE,CFI,COL15A1,COL4A1,COL4A2,C…	1469 (17)
RRAS2	-0.017	enzyme	Activated	5.969	1.09e-24	ACER2,ACVRL1,ADAMTS12,ADAMTS5,AHR,C5AR1,CASP4,CAV1,CD14,CD209,CD3E,CD40LG,CD74,CDH3,CLDN1,COL6A3,CSF1,CSF3,CTLA4,DRAM1,DSC1,EDIL3,ETS2,FOSL1,FPR1,FSCN1,GFPT2,HLA-DMA,HLA-DOB,IDO1,IFITM1,IFITM2,IFITM3,IL4R,ITGA5,LAMC2,MPZL2,NAMPT,NCAM1,NFKBIE,NR4A3,NRP1,NRXN1,NUB1,OASL,PCDH1,PGF,PLAU,PLSCR1,PSMB9,PTGER2,PXN,RGS1,RGS16,RSAD2,RTP4,SELE,SELPLG,SERPINB8,SERPINE1,SHC1,SKAP1,SLAMF7,SLC2A3,STRC,THY1,TNFA…	844 (12)
SLC15A4	0.245	transporter	Activated	7.019	1.17e-24	ADAMTS1,BCL2A1,CBLB,CCL2,CCL5,CCNA2,CCNB2,CD274,CD72,CDC20,CNP,CPEB2,CRELD2,CSNK1E,CXCL10,CXCL8,DOCK10,DOCK2,ENTPD1,EPSTI1,FAM13B,FKBP11,FOS,FPR1,GBP5,HMMR,HMOX1,IFI16,IFI35,IFIT5,IFNGR1,IL1B,IL1R1,IL6,IRF7,ISG20,ITGAM,LGALS3,MARCKSL1,MCM5,MCM6,MSR1,MTHFD2,OASL,PLAUR,PSMB10,PTGS2,PTPN6,RGS1,RGS10,RIGI,SAT1,SDF2L1,SLA,SLAMF7,ST6GAL1,TACC3,TAP2,TIGIT,TLCD3A,TLR7,TNF,TNFAIP6,TREM2,TRIP13,TSC22D1,TSP…	1171 (15)
TAFAZZIN	0.175	enzyme		1.623	1.83e-24	ADAMTS1,ADAMTS5,AEN,AHNAK2,ALDOC,ANGPTL4,ANXA5,APAF1,AXIN2,BANK1,BASP1,BAX,BCL2L11,BTLA,CASP3,CASP8,CASP9,CAV1,CCL2,CCL22,CCL3L3,CCL5,CCN1,CCNB1,CCND1,CCND3,CCR2,CCR7,CCRL2,CD180,CD22,CD2AP,CD40,CD69,CD72,CD79B,CD80,CD86,CDK5,CDK6,COPS7A,CPT2,CTLA4,CXCL2,CXCL3,CXCR4,CYTIP,DNASE1L3,EDN1,ENPP2,FCER2,FLG,FLT1,GPX1,GRB2,H2AX,HECTD1,HIF1A,HLA-A,HLA-DQA1,HMGCR,HMOX1,HMOX2,IFI16,IGFBP4,IL10,IL1B,IL6,IRA…	1252 (13)
genistein		chemical drug		1.989	1.88e-24	A2M,ACP2,ALAS1,ALDH5A1,ALOX5,ANGPTL4,AP1B1,AP1S2,APEH,ATP6V0A1,ATP6V0B,ATP6V0D1,BAX,BCL3,BMP2,BMP2K,C16orf54,C3,CASP3,CCL2,CCL5,CCNB1,CCNB2,CCND1,CCR2,CD4,CD68,CD74,CD80,CD86,CD8A,CDC73,CDKN1A,CEBPA,CHEK2,CKLF,CTNS,CTSA,CTSB,CTSH,CTSL,CTSV,CX3CR1,CXCL10,CXCL2,CXCL3,CXCL6,CXCL8,CXCR1,CXCR3,CYP1A1,DEFB4A/DEFB4B,DNASE1L3,DNMT1,DNPH1,EREG,ESR2,EVI2A,F3,FASLG,FCGR2B,FCMR,FERMT3,FOS,FOXP3,FXYD5,GALNS,G…	911 (13)
TNFSF10	0.8	cytokine	Activated	2.359	1.95e-24	ANGPT2,BAK1,BAX,BID,BIRC3,CASP3,CASP8,CASP9,CBL,CD14,CD274,CD28,CD3G,CD4,CD69,CIMAP1C,CTSB,CXCL8,CXCR4,DPYD,FASLG,FOS,FOXP3,FTH1,HLA-A,HLA-C,HLA-F,ICOS,IFI16,IFI6,IFITM1,IFITM2,IFNG,IL13,IL17RB,IL17RD,IL1B,IL27RA,IL2RA,IL5,IL6,IL7R,IRF9,ISG15,ITGAM,LAT,LCK,LILRB4,MCL1,MMP3,MMP9,PLAU,PMAIP1,PSME2,PTGS2,PTPN22,PTPRC,RORC,SELE,SERPINH1,SP100,STAT1,TFRC,TIMP1,TNF,TNFAIP2,TNFAIP3,TNFRSF10A,TNFRSF10B,T…	1227 (12)
NR1H3	0.227	ligand-dependent nuclear receptor		-1.822	2.69e-24	ACOX1,ADGRE1,ADRB3,ARL4C,ATF3,AURKA,AURKB,C1QA,CCL17,CCL2,CCL3L3,CCL4,CCL5,CCNA2,CCNB1,CCNB2,CCR1,CCR2,CCR3,CCR5,CCR7,CD274,CD300E,CD38,CD4,CD40,CD47,CD68,CDC25B,CDKN1A,CFB,CH25H,CHEK2,CLEC4E,CLSPN,CSF3,CTSC,CX3CR1,CXCL10,CXCL16,CXCL2,CYTH1,CYTIP,EBI3,FBP1,FCGR1A,FGL2,FPR1,FPR2,GNGT2,GPAM,GPR132,GPX1,GRAP2,HMGCR,IFNG,IL10,IL12RB1,IL1B,IL4,IL6,INSIG2,IRF7,IRF8,ITGAL,ITGAM,ITGB3,KIF20A,KIF23,KIF2C,…	1374 (21)
TYK2	0.365	kinase	Activated	5.227	2.76e-24	APOL6,B2M,C5AR1,CCR5,CD274,CD3D,CD3E,CD3G,CD4,CD74,CD8A,CIITA,CMPK2,CSF3,CTSS,CXCL10,CXCR3,DHX58,ENPP2,GZMA,HIF1A,HLA-A,IDO1,IFI16,IFI44,IFNG,IL12RB1,IL18R1,IL1B,IL23A,IRF1,ISG15,ISOC2,JAK3,KLRC1,KLRD1,LILRB2,LILRB4,LTA,MELK,NCF2,NLRC5,OAS1,OAS2,OAS3,OSMR,PAPLN,PDCD1LG2,PEA15,PSMB8,PSMB9,PSME1,PSME2,PYCR1,RSAD2,RTP4,SLFN5,SOCS3,STAT1,STAT3,STAT4,TAP1,TAP2,TAPBP,TOP2A,TRIM5,UPP1	1085 (17)
MYC	0.662	transcription regulator	Activated	2.417	2.94e-24	ABCC3,ABCD3,ABCF2,ACLY,ACSL4,ACTB,ACTN1,ADAMTS1,ADAMTS9-AS2,ADIPOR1,ADSL,AEBP2,AFF4,AHCY,AHR,AIF1,AIMP2,ALOX15,ALOX5,ANGPT2,ANGPTL4,ANXA5,ANXA6,ARHGAP25,ARHGEF1,ARHGEF7,ASPRV1,ATF2,ATP6V0B,AURKB,BAG1,BAX,BCAT1,BCL2A1,BCL2L11,BMPR1A,BOP1,BUB1,CABLES1,CAPNS1,CAPZB,CASP1,CASP10,CASP3,CASP8,CASP9,CAST,CAV1,CBFA2T3,CCL5,CCNA2,CCNB1,CCNB2,CCND1,CCND2,CCND3,CCT3,CD274,CD47,CD48,CD69,CD86,CD9,CDC20,CDC25…	1808 (21)
EGF	-1.079	growth factor	Activated	7.649	3.81e-24	ABL2,ACSL4,ACTN1,ADA,ADAMTS1,ALOX12,ALOX15,ANGPTL4,ANO1,ANPEP,AREG,ARHGEF2,ATF3,ATM,AURKA,AURKB,B4GALT1,B4GALT5,BAK1,BAX,CASP1,CASP3,CAV1,CCL17,CCL2,CCN1,CCNB1,CCND1,CCND2,CCND3,CD274,CD34,CD47,CDH11,CDH4,CDK4,CDK5,CDKN1A,CEBPD,CISH,CKS2,CLCN3,COL4A2,COL4A4,CREM,CSF1R,CSN1S1,CTSV,CXCL1,CXCL13,CXCL2,CXCL3,CXCL5,CXCL6,CXCL8,CXCR3,CXCR4,CYP1A1,CYP27B1,DGKD,DUSP6,E2F3,EDN1,EFNB2,EOMES,EPGN,ERBB3,ERCC…	1834 (20)
NC410		biologic drug		0.044	4.36e-24	ADAM8,ATF3,BASP1,CCL17,CCL3L3,CCL7,CCL8,CD274,CD3D,CD3E,CD74,CDKN1A,CLEC10A,CMPK2,CXCL1,CXCL10,CXCL2,CXCL3,CXCL5,CXCL8,F13A1,FANCA,FOLR2,FOS,GADD45B,GBP5,GNGT2,GPR141,GZMH,HERC6,ICOS,IL10,IL1B,IRF1,JUNB,KLF2,MMP12,MMP9,MPEG1,MRC1,MYD88,NKG7,OSM,PARP14,PDCD1LG2,PLTP,PRF1,RESF1,RGS1,RSAD2,RUNX2,SERPINB6,SLFN12L,SOCS1,STAT1,STAT2,STAT3,TGFB1,TGFBR2,TGM2
IL1 (family)		group	Activated	7.685	4.73e-24	ADAMTS1,ADAMTS4,ADAMTS5,AHR,AKR1C1/AKR1C2,ALDH3A1,AREG,BAX,BMP2,C2,C3,CASP1,CCL2,CCL23,CCL3,CCL4,CCL5,CCR6,CCR7,CD34,CD40,CD40LG,CDKN1A,CEBPD,CFB,CLEC7A,CPT1A,CSF1,CSF1R,CSF2,CSF2RB,CSF3,CTSB,CTSC,CTSL,CXCL1,CXCL10,CXCL11,CXCL2,CXCL3,CXCL5,CXCL8,CXCL9,CYP1A1,CYP1A2,DEFB4A/DEFB4B,EDN1,F3,FASLG,FGF7,FOS,FPR1,FTH1,FZD5,GJA1,H19,HIF1A,HMGCR,HMOX1,ICAM1,IDO1,IFNG,IL10,IL17RD,IL1B,IL1R1,IL1RL1,IL21,IL2…	1092 (11)
IL10RA	1.948	transmembrane receptor	Inhibited	-6.414	7.8e-24	ABAT,ALDH2,ALOX5,ANO1,ARL5A,B4GALNT3,BATF2,BAX,BMP2,BMP4,BNIP3,C3,CALHM6,CCL22,CCL5,CCN1,CCN3,CCR7,CD1D,CD300LF,CD34,CD40,CD69,CDKN2D,CFB,CLEC12A,CLEC4E,CLIC6,CSF3R,CSRP2,CST7,CTLA4,CYFIP2,CYP2S1,DPT,DRAM1,EDN1,EGF,EMP2,F13A1,FASLG,FHL1,FOLR2,FOXP3,GBP5,GPR171,HK3,HLA-A,HSPA8,IFI16,IFNG,IKBKE,IL12RB1,IL15RA,IL18BP,IL1B,IL23A,IL2RG,IL6,IRF1,IRF7,ITGAM,ITGB7,MLKL,MMP25,NAMPT,NDRG2,NLRC5,NOD1,NPL,OC…	834 (14)
TYROBP	1.91	transmembrane receptor	Activated	4.324	8.89e-24	CCL2,CCL3,CCL7,CCR7,CD40,CD69,CD83,CD84,CD86,CXCL8,FCGR2B,GPX1,HLX,ICAM1,IDO1,IFNG,IL10,IL10RA,IL13RA1,IL1B,IL6,IRF8,ITGA5,ITGAM,ITGAX,KLRD1,NCF2,NCKAP1L,NOD2,NPC2,NRROS,PLEK,RBM47,SAMSN1,SH2B3,SIRPB1,SLC1A5,SPP1,TCIRG1,TGFB1,TMEM106A,TNF,TNFRSF1B,TREM2,TYROBP	1154 (19)
BANF1	0.475	other	Inhibited	-6.686	9.45e-24	ADAR,BST2,CASP1,CAV1,CCL2,CCL5,CGAS,GBP1,HERC5,HLA-A,IFI16,IFI30,IFI44,IFI6,IFIH1,IFITM1,IFITM2,IFITM3,IFNAR2,IL15,IL15RA,IL6,IL7R,IRF1,IRF2,IRF5,IRF7,IRF9,ISG15,ISG20,MX2,MYD88,NMI,OAS1,OAS2,OASL,PML,PSME2,PTX3,RIGI,RSAD2,SOCS1,STAT1,STAT2,STAT3,TICAM1,TIMP1,TNFSF10,TRAF3	1350 (21)
ETV6	0.199	transcription regulator	Inhibited	-6.782	9.45e-24	APOL6,CASP3,CIMAP1B,CMPK2,CSF1R,CXCL10,DDX60L,DHX58,DTX3L,FLI1,FOXP3,IFI16,IFI35,IFI44,IFIT5,IFITM1,IL3,ISG15,LAP3,MMP3,MX1,MX2,MYD88,NTRK1,OAS1,OAS2,OAS3,OASL,PARP10,PARP14,PARP9,PHF11,RIGI,RSAD2,SAMD9,SAMD9L,SIGLEC1,SP110,STAT1,STAT2,TRANK1,TRIM14,TRIM21,TRIM22,TRIM5,TYMP,UBE2L6,XAF1,ZNFX1	666 (7)
SATB1	0.392	transcription regulator		-0.83	1.51e-23	ACTG1,ACTN1,ADCY3,APC,BCL2A1,BTLA,CCND1,CD40,CD69,CD86,CD8A,CDKN1A,CEMIP2,CSF2,CSF3R,CYBB,DSTYK,EBI3,EPSTI1,ETS1,EVI2A,FAM110A,FASLG,FCGR1A,FEZ2,FOSB,FOXP3,GADD45B,HELZ2,HLA-DMB,HLA-DOB,HSPA8,HVCN1,IKZF1,IL10RA,IL13,IL17RB,IL18RAP,IL2RA,IL3,IL4,IL4R,IL5,IL7,IL7R,IRF7,IRF8,KLF2,LAX1,LPIN2,MAL,MT1A,NFE2L2,NR4A2,P2RY8,PDCD1,PGR,PRKCB,PTGS2,RASGRP2,RB1,RELB,RGS1,RIPOR2,RUNX1,S1PR1,SELL,SGK1,SPI1,TAOK…	1400 (18)
GRN	0.388	growth factor	Inhibited	-3.237	1.8e-23	ADAMTS5,ADORA3,AIF1,ARL6IP5,ATG2B,B2M,BAX,C1QA,C1QB,C1QC,C3,C3AR1,CASP3,CBL,CCL2,CCL3,CCL4,CCND1,CCR2,CD14,CD300A,CD300LF,CD33,CD68,CD74,CD84,CD8A,CD9,CH25H,CLEC7A,CNTNAP1,CSF1,CSF3R,CST3,CST7,CTSB,CTSS,CTSZ,CX3CR1,CXCL2,CYBA,DOK3,FOS,FZD2,GPR34,GRN,HIF1A,HLA-B,HLA-DRA,HLA-DRB1,ICAM1,IL10,IL1B,IL6,INPP5D,IRF8,ITGAX,ITGB2,KLRD1,LGALS3,LIPA,LPL,LYZ,MEF2C,MMUT,MS4A4A,MS4A6A,NCEH1,NPC2,OLR1,P2RY12,PL…	1508 (19)
KIT	-0.316	transmembrane receptor		-0.979	2e-23	ADORA3,BCL2L11,C3AR1,CCL2,CCND2,CCND3,CCR2,CD274,CD53,CD63,CISH,CSF2,CSF2RB,CXCL10,CXCL3,CXCR4,DCT,DNMT1,EML1,FCER1A,GPR34,HDC,HMOX1,ICAM1,IDO1,IFNG,IL10,IL12RB1,IL13,IL15,IL15RA,IL17RA,IL2RA,IL4,IL4R,IL5,IL6,IRF1,ITGAM,ITGAX,ITGB2,LGALS3,LIF,LILRB4,MCL1,MYC,OSM,PPP2R2A,PRKCQ,PSTPIP2,PTPN18,PTPN6,RAB27B,RAB32,SH3BP2,SHC1,SOCS1,SOCS2,SOCS3,SPP1,STAT1,STAT3,TJP1,TNF	1149 (17)
TLR9	1.821	transmembrane receptor	Activated	7.818	2.06e-23	ADAMTS4,AIM2,ATF3,BAX,CAST,CCL17,CCL3,CCL3L3,CCL4,CCL5,CCNA2,CCNB1,CCND1,CCR7,CD27,CD274,CD300A,CD300E,CD38,CD40,CD5,CD69,CD80,CD83,CD86,CISH,CSF1,CSF2,CSF3,CXCL10,CXCL2,CXCL3,CXCL6,CXCL8,CXCL9,EBI3,EDN1,FCER2,FCMR,GADD45B,GCH1,HMOX1,ICAM1,IDO1,IFI16,IFI35,IFITM1,IFNG,IL10,IL10RA,IL19,IL1B,IL21R,IL23A,IL2RA,IL4,IL4I1,IL6,IRAK4,IRF1,IRF4,IRF7,IRF9,ISG15,ISG20,LAIR1,LILRB4,LIPG,LTA,MCL1,MX1,MX2,MYC…	1245 (15)
budesonide		chemical drug	Activated	3.086	2.81e-23	ABLIM1,ACTG1,ADIPOR1,ADIPOR2,AHCY,ALOX12,ALOX15,AREG,ARHGAP10,ATOSA,AURKB,B2M,B4GALT1,B4GALT5,BCL2L11,BLK,BNIP3,BRAF,C1R,CAB39L,CASP9,CAST,CCDC6,CCL3L3,CCL5,CCNYL1,CD68,CDKN1A,CDS1,CEBPG,CNST,CPEB4,CPPED1,CRYAB,CSF3,CXCL10,CXCL2,CXCL8,CYP2S1,CYP3A5,DOCK3,DOCK9,DSG1,ECT2,ENDOU,ERCC5,EREG,FOXP3,FYN,GABARAPL2,GID8,GNA14,GNA15,GNAI1,GNAI2,GNAQ,GRHL1,HDC,HECTD1,HIF1A,ICOS,IFITM3,IL10,IL13,IL13RA1,IL1R…	1371 (17)
TERT		enzyme	Activated	4.144	3.48e-23	ASAP1,ATF3,B2M,BAX,BNIP3,CALU,CAV1,CCL17,CCL2,CCL5,CCND1,CDKN1A,CSF1,CSF2,CTSC,CXCL1,CXCL10,CXCL13,CXCL2,CXCL6,CXCL8,DUSP6,ELK3,EREG,ETS1,FUT4,GLB1,GSN,HDHD5,HLA-B,ICAM1,IFI16,IFI35,IFI44,IFIH1,IFITM3,IFNG,IGFBP4,IL10,IL13,IL13RA1,IL1B,IL4,IL5,IL6,IRF7,ISG15,ISG20,JUP,KLF4,LIPG,MMP1,MMP10,MMP3,MMP9,MTHFD1L,MX1,MYC,NOS3,OAS1,OAS2,OASL,PARP1,PLTP,PRSS23,PRXL2A,PSMB8,PTGS2,PXN,RASA3,RB1,RIGI,RRM2,SA…	978 (19)
TLR2	1.592	transmembrane receptor	Activated	5.931	3.48e-23	APOBEC3G,ATF3,BAX,BMP2,CASP3,CAST,CCL2,CCL3L3,CCL4,CCL5,CCR1,CCR2,CCR5,CD1B,CD1C,CD40,CD40LG,CD69,CD80,CD86,CDKN1A,CEBPD,CISH,CSF2,CSF2RA,CSF3,CXCL10,CXCL2,CXCL3,CXCL6,CXCL8,CYBB,CYP27B1,DEFB4A/DEFB4B,EBI3,FASLG,FOS,FOXO1,FOXP3,FPR2,GJA1,HAVCR2,HLA-DQA1,HMOX1,ICAM1,IFNG,IL10,IL13,IL15,IL15RA,IL1B,IL23A,IL2RA,IL4,IL5,IL6,IRAK3,IRAK4,IRF1,ITGA4,ITGB7,KLF2,MCOLN2,MMP1,MMP3,MMP9,MPO,MX1,MYD88,NFKB1,N…	799 (11)
NLRP3	2.162	enzyme		0.203	3.54e-23	ATM,CASP1,CASP4,CCL3L3,CCL4,CCL5,CCR3,CCR5,CCR7,CD1D,CD226,CD274,CD69,CSF3,CXCL10,CXCL2,CXCL3,CXCR1,CXCR3,CXCR4,FOXP3,GPR132,GSDMD,H2AX,HIF1A,HLA-DQA1,HMOX1,IFITM3,IFNG,IL10,IL13,IL17RA,IL1B,IL21,IL22RA2,IL4,IL5,IL6,IRF1,IRF4,IRF7,LAMTOR1,LIF,MAP3K4,MAPK13,MMP9,MPO,MRC1,MSR1,NFE2L2,NFKB2,NFKBID,NFKBIE,NLRP3,OLR1,P2RY13,PARP1,PARP2,PINK1,PPME1,PRIM2,PTGS2,RELB,RFC4,RUNX1,SOD2,STAT1,STAT3,TAP1,TBX2…	1093 (12)
RUNX1	1.043	transcription regulator		0.593	4.59e-23	ACHE,ADAMTSL4,ALOX12,ALOX5AP,ANK1,ATF3,BANK1,BAX,BCL2L11,BCL2L12,BDH1,BLK,C11orf21,CCL3L3,CCND1,CCND2,CCND3,CCR6,CD14,CD22,CD244,CD274,CD34,CD4,CD53,CD72,CD79A,CDK4,CDKN1A,CEBPA,CSF1,CSF1R,CSF2,CSF2RA,CSF2RB,CST7,CTLA4,CYB561,ENG,EVI5,FHDC1,FOXP3,FSCN1,FUT7,GNA15,GPAM,HSPA5,ICAM2,IFITM3,IFNG,IL10,IL13,IL1B,IL21,IL2RA,IL3,IL4,IL7R,IRF5,IRF7,ISG15,ITGA4,ITGAL,ITGB2,ITGB3,KLF2,KLRB1,KRT1,KRT80,LCP2,…	1538 (21)
USP18	0.426	peptidase	Inhibited	-5.937	6.72e-23	AIM2,BCL2L11,CASP1,CCL3,CCL3L3,CCL4,CCL4L1/CCL4L2,CCL5,CCND1,CCR1,CCR4,CXCL1,CXCL10,FPR1,IFI6,IFIH1,IFITM3,IFNG,IL10,IL15,IL18R1,IL18RAP,IL1B,IL1R1,IL6,IRF1,IRF7,IRF9,ISG15,ISG20,MX1,NFKB1,NFKB2,OAS1,OASL,RIGI,SGK1,SOCS1,SOCS3,STAT1,TNFAIP2,TNFRSF1A,TNFSF10	1003 (15)
PGR	-0.65	ligand-dependent nuclear receptor	Inhibited	-2.027	6.96e-23	A2M,ACOX1,ADAM19,ADAM8,ADAMTS1,ADAMTS3,AKAP6,ALOX15,AREG,ARNT,BARD1,BIRC3,BMP1,BRCA2,BUB1,CADM4,CCL8,CCNB1,CCNB2,CCND1,CCND3,CCSAP,CDC20,CDH4,CDKN1A,CEBPA,CEBPD,COL6A1,COL6A3,CPT2,CRTAM,CSGALNACT1,CTDSPL,CXCL8,CYRIA,DNAJB4,EDN1,EFNA3,ELN,EPS8L2,EZR,F3,FAM89B,FHL1,FLOT2,FLRT2,FLRT3,FOS,FOXO1,GBP1,GLUL,GSTM3,H19,HAS3,HDC,HIF1A,HPCAL1,ICAM1,ICAM2,IFI16,IFI35,IFI44,IL1R1,IRF7,IRS1,IRS2,ISG15,ITGA11,I…	1980 (22)
cisplatin		chemical drug	Activated	5.234	8.61e-23	A2M,ABCC3,ACOX1,ACTB,ADAMTS1,ADAP2,ADGRE1,AEBP2,AHNAK2,AKR1C1/AKR1C2,ANK1,ANPEP,ANXA5,ARHGEF10L,ARIH1,ASRGL1,ATF3,ATG14,BAG5,BAK1,BAX,BCL2A1,BCL2L10,BCL2L11,BCL2L12,BCL2L13,BHLHE41,BIRC3,BMP4,BNIP3L,C3,C4A/C4B,CARD6,CASP1,CASP3,CASP8,CAV1,CCL2,CCL5,CCNB1,CCND1,CCR1,CCR5,CD14,CD274,CD47,CD53,CD68,CDC25A,CDC25B,CDK5,CDKN1A,CEBPA,CHEK2,CLIP4,CLSTN3,CORO7/CORO7-PAM16,CPT1A,CPT2,CSF1,CTSB,CXCL10,CXCL3…	1869 (18)
TLR7	1.169	transmembrane receptor	Activated	7.566	1.02e-22	ACAP1,ATF3,BANK1,BCL2A1,CALCA,CCL2,CCL3,CCL4,CCL5,CCNB1,CCND1,CCND3,CCR7,CD1D,CD274,CD300A,CD38,CD40,CD69,CD79A,CD80,CD83,CD86,CDKN1A,CPA4,CPEB2,CXCL1,CXCL10,CXCL13,CXCL2,CXCL3,CXCL8,CXCL9,DENND4C,DMXL2,ETS2,FCER1G,FCMR,FOSL1,GNG2,GPR84,ICAM1,IDO1,IFI35,IFI44,IFITM1,IFNG,IL10,IL10RA,IL13,IL1B,IL1R1,IL21R,IL23A,IL4I1,IL6,INPP5D,IRAK4,IRF1,IRF7,IRF9,ISG15,ISG20,ITGAX,JUNB,LTA,MCOLN2,MX1,MX2,MYD88,N…	1060 (15)
CpG oligonucleotide		chemical drug	Activated	5.435	1.36e-22	AHR,BAX,BCL2A1,C2,C5AR1,CASP4,CCL3L3,CCL4,CCNB2,CCR1,CD14,CD274,CD34,CD40,CD40LG,CD63,CD80,CD83,CD86,CLEC4D,CLEC4E,CSF2,CXCL10,CXCL2,CXCL8,DNMT1,ELOVL5,ETS2,FASLG,FCGR2B,GPR84,ICAM1,IDO1,IFI6,IFNG,IL10,IL13,IL15,IL1B,IL23A,IL2RA,IL4,IL5,IL6,INPP5D,IRF7,ISG15,ITGAX,LYN,M6PR,MCL1,MCM6,MSR1,MYC,MYD88,NOTCH2,OAS1,OAS2,OAS3,OLR1,PDCD1,PTGES,PTGS2,RASSF4,RIGI,RRM2,SAMSN1,SDC1,SERPINE1,SLC1A5,SLC2A3,SLC…	1191 (14)
IL1RN	-0.204	cytokine	Inhibited	-6.509	1.57e-22	ATF3,BTN3A1,C3,CCL2,CDKN1A,CIITA,CNTF,CTSS,CXCL1,CXCL11,CXCL3,CXCL5,CXCL8,CYP1A2,CYP3A5,GBP1,GJA1,GSDMD,HERC6,HLA-DQB1,ICAM1,IFI44,IFI6,IFIH1,IFIT5,IFNG,IGFBP4,IL10,IL18BP,IL1B,IL23A,IL32,IL6,IRF1,IRF7,IRF9,ISG20,LAMP3,LGALS9,LIF,MMP1,MMP9,MX1,MX2,NTRK1,OAS1,OAS2,OAS3,OASL,PELI1,PMAIP1,PML,PTGS2,RIGI,RSAD2,RTP4,SAMD9,SELE,SERPINE1,SLC15A3,SP100,SPP1,STAT2,THEMIS2,TIMP1,TNF,TNFSF10,TRIM22,UBD	1245 (16)
SOCS1	2.586	other	Inhibited	-5.383	1.83e-22	A2M,BAK1,BAX,BCL2A1,BID,CCL2,CCL3,CCND1,CCND2,CCND3,CCR6,CCR7,CD1D,CD200R1,CD274,CD40,CD69,CD86,CDK4,CDKN1A,CIITA,CISH,CSF3,CXCL10,CXCL2,CXCL8,CXCR3,FCER1G,FOS,GBP5,ICAM1,IFI16,IFI44,IFIH1,IFNG,IL12RB1,IL15,IL1B,IL2RB,IL4,IL4R,IL5,IL6,IRF1,IRF7,IRS1,IRS2,ISG15,ISG20,MMP1,MMP12,MUC1,MX1,MYD88,OAS1,OAS2,PTGS2,RALGDS,RB1,RIGI,RSAD2,SELE,SOCS1,SOCS3,STAT1,STAT3,STAT5A,TGM2,TNF,TRIM22,VAV1,VCAM1	1174 (14)
forskolin		chemical toxicant	Activated	3.97	1.85e-22	ACER2,ACOX1,ACTB,ACTN1,ACTR2,ADAMTS1,ADAMTS4,ADORA2A,ADORA3,ADSL,AKIP1,AKR1B10,ALDH3A1,ALDOC,ALPL,AREG,ARHGEF5,ARL4C,ARL6IP5,ATF3,ATP6V0B,ATP6V0D1,ATP9A,AXIN2,B4GALT1,BAG1,BAX,BCL2L11,BCL3,BID,BNIP3L,CACNA1I,CALCA,CALM1 (includes others),CALR,CARD10,CASP3,CASP4,CASP9,CCL13,CCL18,CCL2,CCL5,CCNB1,CCNB2,CCND1,CCND2,CCND3,CD14,CD163,CD4,CD68,CD80,CD86,CD8A,CD9,CDK4,CDKN1A,CDKN3,CEBPD,CIDEC,CNP,COL15A…	1210 (20)
CEBPA	-0.484	transcription regulator	Activated	2.479	1.93e-22	A2M,ACLY,ADCY7,ADRB3,AKR1B10,AKR1C1/AKR1C2,ALOX5AP,ANPEP,ARHGEF5,ARL4C,ARL6IP5,ASL,ASPRV1,BCL2A1,C3,C3AR1,CCL3,CCL4,CCNA2,CCNB2,CCND1,CCND2,CCR1,CD14,CD3G,CD7,CDK4,CDKN1A,CEBPA,CEBPD,CIITA,CNFN,CPT1A,CSF1,CSF1R,CSF2RA,CSF3,CSF3R,CXCL8,CXCR4,CYCS,CYP3A5,DGAT2,DLX3,DNMT1,EFNB2,EMX2,FCAR,FCGR1A,FHL1,FLT1,FOS,FOXO1,FOXO3,GABPB1,GAPDH,GBP1,GCH1,GJA1,GLIPR1,GPR84,GRHL3,GSK3B,HAS2,HDAC1,HLA-B,HMGCR,HMOX…	1386 (16)
8-bromo-cAMP		chemical reagent	Activated	6.177	2.11e-22	ACOX1,ACSL4,ACTG1,ADCY3,ADRB3,ALDH2,ALDH3A2,ALG1,ALG2,ALG3,ARHGEF12,ARPC1B,ARSB,ATOH8,B4GALT1,BAX,BID,BIRC3,BMP2,BMP4,BMP7,BRCA2,BUB1,CAV1,CCNA2,CCNB1,CCNB2,CCND1,CCND2,CD68,CDC20,CDC25B,CDC45,CDK6,CDKN1A,CEBPA,CKB,COL4A4,CREM,CSF2RB,CSF3R,CTSB,CTSL,DDOST,DIAPH2,DOCK1,E2F3,EDN1,ENHO,ENTPD1,ERBB3,ETS1,EZR,FAM89B,FOS,FOSL1,FOXO1,FYN,FZD2,FZD5,GANAB,GCH1,GJA1,GLA,GLB1,GLUL,GNAI1,GNAI2,GNS,GSN,GTSE1,…	1908 (23)
ZBTB16	-0.596	transcription regulator		-0.21	2.25e-22	ACER2,ASL,BID,BMP2,BMP7,CASP3,CCNA2,CCND1,CCR2,CCR4,CCR6,CD14,CD180,CD2,CD200R1,CD244,CD274,CD34,CD38,CD3D,CD3E,CD3G,CD40,CD74,CD83,CD86,CD8A,CDKN1A,CLEC4C,CPT1C,CSF2,CSGALNACT1,CXCL10,CXCR3,DNMT1,F13A1,FASLG,FOXO1,GALE,HRAS,ICOS,IFNGR1,IL10RA,IL12RB1,IL13,IL17RB,IL18R1,IL18RAP,IL21R,IL2RA,IL3RA,IL4,IL4R,IL6,IL6ST,IL7R,INPP1,IRF6,ITGAM,ITGB3,KLF2,KLHL6,KLRB1,LY86,LY96,ME1,ME3,MMP9,MYC,ODC1,PAX5,P…	1446 (22)
KLF3	-0.53	transcription regulator		-0.031	2.91e-22	ABHD14B,ADPGK,AHNAK,ALDH3B1,ANK1,ANXA5,ANXA6,ARHGEF3,ARID5A,ARPC4,BCL2L2,BCL3,BTLA,CACNA1H,CAPNS1,CBFB,CCL13,CCT3,CD1D,CD69,CD93,CDKN2D,CENPT,CFP,CIRBP,CMPK2,CSF2,CSF2RA,CTSC,CXCL2,CXCL3,CYRIA,DOK3,DYRK3,E2F3,ELMO1,ETAA1,FCER2,FMNL3,FOS,FRY,GAD1,GALNT1,GAPT,GFI1,GIMAP1-GIMAP5,GIT2,GLIPR2,GNGT2,GPR137,GPR174,GRK6,GSTK1,H2BC10,HBP1,HM13,HNRNPF,HPS1,HS3ST1,IFNLR1,IGF2BP3,IL15,IL17RA,IL23A,IL32,IL4,I…
BRD4	0.045	kinase	Activated	4.168	3.19e-22	ABLIM1,ACSL5,ANKRD37,AURKB,BCL3,BDH1,CCNA2,CCND1,CCND2,CCR1,CD274,CD4,CDC25A,CDCA5,CDKN1A,CEBPA,COL4A1,CXCL2,CXCL3,CXCL5,CXCL8,CXCR4,DCTPP1,DERL3,DRAM1,ELK3,FKBP11,FOS,GFI1,GFPT2,GTF3C6,HAS2,HMOX1,ICAM1,ICAM2,IL1B,IL2RA,IL6,IL7R,IRF1,IRF4,IRF8,ITGA4,ITGA5,KCNA3,KDM3A,KIF23,KLF5,LAPTM5,LCK,LOXL2,MAL,MAP4K1,MCL1,MMP1,MTHFD1L,MYC,MYD88,NAMPT,NUP210,PIM2,PLAU,PMAIP1,PTPN22,ROR1,RRM2,SELE,SERPINB2,SER…	1463 (20)
CSF (family)		group	Activated	5.126	3.52e-22	BCL2A1,C3,CARD16,CCL3,CCL4,CCR1,CCRL2,CD22,CD274,CSTA,FCAR,FCER2,FCGR1A,GPR84,HLA-DRB1,HMSD,IL10RA,IL1B,IL1RL2,IL2RG,IL3RA,IL6ST,IRAK2,IRAK3,LILRB1,MCL1,NFKB1,PTPN2,SERPINB8,SERPINB9,SERPINE1,SOCS3,SPINK1,SPN,TGM2,TNF,TNFAIP3,TNFAIP6,TNFRSF14,TNFRSF9,TNIP1,TRAF1,TRAF3,WFDC5	577 (7)
peptidoglycan		chemical - endogenous non-mammalian	Activated	6.023	5.22e-22	BCL2A1,CASP3,CCL13,CCL18,CCL2,CCL3,CCL3L3,CCL4,CCL5,CCL8,CCR5,CD274,CD40,CD69,CD80,CD86,CORO1A,CSF2,CSF3,CXCL1,CXCL10,CXCL16,CXCL2,CXCL3,CXCL5,CXCL6,CXCL8,CXCR4,DEFB4A/DEFB4B,FOS,FOXP3,FPR2,HMOX1,ICAM1,ICAM3,IFNG,IL10,IL13,IL1B,IL23A,IL2RA,IL4,IL5,IL6,IRF1,ITGB2,JUNB,MCL1,MMP1,MMP3,MYD88,NLRP3,PTGS2,SELL,SOD2,TLR2,TLR4,TLR7,TMSB10/TMSB4X,TNF,YBX1	756 (10)
JUN	0.499	transcription regulator	Activated	5.011	5.64e-22	A2M,ALAS1,ALOX12,ATF3,BAK1,BAX,BCL2A1,BCL2L11,BCL3,BIRC3,C1QB,C3,C3AR1,C5AR1,CALM1 (includes others),CAPNS1,CASP4,CAV1,CCL2,CCL8,CCN1,CCN3,CCNA2,CCND1,CCND2,CCND3,CD14,CD244,CD247,CD274,CD68,CDC20,CDH11,CDK4,CDKN1A,CFP,CSF1,CSF1R,CSF2,CSF3,CSTA,CTSL,CXCL1,CXCL10,CXCL16,CXCL3,CXCL5,CXCL8,CXCR1,CYCS,DNMT1,DOCK9,DUSP6,EDN1,EHD4,EIF4A1,ERCC1,EREG,EZR,F3,FASLG,FLG,FOLR2,FOS,FOSB,FOSL1,FOXO3,FTH1,FTL,G…	1777 (22)
Irgm1		enzyme	Inhibited	-7.394	1.03e-21	AURKB,B2M,BUB1,CCL5,CCNA2,CCNB1,CCNB2,CGAS,CXCL10,CXCL13,CXCL16,DHX58,GBP5,GSDMD,HERC6,IFI16,IFI35,IFI44,IFIH1,IFITM3,IFNG,IL1B,IL6,IRF1,IRF7,IRF9,ISG15,ISG20,KIF20A,LILRB4,MKI67,MLKL,MX2,NAIP,NCAPG,NLRC5,OAS1,OAS2,OAS3,OASL,RIGI,RRM2,RSAD2,SAMHD1,SELP,SPAG5,STAT1,STIL,TK1,TLR2,TNF,TRIM14,TRIM21,TRIM5,UBE2C,XAF1,ZBP1	953 (17)
STAT5A	0.618	transcription regulator		0.799	1.07e-21	A2M,ALDH3A1,ANKRD22,ARNT,ATM,AXIN2,BAX,BCL2A1,BIRC3,CASP3,CASP4,CASP8,CASP9,CCL3L3,CCND1,CCND2,CCND3,CCR5,CD68,CDK4,CDK6,CDKN1A,CDYL2,CEBPA,CISH,CPA4,CSF3,CXCL5,CXCR3,CYP27B1,EOMES,ESR2,FASLG,FCER1G,FGFBP1,FOS,FOSB,GASK1B,GRHL3,GZMA,GZMK,GZMM,H2AC18/H2AC19,HENMT1,ICAM1,ICAM2,IFITM2,IFNG,IGFL2,IL24,IL2RA,IL2RB,IL4,IL5,IL6,IL6ST,IL7R,IL9,IRF1,KLRB1,KLRC1,KLRG1,KRT80,LEF1,LTA,LTB,LTBR,MAL2,MCL1,MYC,…	1327 (14)
N-acetyl-L-cysteine		chemical drug	Inhibited	-5.971	1.13e-21	ADGRE1,ADIPOR1,AKR7A3,BAX,BCL2A1,BCL2L11,BIRC3,BMP2,BNIP3,BSG,C3,CASP1,CASP10,CASP3,CASP4,CASP9,CAV1,CCL2,CCL5,CCN1,CCND1,CCND2,CCR2,CCR5,CD274,CD80,CD86,CDKN1A,CXCL10,CXCL3,CXCL8,CXCR4,CYBA,CYBB,DUSP6,EDN1,FASLG,FOS,FOXO3,GAPDH,GJA1,GLB1,GNAI2,GZMB,H2AX,HDC,HIF1A,HLA-DRA,HMOX1,HSPA5,ICAM1,IFNG,IL10,IL15,IL1B,IL23A,IL2RA,IL4,IL5,IL6,IRAK4,ITGA4,ITGAM,KYNU,LPL,LY96,MCL1,MMP9,MRC1,MSR1,MYC,NCF2,NFE…	1174 (14)
LDB1	-0.297	transcription regulator		-1.958	1.5e-21	ABL2,ACTB,ACVR1B,ADAMTS9,AHR,AIM2,AXIN2,BMP7,BTK,C8orf44-SGK3/SGK3,CARD9,CARMIL1,CASP1,CASP3,CASP4,CCND2,CCND3,CCR2,CD247,CD34,CD3E,CD3G,CD53,CD79B,CD93,CDKN1A,CGAS,CLEC4E,CPNE8,CSF2RA,CYFIP2,DHX58,ENG,ENTPD6,ESR2,FBP1,FES,FLOT2,FNDC3B,FTH1,FZD5,GALNT1,GBP5,GJA1,GPR183,GPR34,GSN,GTSE1,HEXIM1,HHEX,HLX,HUNK,IFIH1,IFNG,IGF2BP3,IL2RA,IRS2,ITGAL,ITGB7,ITM2C,LCK,LEF1,LGALS1,LPIN2,LTBR,LYL1,LYN,MEF2C,MP…
methylprednisolone		chemical drug		-0.935	1.58e-21	A2M,ABAT,AHCY,ALAS1,ALDH3A2,ANPEP,AP2A2,ARSB,B2M,BDH1,BTK,C1QB,CAMK1D,CBLB,CCL3,CCL4,CCND1,CD180,CD22,CD38,CD72,CD74,CD79B,CD9,CDH3,CDKN1A,CNP,CREM,CST3,CTSC,CTSH,CTSS,CTSV,CXCL3,CYBB,CYCS,CYP1A2,DAB2,DGKZ,DMD,DNPH1,DPYS,DSG1,DSG3,DUSP6,EDA,ELOVL5,ENPP2,F3,FCGR2A,FCGR2B,FGF7,FGL2,FGR,FOS,GCH1,GJB3,GNAI2,GSTK1,HMOX1,HSD3B7,HSP90B1,HSPH1,HYAL2,IFNGR1,IGKV3-11,IGSF6,IL10,IL1B,IL1R1,IL1RL1,IL6,IL6ST,…	1365 (19)
ZC3H12A	0.85	enzyme		-1.369	1.83e-21	ADAM19,ALDH2,APBB1IP,ARHGAP31,BATF,BCL3,C15orf39,CABLES1,CACNA1I,CCL2,CD244,CD38,CD72,CEBPA,CEBPD,CSRP2,CTSS,EGLN2,ELOVL5,ENG,EPGN,EREG,FAM111A,FCGR2B,FCRL1,FOS,FPGS,FTH1,GBP5,GNAQ,GPR132,GPR183,ICAM1,ICOS,IFNG,IKZF1,IL10RA,IL1B,IL21R,IL2RG,IL4R,IL6,IRF5,IRF8,ITGB3,JUNB,KREMEN1,LAX1,LIF,LPL,LRRC8D,MMP9,NCF1,NFKB2,NIBAN3,NUP210,P2RY10,PDE7A,PDIA4,PIK3CG,PKIB,PLEK,POU2F2,PPP1R18,RAC2,RARA,RHOF,SAMS…	1155 (13)
TP73	0.07	transcription regulator		0.494	1.91e-21	ADA,ADAM19,AEN,ANGPTL4,ATF3,ATG2B,ATG4C,ATM,AURKA,B2M,BAK1,BAX,BCL2L11,BID,BMP7,BRAF,C1R,C3,CASP1,CASP3,CASP4,CASS4,CCL2,CCN1,CCNA2,CCNB1,CCND3,CCR4,CCR7,CD3D,CD3E,CD83,CDC20,CDC25B,CDK6,CDKN1A,CDKN3,CKS2,CLEC7A,CLMN,CRYAB,CXCL1,CXCL10,CXCL2,CXCL3,CYBA,DIMT1,DLG1,DRAM1,DTYMK,EDA,EDN1,ENG,ERCC5,EREG,FEN1,FLOT2,FLT1,FOXO3,GJA1,GRN,GSN,GTSE1,H2BC11,H2BC9,HAPLN3,HIF1A,HSPB8,IGFBP4,IL1B,IL4R,IL6,IL7,I…	1444 (18)
USP22	0.081	peptidase	Activated	2.62	1.97e-21	ACLY,ADAR,BCL2A1,BST2,CCL5,CCND2,CD80,CDKN1A,CIDEC,CMTM3,CSF2RA,CSF2RB,CSF3R,CYBB,FCGR2A,FCGR2B,FES,FOXP3,GRB2,HIP1,IL2RB,IL3RA,IRF9,ITGAM,ITGB2,KLHL5,KRT23,LYL1,LYZ,MBOAT2,MRC1,MSR1,MVP,NCF1,NCF2,NCF4,NRSN2,OAS3,OLFM4,PARP14,PLAAT4,PLIN1,PSMB8,PTPN6,PTPRC,SEMA4F,SKAP1,SLFN5,SPI1,STEAP4,TACSTD2,TBX21,TGFB1,TGM2,TNF,VAV1	1239 (19)
TICAM1	0.573	other	Activated	6.984	2.37e-21	BCL3,CASP4,CCL2,CCL3L3,CCL4,CCL5,CCRL2,CD38,CD40,CD80,CD86,CEBPD,CFB,CH25H,CMPK2,CXCL10,CXCL11,CXCL13,CXCL2,CXCL3,CXCL6,CXCL8,ETS2,FPR1,FPR2,ICAM1,IFI16,IFNG,IKBKE,IL10,IL15,IL15RA,IL18BP,IL1B,IL23A,IL4,IL6,IRF1,IRF7,ISG15,ISG20,ITPR2,LZTFL1,MEFV,MKI67,NFKB1,NFKB2,OASL,PDE4B,PELI1,PILRA,PSTPIP2,PTGS2,RELB,RIGI,RSAD2,SAMHD1,SELE,SERPINE1,SOCS1,SOCS3,TFEC,TLR2,TNF,TNFAIP3,TNFSF10,TNFSF11,TOR1AIP2,T…	762 (17)
IRF3	0.216	transcription regulator	Activated	7.035	3.02e-21	ADAR,AHNAK,B2M,B4GALT5,BIRC3,BTLA,CALHM6,CCL19,CCL2,CCL3,CCL3L3,CCL4,CCL5,CCRL2,CD1B,CD274,CD40,CD69,CD86,CDH11,CDKN1A,CMPK2,CXCL1,CXCL10,CXCL8,DHX58,FCGR1A,GBP1,GBP5,HELZ2,HLA-F,ICAM1,IFI16,IFI44,IFI6,IFIH1,IFITM3,IFNG,IL10,IL15,IL1B,IL20,IL23A,IL4,IL6,IRF1,IRF5,IRF7,ISG15,ISG20,JUNB,MARCHF6,MMP3,MMP9,NECTIN2,NLRC5,NT5C3A,OAS1,OAS2,OAS3,OASL,PARP12,PARP14,PHF11,PIK3C3,PLAC8,PLCG2,PMAIP1,PML,PNP,…	847 (14)
pembrolizumab		biologic drug	Activated	5.238	3.49e-21	B2M,CASP3,CASP8,CCL3,CCL3L1,CCL4,CCL5,CCL8,CCNB1,CD27,CD274,CD4,CD83,CD8A,CMKLR1,CTLA4,CXCL9,FOXP3,GZMA,GZMB,HAVCR2,HLA-A,HLA-DQA1,IDO1,IL1B,IRF1,KLRB1,MKI67,OAS1,PDCD1,PDCD1LG2,PRF1,PSMB10,PTGS2,STAT1,TIGIT	629 (10)
indomethacin		chemical drug	Activated	2.403	3.77e-21	A2M,ABCD3,ACOX1,ADAM8,ADAMTS1,ADAMTS5,ALOX15,ALOX5,ANGPT2,ATP6V0B,BAX,BIRC3,BSG,C4A/C4B,CCL2,CCL3L3,CCNB1,CCND1,CD14,CD34,CD40,CD40LG,CD80,CD86,CDKN1A,CEBPA,CLDN1,CPT1A,CSF2RB,CXCR4,EMP3,FCGR2A,FGF7,FLT1,FOS,FXYD5,GPX2,GSTM3,HAS2,HIF1A,HMOX1,ICAM1,IDO1,IFITM3,IFNG,IL10,IL13,IL17RB,IL1B,IL1R1,IL1RL1,IL4,IL5,IL6,ITGAM,LAMC2,LGALS3,LIMA1,LOXL2,LPL,MANF,MFN1,MMP1,MMP12,MPO,MRC1,MYC,NOS1,OCLN,P4HB,PGR…	1225 (15)
mir-155		microRNA		-1.517	4.31e-21	APAF1,CCL18,CCL2,CCL3,CCL5,CCND1,CD163,CD209,CD40LG,CD47,CD68,CD69,CDC73,CDKN1A,CEBPA,CLDN1,CSF3,CXCL10,CXCL8,DHX40,DOCK1,EDN1,FCER2,FOXO3,GAPDH,GZMB,HIF1A,HMOX1,ICAM1,IFNG,IKBKE,IL10,IL13,IL13RA1,IL1B,IL4,IL5,IL6,IL7,INPP5D,IRAK3,IRF4,IRF7,IRF8,IRF9,ITGB2,MLH1,MME,MMP3,MRC1,MX1,MYD88,NOS3,P2RX7,PDCD4,PELI1,PKM,PRF1,PTGS2,RORA,S1PR1,SDCBP,SERPINE1,SLC2A6,SMAD2,SMAD5,SOCS1,SOCS3,SPI1,STAT1,STAT3,T…	1350 (15)
SP600125		chemical drug	Inhibited	-6.769	5.18e-21	ABCB11,ADAMTS4,ADAMTS9,ALOX5,AREG,ATF3,BAK1,BAX,BCL2L11,BCL2L2,BDH1,CASP3,CCL2,CCL3,CCL4,CCL5,CCL7,CCN1,CCNB1,CCND1,CD2AP,CD80,CD83,CD86,CDKN1A,CIDEC,COL4A1,COL4A2,CSF1R,CSF2,CSF3,CTLA4,CXCL1,CXCL10,CXCL16,CXCL2,CXCL3,CXCL5,CXCL6,CXCL8,CXCL9,CXCR4,CYP1A1,CYP27B1,DEFB4A/DEFB4B,DNMT1,F3,FASLG,FLRT3,FOS,FOSB,FOXO1,FOXP3,GNS,H2AC18/H2AC19,H2AX,H2BC10,H2BC15,H2BC7,HMOX1,HSPA5,ICAM1,IFNG,IFT70B,IL10,IL…	1372 (16)
PTGS2	1.159	enzyme	Activated	3.006	5.47e-21	AIF1,ANGPT2,AREG,AXIN2,B2M,BATF3,BAX,BIRC3,C5AR1,CALR,CCL2,CCL3L3,CCL4,CCL5,CCND1,CCR7,CD163,CD274,CD68,CD74,CDK5,CDKN1A,CIITA,CLEC12A,CLEC7A,CSF3,CST3,CXCL10,CXCL3,CXCL5,CXCL8,CXCR4,CYBB,ERBB3,EZR,FCGR3A/FCGR3B,FLT1,FOS,HLA-A,HLA-DMA,HLA-DMB,HLA-DQA1,HLA-DQB1,ICAM1,IDO1,IL10,IL1B,IL23A,IL6,ITGAL,KDR,KRT23,LPL,MCL1,MKI67,MMP1,MMP9,MRC1,MSR1,MYC,NBN,NFE2L2,NKD1,NLRC5,NOP2,NOS3,NR4A2,PAK1,PDCD1LG2,…	1189 (17)
troglitazone		chemical drug	Inhibited	-4.386	6.37e-21	ABCA12,ABCB11,ACOX1,ACSL6,ADIPOR1,ADRB3,AGER,ALAS1,ANGPTL4,APC,AQP7,ARF4,ATF3,AXIN2,BAK1,BAX,BIRC3,BMP1,C3,C9orf72,CAV1,CCDC74B,CCL2,CCL3,CCL5,CCNB1,CCND1,CCND2,CCND3,CD34,CD80,CD86,CDC25A,CDCA7L,CDK4,CDKN1A,CEBPA,CEBPD,CEBPG,CEP135,CFL1,CIDEC,CIITA,COL15A1,COL4A1,CPT2,CRYAB,CSF2,CXCL1,CXCL10,CXCL11,CXCL3,CXCL5,CXCL6,CXCL8,CXCL9,CYP1A1,CYP3A5,DGAT2,ECH1,ECT2,ELAVL1,ETS1,FOS,FOSL1,GLO1,GPAM,HLA-DR…	1348 (20)
epigallocatechin-gallate		chemical drug	Inhibited	-3.36	1.77e-20	ADORA2A,AHR,ANGPT2,APC,BAK1,BAX,BCL2L2,BHLHE41,CASP1,CASP3,CASP8,CASP9,CCL17,CCL2,CCL22,CCL3,CCL3L3,CCL5,CCN1,CCND1,CDKN1A,CEBPA,CSF2,CSF2RA,CSF3,CXCL1,CXCL10,CXCL3,CXCL5,CXCL8,DNMT1,EDN1,F3,FASLG,FOS,FOSB,FOSL1,FOXO3,FOXP3,GADD45B,GJA1,HIF1A,HMOX1,ICAM1,IFNG,IL10,IL1B,IL1R1,IL24,IL6,IL6ST,IRF1,ISG15,ITGB3,JAK3,JUNB,JUP,KDR,LTBR,MKI67,MMP1,MMP3,MMP9,MTA3,MYC,NFE2L2,NOS1,NOS3,NOTCH2,NR4A2,OCLN,PDI…	1096 (11)
JAK2	0.275	kinase	Activated	4.148	2.14e-20	ACER2,ACTB,ACTN1,ALOX5,BAX,BCL2L11,BMP7,CASP1,CCL2,CCL5,CCND1,CCND2,CD274,CD79A,CDC25A,CDKN1A,CSF2,CST7,CXCL10,CXCL8,CXCR1,CYBB,DEFB4A/DEFB4B,DHX40,ENPP2,FCGR2B,FOS,FOXO1,GFRA2,GNRH1,ICAM1,IL19,IL1B,IL6,IRF1,ITGA5,ITGAM,LAT2,LY6E,LYN,MPO,MYC,MYL12A,NKG7,NR4A1,ODC1,OSM,OSMR,PAX5,PDE2A,PFN1,PLPP6,PRKCB,PSMB9,PTGS2,RARA,RBP1,SDC4,SELP,SEMA6B,SERPINH1,SLAMF9,SLC11A1,SLC1A3,SOCS1,SOCS3,STAT1,STAT3,TAP…	1385 (20)
cardiotoxin		chemical - other	Activated	6.487	2.48e-20	ACOX1,ACSL5,ANGPTL4,B2M,C5AR1,CASP1,CASP3,CCL17,CCL2,CCL3L3,CCL4,CCL5,CCNA2,CCND1,CCND2,CCND3,CCR1,CCR2,CCR5,CD180,CNTF,CSF1,CSF1R,CSF2RB,CSF3R,CTSB,CTSH,CTSV,CXCL10,CXCL13,CXCR4,DOK2,EGF,EZR,FASLG,FEN1,FGF7,FLT3,FPR1,GSN,H19,HSPA5,IFNG,IL10,IL10RA,IL10RB,IL13,IL13RA1,IL15,IL1B,IL1R1,IL2RG,IL36G,IL4R,IL5,IL6,IL7,IL7R,ITGA4,ITGA5,ITGAM,ITGB2,ITGB7,KPNA2,LIF,LTA,LY86,MMP10,MMP12,MMP3,MRC1,NAMPT,OSM…
ARID1A	0.156	transcription regulator		-0.375	2.57e-20	ACTN1,ACVRL1,ALOX12,ALOX5,ALPL,APEH,ARID5B,ARRB2,ATP1A2,AXIN2,BCL2L14,BMP1,BMP2,BMP4,BNIP3L,C3,C4A/C4B,C8orf44-SGK3/SGK3,CBFA2T3,CCL3L3,CCL4,CCNB2,CD109,CD274,CD28,CD40,CD83,CDKN1A,CHMP7,CHST11,CKB,CMTM7,COL4A1,CSF1,CSRP2,CXCL1,CXCL13,CXCL2,CXCL3,CXCL8,CYB561D2,CYBA,DAB2,DPYSL3,DSP,EDIL3,EDN1,ENG,EPS8L2,ERBB3,EREG,EZR,F13A1,FGFBP1,FHL1,FLI1,FOS,FSCN1,FZD2,FZD5,GFPT2,GLIPR2,GNA15,GNAI2,GNG10,GSN,H…	1280 (15)
CDKN1A	0.702	kinase	Inhibited	-4.423	2.62e-20	ACTB,ADAP1,AURKA,AURKB,BAX,BUB1,CAP1,CASP3,CCL2,CCL3L3,CCN1,CCNA2,CCNB1,CCND1,CCND3,CD274,CDC20,CDC25A,CDC25B,CDK4,CDKN1A,CDKN3,CDS1,CEP55,COL4A1,COL4A2,CRYAB,CSF2,CSF3,CTSB,CXCL2,CXCL3,CXCL8,DLGAP5,DPP3,EIF4EBP1,EOMES,EPS8L1,FHL1,GLB1,GNAI1,GRN,GSTO1,H2AX,HIF1A,HJURP,HSPA5,ICAM1,IFITM3,IFNG,IFNGR1,IL1B,IL1R1,IL32,IL6,IRF6,ITGAM,ITGB3,KIF20A,KIF2C,LBR,LGALS3,LIMA1,LOXL2,MBNL2,MCM5,MCM6,MKI67,MMP1…	1333 (18)
FOXC1	-0.105	transcription regulator	Activated	4.863	2.75e-20	ADAR,ALPL,B2M,BCL2L11,BST2,CALML5,CSTA,CXCR4,DSC1,DSG1,DSG3,EFNB2,FOS,FOSB,FOXO1,GBP1,GFI1,HES5,HLA-B,HLA-C,HLA-DQB1,HLA-F,HLX,ICAM1,IFI30,IFI35,IFI6,IFITM1,IFITM3,IFNAR2,IFNGR1,IRF1,IRF2,IRF6,ISG15,ISG20,ITGB3,ITGBL1,KLF2,KLF5,KLK5,KRT1,KRT10,KRT16,KRT6C,MEIS1,MMP9,MUC1,MX1,MYC,OAS1,OAS2,OAS3,OASL,OMD,PLOD1,PSMB8,PTAFR,RUNX1,RUNX2,SAMHD1,SERPINE1,SOCS3,SPINK5,SPP1,SPRR2A,STAT1,STAT2,TGM1,TNFSF11…	1424 (19)
PDGF-BB (complex)		complex	Activated	6.179	3.89e-20	AHR,AREG,ATF3,BCL3,BMP3,BMP4,C3,CALM1 (includes others),CASP4,CCL2,CCL7,CCL8,CCN1,CCND1,CCND3,CCR4,CDK4,CDKN1A,CEBPD,CRYAB,CSF1,CSF1R,CSF2,CSF3,CSRP2,CXCL2,CXCL8,CYCS,DAB2,DNMT1,DUSP6,EDN1,ELAVL1,EREG,ETS1,ETS2,F3,FGF7,FHL1,FLT1,FOS,FOSB,FOSL1,FXYD5,FZD2,GFPT2,GJA1,GJA5,GLUL,GPR183,GSS,GUCY1B1,H19,HMGCR,HMOX1,HRAS,HSD3B7,IGFBP4,IL1B,IL1RL1,IL6,ITGA5,JUNB,KLHL21,LGALS3,LIF,LMNA,MAD2L2,MAP2,MAP3K4,…	1256 (19)
erlotinib		chemical drug	Activated	2.489	3.97e-20	ACHE,AREG,BAK1,BAX,BCL2L11,BTC,CCL2,CCL5,CCND1,CD14,CD40,CSF2,CSF3,CXCL1,CXCL3,CXCL5,CXCL6,CXCL8,CYBB,F3,FCER2,HSPA5,ICAM1,IGFBP4,IGFBP6,IL13,IL13RA2,IL15,IL1B,IL6,IRAK4,LIF,MME,MMP1,MMP10,MMP3,MMP9,MYD88,NFKB1,NFKB2,OCLN,PLAU,PLAUR,PML,RAF1,RELB,SERPINB2,SERPINE1,SLC2A3,SPOCD1,TAB3,TGFA,TLR2,TLR4,TNF,TNFRSF10A,TNFRSF10B,TNFRSF11B,TNFRSF1A,TNFRSF1B,TRADD,TSPAN8,TYMS,XBP1	1139 (11)
PPP2CA	-0.074	phosphatase		-0.653	4.37e-20	AHR,B2M,BCL2L11,CASP1,CCND1,CD69,CD74,CDKN1A,CFB,CXCL10,CXCL3,DNMT1,EIF4EBP1,ENTPD1,FOXO3,FOXP3,GZMA,HLA-A,HLA-DMA,HLA-DQA1,ICOS,IL10,IL2RA,IL2RB,IL2RG,IRF1,IRF7,IRF9,ISG15,ITGAL,MYC,NCKAP1,NLRC5,NT5E,PTGS2,PTPRC,RSAD2,SELL,SLAMF8,SOCS1,SOCS3,STAT1,STAT2,TAP1,TAP2,TAPBP,TIGIT,TNF,UPP1	908 (15)
JQ1		chemical reagent	Inhibited	-4.621	4.63e-20	ADORA2A,ATF3,BCL2L11,BCL2L14,BIRC3,BTK,CCNA2,CCND1,CD274,CD4,CDCA5,CDK4,CDK6,CDKN1A,CISH,CLEC10A,CXCL3,CXCL5,CXCL8,CXCR4,E2F3,FOS,FOXO3,FOXP3,H2BC10,H3C1,HAVCR2,HEXIM1,HLA-DMB,HSPA5,IDO1,IFNG,IGF2BP3,IL10,IL24,IL2RA,IL6,IRAK3,IRF4,ISG15,KCTD16,KDM3A,KIF21B,KIF23,KLRB1,LRP8,MACC1,MAPK11,MAPK13,MCL1,MKI67,MX1,MYC,NFKB1,NFKB2,NRP1,PDCD1,PDCD1LG2,PIM2,PMAIP1,PTGS2,ROR1,RORC,RRM2,RUNX3,SHC1,SIGIRR,SLA…	1477 (18)
NLRX1	-0.024	other	Inhibited	-3.128	5.21e-20	ANGPT2,BIRC3,CARD10,CASP1,CASP8,CAV1,CBL,CCNB2,CCND3,CD40,CDK6,CDKN1A,COL4A2,CSF1,CSF1R,DAB2,DOK2,DUSP6,EGF,ENG,FASLG,FLT1,FOSL1,GJA1,GNA12,GNG10,HCK,IFNG,IKBKG,IL10,IL1B,IL1R1,IL6,IL7R,IRAK4,IRF1,IRS2,ITGAM,ITGAX,ITGB2,ITGB6,ITGB7,JAK3,KDR,LAMA4,LIPE,LPAR6,MAP2K1,MAP3K14,MAP3K2,MAP3K20,MAPK13,MEF2C,MMP9,MYD88,NFKB1,NFKB2,NFKBIE,NOD1,NOTCH2,OAS1,OSMR,PARD3,PIK3CD,PIK3CG,PLCG2,PPP2R3C,PPP3CA,PRKCA…	1181 (11)
phytohemagglutinin		chemical drug	Activated	7.086	5.61e-20	ACOX1,ADORA3,AFF1,AIF1,ALDH2,ARSB,BCL3,CALU,CASP3,CCL18,CCL2,CCL3,CCL3L1,CCL4,CCL5,CCND2,CCND3,CCR2,CCR7,CD3D,CD47,CD69,CD83,CDH11,CDK4,CGAS,CHN1,CLIC2,CSF1,CTLA4,CXCL10,CXCL8,CXCR4,DNAJB2,ENG,ENPEP,FASLG,FGR,FKBP9,FOLR2,FOS,GJA4,GNAI1,GNRH1,GUCY1B1,GZMB,HAVCR2,ICAM1,IFNG,IFNGR2,IKZF3,IL10,IL13,IL15RA,IL1B,IL21R,IL24,IL2RA,IL2RG,IL4,IL5,IL6,IL7R,INPP1,ITGB3,JAK3,KIF23,KLF2,KLRC4-KLRK1/KLRK1,LMAN1…	1232 (14)
stallimycin		biologic drug	Activated	3.984	6.41e-20	BMP3,BMP7,CSF1,CXCL10,CXCL8,F3,IFI16,IFI44,IFI6,IFIH1,IFITM1,IFNG,IL1B,IL20,IL24,IL36G,IL3RA,IL6,IL7,IL7R,IL9,IRF1,IRF4,IRF7,ISG15,MX1,NODAL,OAS1,PML,PYHIN1,SP110,STAT1,TGFA,TNF,TNFSF10	1306 (16)
TGF BETA (family)		group		1.522	8.78e-20	ACY1,ADAM12,ADGRE5,AHR,ANGPTL4,ARHGAP45,ARNT,ATOH8,BASP1,BHLHE41,BLVRB,BNIP3,CASP1,CASP8,CCL2,CCL3,CCL3L3,CCL4,CCL5,CCN1,CCND1,CCND2,CCR2,CCR7,CD209,CD274,CD300LB,CD53,CD69,CD79A,CDH11,CDK6,CDKN1A,CHID1,CHST11,CIITA,COL4A1,COL4A2,COQ8A,CSF1,CSF1R,CSF2,CSF3,CTLA4,CX3CR1,CXCL10,CXCL2,CXCL3,CXCL8,CXCR4,CYBB,DAB2,EDN1,ENG,ENTPD1,FOS,FOXP3,FSCN1,GADD45B,GZMB,HES5,HIF1A,HMOX1,ID4,IDO1,IFNG,IGFBP4,IL10,…	1216 (16)
olaparib		chemical drug	Activated	3.234	9.78e-20	AIM2,BAX,BRCA2,C3,CASP3,CCL2,CCL8,CCNA2,CCNB1,CCND1,CD80,CDC25A,CDC25B,CDK6,CDKN1A,CHEK2,CXCL10,CXCL11,CXCL13,CXCL8,ERCC1,H2AX,IDO1,IFIH1,IRF4,IRF7,JUNB,KLF2,MCL1,MMP1,NBN,NCAM1,NR4A2,OPTN,PARP1,PARP2,PLK1,PSMB9,PTGES,PTGS2,RELB,RIGI,RNF19B,SGK1,SLC2A3,SLC2A6,SOCS3,SYP,TNF,TNFAIP3,TNFRSF10B,TNFRSF9,TNFSF10,TRIB1,ZFP36	1573 (22)
HIF1A	0.709	transcription regulator	Activated	4.35	1.18e-19	ABCF2,ADAMTS1,AHR,ALDOC,ALOX5AP,ANGPTL4,ANKRD37,ANKZF1,ATP7A,AURKA,AXIN2,BAX,BHLHE41,BID,BMP2,BNIP3,BNIP3L,CAV1,CCL2,CCL22,CCL3L3,CCL4,CCL5,CCN1,CCN3,CCND1,CCR2,CCR5,CCR7,CCRL2,CD274,CD69,CDKN1A,CEBPD,CLDN1,CORO1A,CSF1,CSF2,CTDSPL,CXCL10,CXCL2,CXCL3,CXCL8,CXCR1,CXCR4,CYP1A1,CYP2S1,E2F3,EDN1,EFNA3,EIF4EBP1,ENG,ENO1,ENTPD1,ERBB4,EREG,ETS1,FHL1,FHL3,FLT1,FOS,FSCN1,FUT7,FYN,FZD2,GADD45B,GAPDH,GJA1,GS…	1172 (11)
DNMT3A	0.135	enzyme		0.468	1.21e-19	ADA2,ADAMTS9,ADCY7,AHCY,AKAP6,ATF3,BCL2L11,BRCA2,BSG,BTK,CASP4,CD34,CD38,CD4,CD79A,CD79B,CD9,CSF1R,CSF2RA,CXCL1,CXCL2,CXCL3,CXCL5,CXCR4,CYBA,CYBB,CYSLTR1,ECEL1,FCER1G,FKBP11,FLT3,FOXO1,FOXP3,GFRA2,GRB2,GRINA,GSS,HSPD1,IFNAR2,IFNG,IFNGR1,IL18R1,IL20,IL3RA,IL6,IL6ST,IL7R,IRF1,IRF5,IRF8,IRS1,LAMC3,MANF,MAPK13,MLH3,MS4A1,NFATC3,NFE2L2,NR4A1,NUBP1,P2RX7,PAX5,PDE2A,PIK3CD,PIK3CG,PLA2G7,PLK1,PPP1R14C,PR…	1526 (18)
MAPK14	-0.058	kinase	Activated	5.614	1.22e-19	ADCY3,ADCY7,ALOX5AP,AREG,ATF2,ATF3,ATP5MF,AXIN2,BAX,BMP2,CALR,CCL2,CCL5,CCNA2,CCNB1,CCND1,CCR7,CD40,CD74,CD80,CD83,CD86,CEBPD,CRYAB,CXCL1,CXCL10,CXCL2,CXCL3,CXCL5,CXCL6,CXCL8,DAB2,DUSP6,ELAVL1,EREG,F3,FASLG,FGFBP1,FLT1,FOS,GJA1,HAS2,HLA-DQA1,HMGCR,HMOX1,ICAM1,IFNG,IL10,IL13,IL13RA2,IL1B,IL4,IL5,IL6,ITGB8,JUNB,KDR,LEF1,LRP6,MAPK11,MEF2C,MMP1,MMP3,MMP9,NRP1,PLAU,PLAUR,PTGES,PTGS2,RGS1,RUNX2,SGK1,SH…	825 (12)
EGFR	-0.437	kinase	Activated	4.047	1.37e-19	ACTB,ACY1,AREG,ARMC6,AXIN2,B4GALT5,BAX,BCL2L11,BTC,CASP3,CASP4,CAV1,CBL,CCL2,CCL5,CCNA2,CCND1,CCT5,CD109,CD274,CD33,CD47,CD63,CDK4,CDK6,CDKN1A,CEP55,COL6A1,CRYAB,CSF2,CST3,CUL3,CXCL10,CXCL5,CXCL8,CXCR4,DAG1,E2F3,EFNB2,EGF,EIF4A1,EPPK1,ERBB3,ERBB4,EREG,ESR2,F3,FGF7,FKBP11,FOS,FOSL1,FOXP3,GABPB1,GALNT10,GBP1,GJA1,GMPPA,GNPDA1,GRN,GZMB,HAS2,HDC,HIF1A,HM13,HPCAL4,HSP90B1,HSPA5,ICAM1,IFNG,IGF2BP3,IGFB…	1548 (20)
PTGER2	1.251	G-protein coupled receptor	Activated	5.214	1.43e-19	ADGRE1,AREG,AURKA,CCL3L3,CCL5,CCNA2,CCNB2,CCR7,CDKN3,CENPE,CEP55,CFP,CKS2,CLEC4D,CLEC6A,CSF1R,CXCL10,CXCL8,CXCR4,ECT2,FOXP3,FPR1,H2AC4,H2AX,HDC,IFNG,IL10,IL1B,IL23A,IL36G,IL6,ITCH,ITGAL,KIF18B,KIF20A,KIF2C,KLRD1,LIF,MELK,MKI67,MMP9,NFKBID,PLK1,PTGES,PTGS2,PXN,SERPINE1,SPAG5,SPP1,STIL,THBS1,TIMP1,TIMP3,TNF,TNFAIP6,TPX2,TREM1,TROAP	1039 (17)
NR1H (family)		group	Inhibited	-6.25	1.62e-19	ACADL,ACLY,ADAMTS3,AGPAT1,BCL3,C2,C3,CAV1,CCL2,CCL3,CCL3L3,CCL5,CCND2,CCR2,CCR5,CCR7,CD40,CERS3,CLEC4E,CPT2,CSF1,CSF2,CSF3,CXCL1,CXCL10,CXCL8,EDN1,ELOVL4,ELOVL6,ELOVL7,FLT1,GGT5,GPAM,HCK,HIP1,HLA-DOA,HLA-DOB,IFIH1,IL10,IL15,IL1B,IL6,INSIG2,ITGAL,LAT2,LIPE,LPL,LTB,MARCKSL1,NFKB2,NLRP3,NOS3,PLA2G2A,PLIN1,PLTP,PML,PRKCQ,PTGES,PTGS2,RUNX3,SBNO2,SCD,SELP,SLFN12L,SP110,TAP1,THBS1,THY1,TIMP3,TLR4,TNF,TR…	1105 (19)
GFI1	1.481	transcription regulator	Inhibited	-6.091	1.62e-19	ANXA6,ATF2,BAK1,BAX,BCL3,BTLA,CARD6,CASP1,CASP8,CCND2,CCR7,CD40,CD53,CD7,CDKN1A,CEBPA,CSF1,CXCL8,CXCR4,ENTPD1,ETS1,ETS2,FOXO1,GFI1,GIMAP4,GJA1,GPR183,GZMA,HPRT1,ICAM1,IFNG,IL10,IL1B,IL1R1,IL5,IL6,IL7R,IRAK2,IRF1,ITGB3,ITGB7,JAK3,KLF2,LTA,LTBR,LYZ,MAP4K5,MYC,NFKB1,NFKB2,NLRC5,NOD1,NT5E,OSM,RAF1,RAPGEF4,RB1,RELB,RUNX3,S1PR1,SERPINA1,SGK1,SOCS1,STAT1,STAT4,TNF,TNFRSF1A,TNFSF11,TNFSF14,TRADD,TRAF2,TR…	1077 (10)
NFAT (family)		group	Activated	4.069	1.69e-19	ATF3,B4GALT1,BAK1,CCL2,CCL3,CCL3L3,CCN1,CCND1,CD40,CD40LG,CSF2,CTLA4,CXCL8,CYBB,DAAM1,DKK3,DOCK10,EHD4,FASLG,FCER2,FHL1,FOXP3,HAVCR2,ICAM1,IFNG,IL10,IL13,IL3,IL4,IL5,IRF4,ITPR2,KIF13A,LTA,NCOA7,OSCAR,PDCD1,PDCD1LG2,PDE3B,PTGS2,RELB,RGS3,SDC4,SELE,SERPINE1,SMAD2,SOD2,SPOCD1,TCF7,TLR10,TNF,TNFSF14,TNNT2,TRAF1,TRAF3,VCAM1	1343 (19)
GPR174	2.225	G-protein coupled receptor	Activated	2.642	1.81e-19	ARID5A,BCL2L11,BCL3,BTLA,C15orf39,CABLES1,CARD11,CBLB,CCR7,CD180,CD22,CD86,CIITA,CREM,CYBB,CYTH1,CYTIP,ETS2,FCER2,FCHSD2,FPGS,FYN,GPR132,GPR171,IFI16,INPP5D,ISY1-RAB43,ITGB3,KCTD12,LAPTM5,LITAF,LRRC8D,NR4A1,P2RY10,PDE3B,PDE4B,PHLPP1,PPP1R16B,PTPN6,PTPRJ,SCD,SERPINB1,SLA,SLAMF1,SSH2,ST6GAL1,STAP1,STAT3,STAT4,STK17B,SWAP70,SYNGR2,TLR1,TNFRSF1B,ZYX
SSTR2	0.453	G-protein coupled receptor	Inhibited	-2.364	2.25e-19	ACHE,APOL6,AREG,ARID5B,ATF3,BEST1,BMP2,BST2,BTC,CCL22,CCN1,CCND2,CDK6,COL6A3,CSF2,DPYSL3,EDN1,ETS1,FOS,HDC,ICAM1,IFNG,IL1RL2,ISG20,KLF2,KLF4,KLF9,LAMP3,LPL,MMP9,MT2A,MTHFD2,NCOA7,NFIL3,NNMT,NRP1,OLR1,P2RX4,PYGL,RAB31,RBCK1,RELB,RGS16,SAMD9,SAT1,SCG2,SERPINE1,SERPINE2,SLC2A3,SLIT1,THBS1,TLR2,TMEM176A,TMEM176B,TNFRSF10A,TNFRSF1A,WARS1,XAF1,XCL1	1122 (21)
EBI3	2.585	cytokine	Activated	5.061	2.59e-19	B2M,CCND2,CCND3,CCR6,CD80,CD86,CDK4,CIITA,EBI3,ENTPD1,EOMES,FOS,HAVCR2,HLA-A,HLA-B,HLA-C,HLA-DMA,HLA-DMB,HLA-DOB,HLA-DPA1,HLA-DQA1,HLA-DRA,ICAM1,IFNG,IL10,IL13,IL21,IL4,IL5,IRF1,MX1,MYC,PDCD1,RORC,STAT1,STAT2,TAP1,TBX21,TNFSF10	1133 (14)
IRF8	1.743	transcription regulator	Activated	3.794	2.79e-19	ACVRL1,ADGRE1,ARID5B,ATF3,B2M,BANK1,BAX,CASP3,CBL,CCL5,CCR2,CCR6,CCR7,CD14,CD37,CD4,CD40,CD74,CD80,CD83,CD86,CDKN1A,CEBPA,CFB,CIITA,CREM,CSF1R,CSF3R,CTSS,CXCL10,CXCL16,CXCL9,CYBB,DAB2,FOS,GBP1,GNA15,ICAM1,IDO1,IFI6,IFNG,IL13,IL15,IL17RA,IL1B,IL4,IL5,IL6,IRF4,IRF5,IRF7,IRF8,ISG15,ITGAM,KCNK4,KCNQ1,KLF4,LIF,MMP9,MS4A1,MSR1,MYC,MYH14,NFKB1,OAS1,OAS2,OAS3,PML,PTPN13,RIGI,STAT1,STAT2,STX2,STXBP2,TK1,T…	1160 (14)
KLF2	0.958	transcription regulator	Inhibited	-2.166	2.96e-19	ANGPT2,BCL3,BMP4,CAV1,CCL2,CCL3,CCL4,CCL5,CCND3,CCR3,CCR5,CCR7,CD40,CD40LG,CD86,CD93,CDKN1A,CEBPA,CNP,COL4A1,CX3CR1,CXCL2,CXCL3,CXCL8,CXCR3,CXCR4,DOCK2,EDN1,ELN,F3,FGR,FLT1,FOXP3,HIF1A,HYAL2,IL1B,IL1RL1,IL32,IL4,IL6,ITGB3,ITGB7,JUNB,KDR,LEPR,LGALS9,MT2A,MVP,MYC,MYH10,NOS3,NOTCH2,PDPN,PGF,PTGS2,PTPRJ,RGS3,RUNX2,S1PR1,SELL,SELPLG,SERPINE1,SLCO2A1,STAT1,TFRC,TGFB1,TGFBR1,THBS1,TIMP1,TNF,TNFRSF8,TNFS…	1332 (17)
TRIM38	0.481	enzyme	Inhibited	-5.169	3.05e-19	ACSL4,ACSL5,AGPAT1,AGPAT3,AGPAT5,CCL3L3,CCL4,CCL5,CCR7,CD22,CD40,CD80,CD86,COL4A1,COL4A2,COL6A1,COL6A3,CXCL10,CXCL3,CXCL6,CXCL8,CXCR4,ELOVL1,ELOVL7,HMMR,ICAM1,IL18RAP,IL1B,IL27RA,IL2RG,IL3RA,IL6,IL7R,ITGA4,ITGAM,ITGB2,LAMA4,LPL,MAP4K1,NFKB2,NFKBIE,PLIN4,PLPP2,PTPRC,SDC3,SELE,TLR1,TLR2,TLR4,TLR8,TNC,TNF,TNFAIP3,TNFRSF21,TRAF1,VCAM1	1076 (14)
tetrachlorodibenzodioxin		chemical toxicant		0.416	3.2e-19	ACER2,ACHE,ACOX1,ACTN1,ADIPOR2,AHR,AIF1,AKR1A1,ALDH3A1,ALOX5,ALOX5AP,ANKRD22,APAF1,ARNT,ASL,ATG9B,ATOH8,B4GALT1,BAX,BCAT1,BICD2,BLK,BMP4,CARD10,CASP1,CCL21,CCL5,CCN1,CCNA2,CCND1,CCT5,CD274,CD86,CD9,CDC25B,CDCA5,CDK4,CDKN1A,CDKN2D,CEACAM4,COL6A1,CRYAB,CTLA4,CTSV,CXCL8,CYP1A1,CYP1A2,CYP2S1,CYP4A11,DACT2,DMXL2,DNMT1,DUSP6,EDN1,EGF,EIF4EBP2,ELN,EMP3,ENHO,ENPEP,EPHB1,ERBB3,EREG,ETS2,F3,FASLG,FMR1,FOS,…	1558 (19)
methotrexate		chemical drug		-1.764	3.33e-19	ABCD3,ACAA2,ACOX1,ACSL4,ACSL6,ACTB,ACTG1,ADIPOR1,ADIPOR2,ADORA2A,ADORA3,AGPAT3,ALOX12,BNIP3L,C1QB,C1R,C2,C3,CASP3,CASP4,CCL13,CCL19,CCL2,CCL21,CCL3,CCL3L1,CCL4,CCL5,CCL8,CCND1,CD28,CDKN1A,CFB,CFI,CLN8,COL4A1,CPT1A,CSF1,CSF1R,CTSS,CTSV,CXCL10,CXCL11,CXCL8,CXCR3,CYCS,CYP4A11,DGAT2,DUSP14,ECH1,FAR1,FGF7,FPR1,FPR2,GAPDH,GPAM,GSN,GZMA,HADHB,HMOX1,ICAM1,IFNG,IL1B,IL3,IL4,IL4R,IL6,LILRB4,LPL,LY96,MYC,NR…	1296 (15)
JNK (family)		group	Activated	6.175	3.48e-19	A2M,AGER,ANXA5,ATF2,BAX,BCL2L11,BIRC3,CASP3,CCL2,CCL22,CCL3,CCL4,CCL5,CCND1,CCR7,CD209,CD40,CD69,CD80,CD83,CD86,CDK4,CELF2,CLEC10A,CRIP2,CXCL3,CXCL6,CXCL8,CXCR4,DNMT1,EDN1,ETS1,F3,FASLG,FLI1,FOS,FOSB,GJA1,HMOX1,HSPA5,ICAM1,IFNG,IL10,IL13,IL19,IL1B,IL23A,IL2RA,IL5,IL6,ITGA4,ITGB7,MAP3K11,MCL1,MIR155HG,MMP1,MMP12,MMP3,MMP9,MRC1,MYC,NCF1,NFE2L2,NR4A1,OCLN,PLAU,PLAUR,PLSCR1,PTGES,PTGS2,RARA,RARG,RBP1…	1104 (15)
TGFBR2	0.503	kinase		-1.895	3.71e-19	ADAM8,ADAMTS5,ADGRE1,ADORA2A,ALOX12,ALOX15,ALOX5,ALOX5AP,ANGPTL4,AREG,ATP1A2,BATF,BCAT1,BCL3,BFSP1,C5AR1,CASP1,CCL3L3,CCL4,CCND1,CCND3,CCT5,CD14,CD69,CD83,CDHR1,CDKN1A,CFL1,CKB,CRYAB,CSF1,CSF2,CTLA4,CX3CR1,CXCL2,CXCL6,DGAT2,DPAGT1,DUSP14,EBI3,ENHO,FAM110A,FGF7,FGFBP1,FPR1,GADD45B,GIPC2,GJA1,GNRH1,H2AX,HDC,ICAM1,IFNG,IL10,IL13,IL1B,IL2RB,IL3RA,IL4,IL5,IL6,IRF8,ITGAM,JAK3,JUP,KDR,KLRB1,LBR,LPAR3,LY…	1321 (15)
resveratrol		chemical drug	Inhibited	-3.028	3.73e-19	AGER,AIF1,ALOX5,APAF1,ATF3,BAX,BCL2A1,BIRC3,BMP2,BSG,CASP3,CCL2,CCL3,CCL3L3,CCL5,CCNA2,CCNB1,CCND1,CCND2,CD14,CD163,CD40,CD68,CD69,CD80,CD86,CDK4,CDK6,CDKN1A,CPT1A,CSF1R,CX3CR1,CXCL10,CXCL2,CXCL3,CXCL8,CYBB,CYP1A1,CYP1A2,DAPK1,DEFB4A/DEFB4B,EDN1,ESR2,F3,FASLG,FOS,FOSL1,FOXO1,FOXO3,FOXO4,GLB1,GPX1,GSTK1,HAS2,HDGF,HIF1A,HMGCR,HMMR,HMOX1,HSPA5,ICAM1,IFNG,IL10,IL13,IL1B,IL2RA,IL4,IL5,IL6,IL7R,ISG15,I…	1183 (14)
PIK3CA	-0.133	kinase		0.973	4.21e-19	ADAM12,ADAMTS1,ADAMTS4,ADAMTS5,ANK1,ANXA2R,ATF3,ATOH8,BIRC3,CCL13,CCL18,CCL23,CCNB1,CCND1,CCND3,CD14,CD34,CD40,CD68,CDH11,CEBPD,CLDN1,CSF3,CXCL13,CXCL6,CXCL8,CXCR3,CXCR4,DEFB4A/DEFB4B,DSG3,EDIL3,ELMO1,EPN3,F3,GASK1B,GMFG,GPR4,GPR68,GSS,HERC5,HIF1A,HMOX1,ICAM2,IDO1,IFI44,IKBKE,IL19,IL2RG,IL6,IP6K2,IRS1,IRS2,ITGA5,ITGAM,KDR,LEF1,LGALS3,LIF,LTA,MCTP1,MMP1,MRC1,MYC,NFKBIE,NODAL,NUAK2,OASL,ODC1,PIK3CD…	1402 (18)
palmitic acid		chemical - endogenous mammalian	Activated	5.183	4.37e-19	ABAT,ABL2,ACADL,ACHE,ACLY,ACOX1,ACSL4,ADIPOR2,AHR,AQP7,ATF3,ATP5MF,BAK1,BAX,BCAT1,BCL2L11,BCL3,BID,BIRC3,CALR,CASP10,CASP3,CASP7,CASP9,CCL19,CCL2,CCL3L3,CCL4,CCL5,CCND1,CD28,CD68,CD86,CDKN1A,CGAS,COL4A4,CPT1A,CTSB,CTSV,CTTN,CXCL1,CXCL10,CXCL2,CXCL3,CXCL5,CXCL6,CXCL8,CYB5R2,CYBA,CYBB,CYCS,CYP27B1,DEFB4A/DEFB4B,DGAT2,ELOVL6,EZR,FLT1,FOLR2,FOS,FOSL1,FOXO1,FTH1,GALK1,GAPDH,GSS,HBP1,HLA-A,HMOX1,HSP90B…	1511 (19)
HIVEP1	-0.118	transcription regulator	Inhibited	-4.877	4.4e-19	CARD11,CD40,CXCL2,FCER1G,IL1B,IL1R1,IL6,IRAK2,LTA,LTBR,LY96,MAPK11,MAPK13,MYD88,NFKB1,NFKB2,NFKBID,NFKBIE,PELI1,PIK3R5,PIK3R6,RALB,RELB,TGFA,TGFBR1,TGFBR2,TGFBR3,TICAM1,TLR1,TLR4,TLR8,TNF,TNFAIP3,TNFRSF1B,TNFSF13B,TNIP1,TRADD,TRAF1	1057 (11)
GATA3	-0.658	transcription regulator		1.932	4.59e-19	AGPAT5,ANGPTL4,ASPRV1,BATF,BHLHE41,BLVRB,CCL4,CCL5,CCND1,CCR1,CCR2,CCR3,CCR4,CCR5,CD3D,CD3E,CD4,CDKN1A,CEBPA,CNFN,CSF1R,CTLA4,CXCR4,DLX3,ELOVL1,ELOVL4,ELOVL6,EOMES,ERCC5,ETS1,FOS,FOXP3,FSCN1,GLUL,GRHL3,GZMA,HIF1A,HPS5,ICAM1,ICOS,IFNG,IKZF3,IL10,IL13,IL17RB,IL18RAP,IL1RL1,IL24,IL2RA,IL2RB,IL3,IL4,IL5,IL6,IL7R,IL9,IRF6,ITGAL,ITK,KLF4,KLRC1,KMT2E,LAIR1,LTA,LTB,MMP11,MYC,NFIL3,NFKB1,NKG7,NOTCH2,OVOL1…	1234 (17)
3p-hpRNA		chemical reagent	Activated	4.717	4.67e-19	APOBEC3A,APOL6,BATF2,CCL5,CLDN23,CXCL10,CXCL11,DDX60L,DTX3L,EPSTI1,FLOT1,GBP1,H2AC18/H2AC19,HELZ2,HERC6,IFI44,IFIH1,IFITM1,ISG15,MX1,OAS1,PARP14,PSMB9,RIGI,SAMD9,SAMD9L,SLC15A3,STAT2,TAP1,TNFRSF10D,TNFSF10,TYMP,UBE2L6	583 (7)
cigarette smoke		chemical toxicant	Activated	5.585	5.16e-19	AHR,AIM2,AKR1B10,ALDH3A1,AREG,AXIN2,BASP1,C3,CCL2,CCN1,CCND1,CD274,CDKN1A,CKB,COL4A2,CSF2,CXCL10,CXCL2,CXCL3,CXCL6,CXCL8,CYP1A1,CYP27B1,CYP3A5,DEFB4A/DEFB4B,DNMT1,EBI3,ELN,FOS,FOSL1,FOXO3,FTL,GPX2,GSK3B,H19,HAS3,HLA-DRA,HMOX1,HSPA5,ICAM1,IFITM1,IFNG,IL10,IL13,IL1B,IL4,IL5,IL6,IRAK2,KDR,KLF4,MAPK8IP3,MMP1,MMP12,MMP3,MMP9,MPO,MUC1,MX1,MYD88,NFE2L2,NFKB1,OAS1,OAS2,OAS3,OASL,P2RX4,P2RX7,P2RY13,P2RY6,…	1139 (15)
tyrphostin AG490		chemical drug	Inhibited	-4.64	5.96e-19	A2M,ACHE,ATG3,BAX,BIRC3,BMP7,CASP3,CCL2,CCL5,CCND3,CD274,CD68,CDKN1A,CTTN,CXCL2,CXCL8,EDN1,ENPP2,ESR2,FOS,FOXP3,HDAC1,HIF1A,ICAM1,ICOS,IFNG,IL10,IL13RA2,IL1B,IL21,IL4,IL6,IL7,IRF1,LY96,LYN,MCL1,MMP9,MYC,MYH10,NOS3,OCLN,OSCAR,PDCD1,PLA2G2A,PTGS2,PTX3,SOCS3,SOD2,SPP1,STAT1,STAT3,TIMP1,TNF,TNFSF10	1205 (13)
aldesleukin		biologic drug	Activated	4.797	6.74e-19	AREG,B2M,CALR,CCR1,CD86,CISH,CRTAM,CX3CR1,CXCR1,CXCR4,EOMES,FASLG,FCGR2A,FCGR2B,FCGR3A/FCGR3B,GIMAP5,GIMAP7,GLUL,HLA-B,HLA-C,HLA-DRA,HLA-DRB1,HLA-F,IFI30,IFI35,IFITM1,IFNGR2,IRF1,IRF9,MX1,MYC,NUP62,OAS1,OTUD1,PDIA3,PSMB9,RFTN1,RFXAP,RGS1,STAT1,TAGAP,TAP1,TAPBP,TNFAIP3,TNFRSF10C,TNFSF10,TNFSF14
1,1-diarylethylene-diammonium derivative		chemical reagent	Activated	3.683	6.74e-19	AURKA,AURKB,BST2,CCL2,CCNA2,CCNB1,CCNB2,CDKN1A,GTSE1,HELZ2,HERC6,HLA-DMA,ICAM1,IFI35,IFI44,IFIH1,IRF7,IRF9,ISG15,ISG20,NMI,OAS1,OAS2,OAS3,OASL,PARP12,PARP14,PARP9,PDE4B,PLK1,SAMD9,SP110,SSPN,STAT1,TAP1,TAPBP,TNFAIP3,TRIM5,UBE2L6
bromodeoxyuridine		chemical drug	Activated	4.193	7.4e-19	BMP3,BMP7,CSF1,CXCL10,CXCL8,F3,IFI16,IFI44,IFI6,IFIH1,IFITM1,IFNG,IGFBP4,IL1B,IL20,IL24,IL36G,IL3RA,IL6,IL7,IL7R,IL9,IRF1,IRF4,IRF7,ISG15,MX1,NODAL,OAS1,PML,PYHIN1,SERPINE1,SP110,STAT1,TGFA,TNF,TNFSF10	1423 (22)
imiquimod		chemical drug	Activated	4.745	7.83e-19	APAF1,CCL22,CCL3,CCL3L3,CCL4,CCL5,CCR7,CD274,CD40,CD80,CD86,CDC20,CDC25A,CLEC7A,CSF3,CSTA,CTSS,CXCL10,CXCL2,CXCL3,CXCL6,CXCL8,CXCR3,CYP27B1,DAG1,DNAJB2,ECH1,ERCC5,FHL3,FLI1,FOS,FOSL1,FSCN1,FTH1,HCK,HMOX1,HMOX2,ICAM1,ICAM3,IFI35,IFITM1,IFITM3,IFNG,IGFL3,IL10,IL19,IL1B,IL23A,IL2RA,IL5,IL6,IL9,IRF7,ISG15,ISG20,ITGB2,JMY,JUNB,KRT16,LDHB,MX1,MYC,NCAPG,NDUFA3,NFKB2,NNMT,OAS1,OASL,PELI1,PLOD3,PLTP,PRDX3…	1032 (15)
CTNNB1	-0.018	transcription regulator	Activated	4.415	8.92e-19	ABHD12B,ACADL,ACAP1,ACLY,ACTB,AHR,ALDH3A2,ALG3,APC,ARFGAP3,ARHGDIA,ASRGL1,ATM,ATP6V0A1,AURKA,AXIN2,BCL2L10,BCL2L11,BMP1,BMP2,BMP4,BMP7,CALM1 (includes others),CAPNS1,CAPZB,CASP7,CCL2,CCL22,CCL3,CCL4,CCL5,CCL7,CCN1,CCNA2,CCND1,CCND2,CCRL2,CD274,CD34,CD4,CD47,CDH11,CDKN1A,CDKN2D,CEBPA,CEMIP2,CHEK2,CIDEC,CNN2,COL4A1,COL4A2,CPT1A,CPT2,CSF3,CTDSPL,CTSZ,CXCL1,CXCL10,CXCL2,CXCL3,CXCL6,CXCL8,CYFIP2,CYP1A…	1852 (24)
deferoxamine		chemical drug	Activated	4.234	1.29e-18	ANGPT2,ANGPT4,ANGPTL4,ANKRD22,ANKRD37,ARNT,BNIP3,CCL3L3,CCL4,CCNB1,CCND1,CCND2,CCND3,CCR7,CD14,CD300A,CD47,CDKN1A,CLC,CSTF2T,CXCL8,CYP3A5,CYTH1,ELN,ENO1,F13A1,F3,FAM20C,FASLG,FLT1,FOS,GADD45B,GAS7,HIF1A,HMOX1,HSPA13,ICAM1,IFI16,IFI6,IFIT5,IGFBP4,IL1B,IL32,IL6,ISG20,ITGAM,ITGB2,ITGB7,LPL,LRRC25,LY75,MCEMP1,ME1,MFN1,MMP1,MS4A6A,MX2,MYC,NDUFA9,NFIL3,NFKB1,NFKB2,NR4A2,PFKFB1,PGK1,PKM,PLAUR,PMAIP1,PRK…	1379 (15)
wortmannin		chemical drug	Inhibited	-3.33	1.72e-18	ANPEP,ATF3,BAX,BCL2L11,CASP3,CCL2,CCL4,CCL5,CCL7,CCND1,CCND2,CCND3,CCR3,CD14,CD274,CDKN1A,CDKN2D,CEBPD,CIDEC,CKB,CSF1,CSF2,CXCL10,CXCL16,CXCL8,DSG1,E2F3,ENTPD1,ERBB3,EZR,F3,FASLG,FOS,GUCY2C,HAS2,HIF1A,HMOX1,ICAM1,IDE,IFNG,IL10,IL13,IL1B,IL23A,IL2RA,IL4,IL5,IL6,IRF1,IRF8,IRS1,IRS2,ITGAM,KCNH8,M6PR,MCL1,MMP9,MSN,MSR1,MT2A,MYC,NFE2L2,NFKB1,NOS3,NR4A1,NR4A3,NT5E,PGR,PLAU,PTGS2,PXN,RB1,RCC1,RETSAT,SAM…	1491 (20)
AGN194204		chemical drug	Activated	3.991	1.81e-18	ACAA2,ADAM19,AEBP2,AHR,ANGPTL4,ANGPTL7,ARL4C,ATF3,AURKA,BCL2A1,BNIP3L,CCL3L3,CCL4,CCNA2,CCNB1,CD3E,CD5,CD6,CDKN1A,CEBPA,COTL1,CPT1A,CSF2,CST3,CYP7B1,DKK2,DOCK8,ELOVL5,EMP3,GAPDH,GFI1,GJA1,GNAI1,GPR65,H2AX,HTRA3,ICOS,IFITM3,IL12RB1,IL13,IL2RA,IL2RB,IL4,IL4R,IL7R,IL9,IRF1,IRS2,ITGB2,ITGB7,KIF20A,KIF2C,KIF4A,KRT80,LGALS1,LILRB4,LMNA,LPL,LTA,MKI67,MMP9,MYC,NGEF,NPC2,PDCD4,PDE1B,PLAC8,PLIN4,PLK1,PPL,P…	1260 (16)
STAG2	-0.1	other	Inhibited	-5.106	2.36e-18	BATF2,CCRL2,CD274,CD69,CMPK2,CXCL10,CXCL11,DHX58,HELZ2,HERC6,IFI35,IFI44,IFIH1,IFITM1,IRF7,IRF9,ISG15,ISG20,OAS1,OASL,PARP12,PARP14,PARP9,PLSCR1,RSAD2,SAMD9,SAMD9L,SELL,SP110,TNF,TRIM5,UBE2L6	617 (7)
decitabine		chemical drug	Activated	4.41	2.46e-18	ABCC3,ACHE,ADAM12,ADAMTS1,ADAMTS9-AS2,AFF2,AGAP1,AGPAT3,AIM2,ALOX5,ALPL,ANGPTL4,ANKFN1,APAF1,APC,ARHGDIB,ATP7A,B2M,BABAM2,BAX,BCAT1,BCL2L11,BCL2L2,BICC1,BID,BIRC3,BMP4,BMPR1A,BNIP3,BRCA2,C9orf72,CAB39L,CASP8,CASP9,CAV1,CCL5,CCNA2,CCND1,CCND2,CCND3,CCR2,CCR3,CCR6,CCR7,CD226,CD40,CD47,CD79B,CD86,CD8A,CD9,CDC73,CDH11,CDH3,CDH4,CDK6,CDKN1A,CDKN2D,COL6A3,CTNNBIP1,CX3CR1,CXCL10,CXCL3,CXCR1,CXCR3,CXCR4,…	1733 (19)
SAMSN1	2.73	other	Activated	5.091	2.7e-18	ARID5A,ATM,BATF,CCL3L3,CCL4,CCND2,CD40,CMPK2,CXCL10,CXCL2,DAB2,EDN1,FCER2,FGL2,HDAC1,HDC,HELZ2,IFNG,IL15,IL15RA,IL23A,IL6,IRF1,IRF2,IRF7,ISG15,ISG20,LTA,LZTFL1,NMI,OASL,PELI1,PLA1A,PML,PTGS2,RBL1,RSAD2,SDC1,SLFN12L,SOCS1,SOCS3,STAT1,STAT2,STAT5A,TNF,TNFSF8,TRIM21,TSC22D1,XBP1,ZC3H12A	1144 (21)
ITK	2.414	kinase	Activated	4.396	2.77e-18	AHR,BAX,CCL5,CD244,CD4,CD7,CRIM1,CX3CR1,CXCL8,EHD4,EOMES,FASLG,FCER1G,FOS,FOXP3,HIF1A,HLA-A,IFNG,IFNGR1,IL10,IL10RA,IL13,IL18RAP,IL21,IL2RB,IL4,IL5,KLRB1,KLRC1,KLRD1,LAT2,LPAR6,LYN,MYC,MYO1F,NCR1,PREX1,PRF1,PRKCB,RUNX3,SAMD3,SCIMP,SLAMF7,STAT4,SULF2,TBX21,TNF,TNFSF10,XCL1	1262 (18)
IRF5	0.672	transcription regulator	Activated	5.455	2.77e-18	BAK1,BAX,BID,CASP3,CCL19,CCL21,CCL3,CCL4,CCL5,CDKN1A,CMPK2,COL4A1,CXCL10,CXCL11,CXCL2,CXCR4,DHX58,FOXO1,IFI44,IFIH1,IFITM3,IL23A,IL4,IL6,IRF5,IRF7,ISG15,ISG20,MYC,NAMPT,NFKB1,NT5C3A,OAS1,OAS2,OASL,PARP12,PLSCR1,PMAIP1,PTGS2,RIGI,RSAD2,SP110,STAT1,STAT2,TGFB1,TMPO,TNF,TNFSF10,UBE2L6	1176 (18)
PIK3CG	1.478	kinase	Inhibited	-2.464	2.93e-18	AIF1,B2M,BCL2A1,BCL2L11,C2,CD47,CD74,CD8A,CTSW,CXCL10,CXCR4,EPHB6,FCGR3A/FCGR3B,GBP5,GZMH,HLA-A,HMOX1,ICAM1,IFNG,IL10,IL17RA,IL1B,IL2RB,IL4,IL5,IL6,IRF1,ITGB3,ITK,KLRB1,LCK,LSM4,MKI67,MMP3,NLRC5,NOD1,NOS3,OAS2,OSCAR,PGR,PIK3CD,PIK3CG,PRF1,SECTM1,SELE,STAT1,TAP1,TGFB1,TK1,TLR1,TLR2,TLR8,TNF,TNFSF10,UBD,ZBP1	981 (14)
bleomycin		biologic drug	Activated	6.259	3.14e-18	ACOX1,AGER,ANGPT2,ARRDC3,ATF3,BASP1,BAX,BLM,BMP1,BMP4,C3,CASP3,CCL17,CCL2,CCL22,CCL3L3,CCL5,CCND2,CCR1,CCR2,CCR4,CCR5,CD300LF,CD68,CD86,CDC25B,CDH11,CDKN1A,CEBPA,CPT1A,CSF2,CSF2RB,CSF3,CTSS,CXCL1,CXCL10,CXCL2,CXCL3,CXCL8,CXCR4,ELN,EMP2,EREG,FASLG,FOSL1,GFI1,GLA,GPR34,GSK3B,H2AX,HIF1A,HSPA5,ICAM1,IFNG,IL10,IL13,IL13RA1,IL13RA2,IL1B,IL4,IL4R,IL5,IL6,IRF7,IRS2,KLF4,LGALS3,LMNB1,LMO7,MMP12,MMP3,MMP9,…	1512 (17)
C5	-0.062	cytokine	Activated	4.315	3.15e-18	ATF3,C3AR1,C5AR1,CCL13,CCL2,CCL3,CCL3L3,CCL4,CCL5,CCL7,CCND1,CD63,CD86,CDH11,CSF1,CSF2,CSF3,CXCL1,CXCL10,CXCL2,CXCL3,CXCL8,CYBB,DAG1,EFNB2,F3,FASLG,FCGR1A,FCGR2A,FCGR2B,FLT1,HSPA5,ICAM1,IFNG,IFNGR2,IL10,IL13,IL18R1,IL1B,IL23A,IL4,IL5,IL6,IL9,ITGAM,ITGB2,MMP1,MMP3,MMP9,MPO,NFE2L2,NFKB1,RGS3,SELE,SERPINE1,ST6GAL1,TGFB1,TNF,TNFAIP2,TNFAIP3,VCAM1,ZFP36	1173 (13)
NRAS	0.168	enzyme		-0.248	3.22e-18	ADCY2,ATF5,B2M,BAX,CALCA,CALCRL,CASP8,CCL3L1,CCL4,CCL5,CCNB1,CCNB2,CCND1,CD34,CD48,CD68,CD86,CDC20,CDKN1A,CDKN3,CX3CR1,CXCL2,CYBB,DUSP6,ENPEP,ERCC5,ETS1,FCER2,FHL1,FLT3,GALE,GJA1,HIF1A,HLA-A,IFI16,IFI35,IFIH1,IL13RA1,IL1B,IL6,ISG15,KCTD12,KDR,KIF2C,KLRD1,LGALS1,LIMK1,LY86,MCL1,MGP,MKI67,MLKL,MSR1,MYBL2,MYC,NCAM1,NCF2,NFE2L2,NPR3,PERP,PLAU,PLEKHO1,PLTP,PMAIP1,POLD1,POMP,PSMB10,PSMB8,PSMB9,PTGS2,PT…	1298 (18)
POU2AF1	0.65	transcription regulator	Activated	2.785	3.79e-18	AGER,B4GALT1,BTLA,CCL22,CCL5,CCND3,CCR5,CD69,CD74,CD79A,CD79B,CD83,CD86,CEBPG,CXCR4,DAPK1,FASLG,FGL2,FOXO1,FOXP3,HLA-A,HLA-DMA,HLA-DRA,IFI44,IFITM1,IFNG,IL10,IL21,IL4,IL4R,IL6,IRF4,IRF8,ITK,LCK,LEF1,LGALS1,MCL1,MS4A6A,MX1,MYC,NFKB2,NLRC3,PAX5,RAB4A,RBP1,RC3H1,RIPOR2,RORC,SDS,SMAD5,SPI1,SPIB,SPP1,STAT3,STAT4,STAT5A,TBX21,TGFB1,TRAF3,YY1	1356 (19)
IL17F		cytokine	Activated	2.126	4.38e-18	CCL17,CCL19,CCL2,CCL22,CCL3,CCL4,CCL8,CSF2,CSF3,CXCL1,CXCL10,CXCL11,CXCL13,CXCL16,CXCL2,CXCL3,CXCL5,CXCL6,CXCL8,CXCL9,CXCR4,FASLG,GBP5,GNLY,HSPA6,ICAM1,IDO1,IFNG,IL10,IL13,IL15,IL1B,IL2RG,IL32,IL4,IL5,IL6,IL9,IRF1,LIF,LPL,MMP1,MMP3,OSM,PRF1,PTGS2,RORC,RUNX2,TGFB1,TNFRSF1B,TNFRSF8,TNFSF10,TNFSF11,TNFSF13B,TNFSF14,XCL1,XCL2	1220 (12)
PARP1	0.504	enzyme	Activated	3.132	4.42e-18	BAX,BRAF,BRCA2,CASP4,CCL4,CCL5,CCND1,CCR2,CCR5,CCR6,CD274,CD80,CD83,CD86,CDKN1A,CSF2,CTLA4,CXCL1,CXCL10,CXCL13,CXCL3,CXCL8,FOS,FOXP3,H19,HAS2,HMOX1,HRH1,ICAM1,IFNG,IL10,IL18BP,IL1B,IL2RA,IL4,IL5,IL6,ITGAL,LIF,MMP1,MMP9,MYC,PARP1,PDCD1,PRIM2,PTGS2,RAPGEF4,RB1,SDK1,SELP,SH3BP2,SOCS1,SOCS2,SP1,STAT1,TBX21,TGFA,TIMP1,TLR1,TLR4,TNF,TNFRSF10B,VCAM1,XCL1,YY1	1036 (10)
PDCD1	1.668	transmembrane receptor	Inhibited	-2.74	4.6e-18	BATF,CBLB,CCNA2,CD3D,CD40,CD80,CD86,CD8A,CST7,CXCL8,FAM20C,FCRL3,GNLY,GZMA,GZMB,HLA-DMA,HRH4,IDO1,IFNG,IL10,IL13,IL1B,IL21,IL2RA,IL3RA,IL4,IL5,IL6,IRF9,KLRC1,KLRF1,KPNA2,MKI67,NCR1,NLRP3,PDCD1,SH2D1B,SLC7A5,STAT1,TBX21,TGFB1,TLR2,TNF,TOP2A	1158 (15)
topotecan		chemical drug	Inhibited	-3.091	4.69e-18	ACTB,AIF1,ARPC1B,ASAP2,ATF3,AURKA,BAG1,BCL2A1,BCL3,BIRC3,BUB1,C3,C4A/C4B,CAMK1D,CBX3,CCDC88B,CCL2,CCL4,CCNB1,CCR2,CD14,CD40,CD83,CDC25A,CDKN1A,CEBPD,CSF1,CSF3,CTSW,CXCL10,CXCL3,E2F3,EDN1,ENG,ENO1,ERBB3,ERBB4,EXOC6B,FASLG,FOS,FOSB,GADD45B,GCH1,GPX1,GSE1,HIF1A,HLA-DQA1,HMMR,HS3ST1,HSF2,HSPA8,HSPD1,ICAM1,IL10,IL13,IL17RA,IL1B,IL1R1,IL1RAPL2,IL5,IL6,IL7,IRF1,IRS1,JAK3,JMJD1C,JUNB,MAP1S,MARCKSL1,MBNL2…	1432 (22)
JAK1	0.126	kinase	Activated	5.592	4.98e-18	BCL2L11,BCL3,BID,CCL2,CCL3L3,CD14,CD40,CDKN1A,CIITA,CSF3,DEFB4A/DEFB4B,ENPP2,FLG,FLG2,FOS,HIF1A,HLA-A,HLA-C,HLA-F,ICAM1,IL10,IL19,IL1B,IL4R,IL6,IL6ST,IRF1,IRF7,IRF9,JUNB,LIF,MX1,OSMR,PSMB9,RUNX1,SLC1A3,SOCS3,STAT1,STAT2,STAT3,TAP1,TGFB1,TNF,TNFRSF21,WFDC5	802 (13)
alefacept		biologic drug	Inhibited	-3.98	5.21e-18	AGAP1,ATG14,CBLB,CCL5,CD2,CD3D,CD52,CD69,CD8A,CST7,CXCL8,CXCL9,CYBA,FCGR3A/FCGR3B,GNLY,GZMB,HOPX,IFNG,IL18RAP,IL23A,IL2RA,IL2RB,IL7R,IRF2,KLRB1,KLRD1,NCAM1,NCR1,NFKB2,PRF1,SOCS1,SOCS3,STAT1,STAT2,STAT4,TGFB1,TGFBR3	337 (7)
IFN ALPHA/BETA (family)		group	Activated	5.68	5.35e-18	BAX,BCL2L11,BID,CCL2,CCL5,CCR2,CCR7,CCRL2,CD40,CD69,CD80,CD83,CD86,CLEC10A,CXCL10,CXCL16,FGL2,GAS7,HLA-A,IDO1,IFI16,IFNG,IL10,IL15,IL15RA,IL6,IL7,IRF1,IRF7,IRF8,LY6E,MMP10,MRC1,RNF213,RSAD2,SERPINB9,SOCS1,STAT1,STAT2,TLR1,TLR2,TLR7,TNFSF10,TNFSF13,TNFSF13B,TREM1,TRIM21	1012 (15)
MIF	0.332	cytokine	Activated	3.725	5.49e-18	ADGRE1,ATF5,BAX,C3AR1,CCL2,CCL3L3,CCL4,CCND1,CCR1,CCR4,CCR5,CCR6,CD84,COL4A4,CXCL10,CXCL16,CXCL2,CXCL3,CXCL8,CXCR1,CXCR4,DGAT2,FOS,GFI1,GZMB,HIF1A,ICAM1,IFNG,IL10,IL13,IL15,IL15RA,IL17RA,IL1B,IL1R1,IL20,IL22RA1,IL23A,IL2RA,IL4,IL4R,IL5,IL6,IL6ST,IL7,IL7R,IRF7,ISG15,ITGA4,ITIH5,LTBR,MFN1,MMP1,MMP3,MMP9,OAS2,OAS3,PTGS2,RORC,SERINC3,TEX11,TGFB1,TIMP1,TLR4,TNF,TRIM22,VCAM1,ZBP1	1091 (15)
interferon beta-1a		biologic drug		1.731	6.16e-18	AOAH,ARHGEF6,CCR2,CCR5,CD3D,CD4,CLC,CORO1A,CSF1R,CST7,CXCR4,DNAJA1,ENO1,FCER1G,FCGR1A,FKBP1A,FPR1,FYB1,GADD45B,GBP5,GNLY,GPR65,GZMB,HLA-DPB1,ICAM1,IFI35,IFI6,IL2RB,IRF1,IRF7,ITGB2,KRT1,LAMP3,LGALS1,LILRA2,LILRB3,LTB,MAL,MMP9,MX1,NCF2,NFIL3,NMI,PGK1,PLAUR,PRF1,PSMB8,PSME1,PUM1,S100A12,SERPINA1,SLC25A6,SNCA,STAT1,TBCB,TBXAS1,TLR1,TNFAIP6,TNFRSF1B,TNFSF13B,TRADD	819 (16)
LEP	0.185	growth factor		1.833	6.69e-18	ABCB11,ABCC3,ABCD3,ACADL,ACLY,ACOX1,ACSL5,ADAM8,ADGRE1,ADIPOR1,ADRB3,AKR1C1/AKR1C2,ANGPT2,ANGPTL4,APAF1,AQP7,ASL,AXIN2,BAK1,BAX,BCL2A1,BID,BMP4,CASP1,CASP10,CASP3,CASP7,CASP9,CAV1,CCL2,CCL3L3,CCL5,CCN1,CCNA2,CCND1,CD14,CD63,CD68,CDK4,CDKN1A,COL4A1,COL6A3,CPT1A,CSF2,CSF3,CTSL,CTSV,CXCL10,CXCL8,CYBA,CYBB,CYP27B1,CYP3A5,CYP4A11,DFFB,DGKZ,DUSP6,E2F3,ECH1,EDN1,ELOVL5,ELOVL6,ENO1,ESR2,F3,FASLG,FLT1,FOS…	1500 (20)
NPC1	0.158	transporter		-1.725	7.9e-18	ABI3,ACKR4,ALPL,ATP6V0D1,B2M,CAV1,CCL3L3,CCND1,CCR1,CCR2,CCR3,CCR5,CD22,CD63,CD68,CD74,CD79B,CD8A,CDYL2,CSF1R,CTSA,CTSB,CTSH,CTSZ,CX3CR1,CXCL10,CYP27B1,DCT,FTH1,FTL,GPR34,GRN,HLA-A,HLA-DQB1,HMGCR,IFI30,ISG15,ITGAX,KLF4,KLRG1,LAMTOR1,LAMTOR2,LGALS3,LIPA,LIPG,LPL,LYZ,MRC1,NPC2,OAS1,OAS3,P2RY12,PLIN4,PNPLA3,PTGS2,SCD,SNCA,STAT1,STAT2,STAT3,STAT4,SYP,TAP1,TGFB1,TGFBR1,TLR4,TNF,TREM2,TYROBP,XBP1	1486 (21)
SMAD4	-0.233	transcription regulator		1.743	8.84e-18	ACLY,AIM2,ALPL,ANGPT2,ANGPTL4,AREG,ARHGEF2,AURKA,BMP2,BMP4,BMP7,BUB1,CBFB,CCL18,CCL2,CCL21,CCL22,CCL7,CCND1,CCND2,CD79A,CDH3,CDK6,CDKN1A,CELF2,CSF1,CXCL2,CXCL3,CXCL6,CYB561,DAPK1,DLX3,EDN1,EIF4EBP1,ENG,EPB41L5,ERCC5,EREG,FOS,FOSL1,FOXP3,FSCN1,FUT7,GADD45B,GJA1,HAS2,HHEX,HMOX1,HRH2,ICAM1,IFNG,IL10,IL1B,IL20,IL3,IL32,IL5,IL9,INPP5D,IRAK3,ITGB7,KLK11,LEF1,LINC00842,MMP1,MYC,NAMPT,NFE2L2,NPR2,OVOL1,P…	1424 (21)
RBPJ	0.283	transcription regulator	Activated	3.863	1.35e-17	ALDOC,AXIN2,B2M,BMP2,BMP3,BMP7,CCL2,CCL3L3,CCL4,CCL5,CCR7,CD74,CD80,CD86,CDKN1A,CIITA,CORO1A,CSF1,CSF2,CSF3,CXCL10,CXCL13,CXCL16,CXCL3,CXCL6,CXCL9,CYTH4,ECT2,EFNB2,EGF,ETHE1,ETS1,FGF7,FOS,GNA12,GNAI1,HAS2,HES5,HLA-A,HLA-DMA,HLA-DMB,HLA-DOA,HLA-DOB,HLA-DQA1,HLA-DQB1,HMMR,IL10,IL15,IL17RA,IL18BP,IL1B,IL4,IL6,IL7R,IL9,IRF5,IRF7,IRF8,ITGAL,KDR,LEFTY2,LIF,MMP3,MYC,NFATC3,NFKB1,NLRC5,NR4A1,NRP2,P2RY6,P…	1089 (16)
hydroxyurea		chemical drug	Activated	4.507	1.45e-17	APOBEC3A,BAX,CCL2,CCL3,CCL5,CCNA2,CCNB1,CCND1,CCND2,CCND3,CDC25A,CDC45,CDKN1A,CSF2,CSF3,CXCL2,CXCL3,CXCL8,EDN1,GPR132,GPX1,H2AX,HERC5,HJURP,IFI6,IL20,IL23A,IL6,ISG20,KLF4,KRT1,KRT16,KRT2,MARCKS,MCM5,MCM6,MMP12,MMP3,MUS81,MX1,MYC,NMI,OAS1,OASL,PDE4A,PPP2R2A,RAF1,RASGRP3,RRM2,SELE,STAT1,TGFB3,TK1,TNF,TNFAIP3,TRAF1,UHRF1,VKORC1L1,WEE1	1387 (21)
bortezomib		chemical drug		0.768	1.75e-17	ABCF2,ALPL,ASF1B,ATF3,AURKA,BAK1,BAX,BCL2A1,BCL2L11,BID,BIRC3,BNIP3,BNIP3L,BRCA2,CALR,CASP1,CASP7,CASP8,CAV1,CCL22,CCL4,CCL5,CCNB1,CCND1,CCND2,CCR6,CDK4,CDKN1A,CEBPD,CRYAB,CSF2RA,CSF2RB,CXCL10,CXCL13,CXCL2,CXCL8,CXCR4,DMD,DNAJA1,DNAJB2,DNAJB4,FANCA,FASLG,FCMR,FOXO1,GADD45B,H2AX,HDAC1,HIF1A,HSP90B1,HSPA5,HSPA7,ICAM1,IFNG,IGF2BP3,IL10,IL10RB,IL1B,IL2RA,IL6,IL6ST,IRF4,IRS1,ITGA4,KLF9,LIF,LTBR,MCL1,M…	1389 (17)
IFNA1/IFNA13		cytokine	Activated	5.16	1.76e-17	CCL8,CD274,CD40,CD69,CD80,CD83,CD86,CXCL10,CXCL11,CXCL9,CYP1A1,CYP1A2,CYP3A5,DHX58,IFI6,IFIH1,IFITM1,IFNG,IL1B,IRF1,IRF7,ISG15,MX1,MYC,OAS1,OAS2,PLAAT4,PLSCR1,PTGS2,RSAD2,SIGLEC1,SOCS1,STAT1,STAT2,STAT4,UBE2D1,UBE2L6,ZBP1	792 (15)
lipoteichoic acid		chemical - endogenous non-mammalian	Activated	5.345	1.8e-17	BCL2L11,CAST,CCL2,CCR1,CCR5,CD14,CD80,CD83,CD86,CSF3,CXCL10,CXCL8,CXCR4,CYBB,DEFB4A/DEFB4B,EBI3,HIF1A,HMOX1,ICAM1,IL10,IL1B,IL23A,IL6,MMP9,MYD88,NLRP3,NOD2,NR4A1,NR4A2,NR4A3,PDCD1,PTAFR,PTGS2,SELP,SLC16A3,TLR2,TLR4,TLR6,TLR7,TNF,TNFRSF11B,TNFSF11,TREM1	953 (13)
hydrogen peroxide		chemical - endogenous mammalian	Activated	6.135	1.84e-17	AEN,AKR1C1/AKR1C2,ALOX5,APAF1,APC,ATF2,ATF3,ATXN7L3B,AURKA,BAK1,BAX,BCL2A1,BCL2L10,BCL2L11,BIRC3,BSG,BUB1,CASP1,CASP3,CASP9,CAV1,CCL2,CCL3L3,CCL4,CCL5,CCNA2,CCNB1,CCND1,CCND3,CCR2,CCR5,CD247,CD63,CD68,CD80,CD86,CDC20,CDKN1A,CEBPG,CRYAB,CSF1,CSF3,CSF3R,CST3,CTSB,CTSS,CXCL3,CXCL6,CXCL8,CXCR3,CXCR4,CYCS,CYP1A1,CYP1A2,DNMT1,DPAGT1,EDN1,ELN,ENG,ENPP2,ETS1,ETS2,EZR,FASLG,FLOT2,FOS,FOSL1,FOXO3,FOXO4,FTH…	1608 (19)
TFEB	0.203	transcription regulator	Activated	5.275	1.87e-17	ACAA2,AHR,ALOX5,AREG,ARSB,ATG2A,ATG9B,ATP6V0B,AURKA,BCL3,CALCRL,CCL17,CCL5,CCNB1,CCNB2,CCND1,CD48,CD63,CDC25A,CDC45,CDKN2D,CH25H,CLSPN,CNTRL,CTLA4,CTNS,CTSA,CTSB,CXCL1,CXCL2,CXCL3,CXCL5,CXCL6,CXCL8,EOMES,EREG,FAM111A,FBXO5,FOS,FOSL1,FOXP3,GALNS,GLA,GLB1,GLMP,GNS,GPR65,HDAC1,HIF1A,HMGCR,HMMR,HOPX,HPS1,HPS5,ICAM1,ICOS,IFI30,IFNG,IFNGR2,IL1B,IL23A,IL6,ITGA11,ITGA5,KIF23,LIF,LTA,M6PR,MCM5,MLH1,MMP3,M…	1280 (13)
E. coli lipopolysaccharide		chemical - endogenous non-mammalian	Activated	6.096	1.92e-17	BCL2L11,CCL2,CCL22,CCL3,CCL4,CCL5,CCL8,CCN1,CCR7,CD40,CD80,CD83,CD86,CEBPA,CEBPD,CSF2,CXCL1,CXCL10,CXCL2,CXCL3,CXCL5,CXCL6,CXCL8,EBI3,FOXP3,ICAM1,IFNG,IL10,IL15,IL1B,IL23A,IL32,IL6,MMP9,MX1,PTGS2,SELE,SOCS3,TGFB1,TLR4,TNF,TREM1,TREM2,VCAM1	803 (13)
rosiglitazone		chemical drug		-0.812	2.28e-17	ACAA2,ACADL,ACLY,ACO2,ACOX1,ACSL5,ADA,ADAM8,ADAMTS1,ADGRE1,ADIPOR1,ADIPOR2,ADRB3,ALOX5,ANGPTL4,APOL3,APOL6,AQP7,BAX,BMPR1A,C1QA,C1QB,C1QC,C3,C4A/C4B,CASP3,CAV1,CCL17,CCL2,CCL3L3,CCL5,CCND1,CCR2,CCRL2,CD1D,CD68,CD80,CD86,CDKN1A,CEBPA,CIDEC,CIITA,CLEC7A,COL6A1,CPT1A,CPT2,CSF1,CTSS,CXCL10,CXCL11,CXCL8,CXCL9,CYCS,CYP1A1,DGAT2,DOK1,EBI3,ECH1,EDN1,EGLN2,ELOVL6,EOMES,ERP44,ETS1,F3,FOS,FOSL1,GAPDH,GBP1,G…	1417 (21)
simvastatin		chemical drug	Inhibited	-2.951	2.37e-17	ADAMTS1,ANGPT2,ARHGDIA,ARHGEF2,ASL,ATP13A1,BAX,BMP2,C5AR1,CASP3,CCL2,CCL3,CCN1,CCND1,CCND2,CD14,CD40,CD40LG,CD9,CDK5,CDKN1A,CIITA,COTL1,CXCL2,CXCL3,CXCL8,CYBB,EDN1,ELAVL1,ENTPD1,F3,FOS,FOXP3,GJA1,GSK3B,HIF1A,HMGCR,HMOX1,HS3ST1,ICAM1,IFNG,IL10,IL1B,IL23A,IL4,IL6,IRF1,ITGAL,ITGB2,KLF2,KLF4,LPL,MKI67,MMP1,MMP3,MMP9,MYC,MYH10,NCF1,NCF2,NOS3,OLR1,PHACTR1,PTGS2,RAF1,RHOU,RORC,S1PR3,SDC4,SELE,SELP,SERPI…	959 (13)
REL	0.201	transcription regulator	Activated	4.743	2.47e-17	ACSL4,AHR,ARFGAP3,B2M,BARD1,BCL2A1,BCL3,BIRC3,CCL2,CCL4,CCL4L1/CCL4L2,CCND1,CCND2,CD40,CD40LG,CD80,CD86,CDKN1A,CIITA,COTL1,CREM,CSF2,CTSV,CXCL10,CXCL3,CXCL8,DNASE1L1,E2F3,EVI5,F3,FCER2,FOS,FOSL1,FOXO3,FOXP3,FRMD4B,GADD45B,HLA-A,ICAM1,IFNG,IFT70B,IGFLR1,IL13,IL1B,IL21,IL23A,IL2RA,IL32,IL4,IL5,IL6,IL9,IRF4,IRF5,IRF6,IRF8,JUP,KDR,MAPKBP1,MED12L,MMP9,MYC,NFE2L2,NFKB1,NFKB2,NFKBID,NR4A1,NR4A3,PARP14,P…	1250 (15)
MCC950		chemical reagent		-0.689	2.63e-17	ADGRE1,CASP1,CCL2,CD40,CD68,CD80,CD86,CX3CR1,CXCL10,CXCL2,CXCL6,CXCL8,CXCR4,FCER1A,GSDMD,IL13,IL1B,IL4,IL6,IL7,IL7R,ITGA4,ITGAM,ITGAX,LMNA,MMP9,MPO,MRC1,NLRP3,SIGLEC1,SIRPA,TGFB1,TIMP1,TNF	1234 (18)
ARNT	-0.302	transcription regulator		1.057	3.05e-17	ACER2,AHR,ALDH3A1,ALDOC,ALOX5AP,ANGPTL4,ANKRD22,AREG,ARID5B,ATG9B,BATF,BHLHE41,BLK,BNIP3,CARD10,CAV1,CCND2,CCR5,CCR7,CD274,CDK4,CLDN1,CRYAB,CSF3,CXCL10,CXCR3,CXCR4,CYP1A1,CYP1A2,CYP2S1,DEGS2,EDN1,ENG,ENO1,FLT1,GADD45B,GAPDH,GZMH,HAVCR2,HIF1A,IL10,IL17D,IL1R1,IRS2,ITGB3,KIF20A,LOXL2,MPP1,MYC,NOS3,OAZ1,PCK2,PGK1,PRF1,S1PR1,SELL,SERPINE1,SLC2A3,SOCS2,SOCS3,SOD2,SPP1,TDO2,TFRC,TIPARP,TNFRSF19,TNFRSF9…	1700 (25)
cholecalciferol		chemical - endogenous mammalian	Activated	3.102	3.26e-17	ABCB11,ALOX5,ANKRD22,CCL18,CCL2,CCL5,CD14,CD209,CD274,CD300A,CD38,CD40,CD80,CD83,CD86,CEBPA,CEBPD,CLC,CSF1,CSTF2T,CTSL,CXCL10,CYP27B1,DKK2,EDN1,F13A1,FABP6,FAM20C,FCAR,FOS,FOXP3,GAS7,IL10,IL6,ITGAM,ITGAX,ITGB2,LILRB4,LRRC25,LY75,MCEMP1,ME1,MS4A6A,MYO6,PRKCB,RARA,RB1,RGS1,RORC,RUNX2,RUNX3,SERPINB8,SERPINE1,SLC20A1,SPP1,SULF2,TGFB1,TGFBR2,TNF,TNFRSF11B,TNFSF10,TNFSF11,TNNC1,TREML2	1383 (18)
ERK (family)		group	Activated	5.039	3.33e-17	ACSL5,ACTN1,AGER,APOBEC3G,AREG,BAX,BCL2L11,CAV1,CCL2,CCL4,CCND1,CCND3,CCR1,CD1D,CDK4,CDKN1A,CEBPD,CKS2,CSF2,CTTN,CXCL1,CXCL10,CXCL2,CXCL6,CXCL8,CYP1A1,EDN1,EREG,ETS1,FOS,FOSL1,FOXO1,FOXO3,FOXP3,HAS3,HMOX1,ICAM1,ICAM3,IFNAR2,IFNG,IL10,IL1B,IL21,IL23A,IL6,INPP1,IRS1,ITGAM,ITGB2,ITGB3,JUNB,KLF5,KYNU,LIF,MAL,MCL1,MMP1,MMP3,MMP9,MS4A1,MUC1,MYC,NFE2L2,ODC1,PLAU,PMAIP1,PTGES,PTGS2,RAB7B,RORC,RUNX2,S100A…	1139 (14)
SOD1	-0.12	enzyme	Inhibited	-2.749	3.49e-17	ACTB,ADCY2,ADGRE1,ALDOC,APPL2,ASL,ATP1A2,B2M,BAX,BID,BMP4,BUB1,C1QA,C5AR1,CADM2,CASP1,CASP3,CASP4,CAST,CCND1,CD14,CD40,CD68,CD80,CD86,CDK4,CDK5,CKB,CRYAB,CSF1R,CX3CR1,CXCL13,CXCR4,CYB561,DCC,DPYSL3,DSG3,ETS2,EZR,FASLG,FCER1A,FOS,FTH1,GNG10,GSTM3,HMOX1,HPCAL1,HSPA8,HSPB8,ICAM1,IFI16,IFI44,IFIH1,IFNG,IL10,IL15,IL1B,IL6,IL7R,IRF7,ISG15,ITGA4,ITGAM,ITGAX,JPT1,JUNB,KCNAB1,KCNAB2,LIMK1,LPL,MCL1,MMP9,MR…	1435 (14)
TCL1A	6.39	transcription regulator		0.398	3.52e-17	C1QA,C1QB,C1QC,C3AR1,CCR1,CD244,CD68,CFP,CLEC4D,CLEC4E,CLEC6A,CSF3R,CTSB,CTSC,CTSH,CTSS,CXCL3,CYBB,FCER1G,FCGR2B,FOS,FPR1,HMOX1,IGSF6,IL17RA,IL1B,ITGAM,ITGB2,LY9,MCL1,MMP12,MMP19,MMP9,MPEG1,MPO,MSR1,NETO2,PTPRO,RGS1,SLC11A1,SLC15A3,SNX6,STEAP4,TCL1A,TLR7,TNFAIP2,TREM2,UTRN	1464 (17)
bucladesine		chemical toxicant	Activated	2.464	3.76e-17	ACER2,ADAMTS1,AKR1B10,ALDH3A1,AXIN2,C3AR1,C5AR1,CCL22,CCND1,CCR5,CD14,CD38,CD40LG,CD80,CD86,CD8A,CDKN1A,CNP,CPT1A,CREM,CRYAB,CTLA4,CXCL10,CXCL3,CXCL8,CXCR4,CYP3A5,DMD,DUSP6,EOMES,F3,FASLG,FCER1A,FCGR2A,FOS,FOSL1,FOXO1,GADD45B,GALNT16,GCH1,GJA1,GLUL,GNRH1,H19,HAS2,HMGCR,HMOX1,HS3ST1,ICAM1,ID4,IFNG,IGFBP6,IL10,IL12RB1,IL13,IL1B,IL23A,IL4,IL5,IL6,IL9,IRAK2,IRF1,IRF8,IRS2,ITGB2,JAK3,JUNB,KCNAB2,KCTD3…	1517 (19)
NEIL2	-0.122	enzyme		-1.976	3.81e-17	ACTB,C3,CCL17,CCL19,CCL2,CCL22,CCL3L3,CCL4,CCR1,CCR2,CCR3,CCR4,CD14,CD40,CSF1,CXCL10,CXCL2,CXCL3,CXCL6,FASLG,GAPDH,HPRT1,IFNG,IL1B,IL1R1,IL23A,IL5,IL6,IL7,ITGB2,LTA,LTB,LY96,MYD88,NFKB1,PTGS2,SELE,TLR1,TLR2,TLR4,TLR6,TLR7,TNF,TNFSF14	1063 (11)
CAMP		other		1.732	4.02e-17	AHR,BAK1,BAX,BMP1,BTC,C5AR1,CCL2,CCL3,CCL4,CCL5,CCL7,CCR7,CD80,CD83,CD86,CSF1,CSF2,CSF3R,CXCL1,CXCL10,CXCL13,CXCL3,CXCL5,CXCL8,CXCR4,FPR2,ICAM1,IFNG,IL10,IL1B,IL1F10,IL1RL2,IL23A,IL36G,IL36RN,IL4,IL6,IRF8,ITGAM,ITGAX,ITGB2,MCL1,MYD88,NFKB1,PTGS2,RORC,STAT1,TBX21,TGFB1,TLR2,TLR4,TNF,TNFAIP2,TNFAIP3,TNFSF13B,XCL1	1061 (14)
CDKN2A	0.37	transcription regulator		-1.181	4.74e-17	A2M,APAF1,APPL2,ASF1B,AURKB,BARD1,BAX,BCAT1,BCAT2,BCL2L11,BLM,C3,CASP3,CCL18,CCL19,CCL2,CCL22,CCL3L3,CCL4,CCL5,CCNA2,CCNB1,CCND1,CCND3,CCR4,CCR6,CCR7,CD274,CD40LG,CD79A,CD79B,CDC25A,CDC25B,CDCA5,CDCA7L,CDKN1A,CDKN2D,CEBPD,CENPK,CPA4,CSF1,CXCL10,CXCL13,CXCL6,E2F3,EHD3,FAM111A,FANCA,FBXO5,FEN1,FLT1,FLT3,FOS,GAS7,GBP1,GFRA2,GLB1,GLUL,GTF3C1,GTSE1,H2AX,HUNK,IFI35,IFNG,IGF2BP3,IKZF1,IL15,IL1B,IL20,IL2…	1440 (21)
Z-LLL-CHO		chemical - protease inhibitor		-0.213	6.12e-17	ACTB,AHR,AKR1C1/AKR1C2,ARHGDIB,ARNT,ATF3,AURKA,BAX,BCL2A1,BCL2L11,BIRC3,BST2,CCL2,CCL5,CCND1,CCND2,CCND3,CDK4,CDKN1A,CEBPA,CFB,CFL1,CISH,CRYAB,CTSB,CTTN,CXCL10,CXCL2,CXCL8,CYP1A1,CYP27B1,DAG1,DCC,DEFB4A/DEFB4B,DMD,DOCK2,DOK1,EIF4EBP1,ELAVL1,ENO1,ETS1,FASLG,FMR1,FOS,FOXO1,GCH1,GNAI1,GSK3B,HAS2,HDAC1,HIF1A,HMOX1,HSF2,HSP90B1,HSPA5,HSPA8,HSPD1,ICAM1,IFNG,IGF2BP3,IL1B,IL6,IRAK4,IRF7,IRS1,IRS2,ITPR2,K…	1121 (15)
GATA1	0.933	transcription regulator		1.072	7.8e-17	ACTN1,AEBP2,ALOX12,ALOX5,ALOX5AP,ANGPT2,ANK1,ARHGAP4,BATF3,BCL2L11,BLVRB,CALR,CBFA2T3,CCL5,CCND1,CCND2,CCND3,CCR1,CCR3,CCR4,CCR5,CDK4,CDK6,CDKN1A,CDKN2D,CEBPA,CIITA,CREM,CXCR3,CYB561D1,CYBB,E2F3,ETS1,ETS2,FCER1A,FHL1,FLI1,FOSB,FYB1,GART,GUCY1B1,HHEX,HSF2,IFNG,IKZF1,IKZF3,IL13,IL1RL1,IL4,IL5,IL6ST,IL7R,IRF8,ITGAX,ITGB3,JUNB,KDR,LEPR,LYL1,LYZ,MAGED1,MAMDC2,MCM5,MRTFA,MS4A1,MYC,NCOA7,NFIL3,NFKB1,NOP…	1267 (17)
WNT5A	0.183	growth factor		1.266	8.18e-17	AKR1C1/AKR1C2,AREG,ARHGDIB,ARPC3,AXIN2,BMP3,BMP4,BTC,CAMK4,CCL2,CCL3L3,CCND1,CD14,CD34,CD38,CD40,CD80,CDK6,CRYAB,CSF3,CXCL1,CXCL10,CXCL2,CXCL6,CXCL8,CXCR4,CYB5R2,DAB2,DGKZ,DKK2,DOK2,ELMOD1,ENPP2,EREG,ESR2,FCER1A,FLT1,GJA1,GSK3B,HMOX1,IGF2BP3,IL10,IL15,IL1B,IL6,IRF1,IRF2,IRF8,ITGA4,ITGB3,ITGB7,LAT,LCP1,MAP3K11,MAP3K9,MAP4K2,MDFI,MMP1,MMP10,MMP3,MMP9,MYC,NFKB1,NT5E,PDCD1,PGF,PRSS12,PTGS2,RUNX2,SDC1…	1450 (16)
bryostatin 1		chemical drug	Activated	3.171	8.69e-17	AREG,BIRC3,CCL3,CCL5,CD209,CD22,CD40,CD80,CD86,CLDN1,CXCL8,CXCR4,FOXP3,ICAM1,IFNG,IFNGR2,IL10,IL1B,IL2RG,IL6,MS4A1,MYC,ODC1,PRKCA,PRKCB,TBX21,TJP1,TNF,TRAF1	1023 (15)
TCF12	-0.088	transcription regulator		1.412	9.21e-17	ACOT8,CBFA2T3,CCND1,CCND2,CCND3,CCR2,CCR4,CD200R1,CD33,CD3D,CD3E,CD3G,CD4,CD93,CDKN1A,CSF1R,ETS1,FLT3,FOXO1,GFI1,GJA1,GLUL,ICOS,IL10RA,IL13,IL18R1,IL18RAP,IL1RL1,IL21R,IL2RB,IL3,IL32,IL4,IL5,IL7,IL7R,INTS13,IRF1,IRF4,ITGA4,ITGB7,KLF2,LCK,LILRB4,LRBA,MCM5,MZB1,NFKBIE,NR4A3,PAX5,PTCRA,PTPN13,PTPRCAP,RAB33A,RARG,RORA,S1PR1,SPIB,ST8SIA1,STK17B,THY1,TLR1,TNFAIP1,TNFRSF8,ZC3H12A	792 (16)
D-glucose		chemical - endogenous mammalian	Activated	4.161	1.06e-16	ACAA2,ACADL,ACHE,ACLY,ACO2,ACOX1,ACTB,ACTN1,ADA,ADIPOR1,AGER,ALDOC,ANGPT2,ANO1,AQP7,ARF4,ATF3,ATF5,ATP2B2,BAX,BCAT1,BCL2L11,BCL2L12,BMP2,BMP4,C3,C8orf44-SGK3/SGK3,CALR,CAP1,CAPZA1,CASP1,CASP3,CASP9,CAV1,CBL,CCL2,CCNB1,CCND1,CCND2,CCND3,CDK4,CDK5,CDKN1A,CEBPA,COL4A1,CPT2,CREM,CSF1R,CTSB,CTSC,CTSV,CXCL2,CXCL8,CXCR4,CYBA,CYBB,DMD,DUOX1,EDN1,ELOVL6,ENO1,ENPP2,FBP1,FOS,GABARAPL1,GABPB1,GAPDH,GART,GCDH…	1676 (21)
Ttc39aos1		other	Inhibited	-5.888	1.09e-16	B4GALT4,BCL2A1,CCL4,CCL5,CXCL10,DHX58,DTX3L,HEG1,IFI16,IFI35,IFI44,IFIH1,IFITM3,IL1B,IRF1,IRF7,IRF9,ISG15,LY6E,MSR1,OAS2,OAS3,PARP14,PARP9,PHF11,RIGI,RNF213,RSAD2,RTP4,SERPINE1,SLAMF8,SLC15A3,SLFN12L,TAP1,TNFSF10,TRIM5,UBE2L6,XAF1,ZNFX1	683 (11)
MAPK9	0.026	kinase		1.038	1.18e-16	ABCB11,ACLY,BAK1,BAX,BCL2L11,BIRC3,BMP1,BMP4,CAV1,CCL2,CCL5,CDKN1A,CIDEC,CXCL8,CYP1A1,DMD,EDN1,EGF,EOMES,F3,FASLG,FGL2,FOS,FOSL1,FOXP3,GADD45B,GAPDH,HDC,HIF1A,HMGCR,HMGN2,IFI16,IFNG,IL15RA,IL1B,IL4,IL5,IL6,IRF9,ISG20,JUNB,LIF,LMNA,LMO7,LPL,LTA,MARCKSL1,MMP12,MMP3,MMP9,MYC,NME2,NMI,NOS3,OCLN,PARP14,PDIA3,PLA1A,PTGES,PTX3,RBL1,SCD,SELPLG,SERPINA1,SF3B4,SLFN12L,SOD2,TBX21,TNF,TNFAIP3,TNFSF8,ZFP36,ZYX	1198 (15)
SENP3	0.052	peptidase	Activated	5.727	1.2e-16	CCL3L3,CCL4,CD4,CD80,CD86,CD8A,CD8B,CXCL10,CYTH1,HLA-A,IFI44,IL15,IL2RA,IRF7,ISG15,ISG20,MYD88,OAS2,OASL,PML,PSMB9,RBCK1,RSAD2,SAMHD1,SP110,STAT1,STAT3,TAP1,TDRD7,TNFSF10,TYMP,WARS1,XAF1	1311 (18)
HMGB1	-0.109	transcription regulator	Activated	5.451	1.65e-16	AGER,BAX,CASP3,CCL2,CCL3,CCL4,CCND1,CD163,CD274,CD40,CD80,CD83,CD86,CDK4,CDKN1A,CXCL2,CXCL3,CXCL5,CXCL6,CXCL8,FLT1,GLUL,HIF1A,HLA-DRB1,ICAM1,IFNG,IL10,IL1B,IL1R1,IL6,IRF5,IRS1,MMP1,MMP3,MMP9,MOK,MRC1,MX1,PLA2G2A,PTGES,PTGS2,RELB,SELE,SYP,TIMP3,TLR2,TLR4,TNF,TNFSF11,VCAM1	1032 (16)
HAVCR1	0.593	other	Activated	2.16	1.81e-16	AHR,ANPEP,APBB1IP,B2M,BHLHE41,CALR,CCN1,CCN3,CCND3,CDK4,CDK6,EREG,FHL3,FSCN1,HDAC1,HIF1A,HLA-F,HLF,IFI6,IFNG,IL10,IL2RA,IL4,IL5,IL6,IL6ST,IRF1,IRF9,KDM3A,LOXL2,LYN,MYH10,NAMPT,NFKB1,ODC1,PLAUR,PPP2R2C,PSMB8,PSMB9,PSME2,QKI,RB1,RELB,SOCS3,STAT1,STAT2,STAT3,TAP1,TAP2,TBX21,TMEM45A,TNF,XAF1	843 (18)
CCR5	2.472	G-protein coupled receptor	Activated	2.976	1.86e-16	BAX,BID,CASP3,CASP8,CASP9,CCL3,CCL3L3,CCL4,CCL5,CCR5,CD40LG,CD9,CXCL10,CXCL2,CXCL3,F3,FASLG,FOS,IFNG,IL10,IL1B,IL23A,IL4,IL5,IL6,MMP9,SERPINA1,TNF,TNFRSF1A,TNFRSF1B	896 (14)
PTGER4	0.948	G-protein coupled receptor	Inhibited	-2.902	1.87e-16	ADAMTS4,ARRDC3,CCL2,CCL3L3,CCL4,CCR7,CD40,CD69,CDK6,CH25H,CMPK2,CXCL10,CXCL8,CXCR4,CYBB,CYRIA,EDN1,FBXL20,FOXP3,GLIS3,GPR85,HAS2,HAVCR2,HERC6,ICAM1,IFI16,IFI35,IFIH1,IL10,IL13RA2,IL1B,IL23A,IL4I1,IL6,IRF1,IRF7,ISG20,LPAR6,MMP9,MXI1,NCF1,NCF2,OLR1,OSM,PARP14,PDCD4,PTGS2,RASSF2,RIGI,RNF213,RSAD2,RTP4,RUNX2,S1PR1,SLAMF1,SLAMF8,SLFN5,SPP1,ST6GAL1,ST8SIA4,TAGAP,TLR8,TNF,TNFSF10,TOR3A,TRIM21,XAF1	1237 (15)
ETV7	-0.186	transcription regulator	Inhibited	-4.879	2.2e-16	APOL6,CASP4,CASP7,CCL2,CD47,CFB,CXCL8,GCH1,HERC6,ICAM1,IFI35,IFITM2,IFITM3,IL23A,IL6,LY6E,PARP14,PLSCR1,PSMB8,RARA,RIGI,TNF,TNFAIP3,TNFRSF1A,TRIM14,UBE2L6	1127 (12)
EGR1	0.884	transcription regulator	Activated	4.744	2.33e-16	ACHE,ALOX5AP,AREG,ATF3,BAX,BCL2L11,CACNA1H,CACNA2D4,CASP3,CASP7,CASP8,CASP9,CAV1,CCL2,CCL21,CCL3L3,CCL4,CCND1,CCND2,CCR1,CCR2,CD40LG,CDC20,CDKN1A,CDKN2D,CREM,CSF1,CXCL2,CXCL3,CXCL6,CXCL8,EIF4EBP1,ENPEP,EREG,F3,FASLG,FLT1,FOSL1,FOXP3,FTL,FYN,GAD1,GADD45B,HIF1A,HMGCR,HMOX1,ICAM1,IL13,IL1B,IL4,ITGAM,JUNB,LYZ,ME1,MMP9,MYBL1,MYC,NFKB1,NR4A1,PLAU,PTGES,PTGS2,RB1,SERPINE1,SGK1,SOCS1,SOD2,SPP1,TGFB1,TGFB…	1685 (18)
E. coli serotype 0127B8 lipopolysaccharide		chemical - endogenous non-mammalian	Activated	5.6	2.61e-16	CASP8,CAV1,CCL17,CCL2,CCL5,CCRL2,CD14,CD40,CHST11,CXCL10,CXCL16,CXCL2,CXCR4,DOK1,ELN,FPR2,FZD2,GJA1,GJA5,GLDN,GLUL,GNA14,GNAI2,GNG2,GPR85,HAS2,HMOX1,HSPA5,IL10,IL15,IL17D,IL1B,IL23A,IL24,IL6,IL7,IRF1,IRF5,KLF2,LAMC2,LGALS3,LIF,MAP2K1,MEFV,MMP3,MYD88,NFKB1,NOS3,OPN3,P2RY6,PANX1,PCK2,PRDX3,PTGES,PTGS2,PTX3,RSAD2,S1PR3,SLC7A5,SMAD4,SOCS3,SOD2,STAT1,STAT2,STAT3,TGFBR1,TGFBR2,TGFBR3,TLR2,TLR4,TNF,TNFR…	1247 (13)
CTLA4	2.846	transmembrane receptor	Inhibited	-3.5	2.69e-16	AHR,CBLB,CCNA2,CD3D,CD40,CD69,CD80,CD83,CD86,CTLA4,CXCL10,CXCL8,EBI3,FASLG,FOXP3,GZMB,HRH4,ICAM1,ICOS,IDO1,IFNG,IL10,IL12RB1,IL13,IL2RA,IL3RA,IL4,IL5,ITGAX,KPNA2,LAMP3,MKI67,PDCD1,PTPRJ,SELE,SELP,SLC7A5,SOD2,TGFB1,TOP2A,TPX2	1220 (16)
daidzein		chemical drug	Activated	2.56	2.84e-16	A2M,ABCC3,AIF1,BAX,BMP2K,C16orf54,CASP3,CAV1,CCL2,CCND1,CD4,CD86,CDC73,CKLF,CXCR3,CYP1A1,DNASE1L3,DNPH1,EVI2A,FASLG,FCGR2B,FCMR,FERMT3,FOSB,FXYD5,GRK6,HCST,HLA-A,HLA-DQA1,HMGCR,HMOX1,IL6,IRF7,ITGB2,KLRD1,LAPTM5,LCP2,LY86,MAL2,MAP4K1,MYC,NFE2L2,PKIB,PTGS2,PTPN6,RASAL3,SIGLEC10,SYP,TPD52,ZEB2	1739 (21)
IRF2BP2	-0.246	transcription regulator	Inhibited	-6.635	2.97e-16	BCL2A1,C4A/C4B,C5AR1,CASP1,CASP4,CCL3L3,CCL5,CCR1,CCR2,CD14,CD180,CD274,CD3G,CD53,CD72,CLEC4E,CLEC6A,CSF2RB,CXCL13,CYSLTR1,CYTIP,DNASE1L3,FCGR3A/FCGR3B,FYB1,GBP5,GLDN,GZMA,HERC6,HLA-A,HMOX1,IFI16,IL2RG,IL4,LEPR,LILRB3,LILRB4,LPL,LY86,MMP3,MPEG1,MS4A6A,MYBL1,NKG7,NLRC5,NR4A3,PILRA,PLEK,PTPN22,SAMD9L,SCIMP,SEC24D,SELP,SERPINA1,SLA,SLAMF7,STAP1,STAT4,TIMP1,TNF,VCAM1
SYK	0.869	kinase		1.952	3.41e-16	ARID5A,BCL2L11,BIRC3,CCL2,CCL4,CCL5,CCND1,CCR7,CD247,CD40LG,CD69,CREM,CSF2,CXCL10,CXCL2,CXCL8,CXCR4,DOCK10,EDN1,FCER1G,FCMR,FGL2,FOSL1,GIMAP7,ICAM1,IL10,IL1B,IL21,IL23A,IL3,IL4,IL6,IRF1,ITGAM,ITGB3,JMY,KLF2,LY9,OAS1,OAS2,PDCD1,PLCG2,PRKCQ,PTPRE,RASSF4,RCSD1,TAGAP,TGFB1,TNF,TNFSF10,TNFSF13B,TSC22D1,TSC22D3,USP53,YPEL2	1285 (20)
VCAN	0.845	other		1.516	3.5e-16	ADAMTS9,ANGPTL4,C1R,C3,C4A/C4B,CASP1,CASP3,CBX6,CCL2,CCL3L3,CCL4,CD247,CD34,CDKN1A,CEACAM4,CXCL2,CXCL3,CXCL6,CXCL8,CYBA,DAG1,EBI3,ELN,ENPP2,F3,GLB1,GLIS3,GUCY1B1,HAS2,HAS3,HYAL2,ICAM1,IFI44,IFI6,IFITM1,IFNG,IGFBP4,IL10,IL1B,IL6,IRF8,ITGA5,LGALS3,MEF2C,MMP9,MX1,MX2,MYH10,NFKB1,OAS2,OAS3,PARP14,PLA2G2A,PLAU,RBP1,SOD2,SORT1,ST6GAL1,STAT1,TGFA,TGFB1,TGFB3,TIMP1,TMEM204,TNF,TRIM22,VCAM1,VCAN,XAF1	814 (15)
concanavalin a		chemical drug	Activated	6.312	3.63e-16	BAX,BCL2A1,BCL2L11,CASP1,CASP3,CCL3,CCL3L3,CCL4,CCR2,CD3E,CD40LG,CD69,CD86,CDKN1A,CSF2,CSF3,CTLA4,CXCL10,CXCL2,CXCL8,EBI3,FASLG,FBP1,FOXO1,HDGF,HIF1A,ICAM1,ICOS,IFNG,IL10,IL18BP,IL1B,IL23A,IL2RA,IL32,IL4,IL5,IL6,IRF1,IRF4,ITGB2,KCNA3,LGALS1,MCL1,MMP9,NTRK1,PDCD1,PTGES2,PTGS2,PTPN7,RGS1,SDC4,SIPA1,SOCS3,SPP1,STAT1,TBX21,TGFB1,TNF,TNFSF10,XCL1	754 (12)
PPARG	-0.125	ligand-dependent nuclear receptor	Inhibited	-2.987	3.68e-16	ACAA2,ACADL,ACLY,ACOT8,ACOX1,ACSL4,ACSL5,ADIPOR2,ADRB3,AIM2,ALOX12,ANGPTL4,APAF1,AQP7,ASAP1,BAX,BDH1,C3,CAV1,CCL17,CCL2,CCL22,CCL5,CCND1,CCR7,CD274,CD40,CD68,CDK6,CDKN1A,CEBPA,CERS3,CIDEC,CPT1A,CPT2,CSF3,CTSL,CUL3,CXCL1,CXCL2,CXCL3,CXCL5,CXCL6,CXCL8,CYBA,CYCS,CYP4A11,DGAT2,EDN1,EIF4EBP1,ELOVL6,ENO1,ETS1,FAM20C,FOSL1,GABARAPL2,GAPDH,GPAM,HADHB,HMGCR,HMOX1,HSD3B7,HYOU1,ICAM1,IFNG,IGFBP6,IL10,IL13,I…	1439 (24)
PI3K (complex)		complex	Activated	5.413	3.93e-16	ADAM12,ADAM28,ADIPOR1,ALOX5AP,AQP7,ATF3,BAK1,BCL2A1,BCL2L11,BIRC3,CASP3,CCL2,CCL3,CCL4,CCNB1,CCND1,CCND2,CCND3,CCR1,CD2,CD274,CD40LG,CD79B,CD86,CDK4,CDKN1A,CNR2,CXCL10,CXCL8,CXCR4,CYBB,ETS1,FASLG,FLI1,FOS,FOSL1,FOXO1,FRY,FUT7,GJA1,H19,HAS3,HIF1A,HMGCR,HMOX1,ICAM1,IFNG,IL10,IL1B,IL23A,IL4,IL6,IL7R,IRF2,ITGAM,ITGB2,KDR,KLF2,LASP1,LEF1,LEFTY2,MAP2,MCL1,MEF2C,MMP1,MMP10,MMP12,MMP9,MRC1,MT2A,MTHFD2,MY…	1215 (16)
PRKCD	0.296	kinase	Activated	4.779	4.16e-16	ALOXE3,APOBEC3A,ARHGAP32,BCL2A1,BIRC3,BNIP3,CCL2,CCL5,CCL7,CCNA2,CCND1,CD4,CD68,CDKN1A,CIITA,CSF2,CTSB,CXCL10,CXCL16,CXCL8,DENND3,DUSP6,ETS2,FEM1B,FOS,FOSL1,GPR87,HJURP,HRH1,ICAM1,IL10,IL13,IL1B,IL23A,IL2RG,IL32,IL4,IL6,ITGAM,JUNB,KIF2C,KLF5,LIF,LIPG,MCL1,MMP1,MMP12,MMP9,MYC,MYO9B,NEDD4,NFKB2,NOCT,NOTCH2,NR4A1,OAS1,ODC1,PALMD,PDCD4,PLSCR1,PTGS2,PTPN6,RELB,SERPINB2,SERPINE1,SIK3,SOCS1,STAT3,TLR2,T…	1287 (15)
hyaluronic acid		chemical - endogenous mammalian	Activated	3.655	4.49e-16	BCL3,CCL3L3,CCL4,CCL5,CCR7,CD40,CD80,CD83,CD86,CSF1R,CTTN,CXCL10,CXCL2,CXCL3,CXCL8,CXCR1,CXCR4,DEFB4A/DEFB4B,FOS,FOXP3,HMMR,ICAM1,IL10,IL1B,IL6,IRAK3,IRF5,LY96,MMP1,MMP12,MMP3,MMP9,MPO,MYD88,NCF1,NCF2,NFKB1,NR4A1,NR4A2,PDCD4,PDPN,PLAU,PTGES,PTGS2,PTPRC,SERPINE1,SOCS3,SPP1,TGFB1,TIMP1,TLR2,TLR4,TNF,TNFAIP3,TNFSF14,VCAM1	1084 (13)
CD3E	2.543	transmembrane receptor	Activated	4.582	4.83e-16	BLM,BNIP3,CBLB,CCL17,CCL22,CCNA2,CCND2,CD3D,CD3E,CD3G,CD69,CD8B,CDC45,CDK4,CLSPN,CSF2,CTLA4,FASLG,FEN1,FOS,ICOS,IFNG,IL10,IL13,IL2RA,IL4,IL5,IL6,ITK,LCP2,LTA,MAPK11,MCM5,MCM6,MMP9,MYC,NFATC3,NFKB1,PIK3CD,PIK3CG,PTGS2,SOCS1,TNF,TNFRSF1A,TNFRSF1B,TNFSF11,TRAV8-2,TRBV20-1,WEE1,ZAP70	1187 (19)
CCL5	1.751	cytokine	Activated	4.869	5.06e-16	ADGRE5,AHR,AIF1,C5AR1,CCL2,CCL3,CCL3L3,CCL4,CCL5,CCR1,CCR2,CCR3,CCR5,CCRL2,CD163,CD40,CXCL2,CXCL3,CXCL8,DUSP6,EGF,FOS,GFI1,HDC,IFNG,IL1B,IL6,ITGAM,LIMS1,MMP19,MMP9,NAMPT,OLR1,PLAUR,PNP,SERPINB2,SGK1,STAT1,STAT3,THBS1,TLR4,TNF,VASP,ZFP36	1019 (15)
adenosine		chemical - endogenous mammalian		0.828	5.33e-16	BID,BMP2,BMP4,CCL5,CCND1,CD274,CD28,CD69,CD80,CD86,CX3CR1,CXCL8,CXCR4,FASLG,FOS,FZD5,GAPDH,H2AX,HIF1A,HMOX1,HSPA5,ICAM1,IFNG,IL10,IL1B,IL1R1,IL2RA,IL6,ITGB2,KLRC4-KLRK1/KLRK1,LEF1,MKI67,NCR3,NR4A2,PMAIP1,PTGS2,SERPINE1,SOCS3,TIMP1,TLR4,TNF	1184 (17)
IFNAR2	1.193	transmembrane receptor	Activated	2.685	5.42e-16	BCL2L14,CXCL10,CXCL11,HERC5,HSH2D,IDO1,IFI44,IFI6,IFIH1,IFITM1,IL6,ISG15,KLRC4-KLRK1/KLRK1,LAMP3,MX2,NCR1,NCR3,OAS1,OAS2,PSMB10,PSMB8,PSMB9,PSME2,RIGI,RIPOR2,TGM2,TNFSF10,TRIM22,UBA7,UBD,UBE2L6,XAF1	990 (15)
CCND1	-0.67	transcription regulator		0.794	5.79e-16	AHNAK,AREG,ARHGEF2,ASAP2,AURKA,CALU,CCNA2,CCND1,CCND2,CCND3,CD6,CDC45,CDCA7L,CDK4,CDK6,CDKN1A,CENPK,CEP55,CIP2A,CLIC6,CLPB,CLSPN,CTNNBIP1,DKK2,DNMT1,DYNC1LI1,ELAVL1,ELOVL7,ENDOD1,ENO1,ENPP2,EPGN,ERBIN,EREG,ERI1,ESCO2,FAM83D,FGF7,GAS2L3,HERC3,HJURP,HSPA8,HSPB8,ITGB3,ITGB6,IVD,JPT1,KIF20A,KIF2C,KIF4A,KNL1,KRT1,KRT10,LASP1,LCORL,MACF1,MARCKS,MELK,MFSD6,MMP3,MYBL1,MYC,MYO7A,MYRIP,NCAPH,NOP2,NT5E,PCLA…	1061 (18)
MAP3K8	0.181	kinase	Activated	2.551	5.97e-16	ADCY7,ADORA3,ARRDC3,BIRC3,BMP1,CASP8,CBFB,CCL4,CCR1,CCR2,CCR5,CEBPD,CIITA,COBLL1,CSF2,CSF3,CXCL2,CXCL3,CXCL8,DOK2,DUSP6,FOS,FSCN1,GCA,GFI1,GPR171,HIP1,IFNG,IFNGR1,IL10,IL1B,IL23A,IL4,IL4I1,IL5,IL6,JUNB,MMP3,MMP9,MRTFA,NFAM1,NR4A1,PGR,PTGER2,PTGER4,PTGS2,RASGRF1,RCSD1,REPIN1,RGS3,RHOF,SDR42E1,SESN1,SH3D21,SLA,SLCO4A1,SLFN12L,SOCS3,STAT4,STK17B,TAPBPL,TBX21,TDRKH,TICAM1,TNF,TSPAN33,ZC3H6	1074 (14)
TRIM24	-0.138	transcription regulator	Inhibited	-3.578	6.67e-16	CALHM6,CCL4,CCL5,CMPK2,CXCL10,DHX58,EPSTI1,FAM110B,FLRT3,GLUL,HERC6,IFI35,IFI44,IFIH1,IFNGR1,IFNGR2,IL10,IL13,IL1R1,IL21,IL4,IL5,IRF1,IRF7,IRF9,ISG15,LGALS3,MYH10,NMI,NUMA1,OAS1,OASL,PARP12,PCLAF,PHF11,PLAC8,PRKCQ,PSMB10,PSMB8,PSMB9,RIGI,RTP4,SAMD9L,SAMHD1,SERPINE1,SHISA5,SOCS1,SOCS2,SPP1,STAT1,STAT2,TAP1,TLR2,UBA7	1437 (23)
STAT4	1.783	transcription regulator	Activated	5.176	6.85e-16	ACADL,ACAP1,ACVRL1,AHNAK,ALDOC,AP2A2,ARFGAP3,ARHGAP15,ATP7A,BCL2L11,BCL3,BSG,C3,CCL2,CCR5,CD40LG,COPG1,CXCL10,CXCL2,CXCL3,EBI3,FCER1G,FSCN1,FYB1,GJA1,H2AC18/H2AC19,HLA-DQB1,IFIH1,IFNG,IL10,IL10RA,IL12RB1,IL13,IL18R1,IL18RAP,IL2RA,IL6,IRF1,IRF4,ISG15,ISG20,ITIH5,KLF9,MAGED1,MAPK8IP3,MATK,MBOAT2,MGARP,MYC,PDCD1,PLAC8,PYGL,R3HDM1,RAMP1,RASSF1,RCN3,RGS16,RIGI,RNF138,RORA,S100A4,SAT1,SCG5,SELE,SELPLG,…	1276 (14)
SIRT1	-0.141	transcription regulator	Inhibited	-5.714	7.38e-16	ACADL,ACAP1,ACTB,ADAMTS5,ADAR,AGTRAP,ANO1,ATG3,AURKB,BAX,BIRC3,BNIP3,CAV1,CCL5,CCNB2,CCND1,CCND2,CCND3,CD63,CD72,CD74,CD79B,CD83,CD9,CDKN1A,CLEC10A,CMPK2,CORO1A,CPT1A,CRYBG2,CYCS,CYP1A1,DHX58,EBI3,ENO1,ERMP1,FCMR,FGF7,FOXO1,FOXO3,FOXP3,GABARAPL1,GSTM3,HCK,HELZ2,HIF1A,HJURP,HLA-A,HLA-DQA1,HLA-DQB1,HMGCR,HMOX1,HSPA5,ICAM1,IFI44,IFITM3,IFNG,IL10,IL13,IL1B,IL2RG,IL4,IL6,IRF7,KDM5B,KIF13B,KLF2,LAMA4,L…	1406 (21)
STAT5B	0.189	transcription regulator		1.078	8.84e-16	A2M,ACSL6,AHNAK,AKR1C1/AKR1C2,ALDH3A2,ARNT,ASAP1,ATM,BAX,BIRC3,CASP3,CASP4,CASP8,CASP9,CCL3L3,CCND1,CCND2,CCND3,CD27,CD63,CD9,CDK6,CDKN1A,CIRBP,CISH,CYP3A5,CYP4A11,DAPK1,DGAT2,DIP2B,ESR2,FAM89A,FOS,FOXP3,GAB3,GABARAPL1,GADD45B,GIMAP1,GLUL,GPX7,HLA-A,IFITM2,IFITM3,IFNG,IL24,IL2RA,IL2RB,IL4,IL5,IL6,IL9,IRF1,IRF8,KIF9,KLF9,LDHB,LIMD2,LTA,LTB,LTBR,LY6E,MCL1,ME1,MORN3,MPO,MYC,MZB1,NIPAL1,NNMT,NR4A2,NR…	1649 (18)
ATP		chemical - endogenous mammalian	Activated	2.739	8.88e-16	ADAMTS9,AHR,BAX,BCL2L11,CASP1,CCL4,CCND1,CCR5,CCR7,CD14,CD274,CD83,CD86,CLDN1,CXCL10,CXCL2,CXCL3,CXCL8,CXCR4,F3,FOS,FOXO1,FOXO3,FOXP3,GSDMD,H2AX,HIF1A,ICAM1,IFNG,IL10,IL1B,IL23A,IL2RA,IL6,ITGA4,ITGAM,MAP2K1,MMP1,MMP3,MYC,NLRP3,NOS1,NOS3,NR4A1,NRP1,P2RX4,P2RX7,PTGES2,PTGS2,SAT1,SELL,SERPINE1,SLC12A3,THBS1,TLR4,TNF,TNFRSF1B,TNFSF11,VCAM1	1146 (16)
cuprizone		chemical toxicant	Activated	4.884	8.89e-16	ACER2,ADO,APBB1IP,ARHGDIB,ARPC1B,C1QB,C1QC,CCL3L3,CCL4,CCL5,CCN3,CD86,CNP,CRYAB,CTSB,CTSZ,CXCL10,EML1,ERMN,FAM78A,FCGR2A,FOS,GLUL,GNPDA1,GPR132,GPR34,GPX1,GSN,HAVCR2,HK3,HSPH1,HVCN1,IFI30,IKZF1,IL1B,IRF8,ITGAM,LCP1,LEF1,LGALS1,LGALS3,LGMN,MPP7,MSN,NCF1,NCKAP1L,NLRP3,NTM,PSME1,PTGS2,PTPRC,RAMP3,RBP1,S1PR1,SEPTIN8,SLC31A1,SOCS3,TFRC,TGFBR1,TGM1,TNF,TPPP3,TREM2,VAV1	741 (7)
CXCL12	0.521	cytokine	Activated	3.286	9.17e-16	AIF1,ARPC4,BAX,BCL3,BMP1,BMP2,CCL2,CCL5,CCND1,CD14,CD33,CD3G,CD4,CD40LG,CD47,CD69,CD9,CXCL10,CXCL8,CXCR4,CYP3A5,DOCK9,ERCC1,FOS,FYN,GAD1,GOPC,GSK3B,HCLS1,HLA-B,ICAM1,IFNAR2,IFNG,IFNGR2,IL1B,IL24,IL2RA,IL6,IRF6,ITGAL,ITGAX,ITGB3,JMJD1C,JUNB,LCP2,LOXL2,MAPK12,MAPRE3,MARCKS,MMP11,MMP3,MMP9,MYC,NR4A1,NUMA1,PCDH1,PGR,PLAU,PTGS2,RBM14,RUNX2,RUNX3,SAA2,SELE,SELPLG,SOCS1,SOCS2,SOCS3,THBS1,TIMP1,TNF,TNFRS…	1475 (16)
Rbx1		enzyme	Activated	2.92	9.19e-16	AHR,AREG,BMP7,BMPR1A,C8orf44-SGK3/SGK3,CCNB1,CD80,CSF1,CTSB,CXCL10,CXCR3,CYBB,GADD45B,HIF1A,ICAM1,IFNG,IL10,IL18R1,IL18RAP,IL21,IL4,IRF7,ITGAL,NAIP,NFKB2,NRP1,NT5E,OAS2,PDCD1,PDE3B,PDE4B,RORA,SHC1,SMAD2,SMAD4,TLR4,TNFRSF4,TNFRSF8	753 (7)
LEF1	1.24	transcription regulator	Inhibited	-3.76	9.53e-16	ARHGDIB,ARHGEF12,ARHGEF26,ARRB2,ATP6V0A1,AXIN2,BLK,CARD11,CARD9,CASP3,CASP7,CASP9,CAV1,CCDC3,CCL4,CCL5,CCND1,CD101,CD1D,CD274,CD79A,CD79B,CD83,CDKN1A,CEBPD,CSF3R,CTLA4,CTTN,CX3CR1,CXCR4,DCT,DEPDC1B,DLX3,DNASE1L3,EMILIN2,ENPP2,EVI5,FASLG,FLT3,FOSB,GZMA,HAS2,HLA-DQA1,IFITM3,IL13,IL18R1,IL4,IL5,IL6,IL7R,IRAK3,ITGB8,KCNB1,KIF13A,LAIR1,LCK,LEF1,LONRF1,LYSMD2,LYZ,MAPK12,MFAP3L,MGAT5,MYC,MZB1,NCAM1,NCF1…	1498 (22)
ELAVL1	0.212	other		1.22	1.26e-15	ACAA2,ACADL,ACHE,ACLY,ACSL4,ADGRE1,APPL2,ARHGDIA,ATF3,B2M,BATF,CALM1 (includes others),CASP3,CASP9,CCL8,CCN1,CCR2,CD63,CD68,CD83,CD86,CDKN1A,CEBPA,CENPE,CLDN1,CLN6,CPT1A,CTSS,CXCL10,CXCL2,CYBA,CYBB,CYTOR,EIF4ENIF1,ELAVL1,ELOVL1,ELOVL6,FCGR2A,FOS,FOXP3,GLIPR1,GSS,H19,HIF1A,HLA-A,HMOX1,ICOS,IFI16,IFI44,IFIH1,IFITM3,IFNG,IL13,IL13RA1,IL1B,IL1R1,IL2RG,IL4,IL6,IRF1,IRF4,IRF9,ITGAM,LEPR,LOXL2,LPL,MPEG1…	1066 (17)
Bay 11-7082		chemical - kinase inhibitor	Inhibited	-4.564	1.3e-15	ADORA2A,BCL2A1,CASP1,CAVIN3,CCL2,CCL3L3,CCL4,CCL5,CCND1,CCR2,CD274,CD83,CSF2,CXCL1,CXCL2,CXCL3,CXCL8,ELAVL1,EREG,F3,FLT1,FPR2,GJA1,HMOX1,HSH2D,HSPA5,ICAM1,IL10,IL13,IL15,IL15RA,IL17RB,IL1B,IL23A,IL2RB,IL6,IRAK4,MCL1,MMP9,NEDD4,NFKB1,NLRP3,PARP10,PTGS2,S100A4,SAMSN1,SOD2,TLR2,TNF,TNFSF10,UCN2,VCAM1,YY1	1380 (13)
ciprofloxacin		chemical drug		-1.909	1.7e-15	ACO2,ACSL5,ACTN1,ADAM8,ADGRE1,ALDH2,ALDH3B1,BMP4,CCR1,CD40,CD47,CD68,CD80,CD86,CD93,CSF2RB,CTSA,CTSV,EDIL3,EMILIN2,EPB41L5,GRN,HLA-A,HSPD1,ICAM1,IFNG,IGF2BP3,IL23A,IL4,ITGAL,ITM2C,LGMN,LMTK2,MPEG1,MPP1,MSR1,MTHFD1L,NRP1,PKN2,PTGS2,RAB11FIP1,RUVBL1,SHMT2,SIGIRR,SLC2A6,SPP1,SPRED1,SRPRA,STAB1,TLR7,TMPO,TNF,TTYH3,VDAC1	1446 (19)
Klrk1		transmembrane receptor	Activated	4.372	2.16e-15	CCL3L3,CCL4,CCL5,CCR5,CD96,CSF1,CSF2,GZMA,HLX,HOPX,IFNG,IFNGR1,IL10,IL18R1,IL18RAP,IL1RL1,IRF8,KLRC1,KLRD1,NKG7,PRF1,SLA2,SPP1,STAT1,TBX21,TNF,TXK	1213 (19)
CNTF	-0.853	cytokine	Activated	3.968	2.22e-15	A2M,ACHE,ACTB,ADGRE1,ALDOC,ANKZF1,ATF3,BDH1,C3AR1,C5AR1,CALCA,CASP3,CCL5,CCR1,CCR5,CCRL2,CD14,CD247,CD69,CEBPD,CISH,CLEC7A,CNTF,CXCL8,CXCR4,CYBB,ENPP2,FOS,FXYD5,GFRA2,GJA1,GMFG,GPR65,GRN,HMOX1,HVCN1,IFI16,IL6ST,IL7R,IRF1,IRS1,JUNB,KCTD12,KLF4,LDHB,LGALS3,LIF,M6PR,MCL1,MFSD1,MMP1,MSR1,NAMPT,NTRK1,OSMR,OXCT1,P2RX4,P2RX7,PAFAH1B1,PDE10A,PDE1B,PGK1,PKM,PPIB,PTGS2,RAB3C,SCD,SLC11A1,SLC15A3,SOCS1,SOCS2…	838 (13)
JUNB	1.001	transcription regulator	Activated	3.655	2.4e-15	ACLY,ATF3,BCL3,C1QB,C3,C3AR1,C5AR1,CASP4,CAV1,CCL3L3,CCND1,CCR4,CD274,CD68,CDC20,CSF2,CSF3,CXCL16,CXCL2,CXCL3,CXCL8,CXCR1,FOSL1,FOXP3,FTH1,HMOX1,IFI16,IL10,IL13,IL1B,IL1RL1,IL4,IL5,IL6,IL9,ITGB3,JUNB,LIPE,MMP1,MMP10,MMP3,MMP9,MYL12A,NAMPT,NCF2,NFKB2,PLAU,PLAUR,PLIN1,PPP2R2A,RAB31,RASGRF1,RELB,RUNX2,SCD,SERP1,SERPINB2,SERPINE1,SGK1,SPTAN1,SWAP70,TIMP1,TIMP3,TNF,TNFRSF8,XBP1	1529 (17)
laminaran		chemical drug	Activated	3.543	2.61e-15	CCL4,CCL4L1/CCL4L2,CLDN1,CLEC4E,CXCL1,CXCL10,CXCL5,CXCL8,ELOVL7,EREG,GCH1,GPR84,IDO1,IL1B,IL2RA,IL7R,ITGB8,MCOLN2,MT2A,OLR1,PTGS2,RSAD2,SERPINB2,SLC39A8,TNC,TNFAIP6,TNFRSF9,TNIP3,TRAF1	585 (13)
prednisolone		chemical drug	Inhibited	-3.296	2.66e-15	ADORA2A,APC,ATG3,ATG4C,ATG9B,BAG1,BAK1,BAX,BCL2L10,BCL2L2,BID,BIRC3,BNIP3,BYSL,CASP3,CASP8,CCL2,CD163,CD40LG,CD86,CDK5,CEBPD,CTSB,CTSS,CXCL10,CXCR4,CYP1A1,DAPK1,DRAM1,EDN1,GABARAPL1,GABARAPL2,GABPB1,HDAC1,HIF1A,HSPA8,IFNG,IGF2BP3,IL10,IL19,IL1B,IL6,IRS2,ISG20,ITGA4,ITGAM,KCTD12,KIF9,KLF9,LIMK2,MAP2K1,MCL1,NFIL3,NFKB1,NOTCH2,NR1I3,PARK7,PDCD1,PGK1,PIK3C3,PIK3CG,PIM2,PLAAT4,PPCDC,PTGS2,RB1,RGS19,SG…	1357 (15)
EML4-ALK		fusion gene/product	Activated	3.837	2.66e-15	APAF1,BAX,BCL2L11,BMP2,CASP3,CD274,CDK4,CDKN1A,CXCL8,DUSP6,ERBB3,ERCC5,GADD45B,HIF1A,IL13RA1,IL15RA,IL24,IL4,IL4R,IRF1,IRF4,JUNB,MAP3K2,MMP1,MMP10,NNMT,NODAL,OCLN,RAB27A,RAB29,SERPINB1,SERPINB2,SERPINB4,SERPINB5,SERPINB6,SERPINB7,SERPINB8,SERPINB9,SERPINE1,SLC2A3,SMAD2,SOCS3,SP100,STAT3,TGFB3,TLR2,TNFAIP3,TNFRSF10B,VCAN	962 (16)
CD5	1.873	transmembrane receptor	Activated	2.572	2.89e-15	BCL3,CCL3,CCL4,CCR7,CD4,CD52,CD69,CD72,CD80,CD86,CSNK1E,GZMB,ICAM1,IFNG,IL10,IL10RB,IL13,IL13RA1,IL2RA,IL2RG,IL5,NR4A1,PCK2,PIM2,RARA,RELB,RORC,RUNX3,SIPA1,STAT1,STAT3,TGFB1,TLR8,UBE2D1,WNT10A	923 (15)
JUND	-0.023	transcription regulator		0.991	3.01e-15	ALAS1,BCL3,C1QB,C3,C3AR1,C5AR1,CCL5,CCND1,CCR4,COL6A1,CSTA,CTLA4,CXCL10,CXCL16,CYBB,F3,FOSL1,FTH1,HIF1A,HMOX1,IFNG,IL10,IL21,IL21R,IL5,IL6,MMP1,MMP3,MMP9,NCF2,NR4A1,PLAU,PLAUR,RUNX2,SAT1,SDC1,SERPINB2,SERPINB9,SOCS1,SPP1,TBX21,TIMP1,TK1,TNF	1490 (19)
IRF9	0.691	transcription regulator	Activated	4.236	3.01e-15	ADAR,BCL2L14,CCL19,CD274,CD69,CIITA,CMPK2,CXCL10,CXCL8,GBP1,HDC,HELZ2,HERC6,IFITM1,IFITM3,IFNG,IL6,IRF1,IRF5,IRF7,IRF8,ISG15,ISG20,MX1,NMI,OAS2,OAS3,OASL,PARP10,PARP14,PDCD1,RIGI,RSAD2,RTP4,SOCS1,SOCS3,STAT1,STAT2,STAT3,TNF,TNFSF10,XAF1,ZBP1,ZC3HAV1	963 (17)
IFN GAMMA (complex)		complex	Activated	4.87	3.12e-15	ADAR,APOBEC3G,BAG1,CASP1,CASP3,CCL2,CCL5,CD86,CDKN1A,CXCL10,CXCL16,CXCL8,CXCL9,CXCR3,CYBB,EDN1,FLT1,GBP1,HLA-DRA,ICAM1,IGFBP4,IL10,IL17RA,IL18BP,IL1B,IL32,IRF8,LGALS9,LIF,LY96,MMP9,MYC,MYD88,NR4A3,PMAIP1,PML,PSME1,PSME2,SH2D1A,SOCS1,SOCS3,STAT1,TLR4,TNF,TNFRSF9,TNFSF10,VSIG4,XAF1	1168 (14)
chloroquine		chemical drug		-1.597	3.12e-15	ADAMTS5,BAX,BCL2L11,CASP3,CCL5,CD40,CD69,CD83,CD86,CXCL10,CXCL8,DRAM1,FOXO1,FOXO3,GJA1,GPX1,GRN,HIF1A,IFIH1,IFNG,IL13,IL1B,IL23A,IL4,IL5,IL6,IRS1,LEPR,MMP1,NNMT,NT5E,RIGI,RORC,RUNX2,S1PR1,SELE,SLC12A3,SNCA,SOCS1,SOCS3,STAT4,TFRC,TNF,TNFSF10,TNFSF13B,TOMM20,ULBP2,YAP1	837 (15)
entinostat		chemical drug		1.779	3.12e-15	ADAMTS5,AIM2,BAK1,BAX,BCL2L11,CCL2,CCL8,CCND1,CD33,CD80,CD83,CDKN1A,CSF2RA,CXCL10,CXCL11,CXCL13,ERBB3,FOXP3,GSN,GUCY1B1,H2AX,HIF1A,IDO1,IRF4,ITGAM,ITGAX,MCL1,MICB,MMP1,MMP3,MMP9,MYC,NFE2L2,OLFM4,PMAIP1,PSMB9,RB1,RNASE1,RORC,RUNX2,SERPINE1,TGFBR2,TNFRSF10A,TNFRSF10B,TNFRSF19,TNFSF10,XBP1,YAP1	1025 (15)
E2F1	0.086	transcription regulator	Activated	3.192	3.22e-15	ACADL,ACSL5,ADIPOR2,ALPL,AMY2B,ANGPT2,APAF1,ARHGAP4,ATG14,ATM,AURKA,AURKB,BAK1,BAX,BCL2L11,BID,BMP4,BNIP3,CALM1 (includes others),CALR,CASP3,CASP7,CASP8,CASP9,CAV1,CCNA2,CCNB1,CCNB2,CCND1,CCND2,CCND3,CD274,CD2AP,CD9,CDC20,CDC25A,CDC25B,CDC45,CDK4,CDK6,CDKN1A,CDKN2D,CEBPA,CHEK2,CKB,CPT2,CRIP2,CRYAB,CSDE1,CTNNBIP1,CTSB,CYP27B1,DBF4,DCC,DLEU2,DNMT1,E2F3,ECT2,FBXO5,FEN1,FHDC1,FHL1,FLT1,FOS,FOXO1,FOXO…	1134 (15)
heme		chemical - endogenous mammalian		-1.889	3.59e-15	ALAS1,CCL3L3,CCL4,CCL5,CD14,CD163,CD86,CLDN1,CSF1,CSF2,CSF3,CXCL10,CXCL2,CXCL3,CXCL6,CYBB,HMOX1,HMOX2,ICAM1,IFNG,IL10,IL13,IL15,IL1B,IL4,IL5,IL6,IL7,IL9,LIF,MRC1,NLRP12,PER2,SELP,TGFB1,TJP1,TNF	1280 (19)
SNCA	-0.667	enzyme	Activated	3.323	3.76e-15	ADGRE5,AIF1,ANKRD28,ARFGAP3,ARHGEF28,ASIC2,ATG3,B2M,BAX,BCL2L11,BTC,C15orf39,C1QA,CACNA2D4,CALCA,CARMIL1,CASP3,CCL2,CCN3,CCR7,CD22,CD68,CD74,CDC20,CDHR1,CFL1,CHMP4B,CIITA,CLEC7A,COBL,CORO7/CORO7-PAM16,CTSB,CTSW,CXCR4,CYBA,CYBB,DIPK1C,DKK3,DMXL2,DYNC1H1,EGF,ERCC6,EZR,FAM20C,GANAB,GBP5,GLO1,GRAMD1B,GSK3B,GSN,GUCY2C,GZMK,HELZ,HES5,HIF1A,HLA-DMA,HLA-DQA1,HLA-DRA,HPCAL4,HSP90B1,HSPA5,IDS,IFNG,IL13RA1,…	1529 (18)
AKT (family)		group	Activated	4.011	4.18e-15	A2M,ACP2,ADCY3,AIMP2,B4GALT5,BAK1,BAX,BCL2A1,BCL2L11,BID,BMP2,CCL2,CCND1,CCND2,CCND3,CCR7,CD274,CD33,CD40LG,CD63,CDK4,CDKN1A,CPT1A,CSF2,CXCL10,CXCL8,CXCR4,ERBB3,F3,FASLG,FOS,FOSL1,FOXO1,FOXO3,FOXP3,GALNT10,GCDH,GGT5,GSK3B,GSS,GSTK1,HIF1A,HM13,HMOX1,IDO1,IFNG,IL10,IL13,IL1B,IL1R1,IL2RB,IL32,IL4,IL5,IL6,IL7R,KIRREL1,LAMC2,LEF1,LMNA,LPL,MAP2,MCL1,MGAT4A,MGAT5,MME,MMP12,MMP9,MT2A,MUC1,MYC,NBN,NCEH1,N…	1396 (18)
TWIST1	0.289	transcription regulator	Activated	2.954	5.66e-15	ACOX1,ADAMTS1,BAX,BCL2L11,BST2,C1QTNF1,C3,CASP3,CCDC3,CCL2,CD40,CDKN1A,COL4A1,COL6A1,CXCL8,DKK3,DPYSL3,EFNB2,EMILIN1,EMP3,ETS1,FBXL14,FOS,FOSL1,FOXO1,GSN,HEG1,HLA-F,ICAM1,IFI6,IFITM1,IGFBP4,IL10,IL1B,IL6,IRF5,IRF9,ISG15,ISG20,ITGB3,KLF4,LEFTY2,LGALS3,LMNA,MEIS1,MME,MMP1,MMP9,MRC1,MX1,MX2,MYC,NCAM1,NT5E,OAS1,OAS2,OAS3,OASL,PAMR1,PXDN,RELB,RSAD2,RUNX2,RUNX3,S100A4,SDC3,SLC28A3,SPOCK2,SPP1,TBX21,TGF…	1496 (24)
RB1	0.606	transcription regulator	Inhibited	-4.088	5.99e-15	ACO2,ACTB,ALPL,ANGPT2,APAF1,APPL2,ASF1B,ATF2,ATF3,AURKB,BAK1,BARD1,BAX,BCL2L11,BLM,BNIP3,BUB1,CALCRL,CAP1,CASP3,CASP4,CASP7,CASP8,CASP9,CCL3L3,CCL5,CCNA2,CCNB1,CCND1,CCND3,CD274,CD83,CDC25A,CDCA5,CDCA7L,CDKN1A,CEBPA,CENPK,COL4A1,COL4A2,CPA4,CSF2,CSF3,CXCL2,CXCL3,CXCL8,CYP27B1,CYSLTR1,DLGAP5,DNMT1,DPP3,E2F3,EHD3,EOMES,EZR,F3,FAM111A,FANCA,FBXO5,FEN1,FLT1,FOS,FOSB,FOSL1,GADD45B,GNAI1,GPR157,GPR162,…	1360 (20)
ZFTA-RELA		fusion gene/product	Activated	4.849	6.08e-15	BCL3,BIRC3,BMP2,BMP2K,CASP4,CCL3L3,CSF1,CXCL10,CXCL2,CXCL3,FTH1,ICAM1,IL13RA1,IL15RA,IL4R,IL6,IRF1,IRF2,IRF7,LITAF,NFKB1,NFKB2,PTGS2,RELB,SDC4,STAT5A,TAP1,TAPBP,TGM2,TNFAIP3,TNIP1
CD14	1.643	transmembrane receptor	Activated	4.203	6.2e-15	BCL2A1,CCL2,CCL3,CCL3L3,CCL4,CCL5,CISH,CXCL10,CXCL2,CXCL8,CYP27B1,DEFB4A/DEFB4B,F3,ICAM1,IFNG,IL10,IL10RA,IL13RA1,IL1B,IL1R1,IL2RA,IL4,IL6,MSR1,NFKB1,PTGS2,SELE,SELP,SOCS1,SOCS3,TGFB1,TLR2,TNF,TNFAIP3,VCAM1	751 (12)
TRAF6	-0.041	enzyme	Activated	4.668	6.42e-15	BIRC3,CCL17,CCL2,CCL7,CD274,CD80,CSF2,CSF3,CXCL1,CXCL13,CXCL16,CXCL2,CXCL3,CXCL5,CXCL8,CYBB,DEFB4A/DEFB4B,GABARAPL1,HIF1A,ICAM1,IL10,IL15,IL19,IL1B,IL6,IRF5,MCL1,MLKL,NCF1,NCF2,NFE2L2,NFKB1,PAG1,PRMT1,RELB,RIPK3,SELE,SOD2,TGFB1,TNF,TNFAIP3,UBD	1041 (11)
IL1R (family)		group	Activated	5.194	6.84e-15	AREG,ARPC3,CASP8,CCL3,CSF2,CSF3,CXCL1,CXCL11,CXCL2,CXCL3,CXCL5,CXCL8,EREG,ICAM1,IFNG,IGFBP4,IL1B,IL6,IL6ST,IL7,MMP1,MMP10,MMP12,MMP3,MMP9,PDCD1,PLAU,PLAUR,SELE,SERPINB2,SERPINE1,TIMP1,TNF,TNFRSF10C,TNFRSF11B,TNFRSF1B	777 (13)
MSB0011359C		biologic drug		1.265	7.23e-15	ADAM8,ATF3,BASP1,CCL3L3,CD3D,CD3E,CDKN1A,CLEC10A,CMPK2,CXCL10,CXCL3,F13A1,FANCA,FOLR2,FOS,GADD45B,GBP5,GNGT2,GPR141,GZMH,HERC6,ICOS,IL1B,IRF1,JUNB,KLF2,MPEG1,NKG7,OSM,PARP14,PLTP,PRF1,RESF1,RGS1,RSAD2,RUNX2,SERPINB6,SLFN12L,SOCS1,TGM2
PPARGC1A	-0.616	transcription regulator	Inhibited	-2.949	7.81e-15	A2M,ABAT,ABCB11,ACADL,ACO2,ACOX1,ACSL5,ACSL6,ADAMTS1,ADAMTS5,AGER,ALAS1,ALDH5A1,ANGPTL1,APAF1,APEX2,ATP2B2,ATP5MF,BAX,BCAT2,BDH1,BID,BLM,BMP4,BNIP3,C2,C3,CACNA1H,CALM1 (includes others),CASP8,CD40,CD68,CDKN1A,CEBPA,CEBPD,CNGA1,COL6A3,CPT1A,CTSA,CTSC,CXCL10,CYCS,CYP1A1,CYP1A2,CYP3A5,DOCK1,DPT,EDN1,ELMO1,EMILIN2,ENO1,FAM20A,FOS,GADD45B,GFRA1,GPAM,GPR162,GPX1,GSK3B,HIF1A,HMOX1,ICAM1,IGFBP6,IL10,IL1B…	1290 (20)
CBFB	0.5	transcription regulator		0.278	8.17e-15	ARL4C,BCL2L11,CCR5,CCR6,CD4,CEBPA,CSF1R,CTLA4,DSP,ERMN,FASLG,FOXP3,GIMAP1-GIMAP5,ICAM1,IGFLR1,IKZF3,IL2RA,IL2RB,IL4,ITGAL,ITGB6,LGMN,MMP9,MPO,NRP1,OCLN,PDE3B,PTGER4,RGS1,RUNX1,RUNX2,RUNX3,SLC25A19,SOCS2,SOCS5,SPP1,STAT4,TBX21,TGFBR1,TGFBR2,TGFBR3,TLR7,TNFAIP8L2,TNFRSF4,TNFSF11	1368 (15)
MAPK3	0.018	kinase	Activated	4.9	9.67e-15	B4GALT1,B4GALT5,BCL2L11,BMP4,CCL3,CCND1,CCR2,CD69,CD86,CDKN1A,CSF2,CSTA,CXCL8,ELN,FOS,FOSB,FOSL1,FOXP3,HDC,HLA-DQB1,IFNG,IL10,IL13,IL2RA,IL4,IL5,IL6,JUNB,MCL1,MMP1,MMP9,MYC,NFE2L2,NOS3,NR4A1,PLAUR,PTGES,PTGS2,SELE,SELL,SELPLG,SIRT6,SLC4A7,SPP1,THBS1,TIMP1,TNF,TNFRSF10A,TNFRSF10B,TNFSF11	1339 (18)
MYB	-0.076	transcription regulator		1.418	1.01e-14	ACAP1,ADA,ADAM12,ANPEP,ATF3,AURKA,AXIN2,BANK1,BAX,BIRC3,C3,CCNB1,CCND1,CCND3,CD14,CD34,CD4,COL4A1,CSF3,CXCL16,CXCL2,CXCL6,CXCR4,ERBIN,FOXN3,FOXO1,GFI1,GIMAP1-GIMAP5,GIMAP7,GRAP,HERC3,HIF1A,HSPA5,HSPA8,ICAM1,IKBKE,IL13,IL18R1,IL2RA,IL4,IL5,IL6,IL7R,KDR,KLF4,LIF,MFAP3L,MMP1,MMP11,MMP3,MYC,MZB1,NFKB1,NFKB2,NOD2,P2RY13,PDE2A,PPP3CA,PTCRA,PTGS2,PTPN22,RBL1,SDC1,SDC4,SLC16A3,SLC1A5,SLC2A3,SOCS2,SPP1,TF…	1242 (16)
FN1	-0.219	other	Activated	4.445	1.02e-14	ACTR2,AHCY,BCAT1,BIRC3,BNIP3L,CASP7,CCL2,CCL4,CCL5,CCN1,CCND1,CD79A,CD83,CD8A,CDK4,CDK6,CDKN1A,CORO1A,CSF2,CXCL1,CXCL2,CXCL3,CXCL5,CXCL8,F3,FOS,GFRA2,GJB3,GPX1,HLA-B,IFNG,IGF2BP3,IL1B,IL1R1,IL6,IL7,IRS1,ITGA4,ITGA5,ITGAM,ITGB3,KIF21B,LIMS1,MARCKS,MGP,MMP1,MMP3,MMP9,MYC,PGR,PLAU,PLAUR,PREB,PXN,RALB,RASSF2,RUNX2,SDC1,SDC4,SDCBP,SEC23B,SERPINE1,SMAD2,SNAP23,SOCS3,SPP1,TGFB1,TGFBR2,TGM2,THBS1,TLR2,TN…	888 (16)
lenalidomide		chemical drug		1.228	1.03e-14	ACTG1,BID,BTBD7,CARD16,CASP1,CAV1,CCL3,CCND1,CD226,CD244,CD38,CD40LG,CD68,CEBPA,CEMIP2,CNKSR2,COX11,DCC,DLEU2,DOK4,ENO1,FKBP11,FZD2,FZD5,GIMAP2,GPR68,GZMB,HINT3,HLA-DPB1,HLA-DQA1,HLA-DRB1,HS3ST3B1,HSPA5,IFI6,IFIH1,IFIT5,IFNG,IGF2BP3,IKZF1,IL3RA,INAFM2,IRF4,IRF8,KLF4,KLRC4-KLRK1/KLRK1,LEF1,LIMA1,LPL,LRP6,MAN1C1,MAP2,MYC,NCR3,NEK6,NETO2,NMI,NRP1,NUDCD1,OTUD1,PNP,PRF1,PTPRC,RASGRP3,RASSF4,RGS1,RGS16…	1367 (15)
lipid A		chemical toxicant	Activated	5.215	1.08e-14	C2,C3,CCL2,CCL3L3,CCL5,CD14,CD40,CD86,CGAS,CSF3,CXCL10,CXCL3,CXCL8,FCGR1A,FCGR2B,IL10,IL13,IL1B,IL5,IL6,ITGA5,LYN,M6PR,MSR1,OLR1,PTPRC,SYK,THBS1,TNF,VASP	1051 (17)
CD38	1.707	enzyme	Activated	3.873	1.08e-14	ACOX1,ALDOC,ANXA6,BNIP3,BNIP3L,CCL22,CCND2,CD40LG,CD86,CISH,CLCN3,CRELD2,CSF2RB,CYBB,EAF2,EIF4EBP1,EVI5,FGL2,GALK1,GLIPR2,GPAM,HMMR,ICAM1,IFI30,IL2RA,IL6,ITGB7,KCNAB2,KLHDC2,LGALS3,LGALSL,LMO7,LTA,MANF,NABP1,NCAM1,NFIL3,NT5E,PAX5,PDIA6,PKIB,PKM,PPP3CA,PPP3CC,PYCR1,RASGRP2,RPN1,S100A4,SCEL,SDC1,SDF2L1,SELL,SKA1,SLC16A3,SLC39A8,SLC7A5,SOCS1,SOCS2,SOCS3,SOD2,ST7,TGFB1,THY1,TMED5,TPI1,VCAM1,XBP1	1208 (21)
CD44	0.156	other	Activated	3.62	1.12e-14	ABCA5,ACTB,ADAM8,ADGRE1,ADPGK,ALDOC,ARHGEF12,BIRC3,CALR,CCL19,CCL4,CCL5,CCND1,CCND2,CCR2,CCR5,CCR7,CD274,CD63,CD69,CD8A,CD8B,CDKN1A,CIDEC,CLEC7A,CSF2,CTTN,CX3CR1,CXCL6,CXCR3,DNMT1,EMILIN1,ENO1,F3,FASLG,HAS3,HDGF,HMMR,IFITM2,IFNG,IL10,IL1B,IL2RA,IL6,IRAK3,ITGA4,ITGA5,ITGAX,ITGB2,ITGBL1,KLF4,KREMEN1,LGALS1,LGALS3,MCL1,MMP12,MMP3,MMP9,MYC,NECAP2,NFKB2,OGA,PARVB,PDCD4,PGK1,PKM,PLAU,PRKRIP1,SDC4,SELL,…	1486 (19)
FSH (complex)		complex		0.467	1.12e-14	ACP2,ACTB,ACTN1,ACTR2,ADAMTS1,ADCY7,AHR,ALDH3A2,ALPL,AREG,ARHGAP35,ARHGEF5,ARL4C,ARL6IP5,ARPC4,ATP9A,AXIN2,BAG1,BCL2L2,BMPR1A,BNIP3L,BTC,CAMK4,CAPZA1,CARD10,CASP4,CASP9,CCND1,CCND2,CDK6,CENPI,CH25H,CLIP1,COL15A1,CREM,CTSV,CXCR4,CYFIP2,DAB2,DAPK1,DUSP14,DUSP3,DYRK3,ECEL1,EREG,ESR2,EZR,FOS,FOSB,FOSL1,FOXO1,GBP1,GNLY,GZMB,HBP1,HIF1A,HSF2,ID4,IGFBP4,IL1B,IL6,ISG20,ITGA5,JUNB,KIF5B,LGALS1,LRRC32,LYPD3…	1840 (22)
IRAK4	0.321	kinase	Activated	2.627	1.15e-14	ATF3,BIRC3,CCL17,CD80,CD86,CSRNP1,CXCL10,CXCL16,CXCL2,CXCL3,CXCL6,CXCL8,DAB2,EDN1,FOS,FOSB,IDE,IFNG,IFNGR1,IL10,IL1B,IL23A,IL4,IL6,IRF1,IRF4,IRF5,IRF7,LIF,NLRP3,NOCT,NR4A1,OLR1,PDE4B,PLSCR1,RGS16,SLC25A25,SOCS1,TNF,TNFAIP3,ZC3H12A,ZFP36	1078 (11)
MTOR	0.107	kinase		1.659	1.3e-14	ACADL,ACLY,ACOX1,ADPGK,AKR1A1,ARL4C,ARNT,BCL2A1,BCL2L11,BNIP3,CAB39L,CASP1,CASP3,CASP8,CASP9,CCL2,CCND1,CCND3,CCR7,CD274,CD40,CD86,CDKN1A,CEBPA,CEBPD,CNP,CPT2,CSF1R,CXCL1,CXCL2,CXCL8,CXCR4,CYCS,DAG1,DMD,ENO1,EOMES,ERCC1,FKBP1A,FOS,FOXP3,GZMB,HADHB,HIF1A,HSP90B1,HSPH1,IFI16,IFNG,IL10,IL13,IL1B,IL1R1,IL23A,IL2RB,IL4,IL4R,IL5,IL6,IP6K2,IRF1,IRF8,IRS1,IRS2,ISLR2,LDHB,MAP2,MCL1,MEFV,MICAL1,MMP9,MUC1,M…	1368 (18)
AP1 (complex)		complex	Activated	5.357	1.36e-14	AREG,ATF3,BAK1,BCL2A1,BCL2L11,C3AR1,CALM1 (includes others),CCL2,CCL3,CCL3L3,CCL4,CCL5,CCNA2,CCND1,CD40,CD40LG,CSF2,CXCL8,DNMT1,DUSP6,EDN1,ERCC1,ETS1,EZR,F3,FASLG,FOS,FOSL1,GSS,GZMB,HMOX1,HSP90B1,ICAM1,IFNG,IL10,IL13,IL17D,IL1B,IL23A,IL2RA,IL3,IL4,IL5,IL6,KLF9,LPL,MMP1,MMP12,MMP3,MMP9,MSR1,MT2A,MYC,NOS3,PLA2G2A,PLAU,PLAUR,PTGS2,RELB,RRM2,S100A4,SELE,SERPINE1,SOCS1,SOCS3,TGFA,TGFB1,TIMP1,TLR4,TNF,…	1248 (16)
EDN1	-0.537	cytokine	Activated	4.195	1.4e-14	ACTB,ADAM12,ADAM19,ANXA5,ANXA6,AREG,BCL2A1,CALCRL,CCL2,CCN1,CCND1,CCR7,CDC25A,COL4A1,CST3,CXCL8,CXCR4,CYBB,DCT,EDN1,EREG,EZR,FOS,FOSB,FOSL1,GJA1,GRN,HIF1A,HSPA5,HSPA8,ICAM1,IL6,ITGA5,ITGAM,ITGB3,ITPR2,JUNB,LEPR,MAP2K1,MARCKSL1,MMP1,MMP3,MMP9,MSN,MYC,MYO9B,NCF1,NFATC3,ODC1,OLR1,PDIA6,PLAU,PLAUR,PLOD1,PRKCA,PRKCB,PTGER2,PTGER4,PTGS2,PXN,RAMP3,SDC1,SELE,SELL,SERPINB2,SERPINE1,SOCS1,SOCS3,TGM2,THBS1,…	1394 (17)
IL36G	-0.796	cytokine	Activated	2.645	1.41e-14	CCL17,CCL22,CD200R1,CD83,CSF2,CSF3,CXCL1,CXCL10,CXCL11,CXCL2,CXCL8,CXCR4,DEFB4A/DEFB4B,EDN1,FLT3,HMOX1,IFNG,IL13RA2,IL17D,IL18R1,IL1B,IL1F10,IL1RL2,IL23A,IL32,IL4,IL6,ITGB2,MMP9,MRC1,NRP1,PIK3CD,PIK3CG,S100A14,STAT4,TBX21,TLR4,TNF,ZC3H12A	759 (14)
glucocorticoid		chemical drug	Inhibited	-3.341	1.42e-14	ACHE,ADRB3,AHR,ALDH3A1,ALOX5,BAX,BCL2L11,BCL3,CCL13,CCL2,CCL3,CCL5,CCL7,CCND3,CD163,CD2,CD40LG,CD69,CD74,CD79B,CDK4,CDKN1A,CEBPD,CPT2,CRY1,CSF1,CSF1R,CSF2,CSF3,CXCL1,CXCL13,CXCL2,CXCL8,CXCR4,CYP27B1,CYP3A5,EDN1,FASLG,FCER2,FOXP3,GBP1,GCH1,GLUL,GRN,GUCY2C,GZMB,HAS2,HLA-DOA,HLA-DOB,HMOX1,HRAS,ICAM1,IFNG,IL10,IL10RA,IL13,IL1B,IL2RA,IL3,IL4,IL5,IL6,IL9,INPP5D,IRF8,JAK3,LAT2,LPL,LTA,MMP3,MMP9,MT2A,MYC…	1166 (13)
CD200R1	1.334	transmembrane receptor		-0.475	1.44e-14	ATF3,BATF,CCR1,CCR2,CCR4,CCR5,CCR6,CSF2,CSF2RB,CXCL16,ETS1,HIF1A,IDO1,IFNG,IFNGR2,IL10,IL13,IL2RA,IL2RB,IL2RG,IL4,IL5,IL6,IL9,JUNB,KIF1C,KIF23,MYC,NFKB2,RB1,RBL1,RELB,TGFB3,TGFBR2,TNF,TNFRSF12A,TNFSF14	1352 (15)
NFATC1	-0.309	transcription regulator	Activated	3.684	1.57e-14	AHR,ATF3,BMP7,CCND1,CCND2,CD3G,CD40,CD40LG,CD47,CDK4,CSF2,CX3CR1,CYBB,CYP1A1,EDN1,FASLG,FCER2,FKBP11,FOXP3,HMOX1,HSP90B1,ICAM1,ICOS,IFNG,IL1B,IL2RA,IL4,IL5,IL6,ITGB3,ITPR2,MYC,NFATC3,OSCAR,PAG1,PDCD1,PDIA4,PLS3,PTGS2,RORC,SELL,SELPLG,SLAMF1,SLAMF6,SPP1,TBX21,THBS1,TNF,TNFSF10,TNFSF11,UTRN,VCAM1,XBP1,XCL2	1231 (18)
SMAD3	-0.176	transcription regulator	Activated	3.195	1.66e-14	ACLY,ADAM12,ADAMTS1,ADAMTS5,ALPL,AREG,AXIN2,BCL2L11,BMP2,C3,CCL2,CCL3L3,CCL4,CCND1,CCND2,CD79A,CDH11,CDK4,CDKN1A,CIITA,COL4A1,COL4A2,COL6A1,COL6A3,CXCL10,CXCL3,CYP1A1,CYTOR,DAPK1,DGAT2,E2F3,EDN1,ELN,ENG,EREG,ESR2,FCGR2B,FOS,FOXO1,FOXO3,FOXP3,FPR2,GADD45B,GZMA,GZMB,HAS2,HHEX,HIF1A,HMOX1,HSP90B1,HSPA5,IFNG,IL13,IL15,IL1B,IL23A,IL2RA,IL32,IL4,IL5,IL6,IL9,INPP5D,JUNB,LAMA4,LEFTY2,LINC00842,MBOAT2,MMP…	1396 (16)
AKT1	0.259	kinase	Activated	4.098	1.66e-14	ACLY,AKR1B10,AKR1C1/AKR1C2,AURKB,BAX,BCL2A1,BCL2L11,BIRC3,BMP2,C1QC,CASP3,CCL2,CCL3L3,CCL4,CCL5,CCND1,CCND2,CCND3,CD4,CD40,CD69,CD74,CD86,CDK4,CDKN1A,CEBPD,CISH,CKS2,COL4A1,CST3,CTSV,CXCL10,CXCL2,CXCL6,CXCL8,CXCR4,DIAPH2,DLX3,ENO1,EZR,FASLG,FOS,FOSB,FOXO1,FOXP3,FXYD5,GSS,HAVCR2,HIF1A,HMGCR,HMOX1,HUNK,IFNG,IL10,IL2RA,IL4,IL6,IRS1,IRS2,KDR,LDHB,LIPA,MCL1,ME1,MMP9,MMUT,MSR1,MT2A,MYC,MYH10,NDC80,NFAT…	1339 (18)
sphingosine-1-phosphate		chemical - endogenous mammalian	Activated	2.948	1.77e-14	ACER2,ACKR4,AHR,AKR1B10,ATOH8,CCL2,CCL5,CCND1,CCR3,CD274,CD83,CSF2RB,CXCL10,CXCL2,CXCL8,ENPP2,EPHB1,ETS1,FOS,GBP5,HAS2,HIF1A,ICAM1,IFNG,IL1B,IL4,IL6,IRF6,ISLR2,ITGB2,JUNB,KDR,KLF5,MMP3,MMP9,MYD88,NCAM1,NCKAP1L,NME4,NOS3,NRP1,NRP2,NUP210,PCSK6,PLA2G2A,PLA2G2D,PTGS2,RARA,RHBDL2,RPS6KA5,RUNX2,S1PR1,S1PR2,S1PR3,S1PR4,SELE,SERPINE1,TGFB1,THBS1,TIMP1,TNF,TNFRSF11B,TNFSF11,VCAM1	842 (13)
RNASEH2A	0.305	enzyme	Inhibited	-2.425	1.85e-14	ACTB,ADAR,CXCL10,IFI16,IFI35,IFI44,IFIH1,IFITM3,IFNGR1,IFNGR2,IL6,IRF1,IRF5,IRF7,IRF9,ISG15,ISG20,JUNB,NFKB1,NFKB2,NMI,OAS1,OASL,PARP9,PTGS2,RIGI,RSAD2,STING1,TLR2,TLR4,TNF,TRIM21
vancomycin		biologic drug	Activated	2.356	1.85e-14	A2M,ABCC3,ACP2,ADAMTS1,AGPAT3,ARPC3,BIRC3,BMP1,BMP4,BMP7,C1QA,C1QB,C3,C4A/C4B,CCND1,CD14,CD63,CD69,CD9,CFP,CMPK2,CSF1,CSF2,CST3,CTSB,CXCL2,DNAJB4,EMP3,FCGR2A,FOS,FTH1,FXYD5,GPX2,GSTK1,GSTM3,HAVCR2,HJURP,HMOX1,IFNG,IL10,IL10RA,IL1B,IL6,JMY,JUNB,KHDRBS3,LAMC2,LGALS1,LGALS3,MRC1,MYC,NUAK1,PLA1A,PSMB10,PSMB8,RCN1,RFTN1,RTN4,S100A11,SCD,SDC3,SLCO4A1,SOCS2,SOD2,SPP1,ST3GAL6,STAT3,STING1,SYNJ1,TIMP1,TJP…	1163 (21)
CD2	2.384	transmembrane receptor	Activated	4.482	1.89e-14	CCNA2,CCNB1,CCND1,CCR7,CD4,CD40,CD40LG,CD48,CD80,CD86,CD8A,CSF2,CXCL8,FASLG,HLA-DMA,HLA-DPA1,ICAM1,IFNG,IL10,IL13,IL4,IL5,ITGAL,PTPRC,RB1,SELL,STAT1,STAT4,TNF	976 (18)
EPAS1	0.194	transcription regulator	Activated	3.63	2.13e-14	ABCF2,ACLY,ALDOC,ANGPT2,ANGPTL4,AREG,BIRC3,BNIP3,C1QA,CAV1,CCN1,CCND1,CCR2,CCR5,CD274,CDKN1A,CEBPA,CEBPD,CKB,CLDN1,CNKSR2,CORO1A,CTLA4,CXCL2,CXCR4,DGAT2,DMXL1,DPYD,EDN1,ENO1,FASLG,FHL1,FLG,FLT1,FOS,GADD45B,GJA1,GLB1,GPX1,HIF1A,HSPA5,ICAM1,ICOS,IFNG,IFNGR1,IFNGR2,IL2RA,IL2RB,IL6,IRS2,ITGB3,ITIH5,KDM3A,KDR,LOXL2,LPL,MANF,MMP3,MYO7A,MYOM2,NAMPT,NFIL3,NOS3,NT5E,PGF,PKIB,PRF1,PRKCA,PVT1,RAB27B,RASSF1,…	1442 (21)
lysophosphatidylcholine		chemical - other	Activated	5.074	2.27e-14	ACLY,ACOT8,ACSL4,ACSL5,CCL2,CCL3L3,CCL5,CCN3,CD274,CD74,CD86,CNTF,CPT1A,CPT2,CSF2,CXCL1,CXCL8,CYBB,F3,GJA1,GPR132,GPX1,HADHB,HLA-DMA,HLA-DRB1,HMGCR,HSPA5,ICAM1,IFNG,IL1B,IL2RA,IL6,IRF5,LPL,MMP1,MMP9,NAIP,NLRP3,NOD2,NOS3,OLR1,PHYH,PLAU,PLAUR,PPT1,PRKAB2,PRXL2B,PTGES2,PTGS2,SCD,SELE,SERPINE1,TGFB1,THEM4,TLR4,TM7SF2,TNF,TNFAIP3,TNFRSF9	1163 (19)
DRD2	-0.568	G-protein coupled receptor	Activated	4.16	2.34e-14	BAX,C1QA,C1QB,CCL2,CD48,CD63,CRYAB,CSF1,CSF1R,CSF2,CXCL13,CXCL2,CXCL3,FASLG,FOS,FOSB,GAD1,GNGT2,GSK3B,IKBKG,IL1B,IL3RA,ITGB6,ITGB8,LIPE,LTB,MYD88,NAT8L,NFKB1,NFKB2,PCSK1,PDCD1,RELB,SERPINE1,SSTR1,TGFB1,TGFBR2,THBS1,TNFRSF1A,TNFSF11,TNFSF14,TPP1,TRAF1,TRAF2,VCAM1	1291 (15)
IDR-1002		chemical reagent	Inhibited	-2.396	2.35e-14	C3AR1,CCL2,CCL3L3,CCL4,CCL5,CCL7,CSF3R,CXCL1,CXCL2,CXCL3,CXCL6,CXCL8,CXCR1,HRH2,IL6,ITGA5,NCF1,NLRP3,PTAFR,PTGER2,PTGIR,SLC11A1,TLR4,TNF
TRAF3IP2	0.001	enzyme	Activated	5.994	2.45e-14	AGER,CCL21,CCL5,CCR2,CCR3,CDH3,CEBPD,CSF1,CSF2,CSF3,CXCL1,CXCL10,CXCL16,CXCL2,CXCL3,CXCL6,DEFB4A/DEFB4B,GFI1,HIF1A,ICAM1,IFNG,IL13,IL19,IL1B,IL4,IL5,IL6,ISG15,ITGAL,MMP10,MMP3,MMP9,SELP,STEAP4,TGFB1,TNF,TNFRSF12A,TRAF4,VCAM1,ZC3H12A	1293 (11)
IFNLR1	-0.446	transmembrane receptor			2.64e-14	ATF3,CCL3L3,CCL4,CCL5,CLEC4D,CLEC4E,CMPK2,CSF1,CXCL10,CXCL2,CXCL3,CXCL6,IFI44,IFIH1,IL1B,IL6,IRF7,ISG15,LIF,MX1,MYC,OASL,PTGS2,RSAD2,SOD2,THBS1,TLR2,TNF,TNFAIP2,TNFAIP3	751 (15)
ACTIVIN (family)		group		0.391	2.72e-14	ACVR1B,ADAMTS8,ADGRE5,AHR,ANGPTL7,APELA,ARHGEF28,ATF2,AXIN2,BATF,BATF3,BAX,BCL2L11,BHLHE41,CALCRL,CASP3,CCL22,CCN1,CCR6,CD93,CDKN1A,CSF1,CSF2,CXCR4,CYP1A1,DKK3,EGLN2,ELK3,ELN,ENG,ENPP2,ENTPD1,EOMES,FOS,FZD5,HIF1A,HSPB7,ICOS,IFNG,IFNGR1,IL10,IL10RA,IL13,IL18R1,IL18RAP,IL1B,IL4,IL5,INPP5D,ISLR2,KLF9,KYNU,LEFTY2,LOXL2,LRP4,LYN,MAP3K2,MGP,MMP9,NKD1,NOS1,NT5E,PAX5,PRIMA1,RABGAP1L,RAPGEF3,RHOU,RIPOR2,R…	1143 (17)
N-acetylmuramyl-L-alanyl-D-isoglutamine		chemical - endogenous non-mammalian	Activated	5.115	2.73e-14	AXIN2,CARD9,CASP1,CCL17,CCL19,CCL2,CCL3,CCL4,CCL5,CCL8,CD40,CD80,CD86,CLDN1,CXCL11,CXCL2,CXCL3,CXCL6,CXCL8,DEFB4A/DEFB4B,ETS1,ICAM1,IDO1,IL10,IL13,IL1B,IL23A,IL2RA,IL6,ITGB2,ITGB3,MMP9,MSR1,NOD2,PTGS2,TNF,TNFSF11,TREM1	807 (13)
bee venom		chemical - endogenous non-mammalian		0.934	2.76e-14	AREG,CCL5,CCNB1,CREM,CXCL8,CYBB,CYTIP,ETS2,FOSB,FYB1,GPR84,HSPA4L,ICAM1,IL10,IL13RA2,IL1B,IL4I1,IRF1,ITGA5,JUNB,KIF23,KLF2,KLF4,LCP2,LPIN2,MEFV,MKI67,MSN,NFIL3,NLRP3,NOS3,NR4A2,OASL,OSM,PTGS2,PTPN11,RGS1,SERPINB2,SOCS3,SPAG9,TAMALIN,TNF,TNFAIP2,TNFAIP3,TOP2A,TRAF1,TSC22D1	1092 (12)
PAX5	2.646	transcription regulator		1.125	2.76e-14	BLK,BTK,C8orf44-SGK3/SGK3,CCND1,CD22,CD40,CD72,CD79A,CD79B,CGAS,CIITA,CNR2,CSF1R,CSF2RA,DENND3,DLEU2,EHD3,ENPEP,FCER2,FLT3,GIMAP4,GPRIN3,GRHL1,GRHL3,HK3,HNRNPLL,IL3,IL6ST,KLRB1,LAT2,LCP2,MPO,MSN,MYC,PAX5,PKM,PLXDC1,PTPN3,PYGL,RGS10,SDC1,SLC16A10,SLC2A3,SLC2A6,STEAP1,TNFSF14,TREM1	285 (3)
ILF3	0.057	transcription regulator		-0.41	2.76e-14	ACTG1,ANXA5,AQP7,ATF3,BHLHE41,C3AR1,CCDC170,CCL22,CCL23,CD14,CD163,CD163L1,CD300A,CD40,CD80,CD86,CD9,CH25H,CIITA,CXCL1,CXCL10,CXCL8,FBXO6,FOS,HLA-DRA,IL10,IL13,IL1B,IL4R,IL6,ISG15,LGALS3,LILRB1,LPL,MCM5,NFKBIE,PLA2G7,PLAU,PLAUR,PTGER4,SCD,STAT4,STEAP4,TFEC,TNC,TNFRSF12A,TRAF1	1138 (20)
D-galactosamine		chemical - endogenous mammalian	Activated	5.154	2.77e-14	ATF3,BAX,BTK,CASP1,CASP3,CASP8,CCL3L3,CCL4,CD14,CTSB,CXCL10,CXCL2,FOS,HMOX1,ICAM1,IFNG,IL10,IL1B,IL6,JUNB,MCL1,MLKL,MYC,NFE2L2,NLRP3,PTGS2,RIPK3,SDC3,SOD2,TIMP1,TLR4,TNF,TNFRSF1A,TNFSF10,TRADD,VCAM1	1323 (11)
IGF1	0.288	growth factor	Activated	2.376	2.78e-14	A2M,ABCF2,ADA,AGAP2,AKR1C1/AKR1C2,ANGPT2,ANPEP,ATM,BAK1,BATF,BAX,BCL2A1,BCL2L11,BIRC3,BMP2,BMP4,BSG,C1QA,C1QTNF5,C4A/C4B,CASP3,CCL3L3,CCL4,CCL5,CCN1,CCNA2,CCNB1,CCND1,CCND2,CCND3,CD74,CDK4,CDKN1A,CEBPD,CISH,CNP,COBL,CRYAB,CSF1,CXCL6,CXCL8,CYBA,CYBB,CYFIP2,CYP27B1,DEFB4A/DEFB4B,DMD,DUSP6,EDN1,EFNB2,EGF,ELN,ESR2,F3,FOS,FOSB,FOXO1,FOXP3,GAPDH,GJA1,GNRH1,H2AX,HAVCR2,HDC,HIF1A,HMGCR,HMOX1,HOPX,HSPA5,I…	1811 (18)
NPM1	0.233	transcription regulator	Activated	3.365	2.86e-14	ADAM8,AKR1C1/AKR1C2,BMP2,CALR,CAMK1D,CCL2,CCL3,CCL4,CCN1,CD47,CDH11,CEBPA,COL4A1,COL4A2,CSF1,CSF1R,CSF3,CXCL1,CXCL2,CXCL3,CXCL8,CYP27B1,DNAJB2,EBI3,EDIL3,ETS1,F3,FTH1,GJA1,HMOX1,HSPA5,ICAM1,IFNG,IL1B,IL6,IL6ST,IL7,JUNB,KLF4,LAMC2,LIF,LOXL2,MEF2C,MMP9,MXI1,NAV3,NR4A1,NUAK1,P3H2,PGF,PIK3CD,PLOD1,RELT,S1PR2,SDC4,SERPINE2,SERPINF2,SGK1,SOD2,TFAP2C,TNF,TNFAIP3,TRIB1,XBP1,XPC,ZC3H12A	1382 (19)
lysophosphatidic acid		chemical - other	Activated	4.165	3.01e-14	AREG,CCL2,CCL26,CCL4,CCL5,CCN1,CCND1,CD14,CSF1,CXCL1,CXCL10,CXCL2,CXCL3,CXCL8,DGAT2,EDN1,F3,FOS,GRN,HIF1A,HYOU1,ICAM1,IL13RA2,IL15,IL1B,IL6,ITGAM,JUNB,KDR,KLF5,LIF,LIPE,LIPG,LPL,LRP6,MMP9,MSR1,MYC,NFKB1,NOS3,PFKFB1,PLAU,PLAUR,PTGS2,S1PR3,SERPINE1,SOCS1,TNF,VCAM1	1049 (15)
EGR2	0.806	transcription regulator		-0.274	3.06e-14	ACTN1,AHNAK,AHNAK2,AHR,ATF3,BAK1,BCL2L11,BNIP3L,CAMK4,CAST,CBLB,CDKN1A,CISH,CSF1R,CTLA4,CYB5R2,DLG3,DOK2,FASLG,FCER2,FCHSD2,FLOT2,FOS,FXYD5,GAD1,GNS,GOLGB1,GSN,HMGCR,HSPA5,ID4,IFNG,IGF2BP3,IL10,IL1B,IL21,IL21R,IL4,IL4I1,IL6ST,IL7R,IL9,ITGB3,KCTD12,KDR,LGALS1,LGMN,LMO7,LYSMD2,MAP2,MAP7,MCOLN2,MIR17HG,MME,MYC,MZB1,NFIL3,NFKB2,NRP2,PDE4A,PDE7A,PLAUR,PPL,PPT2,PRX,RAB20,RAB37,RALGAPA1,RARA,RARG,RCN3,R…	1314 (16)
TAL1	-0.246	transcription regulator		-0.529	3.13e-14	ACOT8,ADCY3,AFDN,BUB1,C3,C3AR1,CCNB1,CD1E,CD69,CD7,CDK6,CDKN1A,CDKN3,CHST11,DNMBP,DOCK1,DSC3,EEF1E1,ELOVL4,ETS1,EVI5,FCER1A,FCRL1,GSDMD,HLA-A,HLA-B,HLA-C,HLA-F,ICAM1,IKZF3,IL10RA,IL27RA,INTS13,KIF14,KIF20A,LCORL,LRBA,MAP2,MAP3K4,MARCKS,MCTP1,MELK,MPO,MUC1,MYC,NCAPG,NFKB1,NOS1,NR4A3,OXR1,PLA2G2A,PLEKHO1,PPP3CA,PRSS8,PTCRA,PTGER4,PTPRCAP,RAB33A,RBM7,RNASE6,RUNX1,SERPINB2,SLAMF1,SLC2A3,SPI1,SSH2,STK…	1016 (16)
1-palmitoyl-2-oleoylphosphatidylserine		chemical - endogenous mammalian	Activated	3.483	3.26e-14	BMP2,CCL3L3,CCL4,CSF2,CSF2RA,CSF3,CXCL10,CXCL2,CXCL3,IL10,IL13,IL23A,IL3RA,IL4,IL6,LIF,OSM,TGFA,TGFB1,TGFBR1,TNF,TNFRSF12A,TNFRSF1B	381 (7)
estrogen		chemical drug	Activated	2.653	3.34e-14	AREG,AURKA,BARD1,BCL3,BMP2,BOP1,CALCA,CCL2,CCN1,CCNB2,CCND1,CDC25A,CDKN1A,CKB,COL15A1,COL4A2,CRY2,CYBB,DNMT1,EGF,ERBB3,ESR2,FASLG,FEN1,FGF7,FLT1,FOS,FTH1,GALK1,GJA1,GNRH1,HIF1A,HMGCR,HSPH1,ICAM1,IDO1,IFNG,IGFBP4,IGFBP6,IL10,IL1B,IL1RL1,IL6,IRS1,ITGA5,JUNB,KDR,KLK10,KPNA2,LGALS1,LIF,LPL,MCM5,MTA3,MUC1,MYBL1,MYC,NAMPT,NFIL3,NOS1,NOS3,NR4A1,NTRK1,PGR,PLIN4,POLD1,PPRC1,PTAFR,PTGS2,PTX3,RAB11A,RAF1,RA…	1821 (22)
POU5F1	-0.401	transcription regulator		0.212	3.5e-14	ADORA2A,AHR,ALDOC,APAF1,ASPRV1,BAG1,BAK1,BAX,BCL2A1,BCL2L10,BCL2L11,BCL2L2,BFAR,BID,BIRC3,BMP2,BMP4,BMPR1A,BNIP3,BNIP3L,BRAF,CARD6,CASP1,CASP10,CASP3,CASP5,CASP7,CBFA2T3,CCL5,CCNA2,CCND1,CD27,CD274,CD40,CD63,CDKN1A,CNFN,COBLL1,CTSA,CTSB,CTSV,CXCL10,CXCL3,CXCL5,CXCL8,CXCL9,DAPK1,DLX3,DLX4,DNMT1,DSP,ENO1,EOMES,FASLG,FUT4,GLA,GLB1,GRHL3,H19,HIF1A,HOPX,IL6,IL6ST,IRF6,IRS1,KLF2,KLF4,LEFTY2,LTA,MCL1,ME…	1634 (21)
FLT3LG	0.596	cytokine	Activated	4.646	3.56e-14	ADGRE5,CCL5,CCND3,CCR5,CCR7,CD274,CD3D,CD3G,CD40,CD79A,CD80,CD83,CD86,CEBPA,CXCL2,CXCL3,CXCR4,CYBB,FCGR1A,FLT3,FOXP3,ICAM1,IFNG,IL10,IL15RA,IL1B,IL1RL1,IL2RA,IL2RB,IL3RA,IL7R,IRF8,ITGAM,MCL1,MPO,PAX5,PTPRC,SLC12A3,SOCS1,SPI1,SPN,TNF	1303 (19)
geldanamycin		chemical drug		-1.223	4.18e-14	APAF1,ARRB2,ARRDC5,AURKA,BAX,BSG,CASP8,CCND1,CCND3,CD40,CDK4,CDK5,CEBPD,CELF2,CEP55,CIITA,CNP,CXCL8,CYP1A1,DLGAP5,DNAJB2,DNMT1,FLT3,FYN,GBP1,GJA1,H2AX,HIF1A,HLA-DQA1,HLA-DRA,HRAS,HSP90B1,HSPA5,HSPD1,IFI16,IKBKG,IL1RL1,IL36RN,IRF1,IRF5,IRS1,IRS2,KLK5,KNL1,KPNA2,LCK,LIF,MAP3K11,MAP4K1,MLH1,MOK,MYC,NEDD4,NFKB1,NLRP3,PAK1,PARK7,PARP1,PCDH1,PDCD4,PFN1,PLK1,PPM1A,PRIMA1,PTGS2,RAB21,RAB2A,RAB5A,RAB5C,RA…	1569 (21)
pyrrolidine dithiocarbamate		chemical reagent	Inhibited	-5.712	4.28e-14	BCL2A1,BIRC3,BMP2,CCL2,CCL3L3,CCL4,CCL5,CCR2,CCR5,CD40,CD80,CXCL1,CXCL10,CXCL2,CXCL3,CXCL5,CXCL6,CXCL8,CXCR4,GNAI2,GZMB,HIF1A,HLA-DRA,HMOX1,ICAM1,IDO1,IFNG,IL10,IL13,IL1B,IL6,IL9,IRF1,IRF7,MMP1,MMP9,MYC,NFKB1,NR1I3,NR4A1,PGK1,PRF1,PSMB8,PTGS2,SAMSN1,SELE,SELP,SERPINE1,SLC5A7,SOD2,STMN1,TLR2,TLR4,TNF,VCAM1	1176 (11)
NOD2	0.55	other	Activated	4.7	4.4e-14	AREG,AXIN2,BCL2A1,BMP2,CCL2,CCL3,CCL5,CD40,CLEC4E,CXCL10,CXCL2,CXCL3,CXCL8,DEFB4A/DEFB4B,GPR84,ICAM1,IFNG,IL10,IL1B,IL23A,IL6,ITGAM,KLF2,MARCKSL1,MCOLN2,MEFV,NFKB1,NFKB2,PDE4B,PTGES,RALGDS,RASGRP3,SLC2A6,SOCS3,SOD2,TNF,TNFAIP3,TNFRSF9,TNFSF11,TRAF1	963 (15)
MAPK8	-0.084	kinase	Activated	2.565	4.56e-14	ABCB11,ACSL4,B4GALT1,B4GALT5,BCL2L11,BIRC3,BMP2,BMP4,CASP3,CASP9,CCL5,CCNA2,CCND1,CDKN1A,CSTA,CXCL16,CXCL8,CYBB,CYP1A1,DNMT1,DUSP6,EGF,EOMES,ETS1,FASLG,FCER2,FOS,FOSL1,FOXO1,FOXO4,FTH1,HMGCR,HMOX1,IFNG,IL10,IL13,IL1B,IL2RA,IL4,IL5,IL6,KLB,LIF,MAP3K11,MAP3K9,MMP1,MMP3,MMP9,MSR1,MTHFR,MVP,MYC,NRP1,OCLN,PLAU,PLAUR,PTGES,PTGS2,PTX3,RARA,RBP1,SELE,SH2D2A,SOD2,TBX21,TLR2,TNF,TNFAIP3,TSC22D3,ZFP36	1319 (17)
GNAS	0.147	enzyme	Activated	3.586	4.56e-14	ADAMTS1,ALPL,ATF3,BAK1,BTLA,CABLES1,CCL2,CCN1,CCR7,CD22,CD86,CEBPA,CIITA,CREM,CXCL10,CXCL2,CYP27B1,CYTIP,ETS2,FCER2,FCHSD2,FOS,FYN,GPR132,GPR171,GRN,HES5,IFI16,IL1B,IL2RA,IL6,INPP5D,ISY1-RAB43,ITGB3,KCTD12,KLF4,LITAF,MPEG1,MYC,NR4A1,NR4A2,NR4A3,NRP1,P2RY10,PCSK1,PDE3B,PDE4A,PDE4B,PHLPP1,PPP1R16B,PRKCB,PTGER4,RAPGEF4,RNASE6,SCD,SEMA3A,SLA,SLAMF1,SPP1,STAT3,STAT4,SWAP70,SYK,SYNGR2,THBS1,TNFRSF1B,TN…	1500 (22)
MOG		other	Activated	3.247	4.67e-14	C5AR1,CCL3L3,CCL5,CCR1,CCR2,CCR5,CD274,CD40,CD80,CD86,CIITA,CSF2,CTLA4,CXCL10,CXCL2,FOXP3,ICAM1,IFNG,IL10,IL13,IL23A,IL4,IL5,IL6,ITGAL,MKI67,MMP3,MMP9,PDCD1,SPAG16,TGFB1,TNF,VCAM1	1000 (12)
infliximab		biologic drug	Inhibited	-3.664	4.78e-14	ADAM19,BATF,BMP2,CCL17,CCL18,CCND2,CTLA4,CXCL1,CXCL8,CYP27B1,EDN1,FCGR2A,FCGR2B,GNLY,GZMB,IFNG,IL13,IL15,IL1B,IL2RA,IL5,IL9,LTA,MMP12,MSC,NAMPT,NFKB2,PRF1,PTGES,PTGS2,RORC,SLAMF1,SLC7A5,TGM3,TNF,TNFRSF4,TNFRSF9,TRAF1,WEE1	1219 (19)
SP110	1.026	transcription regulator	Inhibited	-2.994	4.85e-14	ANXA5,ATF2,ATF3,ATM,BCL2L12,BCL3,BMP4,BST2,CCN1,CD3E,CD74,CTSB,CXCL10,CXCL11,DMD,EEF2K,ERCC1,ETS1,F3,GRN,IFI6,IFIH1,IFITM1,IFITM3,IKBKG,IL1R1,IL4R,IRF9,ITCH,LMNA,LY96,MCL1,MTHFR,MX1,MYC,NFIL3,OAS1,OAS3,P2RX7,PANX1,PERP,PLK1,PLSCR1,PRKCA,PTAFR,RAB15,SERPINA1,SMAD2,SMARCD3,STAT1,STAT5A,TAB3,TCF7,TGFBR3,TIMP1,TNFRSF1A,TNFRSF21,TRIM5,YAP1
VE-821		chemical reagent	Activated	4.074	5.2e-14	APOBEC3A,CCL3,CCL5,CDC25A,CDKN1A,CSF2,CSF3,CXCL2,CXCL3,CXCL8,HERC5,IFI6,IL20,IL23A,IL6,ISG20,ITGAM,KLF4,MMP12,MMP3,OASL,RASGRP3,TNF,TNFAIP3,TRAF1	1224 (12)
emodin		chemical drug	Inhibited	-3.032	5.39e-14	BAX,CCR1,CD86,CDKN1A,CSF1R,CXCL10,CXCL3,CXCL8,CXCR4,CYP1A1,ERCC1,HLA-DOA,HLA-DOB,HSPA5,ICAM1,IFNG,IL10,IL13,IL1B,IL4,IL6,IRF4,IRF5,LPL,MKI67,MMP9,MRC1,OCLN,SELE,SOCS1,SOD2,TLR4,TNF,TRAF2,TREM2,VCAM1	1201 (17)
Pam3-Cys		chemical toxicant	Activated	4.219	6.22e-14	CCL2,CCL5,CD14,CD163,CD69,CD80,CD83,CD86,CXCL10,CXCL2,CXCL3,CXCL8,FPR1,IFNG,IL10,IL13,IL1B,IL1RL1,IL2RA,IL6,MPO,MYD88,SELE,SERPINE1,SOD2,TGFA,TLR2,TLR4,TNC,TNF	1144 (14)
MAP2K1	0.532	kinase	Activated	3.011	6.88e-14	AHR,APOBEC3G,AREG,ATF3,AXIN2,BCL2A1,BCL2L11,BIRC3,BMP2,CCL2,CCL3L3,CCL4,CCL5,CCN1,CCNA2,CCND1,CD274,CD3D,CDKN1A,CEBPA,CRIM1,CRLF1,CRYAB,CSF2,CSTA,CTSB,CXCL3,CXCL8,DAB2,DNMT1,DUSP6,ENO1,F3,FASLG,FOS,FOSL1,GADD45B,HDC,HIF1A,HSPA5,IL13RA2,IL4R,IL6,IRS1,ITGA5,ITGB3,JUP,LEF1,LGALS3,MMP1,MMP10,MMP12,MMP3,MMP9,MYC,NET1,NOS1,OLFM4,OSM,PLAUR,PTGS2,PTPN13,RAP2B,RRM2,RUNX2,SERPINA1,SERPINE2,SIRPA,SLC20A1,SM…	1485 (18)
sirolimus		chemical drug	Inhibited	-4.06	7.01e-14	ACOX1,ACTB,ADA,ANXA5,ARHGDIB,ATP6V0B,AURKA,AURKB,B2M,BAG1,BAX,BCL2A1,BCL2L11,BCL3,BID,BMP2,C3,C5AR1,CASP1,CASP3,CCL3L3,CCNA2,CCNB2,CCND1,CCND2,CCND3,CCR5,CCR7,CD209,CD274,CD40,CD68,CD80,CD86,CDC25A,CDK4,CDK6,CDKN1A,CEBPA,CFB,CPT1A,CSF1,CSF3,CTLA4,CX3CR1,CXCR4,CYCS,EBI3,EIF4A1,ENO1,ENTPD1,ERBB3,ERCC1,F3,FCER1G,FOS,FOXO3,FOXP3,FPR1,FSCN1,FTH1,GLA,GPX1,HIF1A,HLA-B,HLA-DOA,HMOX1,HSP90B1,HSPA5,HSPD1,I…	1643 (19)
ANGPT2	0.369	growth factor	Activated	5.628	7.65e-14	ADA,ADAM12,ARHGEF2,ARL4C,AXIN2,BAG1,BCL2L11,C1R,CALR,CASP3,CCL3L3,CCL5,CD163,CD68,CD86,CDKN1A,CFB,CRYAB,CXCR4,CYBA,CYBB,DNAJB4,EDN1,ETS1,FEN1,FGF7,FKBP10,GSK3B,HIF1A,HMOX1,HSPA5,HSPD1,ICAM1,IL10,IL1B,IL6,ITGAX,KIF1C,KLF5,KPNA2,LEPR,LIG4,LMNB2,LYN,MAP2K1,MAP4K5,MAPK12,MMP1,MMP9,NCF1,NOS3,OLR1,P4HB,PDCD4,PDIA3,PDIA5,PDIA6,PLAU,POLD1,PTGES,PTGS2,RBM14,RFC4,SERPINE1,SLC12A3,SOD2,SPTLC3,STK17A,TGFB1,T…	919 (15)
PLG	0.094	peptidase	Activated	3.769	7.81e-14	AGER,BAX,CAV1,CCL2,CCN1,CD40,CLEC7A,CNN2,CSF1,CYP2S1,DOCK1,EDN1,ELMO1,F3,FCGR2B,FYN,IFNG,IL1B,IL1RL1,IL6,MCOLN3,MMP1,MMP12,MMP9,MRC1,MXI1,NOD1,PLAU,PTGS2,RAB5A,RAC2,RALB,RAPGEF3,SERPINE1,SYK,TNF,TNFRSF11B,TNFSF11,VAV1,VDAC1	1195 (15)
calcipotriene		chemical drug		1.977	8.36e-14	CCL17,CCL22,CD80,CD86,CXCL8,FOS,FOSL1,IL10,IL13,IL19,IL1B,IL1RL2,IL20,IL4,IL5,IL6,IL9,JUNB,KRT10,KRT16,OSM,PLAU,PLAUR,PRKCA,PTGS2,SERPINE1,SPP1,TNF	1106 (18)
ITPR2	-0.415	ion channel	Activated	5.6	8.61e-14	ADAM8,ADORA3,AIM2,ALOX5AP,BTK,CCL2,CCL3L3,CCL4,CCL5,CD180,CD274,CLEC7A,CSF1R,CXCL10,CXCL13,CXCL6,CXCR3,FCER1G,FCGR1A,HSPA8,IL1B,ITGB2,LY96,NAIP,NCAPH,NCF1,NLRC4,PIK3CG,PSMB9,PTAFR,SLC11A1,STAB1,SYK,THEMIS2,TLR1,TLR7,TNF,TNFAIP3,UBE2R2	723 (13)
XBP1	0.492	transcription regulator	Activated	4.867	8.98e-14	ABCA12,ALG2,ARFGAP3,ATP6V0D1,BFAR,BNIP3,CALR,CCL5,COL4A1,COL4A2,COPE,COPG1,CREB3,CXCL2,CXCL8,CYP1A2,DDOST,DNAJB2,DNAJC10,EDEM2,ERP44,ETS1,FASLG,FKBP10,FKBP11,GMPPA,GOLGA4,GOLGB1,GOPC,HDGF,HLA-DRA,HM13,HMOX1,HSP90B1,HSPA13,HSPA5,HYOU1,ICAM1,IFNG,IL24,IL6,IRF4,KLF4,LMAN1,LMAN2,LMNA,MGAT2,MYC,MYDGF,NCF1,OSTC,P3H1,P4HB,PCYT1A,PDIA3,PDIA4,PDIA5,PDIA6,PPIB,PREB,RCN3,RPN1,RPN2,S1PR1,SCD,SDF2L1,SEC23B,SE…	1168 (21)
LGALS1	0.707	other		1.964	9e-14	ADAMTS4,AHR,ANK3,CCL21,CCNB1,CCND2,CCR1,CD69,CDKN1A,CTLA4,CXCL16,CXCL2,F3,GALNT16,GPCPD1,HRAS,ICAM1,IFNG,IFNGR1,IFNGR2,IL10,IL1B,IL21,IL2RA,IL6,LAT,LGALS1,LGALS3,MMP1,MMP10,MMP12,MMP3,MMP9,PDCD1,PTX3,SERPINE1,SOCS3,SPP1,TFRC,TGFB1,TNF,TNFAIP3,TOX	1220 (15)
FCGR2A	2.942	transmembrane receptor	Activated	4.681	9.69e-14	CCL18,CCL2,CCL22,CCL3,CCL4,CCL5,CD40,CLEC4E,CXCL10,CXCL2,CXCL3,CXCL8,FCGR3A/FCGR3B,GPR84,ICAM1,IFITM3,IFNG,IL10,IL1B,IL23A,IL6,IP6K2,IRF7,ISG15,ISG20,MARCKSL1,OAS3,PTGS2,SERPINE1,SLC2A6,STAT1,TNF,XAF1	1198 (14)
cytarabine		chemical drug	Activated	4.489	9.91e-14	ADGRE5,BAX,BCL2L11,CCL3L3,CCL5,CCNB1,CD180,CD274,CD40,CD69,CD80,CD86,CDC25A,CDKN1A,GAPDH,GPR132,GZMB,HLA-A,ICAM1,IL1B,IL36RN,IL4,IL6,ITPR2,LTB,MCL1,PPP1CA,PRF1,SESN1,TGFB3,THRB,TLR1,TLR2,TNF,TNFRSF10B,TOP2A,ULBP2	833 (14)
EP4-D		chemical reagent	Inhibited	-5.831	1.02e-13	ALDOC,ARHGEF1,BTK,CARD11,CCL19,CCL5,CCR7,CD226,CD27,CD3E,CD3G,CD5,CD74,CTSZ,CXCR3,CYFIP2,CYRIB,FASLG,GZMA,HLA-A,HSH2D,IKBKE,IKZF3,IL2RB,INPP5D,LCK,LTA,MAP1S,PRF1,PTPN6,RUNX3,SH2D1A,SLAMF6,SPN
tributyrin		chemical drug	Activated	2.703	1.03e-13	ATF3,BCL2A1,BIRC3,C1orf116,CASP3,CCL2,CCN1,CD274,CDKN1A,CLDN1,CSGALNACT2,CXCL3,CXCL5,CXCL6,CXCL8,CXCR4,DUSP14,EDN1,ETS1,GBP1,HSPA5,IL1B,IL24,IL6,MME,MYBL1,MYL12A,NFKB2,OCLN,OLR1,PTGS2,SERPINB2,SOD2,TNFAIP3,TUFT1,USP53	1398 (22)
STAT2	0.496	transcription regulator	Activated	3.597	1.04e-13	APOBEC3A,CAV1,CCL19,CCL5,CD40,CD86,CIITA,CXCL10,CXCL8,GBP1,IFI35,IFI6,IFITM1,IFITM2,IFNG,IL10,IL6,IRF1,IRF5,IRF7,IRF9,ISG15,MX1,OAS1,OAS2,PSMB8,RSAD2,RTP4,SOCS1,SOCS3,STAT1,TNF,TNFSF10,WARS1,ZBP1	1119 (16)
PML	0.47	transcription regulator	Activated	3.386	1.04e-13	ACADL,ACOX1,ACSL4,ACTG1,AKR1A1,BAX,BST2,CCND1,CDKN1A,CFL1,CIITA,CPT1A,CXCL1,CXCL11,CXCR4,DNAJA4,DNAJB4,ELOVL6,EPSTI1,FTL,GPAM,HADHB,HERC6,HLA-DMB,HLA-DRA,HMGCR,HMOX1,IFI35,IFI44,IFIH1,IFITM1,IL1B,IRF7,ISG15,ISG20,JUP,LEFTY2,LIPE,LPL,LYZ,MAP2K1,MAPK11,MCM6,ME1,MMP10,MX1,NFE2L2,OAS1,OAS2,OAS3,PLSCR1,PML,PRKCA,PSMB8,PSMB9,SCD,SLC25A20,STAT1,STIP1,STMN1,TAP1,TAP2,TNF,TNFAIP3,UCP2	1474 (23)
miR-155-5p (miRNAs w/seed UAAUGCU)		mature microRNA	Inhibited	-4.673	1.11e-13	ABHD16A,ATG3,BCL2L11,CASP1,CBFB,CCL18,CCL3,CCL4,CCN1,CCND1,CD209,CD47,CD69,CLDN1,CSF1R,CTLA4,CXCL1,CXCL10,CXCL2,CXCL3,CXCL8,DCAF7,DHX40,ETS1,FAR1,FCER2,FGD4,FGF7,FOXO3,IFNG,IKBKE,IL13RA1,IL1B,IL23A,IL6,INPP5D,LPL,MEIS1,MLH1,MMP3,MYD88,NT5E,PELI1,PHC2,PKN2,PLXND1,PMAIP1,PPL,PRAF2,PTGS2,PTPRJ,RAB27B,RAB5C,SCAMP1,SDCBP,SERPINE1,SLA,SMAD2,SOCS1,SPI1,STAT1,TACSTD2,TM6SF1,TNF,TNFRSF10A,TRIP13,WEE1	985 (17)
IKBKG	0.368	kinase	Activated	4.072	1.33e-13	BAX,BIRC3,BMP2,C3,CCL5,CCR1,CD247,CD3E,CEBPD,CH25H,CLDN23,CSF1,CSF2,CTSB,CTSZ,CXCL10,CXCL2,CXCL3,CXCL6,CXCL8,CYP7B1,DUSP6,ENPP2,EREG,FCER2,FOS,GCH1,GRN,HIF1A,HLA-A,ICAM1,IFI16,IGFBP6,IKBKE,IL1B,IL6,IRF7,ISG15,JUNB,KLF5,MGP,NFKB2,NOCT,PTX3,RELB,RGS16,RIPK3,SERPINB2,SERPINE2,SGK1,SOCS3,TMEM176B,TNF,TNFAIP2,TNFAIP3,TNFRSF1B,TNFSF10,TRPC1	1282 (12)
tyrphostin AG 1478		chemical drug	Inhibited	-4.203	1.37e-13	AREG,BTC,CAV1,CCL17,CCL2,CCND1,CDKN1A,CSF2,CXCL8,CXCR4,EDN1,EGF,ELN,F3,FOS,FOXO3,HAS2,HIF1A,ICAM1,IL13RA2,IL6,IRF1,ITGAM,KCNH8,MCL1,MME,MMP1,MMP9,MUC1,NCF1,NCF2,PLAU,PTGER2,PTGS2,PTX3,RUNX1,RUNX2,S1PR3,TNFAIP6,VCAM1	1148 (17)
AREG	1.796	growth factor	Activated	3.754	1.4e-13	AREG,AURKB,BSG,C3,CCNA2,CCNB1,CCNB2,CCND1,CDC20,CDC45,CDH11,CDKN1A,CPEB2,CXCR4,EREG,FGF7,FOS,FOXP3,GBP1,H2AC18/H2AC19,H2BC12,HAS2,HIF1A,HJURP,IFI6,IL6,IL9,ITGB8,KIF14,KIF20A,MKI67,MMP1,MMP9,MYBL2,NIPAL4,PLAU,PLK1,PTAFR,PTGS2,PTX3,RRM2,RUNX1,SLC36A1,TMC6,TNFAIP6,TOP2A	1540 (21)
curcumin		chemical drug	Inhibited	-3.534	1.44e-13	ACOX1,ADAMTS4,ADAMTS5,AKR1A1,ALOX5,BAX,BCL2L11,BIRC3,CASP10,CASP3,CAV1,CCL2,CCL5,CCNB1,CCND1,CCND2,CCND3,CD80,CD86,CDK4,CDK6,CDKN1A,CEBPA,CR1,CRY2,CSF2,CXCL1,CXCL3,CXCL8,CXCR3,CXCR4,CYP1A1,DAPK1,DNMT1,EDN1,ELAVL1,ETS1,F3,FASLG,FOS,FOSB,FOSL1,FTH1,FTL,FYN,GLUL,GRK6,GSK3B,H19,HDAC1,HELZ,HIF1A,HMOX1,HSP90B1,HSPA8,ICAM1,IFNG,IGFBP4,IL10,IL10RB,IL1B,IL6,IRS1,ITGAM,JUNB,KCNB1,KLB,KLF9,LIPE,LPL,MAP2,MAR…	1118 (14)
MMP9	3.3	peptidase		1.604	1.45e-13	ADGRE1,ANGPT4,ATM,C1QA,CARMIL1,CCL22,CCL3,CCL3L3,CCND1,CD226,CD274,CD52,CD68,CD74,CDKN1A,CSF2,CTSB,CTTN,CX3CR1,CXCL2,CXCL8,CXCR3,CXCR4,CYBB,EPHB1,FOS,GJA1,H2AX,HLA-DQB1,ICAM1,IFNG,IL10,IL13,IL1B,IL23A,IL4,IL6,IL7R,LY6E,LYZ,MATK,MMP12,MMP3,MMP9,MYC,NABP1,OCLN,PBX1,PGK1,RCAN2,SDC1,SDC4,SERPINA1,SERPINE2,SOD2,STAP1,TGFB1,THBS1,TIMP1,TJP1,TMEM176A,TNF,TUBA4A,TYROBP,XPR1	1362 (18)
MALP-2s		chemical reagent	Activated	4.226	1.7e-13	BCL2A1,CAST,CCL3L3,CCL4,CD40,CD86,CXCL2,CXCL3,CYP27B1,IFNG,IL10,IL15,IL15RA,IL1B,IL6,ITGAM,MCL1,PTGS2,SLAMF1,TLR2,TLR4,TNF	1044 (10)
17-alpha-ethinylestradiol		chemical drug		0.349	1.78e-13	ABCB11,ABCC3,ADGRE1,ADGRE5,ARRDC3,BCAT1,BCL3,C1QB,C1QC,C3,CCL3L3,CCL5,CCR1,CCR2,CCR3,CCR4,CCR5,CCR7,CD53,CD68,CD74,CDKN1A,CFP,CKB,CSF1R,CTSS,CXCL10,CXCL3,CXCL6,CXCR3,CYP7B1,ESR2,F3,FOS,H2AX,IFI16,IFI30,IL17RA,INPP5A,LY86,MANF,MMP9,MRC1,MUC1,NOS3,ODC1,PERP,PGR,SERPINB5,SERPINH1,SESN1,SGK1,SLC11A1,SOCS1,SPOCK2,STAT5A,TGFB3,TGM2,TNF,TNFSF8,VCAM1,ZYX	2018 (17)
HDAC1	0.287	enzyme	Inhibited	-2.658	1.82e-13	AGTRAP,ALOX5AP,ANGPT2,APAF1,ATF3,ATG3,AXIN2,BAX,BMP4,BRCA2,CCL5,CCNA2,CCNB1,CCNB2,CCND1,CCND2,CD1D,CD27,CD34,CD4,CDC25A,CDKN1A,CEBPA,CLDN1,CSF1R,CXCL1,CXCL8,EPGN,FGFBP1,FLG,FLT1,FOS,FOXP3,GABARAPL1,GFI1,GLUL,GSK3B,H2AX,HLA-A,IL10,IL13,IL1B,IL24,IL4,IL5,IL6,IL9,KDR,KLF2,LAT,MBD2,MCM5,MEF2C,MME,MMP9,MTA3,MYBL2,MYC,MYO1F,NKD1,OLFM4,OSCAR,PAX3,PCYT1A,PLAU,PLK1,PMAIP1,PREX1,PRIM2,PTGS2,PTPN6,RBBP7,RBL…	1480 (23)
mifepristone		chemical drug		-1.202	1.87e-13	ABCB11,ABCC3,ALAS1,ALOX15,ALPL,AREG,ATF3,B2M,BAX,BCAT1,BMP7,C1QB,C3,CASP1,CASP3,CASP8,CAST,CAV1,CCL2,CCND1,CCR2,CD14,CD274,CD74,CDKN1A,CEBPD,CISH,COL15A1,CSF2,CYBA,CYBB,CYP3A5,DKK3,EFNB2,F3,FASLG,FCGR2B,FOS,FTH1,GJA1,GLB1,HAS2,HDC,HLA-A,HLA-C,HLA-DQB1,HSPA5,HSPD1,ICAM1,IL10,IL13RA2,IL1B,IL4R,IL6,IRS2,ITGA4,ITGAM,ITGB3,JAK3,JUNB,JUP,KLF13,KLF4,KLF9,LAMC2,MAP4K1,MME,MMP1,MMP3,MMP9,MUC1,MYC,NFE2L2,N…	1699 (18)
diphtheria toxin		chemical - endogenous non-mammalian		-1.732	1.92e-13	ADAM19,ADAMDEC1,ALOX5AP,BCL3,C1QA,CASP1,CAST,CBL,CCL22,CCR2,CD163,CD274,CD40,CD63,CD74,CD79A,CFP,CLEC4A,CLEC4C,COL4A1,COL6A3,CTSW,DUSP6,EGF,ERBB3,FOS,GCA,GPR183,HHEX,IKZF1,IL1B,IL1RL2,LAT,LGALS1,LRRC32,LTB,MZB1,NLRC5,NLRP3,NOTCH2,OASL,PLA2G2D,PLA2G7,PLAC8,PLAU,RELB,SCAMP1,SEPTIN1,SOCS3,SPRED1,TGFBR3,TGM2,TLR2,TMEM132A,TNF,TNFAIP3,TNNI2,TRPM2	1130 (12)
NFKB2	1.205	transcription regulator	Activated	3.448	2.05e-13	ANXA5,BCL2L11,BIRC3,BMP2,BMP4,C1QTNF3,CCL19,CCL5,CCND1,CCR7,CD22,CD34,CD79A,CD83,CD86,CDKN1A,CRCT1,CTSS,CXCL13,CXCL3,CXCL8,CXCR4,DPT,DYNLT1,ENPP2,ETS1,FCER2,FLI1,FOS,FZD5,GBP5,GPR183,GRIN3A,HLA-DMB,HLA-DOA,HLA-DQA1,IGFBP4,IL1B,IL21,IL23A,IRF4,KCNMB4,LTA,MARCKSL1,MCL1,MMP9,MYC,MZB1,NFKB2,NOD2,PAMR1,PER2,PSMB8,PTGS2,PXN,RAB3B,SCN9A,SELL,SOD2,ST6GAL1,TNF,TNFAIP2,TNFRSF14,TRAF1,VCAM1,WNT10A	1089 (11)
S100A8	1.313	other	Activated	3.806	2.13e-13	A2M,ADAMTS1,ADAMTS4,ADAMTS5,ALPL,AREG,ATF2,ATF3,BCL3,C1QB,CASP1,CCL2,CCNB1,CCND1,CD274,CD69,CD80,CDH3,CORO1A,CSF2RB,CTLA4,CXCL10,CXCL2,CXCL3,CXCL8,CXCL9,CYBB,DYRK3,ELN,ENPP2,EPB41L4B,FCGR2A,FOSL1,GZMB,H19,HMOX1,ICAM1,IDO1,IL10,IL1B,IL1RL1,IL23A,IL6,ISG15,ITGAM,MMP1,MMP3,MMP9,MYC,NFKB1,NR4A3,OLR1,PLAU,PRSS12,PTGES,PTPRO,RAB20,RNASE6,SDCBP2,SEMA3B,SGK1,SOCS3,SOD2,TNF,TNFAIP8,TRAF3IP1,UNC5A,VCAM1,VC…	1210 (11)
NUPR1	-0.252	transcription regulator		-1.112	2.13e-13	ABHD15,ABL2,ADAM22,AEN,ALDH5A1,ALDOC,ALOXE3,ANK1,ANK3,AREG,ARHGEF26,ATF3,ATP6V0A1,AURKA,BLM,BNIP3,BUB1,CARD8,CARMIL1,CASTOR2,CCN1,CCNA2,CCNB2,CD63,CD68,CDK4,CENPC,CENPI,CHMP1B,CSTF2T,CXCL3,CXCL5,CXCL8,CXCR4,DLG1,DPH6,ELMOD1,EPB41L4A-AS1,EPGN,EREG,ERMP1,ETS1,FAM111A,FAM83G,FBXO3,FCHSD2,FOXO3,GCH1,GPCPD1,GTSE1,H2AC12,H2AC14,H2AC4,H2BC14,H2BC3,H3C1,H3C13,H3C15,H3C3,HFE,HJURP,IGF2BP3,IL13RA1,IP6K2,IP…	1157 (13)
NFE2L2	-0.304	transcription regulator		0.524	2.19e-13	ABCB11,ABCC3,ACSL5,ACTG1,ADAMTS1,AGAP1,AGER,AGPAT3,AHR,AKR1A1,AKR1B10,AKR1C1/AKR1C2,ALAS1,ALDH3A1,APBA3,ARHGEF3,ARID5B,ATF3,B2M,BNIP3,C3,CCL22,CCL3L3,CCL4,CCL5,CCT3,CD163,CD86,CD8B,CDKN1A,CEBPA,CLDN1,COL4A2,CPT1A,CSF1,CXCL10,CXCL2,CXCL3,CXCL6,CXCL8,CYBB,CYP1A1,DCT,DSTN,ELN,FOXO3,FTH1,FTL,GABRA2,GNA14,GNAI2,GNAQ,GPX1,GPX2,GSK3B,GSS,GSTO1,HLA-A,HM13,HMOX1,HPRT1,HSP90B1,HYOU1,ICAM1,IDE,IFIH1,IFNG,IF…	1188 (13)
INSIG1	0.52	other	Inhibited	-3.645	2.19e-13	AACS,ACLY,ACSL4,ALOX5AP,ATF3,CCL17,CCL22,CCL5,CCR5,CCR6,CCR7,CD68,CLEC4D,CLEC4E,CLEC7A,CXCL10,CXCL13,CXCL2,CXCL3,CXCL6,CXCR4,ELOVL1,ELOVL6,GPAM,HLA-DQA1,HMGCR,HSPA5,IFNG,IL6,IRF8,IRS2,LIPA,LIPG,LPCAT3,LPL,MRC1,NFE2L2,OLR1,PLA2G7,PRF1,PTGES,RAB27A,SCD,SELPLG,STAT4,STAT5A,STEAP2,TGFB1,TM7SF2,UCP2	1293 (20)
UBAP1	0.016	other	Inhibited	-4.571	2.28e-13	BST2,IFI35,IFITM1,IRF7,ISG15,ISG20,MX1,MX2,MYD88,OAS1,OAS2,OAS3,OASL,PSMB8,RSAD2,SAMHD1,SHFL,SP100,STAT1,STAT2,XAF1	687 (10)
TNFRSF10A	0.627	transmembrane receptor	Inhibited	-2.226	2.28e-13	CD14,CD28,CD3G,CD4,FOXP3,ICOS,IFNG,IL17RB,IL17RD,IL27RA,IL6,IL7R,ITGAM,LAT,LCK,PTPN22,RORC,STAT3,TNFRSF10A,TNFSF10,ZAP70	1054 (15)
YAP1	-0.264	transcription regulator	Activated	4.958	2.32e-13	ACLY,ACSL4,ACTG1,ACY1,ADAMTS1,ADCY7,ANK1,ANKZF1,AREG,ARHGEF6,AURKB,BAX,BCL2L11,BMP2,BST2,CASP3,CASP4,CASP8,CBL,CCL2,CCL22,CCL5,CCN1,CCNA2,CCNB1,CCND1,CCR7,CCRL2,CD274,CD80,CDC20,CDCA5,CDK4,CDK6,CDKN1A,CKLF,COL4A1,COL4A2,COL6A1,COPG1,CPT1A,CPT2,CRIM1,CSF1,CSF2,CSF3,CTSL,CXCL2,CXCL3,CXCL8,CXCR4,CYP1A1,CYTIP,DAB2,DNASE1L3,DOCK9,DTYMK,EDN1,ENDOU,FOS,FOSB,FTL,GNG2,H2AX,HFE,HLA-B,HLA-F,HMGCR,ICAM1,IFI3…	1590 (20)
PSMB11		peptidase	Inhibited	-4.338	2.35e-13	ADCY2,CAV1,CCL5,CCND1,CCR7,CD2,CD28,CD5,CDH4,CLDN23,COL6A1,CTSS,CTSV,CXCL3,CXCL6,ENPEP,FLT1,GADD45B,HMOX1,IL18R1,IL23A,IL2RG,ITGAM,ITGB7,LGALS3,LY75,MAPK11,MAPK12,MMP3,NCAM1,NCF1,NR4A1,NR4A2,OCLN,PARVB,PDCD1LG2,PIK3CG,PIK3R5,PLCB2,PRKCB,PTGS2,PTPRC,RELT,S1PR1,THBS1,TNFRSF12A,TNFRSF1B,TNFRSF21,TNFRSF8,TNFSF10,TRAF1,VAV1,VCAN	1063 (7)
IL22	1.749	cytokine	Activated	3.895	2.37e-13	ANPEP,BCL3,C3,CALML5,CCL17,CCL22,CCL3L3,CCL4,CCL5,CCND1,CD274,CDK4,CIITA,CLDN1,CXCL1,CXCL10,CXCL13,CXCL2,CXCL3,CXCL5,CXCL6,CXCL8,CYBA,CYP1A2,DEFB4A/DEFB4B,FLG,FTH1,HLA-B,HMOX1,HSPA5,IFNG,IL10,IL13,IL19,IL1B,IL20,IL23A,IL24,IL36G,IL4,IL5,IL6,KRT1,MCL1,MMP1,MMP3,MMP9,MUC1,MYC,PTGS2,S100A12,S100A7,S100A7A,SOCS3,SOD2,STAT3,STING1,TGM3,TNF,TNFSF11,WFDC5	790 (13)
PRKCQ	2.218	kinase	Activated	4.012	2.54e-13	CCND1,CD69,CDKN1A,EZR,FASLG,FOSL1,FOXP3,IFNG,IL10,IL13,IL24,IL2RA,IL4,IL5,IL6,ITGAL,MMP1,MMP9,NFKB2,PRKCB,PRKCQ,RB1,STAT3,TBX21,TNF,TNFRSF4	981 (15)
cholesterol		chemical - endogenous mammalian	Activated	3.675	2.78e-13	ABCB11,ACLY,ADGRE1,AREG,ATF3,BSG,C1QC,CAMK1D,CASP1,CAV1,CCL2,CCL4,CCR2,CCR5,CD14,CD1C,CD68,CD86,CPT1A,CR1,CSF1,CXCL10,CXCL2,CXCL3,CXCL8,CYBB,CYP3A5,CYP7B1,F3,FABP6,FASLG,FBXO3,FCGR2B,FLT1,GNAI1,HMGCR,HSP90B1,HSPA5,HSPB3,ICAM1,IFNG,IL10,IL10RA,IL10RB,IL1B,IL4,IL6,IL9,ITGAM,ITGAX,LAPTM5,LEPR,LGALS3,LPL,LYZ,MANF,MAP2,ME1,MME,MMP1,MPEG1,MRC1,NCF2,NLRP3,NOS3,NR4A1,NR4A2,NR4A3,PLTP,PTGS2,RGS16,SCD,SLC1…	1039 (17)
fingolimod		chemical drug	Inhibited	-4.635	2.93e-13	BAX,CCL17,CCL2,CCL4,CCL5,CCND3,CCR2,CCR7,CD274,CD40,CD69,CD80,CD86,CDK4,CDKN1A,CSF2,CXCL10,CXCL13,CXCL2,FOSB,FOSL1,GZMB,HLA-DQA1,HLA-DQB1,ICAM1,IFNG,IL10,IL1B,IL21,IL23A,IL4,IL6,ITGB2,LIPE,PRF1,RUNX2,S1PR1,S1PR3,SERPINE1,TBX21,TGFB1,TNF	976 (15)
mycophenolic acid		chemical drug	Activated	2.586	2.93e-13	ANPEP,ATF3,BIRC3,C1orf116,CCL2,CCN1,CCND2,CCND3,CD274,CD63,CDK6,CDKN1A,CLDN1,CSGALNACT2,CXCL3,CXCL5,CXCL6,CXCL8,CXCR4,CYBB,DUSP14,EDN1,ETS1,GBP1,HSPA5,IL1B,IL6,MGAM,MME,MYBL1,MYL12A,NFKB2,OCLN,OLR1,PTGS2,RUNX2,SERPINB2,SERPINE1,SOD2,TNFAIP3,TUFT1,USP53	1219 (16)
VCP	0.146	enzyme		1.744	2.99e-13	A2M,APOL2,CCL2,CCL5,CDKN1A,CRYAB,CXCL8,DIAPH2,DNPH1,ERCC6,FLG2,FTH1,FYCO1,GBP1,GFPT2,HSPA5,LAP3,LMNA,LMNB1,MYD88,NFKB2,P4HB,PARP14,PPIB,RIGI,RRM2,SLC39A14,SLFN5,SYNE1,TAP2,TMPO,TNFAIP8,TNFSF13B,TRIM21,TRIM22,UBA7,UHRF1,VCAM1	1567 (17)
AIRE	-0.218	transcription regulator		-1.197	3.04e-13	AKR1B10,BMP2,BMP4,C1R,C4A/C4B,CALHM6,CCL17,CCL19,CCL21,CCL22,CCL5,CCRL2,CD274,CD40,CLEC4E,CSF1,CXCL10,CXCL11,CXCL2,CXCL3,CYP1A2,FOXP3,GPR84,HERC6,ICAM1,IFI44,IFNG,IL18BP,IL4I1,IRF1,IRF7,MARCKSL1,MGAT1,MGAT5,MMP9,NFKBIE,NMI,PARP14,PDE4B,RNASE1,SKA3,SLAMF8,SOD2,TLR1,TLR2,TLR8,TNF,TNFAIP3,TNFSF10,TRAF1,UPP1,VCAM1	802 (7)
Ca2+		chemical - endogenous mammalian		1.281	3.24e-13	ADORA2A,AGER,AHR,ALOX12,ASPRV1,ATF3,CALCA,CALR,CCN1,CCND1,CCND2,CCND3,CCR2,CD80,CD83,CD86,CDK4,CDKN1A,CEBPD,COMMD5,CREM,CRY1,CTTN,CXCL8,CXCR4,CYP1A1,CYP27B1,DNASE1L3,DUOX1,E2F3,EDN1,FASLG,FLG,FLG2,FOS,FOSL1,GJA1,GZMB,HDC,HMGCR,HSPA5,ICAM1,IFNG,IL10,IL13,IL1B,IL1RL1,IL4,IL6,IRF1,IRS2,ITPR2,JUNB,KLF4,KLK5,KLK7,KRT1,KRT10,MGP,MMP10,MMP19,MMP9,MSR1,NFKB1,NOS1,NOS3,NR4A1,NR4A3,ODC1,OSCAR,PEBP1,PER2,PL…	1420 (17)
DOCK8	1.19	other	Activated	5.096	3.29e-13	ARID5A,ATM,CCL4,CCND2,CD40,CMPK2,CXCL10,DAB2,EDN1,FGL2,HDAC1,HDC,HELZ2,IL10,IL15,IL15RA,IL6,IRF1,IRF7,ISG15,ISG20,LTA,NMI,PELI1,PLA1A,PTGS2,RBL1,RGS1,RSAD2,SLFN12L,SOCS1,STAT1,STAT2,TNF,TNFSF8,TRIM21,TSC22D1	777 (15)
enterotoxin B		biologic drug	Activated	5.658	3.45e-13	BNIP3L,CCL17,CCL2,CCL22,CCL3L3,CCL4,CCL5,CCL7,CCR6,CD40,CD69,CD80,CSF2RA,CSF2RB,CSF3,CTLA4,CXCL1,CXCL10,CXCL13,CXCL2,CXCL3,CXCL6,CXCR4,ICAM1,IFNG,IL10,IL10RB,IL1B,IL21,IL2RA,IL4,IL5,IL6,LIF,LTBR,LY75,MYD88,RSAD2,SNCA,TNF,TNFAIP3	1279 (14)
PLCG2	0.593	enzyme		0.048	3.45e-13	ACSL4,BCL2A1,C1QA,C1QB,CCL2,CD63,CD68,CD74,CD9,CTSV,CX3CR1,CXCL10,DGKZ,FOXO1,HLA-A,HLA-DQA1,ICAM1,IFI16,IFITM3,IL10,IL6,ISG15,ITGAM,ITGAX,LIPA,LPCAT1,LPL,MMP12,MMP19,MS4A4A,PLCB2,PLCG2,PTGES2,PTGS2,PTPRC,SPP1,STAT1,STAT2,TNF,TNFSF10,TREM2	1510 (20)
NFKB1-RELA (complex)		complex	Activated	4.782	3.5e-13	ADAMTS4,CCL2,CCL5,CCND1,CSF2,CSF3,CXCL1,CXCL3,CXCL5,CXCL8,ICAM1,IL15,IL1B,IL6,IRF8,MMP1,MMP3,MMP9,MYC,NFKB2,NFKBIE,NOD1,NOD2,PTGS2,RELB,RGS16,SELE,TNF,TNFRSF11B,TNFSF11,VCAM1	939 (9)
THPO	0.547	cytokine	Activated	2.535	3.51e-13	ACHE,AURKA,AURKB,BAX,BIRC3,CCN3,CCNA2,CCNB1,CCND1,CCND2,CCND3,CEBPA,CISH,CMPK2,CTTN,CXCL1,EPSTI1,FLI1,FOS,GCH1,ICAM1,IL1B,IL6,IRF1,ISG15,ITGB3,KDR,KLF4,MYC,NFE2L2,NFKB2,NOS3,PGR,RARA,RIGI,RSAD2,RUNX1,SELP,SH2B3,SOCS3,SOD2,SP1,STAT1,STAT2,STAT3,TAP1,TNF,TNFAIP3	1347 (19)
CD36	0.073	transmembrane receptor	Activated	4.699	3.51e-13	ADAMTS4,ADGRE1,AREG,BTC,CCL5,CD86,COL4A1,CSF2,CSF3,CXCL1,CXCL3,CXCL5,CXCL6,CXCL8,DEFB4A/DEFB4B,HSP90B1,HSPA5,ICAM1,IFNG,IGFBP4,IGFBP6,IL10,IL13,IL15,IL1B,IL6,IRAK4,ITGAM,LIF,LPL,MMP1,MMP10,MMP3,NLRP3,PLAU,PLAUR,SCD,SELP,SERPINB2,SERPINE1,SYK,TGFA,TNF,TNFRSF10A,TNFRSF10B,TNFRSF10C,TNFRSF11B,XBP1	1063 (11)
CD80	2.501	transmembrane receptor	Activated	2.468	3.67e-13	BAK1,BAX,CASP3,CASP8,CBLB,CD27,CD28,CD40LG,CD69,CSF2,FASLG,ICAM1,ICOS,IDO1,IFNG,IL10,IL1B,IL2RA,IL2RB,IL4,IL5,IL6,PDCD1,TBX21,TNF,TNFRSF9,TSC22D3	1074 (19)
RBCK1	0.232	transcription regulator		1.294	3.67e-13	CCL2,CCN1,CCNB1,CCND1,CXCL1,CXCL10,CXCL11,CXCL3,CXCL5,CXCL8,CXCR4,FOXO1,GBP1,GBP5,ICAM1,IFNAR2,IFNGR1,IFNGR2,IL36G,IL6,IRF1,MYC,NFKB1,NFKB2,TNFAIP3,VCAM1,YAP1	1086 (11)
AS1842856		chemical reagent	Inhibited	-4.081	3.67e-13	ALOX5,BCL2L11,CCL2,CCL5,CCND3,CDKN1A,CXCL1,CXCL10,CXCL8,FOXO1,GFPT2,ICAM1,IL6,IL7R,MMP1,MMP3,NFKB1,NFKB2,OCLN,PLAU,PTGS2,RIPK3,SOD2,TJP1,TLR4,TNFSF10,VCAM1	667 (7)
KITLG	-0.191	growth factor	Activated	5.533	3.7e-13	ACHE,ACTB,AIF1,ALOX5,ALOX5AP,B2M,BCL2L11,BLVRB,BMP1,CASP1,CASP3,CCL2,CCL22,CCL3L3,CCL4,CCNA2,CCND3,CD14,CD247,CD3D,CD3G,CD68,CDKN1A,CEBPA,CISH,CSF1,CSF2,CSF3R,CXCL2,CXCL3,CXCL8,CXCR4,CYTH1,EFNB2,FOS,FTH1,GJA1,HCK,HMOX1,HNRNPF,IFNG,IL10,IL13,IL1B,IL1RL1,IL3,IL4,IL5,IL6,IL9,IRF2,ITGB3,KDR,KPNA2,LAPTM5,LY6E,MAP2K1,MAPK11,MEF2C,MME,MPO,NFKB2,NOS3,OSM,PARVB,PDCD4,PKM,PLCL2,PLSCR1,PRKCA,PRKCB,PRKCQ,PTG…	1188 (16)
leukotriene D4		chemical - endogenous mammalian	Activated	4.559	3.76e-13	ADAM12,ADAMTS1,APOLD1,ARID5B,ATF3,BMP2,CCL2,CCL3,CCL3L3,CCL4,CCN1,CREM,CXCL2,CXCL8,CYSLTR1,F3,HLX,IL13,IL4,IL5,IL6,KLF2,KLF4,MCL1,MMP1,NR4A1,NR4A2,NR4A3,PTGS2,SELE,TNF,ZFP36	1003 (16)
torkinib		chemical drug	Inhibited	-2.46	3.89e-13	ADAMTS1,AHR,AKAP9,ASF1B,ATF3,AURKA,AURKB,BLM,BMP2,C1R,CCNB1,CCND1,CDC25A,CDC45,CDK4,CLSPN,COQ8A,CPT1A,CXCL6,CXCL8,EDN1,FEN1,FOSL1,FOXO3,GINS3,GJA1,GOLGA2,H2AX,H2BC10,HAS2,HBP1,HEXIM1,HMGCR,IL24,KDM5B,KIF14,KIF18B,KLF5,KNL1,KPNA2,LIF,MCL1,MCM5,MCM6,MTHFD2,NABP1,NCAPG,NR4A1,NR4A2,NR4A3,NUAK1,ORC6,PARP1,PAXX,PML,PTGS2,RFC4,SDC4,SERPINB1,SGO2,SOD2,SPTAN1,TCP11L2,TK1,TOP2A,TROAP,TYMS,YAP1	1599 (28)
MET	-0.141	kinase	Activated	4.772	4.19e-13	AREG,ARID5A,ATM,AURKA,AURKB,BMP1,BNIPL,CCL3L3,CCND1,CCND2,CD274,CDKN1A,CLDN1,CLDN23,CTSV,CXCL1,CXCL8,DAB2,EDN1,FGL2,FOS,FOSL1,GLUL,HDC,HIP1,HLX,HMOX1,IL15,IL15RA,IL1B,IL6,KLF4,LEF1,LTA,MAL,MPP7,MUC1,MYC,NT5E,PERP,PIM3,PLK1,PLXDC2,PTGS2,RRM2,RUNX1,SLA,SOCS3,SOD2,SPP1,STING1,TCHP,TGFA,TGFB1,TNF,TNFSF8,TRIM21,TSC22D1,ZEB2	1395 (18)
SPRY2	-0.205	other	Inhibited	-3.719	4.24e-13	ADAM8,ANGPTL4,AXIN2,BMP2,CAB39L,CAV1,CDKN1A,CLEC4A,CMKLR1,CSF2,CXCL10,CXCR4,DUSP6,EOMES,ESRP1,ETS1,FCER1G,FOS,H2BC3,HIF1A,IFNG,IKZF1,IL10RA,IL1B,IL2RG,IL4,ISG15,ITGB2,LAT2,LCP1,LIF,LY96,MAP4K1,MAP7,MMP10,MPZL2,OCLN,PDCD1LG2,PGK1,PLAUR,PLVAP,PTGS2,SCG5,SFTPC,SP8,SPON1,SPP1,ST6GAL1,TLR8	932 (15)
ACOD1		enzyme	Inhibited	-2.497	4.34e-13	AIF1,CCL3L3,CCL4,CCL5,CD40,CD80,CD86,CXCL10,ICAM1,IFI44,IL10,IL1B,IL6,IRF7,ISG15,MRC1,NFE2L2,RNF19B,RNF213,SGK1,SPP1,TAP1,TGM2,TNF,TNFAIP3	818 (14)
26S PROTEASOME (complex)		complex		-0.371	4.43e-13	AHR,APAF1,ARNT,ATF5,ATG9B,BAX,BCL2L11,BCL3,BIRC3,BMP2,BRCA2,CCL2,CCNA2,CD68,CDC25A,CDKN1A,CENPE,CTSA,CTSB,CXCL3,CXCL8,EGF,EREG,FOSL1,FOXO1,GCH1,H2AX,HSPB8,ICAM1,IFI35,IL6,JUNB,KIF23,MICB,MLF1,MMP12,MYC,NFKB1,NFKB2,PGR,PRKCA,PSMB3,PTGS2,RB1,RIGI,RUNX3,S1PR1,SFTPC,SMAD2,SOCS3,STAT1,STAT5A,TGM2,TK1,TNFSF10,TOP2A,TRAF4,UBD,ULBP2,UVRAG	1584 (21)
valproic acid		chemical drug		-1.957	4.75e-13	AACS,AGPAT1,ALOX12,ANK3,ATF3,ATM,B4GALT1,BAG1,BCL2L11,BSPRY,C1QTNF6,C8orf44-SGK3/SGK3,CALR,CARM1,CASP3,CASP8,CASP9,CCL2,CCN1,CCND1,CCND2,CCR1,CD209,CD40,CD80,CD83,CDKN1A,CEBPA,CH25H,CPT1A,CPT1C,CRLF1,CTSB,CXCR4,CYP1A1,CYP4A11,DAG1,DCT,EDN1,ELOVL6,FABP6,FASLG,FSCN1,GADD45B,GINS3,GLUL,GNAI2,GPAM,GPX7,GZMB,HIF1A,HMOX1,HSD3B7,HSPA5,ICAM1,IDS,IFNG,IL1RL1,IL4,IL6,INSIG2,ITM2C,LBR,LIMA1,LIPN,LRP8,MCL1,M…	1666 (19)
trinitrobenzenesulfonic acid		chemical reagent	Activated	6.216	5.34e-13	ABCB11,ADAM12,ADAM8,CCL3L3,CCL4,CCL5,CCR1,CCR5,CD68,CLDN1,CLEC4D,CLEC4E,CSF2RA,CSF3,CXCL10,CXCL2,CXCL3,CXCL6,FABP6,FOS,IDO1,IFNG,IL10,IL13,IL15,IL1B,IL23A,IL4,IL5,IL6,ITGAM,MMP10,MMP12,MMP3,MMP9,NCF4,PTGS2,PTX3,SOCS3,TBX21,TGFB1,TIMP1,TNF,TNFRSF12A	1317 (19)
CREB1	-0.105	transcription regulator	Activated	4.453	5.44e-13	ACHE,ADORA2A,ALAS1,ALOXE3,APOLD1,ARFGEF3,ARHGAP35,ARPC3,ATF3,ATF5,ATP6V0B,ATP6V0D1,AURKA,BNIP3,BPIFC,CAMK1D,CAMK4,CCL3,CCL4,CCN1,CCNA2,CCNB1,CCNB2,CCND1,CCND3,CD3D,CD4,CD68,CD79A,CD9,CDH11,CDKN1A,CEBPA,CEBPD,CH25H,CIITA,CPT1A,CREM,CRIM1,CSRNP1,CSRP2,CXCL2,CXCL8,CXCR4,CYFIP2,DKK2,DOK4,DUSP14,EBI3,ECEL1,EDIL3,EDN1,EHD4,ENTPD1,FBXO42,FGL2,FLT1,FOS,FOSB,FOXO3,FOXP3,FUT7,GAD1,GADD45B,GALNT1,GFRA1,GLA,…	1568 (22)
PF4	-0.032	cytokine	Activated	3.581	5.75e-13	BIRC3,CCL18,CCL2,CCL22,CCL3,CCL4,CD1C,CD83,CD86,CDKN1A,CEBPA,CMPK2,CXCL3,CXCL8,EPSTI1,F3,FLI1,GCH1,ICAM1,IFNG,IL19,IL1B,IL23A,IL6,IRF1,ISG15,ITGAM,KLF4,LY75,NFE2L2,NFKB2,PGR,RARA,RIGI,RSAD2,SOD2,STAT1,STAT2,TGFB1,TNF,TNFAIP3	1060 (14)
zymosan		chemical - endogenous non-mammalian	Activated	4.334	5.75e-13	CCL17,CCL22,CCL3L3,CCL4,CCL5,CCR7,CD40,CD86,CIITA,CNTF,CR1,CSF1,CSF2,CSF3,CST3,CXCL10,CXCL2,CXCL3,CXCL8,FPR2,FTL,HIF1A,HMOX1,IKBKE,IL10,IL1B,IL23A,IL4R,IL6,IRF4,ITGAM,LGALS9,LIF,LPL,PTGS2,SOCS1,SOCS3,SPN,THRB,TLR2,TNF	930 (14)
USP8	-0.057	peptidase	Inhibited	-5.632	5.86e-13	B2M,BST2,CALR,CASP1,CD274,CXCL10,CXCL2,ERBB3,HFE,HLA-A,HLA-B,HLA-C,IFI16,IFIT5,IFITM1,IFITM3,IL6,IRF7,ISG15,MYD88,NLRC5,NOD1,OAS1,OAS2,OAS3,OASL,PSMB10,PSMB8,PSMB9,SP100,STAT1,STAT2,TAP1,TAP2,TAPBP,TAPBPL,TGFBR2	1162 (23)
SASH1	-0.537	other	Activated	5.096	5.86e-13	ARID5A,ATM,CCL4,CCND2,CD40,CMPK2,CXCL10,EDN1,FGL2,HDAC1,HDC,HELZ2,HHEX,IL15,IL15RA,IL6,IRF1,IRF7,ISG15,ISG20,LTA,NMI,OASL,PELI1,PLA1A,PML,PTGS2,RBL1,RSAD2,SLFN12L,SOCS1,STAT1,STAT2,TNF,TNFSF8,TRIM21,TSC22D1	718 (10)
OGA	-0.317	enzyme		1.421	6.22e-13	ABLIM1,ACO2,ACSL4,ACTG1,ADAM19,ADAMTS5,ADAP1,AHNAK2,ALDOC,ALOX5AP,APOBEC3G,ARPC4,BAX,BCL2L13,BFSP1,BRAF,C1QA,C1QB,C1RL,C3AR1,CALCRL,CAMK1D,CASP1,CAV1,CCL2,CCL3L3,CCND1,CCR1,CCR5,CD14,CD40,CD47,CD48,CD53,CD68,CD86,CD93,CDCA7L,CDK5,CDK6,CDKN1A,CEBPA,CH25H,CLDN1,CNTNAP3,CSF1R,CSF2RB,CX3CR1,CXCL16,CXCL6,CXCL8,CXCR3,CYFIP2,DAB2,EFNB2,EPHB6,ERBB3,FBP1,FGFBP1,FSCN1,GABRA2,GBGT1,GLUL,GPR34,GRIN3A,GSN,GTF…	1517 (22)
SERPINB7	-0.786	other	Inhibited	-4.049	6.3e-13	ADAM12,ADAMTS12,ADAMTS15,ADAMTS4,ATP2C2,BMP1,BSPRY,C1R,C1RL,CALCRL,CALM1 (includes others),CASP1,CASP3,CCL2,CCL7,CCNB2,CCR1,CNFN,CTSB,CTSC,CTSH,CTSL,CTSW,CTSZ,CXCL1,CXCL2,CXCL3,CXCL5,FLG,GJA4,GNAI2,ICAM1,IFNG,IL1B,IL23A,ITPR2,KRT1,KRT10,LGMN,MCUR1,MMP10,MMP11,MMP9,NR4A1,PLAU,PPP3CA,S100A12,S100A7,SPRR2F,TGFB1,TGM1,TGM3,TNF,TNFAIP3,TRPV3
CCL2	3.024	cytokine	Activated	2.489	6.42e-13	CCL2,CCL5,CCND1,CCR2,CD40,CD40LG,CD80,CD86,CEBPA,CEBPD,CXCL10,CXCL3,CXCL8,F3,FASLG,FOLR2,FOS,HDC,ICAM1,IFNG,IL10,IL13,IL15,IL1B,IL23A,IL32,IL4,IL6,ITGA5,ITGAL,KLF4,LPL,MKI67,MMP1,MMP10,MMP9,NCF1,OCLN,PCDH1,PTGS2,SERPINE1,SFTPC,SLC11A1,STAT1,TGFB1,TIMP1,TNF,VCAM1,ZC3H12A	1018 (16)
TNFRSF8	1.083	transmembrane receptor		1.024	6.44e-13	ACTG1,AHNAK,CASP1,CCL22,CCL3,CCL4,CCR7,CDKN1A,CTSC,CXCL8,CXCR4,FASLG,GBP1,GZMB,IFI16,IFNG,IL10,IL13,IL4,IRF4,JUNB,LCP2,MCL1,MYC,NFKB2,NKG7,ODC1,PDPN,PIM2,PRF1,RELB,TNF,TNFRSF8,TNFSF10,TRAF1,TRAF2	1222 (16)
OLR1	2.278	transmembrane receptor	Activated	3.392	6.64e-13	CCL2,CD68,CYBA,CYBB,HAS2,HAS3,ICAM1,IL10,IL6,ITGAM,MMP1,MMP3,MYC,NCF1,NCF2,NOS3,OLR1,OSCAR,RARA,RARG,RBP1,SELP,SPP1,SULT2B1,TGFB1,TGFBR1,TGFBR2,TGFBR3,TNF,VCAM1	880 (14)
IRF2	0.355	transcription regulator		1.79	6.85e-13	B2M,BNIP3L,C1QTNF1,CASP1,CCND1,CD14,CD274,CDKN1A,CFB,CIDEC,CIITA,CLEC10A,CTSS,CXCL10,CXCL5,DPY19L1,E2F3,FAM111A,FASLG,GBP1,GSDMD,HLA-B,IFI35,IFNG,IL1B,IL6,IL6ST,IL7,IRF1,IRF7,IRF8,ISG15,KLF4,NAMPT,OAS1,OPN3,PSMB10,PSMB8,PSMB9,PSME1,PSME2,PTGS2,RRBP1,SDC1,SLCO2B1,SOCS1,SRGN,TAP1,TAP2,TAPBP,TLR4,TNFSF10,TNFSF13B,TRIM21,UBE2L6,VCAM1	784 (15)
aflatoxin B1		chemical - endogenous non-mammalian	Activated	3.275	7.21e-13	A2M,ABCC3,ADAM8,AKR7A3,ALDH3A1,ANKZF1,ASF1B,ATF5,AURKB,BARD1,BAX,BRCA2,BUB1,CCNA2,CD320,CD40,CDKN1A,CENPE,CENPT,CEP55,CLDN1,CLSPN,COL4A3,CRYAB,CXCL13,CXCL2,CYP1A1,CYP1A2,CYP3A5,DLGAP5,ECT2,EGF,ERMP1,EZR,FAM83D,FBXO5,GJA1,GNAI1,GPX2,GSTM3,GTSE1,H19,HLA-A,HLA-DQA1,HLA-DQB1,HMMR,IRS2,ITGA5,KIF20A,KIF23,KLF5,KNL1,LAMC2,LEPR,LGALS2,LPL,MCM5,MCM6,MELK,MME,MMP1,MMP12,MTHFD1L,MYBL1,MYBL2,NCF2,NDC80,PAK1,…	785 (9)
zVAD-FMK		chemical - protease inhibitor		-0.519	7.48e-13	ANXA5,BCL2A1,BCL2L11,BIRC3,CAMK4,CASP1,CASP3,CASP8,CASP9,CCL2,CCND3,CD163,CD40,CD80,CDK4,CDK6,CDKN1A,CXCL3,CXCL8,FOS,IL1B,IL2RA,IL4,IL6,IL6ST,MCL1,MLKL,MRC1,PSMB9,TFAP2A,TNF,VCAM1	813 (13)
FOXO4	-0.417	transcription regulator		-1.845	7.51e-13	ACLY,BCL2L11,BNIP3,C1QA,CASP8,CAV1,CCND1,CCND2,CDKN1A,CH25H,COL4A1,COL4A2,ELOVL5,ELOVL6,ELOVL7,ENPEP,FASLG,FYN,GABARAPL1,GADD45B,HIF1A,HMGCR,HSP90B1,HSPA5,IL10RB,IL1R1,ITGAM,ITGB2,LCP2,MMP9,NAMPT,NRP2,OVOL1,PDIA4,PLA2G2D,PRCP,PTPRC,RUNX2,S1PR3,SCD,SELL,SERPINB1,SERPINE1,SESN1,SGK1,SOD2,TGFB1,TIE1,VCAM1,ZFAND5	1474 (24)
TBK1	0.078	kinase	Activated	2.142	7.51e-13	ATM,CCL3L3,CCL4,CCL5,CD40,CD80,CD86,CDKN1A,CMPK2,CXCL10,CXCL11,CXCL2,CXCL3,CXCL8,EDN1,FGL2,HDC,ICAM1,IFI16,IFI44,IFIH1,IFNG,IFRD2,IL15,IL15RA,IL1B,IL21,IL6,IRF7,ISG15,ISG20,NFKB1,NMI,OAS1,OAS2,OAS3,OASL,PLA1A,PTGS2,RBL1,RIGI,RSAD2,SELE,SLFN5,TAF12,TLR2,TNF,TSC22D1,YAP1,ZC3H12A	864 (14)
VIP	-0.322	other		-1.709	8.18e-13	BAX,CASP8,CCL2,CCL3L3,CCL4,CCL5,CCND1,CCND3,CD274,CD40,CD80,CD86,CEBPD,CTLA4,CXCL10,CXCL2,CXCL3,CXCL8,EGF,FASLG,FOS,FOXP3,IFNG,IL10,IL1B,IL1RL1,IL2RA,IL4,IL6,IRAK2,IRF1,KLRC4-KLRK1/KLRK1,LGALS1,LYZ,MYC,PDCD1,PRF1,PTGS2,SIGIRR,SLC1A3,SORT1,TJP1,TLR1,TLR4,TLR6,TLR8,TNF,TNFRSF1A	1019 (15)
THRB	-0.492	ligand-dependent nuclear receptor		0.196	8.47e-13	ABCD3,ACHE,ACOX1,BCL2L14,BCL3,BIRC3,CASP1,CASP3,CASP7,CASP8,CCL17,CCL2,CCL22,CCNB1,CCND1,CCND2,CCND3,CCR1,CCR6,CDCA7L,CDK4,CDK6,CDKN2D,CEBPA,CLEC10A,CPT1A,CSF2,CTSB,CTSH,CXCL10,CXCL2,CXCL3,CXCR4,CYP27B1,E2F3,EGF,EIF4EBP1,ENG,ERBB3,FOS,FOSL1,GCH1,GJA5,GSN,GSS,H2BC10,H3C1,HEXIM1,HIF1A,HLA-DMB,IL1B,IL24,IL32,IL4,IL6,IL7,KLF9,KLRB1,LEF1,LPL,LYZ,MACC1,ME1,MLKL,MMP1,MMP9,MYC,NCF1,NKD1,NLRP3,NR4A1,NRGN,…	1211 (20)
palbociclib		chemical drug	Activated	2.678	8.54e-13	ATF3,B2M,BRCA2,CCND1,CD274,CD83,CDK6,CDKN1A,CLSPN,CXCL10,GADD45B,HLA-A,HLA-B,HLA-C,IFI44,IFNG,IL1B,IL6,IL6ST,IRF5,IRF7,IRF9,IRS2,ISG15,JUNB,LIF,MKI67,MMP3,MMP9,MX1,NCAPG,NFKB1,NR4A2,OAS1,OASL,OLR1,PRKCB,RIGI,SOCS3,TAP2,TAPBP,TK1,TNFRSF10B,UBE2C,UBE2S,ZFP36	858 (16)
PRKN	-0.213	enzyme	Inhibited	-2.491	8.63e-13	AREG,AXIN2,CASP1,CCL13,CCL2,CCL3,CCL7,CCL8,CCNA2,CCNB1,CCND1,CDK6,CDKN1A,CPT1A,CSF2,CSF3,CTSB,CXCL1,CXCL2,CXCL8,EGF,EREG,GLO1,GSDMD,ICAM1,IFNG,IGFBP4,IGFBP6,IL13,IL1B,IL6,KDR,LEF1,LIPE,MCL1,MMP1,MMP10,MMP9,MYC,NLRP3,NOS1,PLAUR,SERPINB2,SERPINE1,SNCA,TNF,TNFRSF11B,TNFRSF1B,TOMM20,VDAC1,XBP1	1044 (16)
2'3'-cyclic guanosine monophosphate-adenosine monophosphate		chemical - endogenous mammalian	Activated	4.261	8.76e-13	AIM2,CASP1,CCL3L3,CCL4,CCL5,CD86,CGAS,CIITA,CSF2,CXCL10,CYP1A1,IFNG,IL10,IL13,IL1B,IL6,IRF7,ISG15,MX1,NLRP3,OAS1,OAS2,RSAD2,SOCS1,SOCS3,STING1,TNF	781 (17)
alitretinoin		chemical drug		0.826	9.54e-13	ABCB11,ABCC3,ACOX1,ADAM28,ADAMTS4,ANXA5,BCL2A1,BMP3,BMP7,CASP1,CASP4,CASP7,CCL8,CCND1,CCND3,CD14,CD38,CD83,CD86,CDK4,CDKN1A,CXCL10,CXCL11,CXCL13,CYCS,CYP1A2,DNASE1L3,FASLG,FOLR2,FOS,FOXP3,GRB2,HLA-DRA,IFNGR1,IL2RA,IL2RB,IL6,IRF1,ISG15,ITGAM,KLF5,KLK5,KLK7,MKI67,MMP1,MMP11,MMP9,MUC1,PLA2G15,PLAU,PLTP,PMAIP1,RARA,RARG,RBP1,RUNX3,SCD,SPP1,TGFB1,TGFB3,TGFBR1,TGFBR2,TK1,UBA7	1455 (15)
HMG20A	-0.057	transcription regulator	Activated	3.591	9.65e-13	ACTG1,ALDOC,ATF3,CCL5,CCN1,CD9,CDH4,CSF1,CXCL10,EBI3,EDN1,ELN,EREG,F3,GCH1,HMGCR,IGFBP4,IL15RA,IL6,IRF7,ITGA5,LIF,LY6E,MGP,MMP3,MYC,NNMT,NT5E,OSMR,P3H1,PLAUR,PTGER2,PTPRE,RGS16,RTP4,SDC4,SEMA3B,SERPINE1,SLC12A7,SLIT3,TGFB1,TGM2,THY1,TIMP1,TIMP3,TNFRSF11B,TNFRSF12A,VCAM1,VCAN	1208 (14)
fulvestrant		chemical drug		0.297	9.83e-13	AREG,ASCC3,AURKA,BAK1,BARD1,BAX,BLM,BMP2,BMP4,BRCA2,C3,CASP4,CAST,CAV1,CCL2,CCL5,CCN1,CCNA2,CCNB1,CCND1,CD74,CDC20,CDC25A,CDC25B,CDKN1A,CEBPD,CPT2,CSF1,CTSL,CXCL10,CXCL11,CYCS,ERBB3,ESR2,FEN1,FKBP1A,FLT1,FOS,GJA1,GTSE1,GUCY1B1,H2AX,HRAS,ICAM1,IL1B,IRF1,IRS1,ITGB3,LEPR,LINC00992,LPL,LRP8,MANF,MAP3K11,MCM5,MUC1,MYC,NOS1,NRP1,PAX5,PDCD4,PGR,PMAIP1,PPME1,PPP1R9B,PRSS23,PTGES,PTGS2,RAB2A,RB1,RBL1,RBM1…	1689 (21)
IKZF2	-0.306	transcription regulator	Inhibited	-4.876	1.14e-12	BATF,CD2,CD28,CD53,CD69,CSF2,FOXP3,GZMA,ICAM1,ICOS,IFNG,IKZF3,IL10,IL10RA,IL1R1,IL4R,IL5,IRF1,IRF4,IRF7,KLRG1,NR4A1,RUNX3,STAT4,TNFRSF9
cyclophosphamide		chemical drug	Activated	2.522	1.16e-12	ABCB11,ATF3,B2M,BAX,C4A/C4B,CASP8,CCL5,CD163,CD69,CD74,CDKN1A,CXCL2,CXCL3,CXCL6,FCGR2A,FLT3,FOS,FOXP3,GBGT1,GPX2,HLA-A,ICAM1,IFNG,IL10,IL18R1,IL1B,IL4,IL6,IL7R,LAMC2,LGALS1,LGALS3,LILRB3,MORN3,MYC,NLRC4,ODC1,P2RY13,PHPT1,PLA1A,PSMB8,PTGES,PTGES2,PTGS2,RAC2,S100A11,SIGLEC1,SPP1,STAT1,THBS1,TIMP1,TLR8,TNF,TNFRSF10B,TNFRSF12A,TSPAN8,UPP1,XPC,ZDHHC23	1362 (16)
actinomycin D		biologic drug		-1.265	1.16e-12	ACTB,ARHGEF26,BAX,BCL2A1,BCL2L11,BIRC3,CASP1,CASP10,CASP3,CASP5,CASP7,CASP9,CAV1,CCL2,CCN1,CCND1,CD27,CD28,CD38,CDKN1A,CXCL1,CXCL8,CYP1A1,ETS1,F3,FEN1,FOS,FPR1,FTH1,GAPDH,GCH1,GUCY1B1,HIF1A,HMOX1,IFNG,IFNGR1,IGFBP4,IL6,IL7R,IRAK4,IRF1,IRS1,IRS2,ITPR2,JMY,LMNB1,LPL,LTA,MCL1,MMP12,MMP3,MYC,NUDT22,OSM,PERP,PLA2G2A,PLAU,PLAUR,PMAIP1,PTGS2,PTX3,PXN,SDC3,SELE,SERPINE1,SLC20A1,SOCS3,SPP1,TAP1,TGFA,TGFB1…	1248 (15)
EZH2	0.098	transcription regulator		0.141	1.24e-12	ABL2,ACTB,ALOX5AP,ALPL,ANXA6,AREG,ARHGDIB,ARHGEF1,ATF3,AXIN2,BCL2L11,BIRC3,BMP1,BMP2,BMP4,BMP7,C3,CABLES1,CCL5,CCNA2,CCNB1,CCND1,CCND2,CCND3,CCR5,CD63,CDK4,CDK6,CDKN1A,CEBPA,COL4A1,CSF1,CSF2,CSF3,CSF3R,CXCL1,CXCL10,CXCL11,CXCL2,CXCL8,CXCR3,CXCR4,CYB5R2,DAAM1,DNMT1,EOMES,ERBB4,EREG,EZH1,EZR,FLT1,FLT3,FMNL3,FOXO3,FOXP3,GABRA2,GADD45B,GPR132,GPR68,ICAM1,IFNG,IGF2BP3,IKZF1,IL10,IL10RA,IL13,IL18R1,IL1…	1337 (20)
NOS2	-0.382	enzyme	Activated	2.905	1.25e-12	ALDH3A1,BAX,BCL2A1,BNIP3,CALML5,CASP3,CCL2,CCL3L3,CCL4,CD14,CD3E,CD53,CD80,CD86,CDKN1A,CLEC4D,COL4A1,CSF3R,CTSC,CXCL2,CXCL3,CXCL8,CYCS,EDN1,FASLG,FOXO1,FOXP3,GJA1,GSPT2,H19,HIF1A,HMOX1,IFNG,IL10,IL1B,IL32,IL6,IRS1,IRS2,ISG15,KDR,LCK,LILRB4,MCM5,MMP9,NOS3,PERP,PLSCR1,PRF1,PTGS2,SERPINH1,SFXN1,SLC1A5,SLFN12L,SYP,TGFB1,THY1,TIMP1,TKT,TLR4,TNF,TNFSF10,TNFSF13B,TNNC1,TNNT2,TNNT3,TOR3A,TSPYL2,TYROBP	1155 (18)
RPSA	0.153	translation regulator	Inhibited	-4.478	1.25e-12	CCL5,CSF2,CSF3,CXCL3,FASLG,HLA-A,HLA-B,IFI35,IL1B,IL1R1,IL6,ISG15,ISG20,LAP3,OAS1,OAS3,OASL,PML,PSMB8,PSMB9,PTGS2,RELB,RIGI,STAT1,TAP1,TAPBP,TLR4,TNF,TRAF1	1465 (15)
YY1	-0.201	transcription regulator		0.842	1.32e-12	AURKA,AURKB,BAK1,BCL2L11,BMP4,BTLA,CALR,CASP7,CBX3,CCL2,CCNA2,CCNB1,CCNB2,CCR5,CD22,CD34,CD3D,CD93,CDKN1A,CENPE,CIITA,COL15A1,CRYAB,CXCR4,CYBB,DKK2,DLX3,DMD,DNAJB4,EDN1,EFNA3,FBXO8,FCER1A,FEN1,FIRRE,FOS,GBP1,H2AX,H3C3,HAS2,HES5,HIF1A,HLA-DRA,HMGCR,HMOX1,HSPA5,ID4,IFNG,IL1B,IL1R1,IL4,KCNB1,KDR,KIF20A,KIF23,KIF2C,KIF5B,KLF2,KLF4,KLRB1,LILRB1,LMAN1,LMNB1,MCM5,MCM6,MKI67,MYC,NCAPD2,NNAT,NOTCH2,PAWR,P…	1594 (21)
minocycline		chemical drug	Inhibited	-4.587	1.33e-12	ADGRE1,ALOX5,ATF3,BAX,BSG,CASP1,CASP3,CASP8,CCR2,CD163,CD86,CDK4,CDK5,CNTF,CSF2,CXCL8,CYBB,FOS,GJA1,ICAM1,IFNG,IL10,IL13,IL1B,IL4,IL5,IL6,IL6ST,ITGAM,ITGAX,KCNA3,NOS1,NOS3,PTGS2,TLR4,TNF,TNFRSF1A,TNFRSF1B,VCAM1	1058 (14)
FCER1 (complex)		complex	Activated	4.806	1.35e-12	BCL2A1,CCL18,CCL2,CCL3,CCL3L3,CCL4,CCL5,CCL7,CD4,CD83,CSF1,CSF2,CXCL3,CXCL8,DUSP6,FCGR2B,FOS,FYN,IDO1,IFNG,IL10,IL13,IL1B,IL3,IL4,IL5,IL6,KMO,LIF,MRC1,NFKB1,S1PR2,TNF,TNFRSF9	1015 (18)
N-ethyl-N-nitrosourea		chemical toxicant	Activated	5.55	1.35e-12	BAX,CCL17,CCL2,CCL5,CDKN1A,CSF1,CSF2,CXCL13,CXCL2,CXCL6,ICAM1,IFI35,IFI44,IFIH1,IFITM3,IFNG,IL13,IL1B,IL4,IL5,IRF7,ISG15,ISG20,OAS1,OAS2,PSMB8,SERPINA1,SPP1,TGM2,TIMP1,TNF,TNFRSF1A,TNFRSF1B,TNFSF8
IL12B	0.995	cytokine	Activated	3.614	1.42e-12	CCL5,CCR5,CD86,CDKN2D,CEBPD,CSF2,CXCL10,CXCL8,EOMES,GZMB,ICAM1,IFNG,IL10,IL12RB1,IL1B,IL23A,IL4,IL6,INPP5D,IRF9,LTA,PIK3AP1,RORC,SELPLG,SOCS1,SOCS3,STAT1,STAT2,STAT3,STAT4,TGFB1,TNF,VCAM1	758 (13)
CCR2	2.191	G-protein coupled receptor	Activated	3.901	1.44e-12	C1QA,C1QB,C1QC,CCL17,CCL2,CCL22,CCL3L3,CCL4,CCL5,CCR1,CCR2,CCR5,CD163,CD40,CD86,COL4A1,COL4A2,COL6A1,COL6A3,CSF1,CSF2,CSF3,CXCL10,CXCL13,CXCL2,CXCL3,CXCL6,CXCR4,DPT,F13A1,IFNG,IL10,IL13,IL1B,IL23A,IL4,IL5,IL6,ITGAL,MMP9,PLOD1,PLOD3,TGFB1,TGM2,THBS1,TIMP1,TNC,TNF,VCAN	1199 (17)
(S,R)-3-(4-hydroxyphenyl)-4,5-dihydro-5-isoxazole acetic acid, methyl ester		chemical reagent	Inhibited	-4.75	1.59e-12	BAX,CCR1,CCR4,CCR5,CCR6,CXCL16,CXCL8,CXCR1,CXCR4,IFNG,IL10,IL15,IL15RA,IL17RA,IL1B,IL20,IL2RA,IL4,IL4R,IL5,IL6,IL6ST,IL7,IL7R,LTBR,TNF	1112 (15)
raloxifene		chemical drug		0.169	1.76e-12	ACVRL1,AREG,ASCC3,BAK1,BCL3,BMP2,BMP4,CBX6,CCL5,CCNB1,CCND1,CDKN1A,CSF1,CTSH,CTSL,CXCL6,ECH1,ENG,ENPP2,ERBB3,ESR2,GNRH1,GNS,H2AC18/H2AC19,HMOX1,IFI30,IGFBP4,IL1R1,IL6,IRF6,ITGB3,KYNU,LITAF,MAP3K11,MATN2,MKI67,MMP3,MUC1,MYBL1,NTRK1,PAX5,PGR,PRSS23,PTGS2,PXDN,RAB2A,RB1CC1,RFC4,SERPINE1,SOCS1,SPP1,TFRC,TGFA,TGFB3,TGFBR2,TIMP1,TIMP3,TMEM131L,TNF,TNFRSF11B,TNFSF11,TOP2A,TTC9,TUBA4A	1614 (20)
IFNE		cytokine	Activated	4.842	2.01e-12	APOBEC3G,BST2,CD40,CD80,CD83,CD86,CDKN1A,CXCL10,CXCL11,CXCL9,HERC5,IFIH1,IFITM3,IFNG,IL10,IL4,ISG15,ISG20,MX2,PLAAT4,PTGER2,PTGER4,PTGS2,STAT1,STAT4,TRIM5,ZBP1	877 (16)
Il3		cytokine	Activated	2.445	2.2e-12	ADAM19,ADGRE1,ANPEP,ARNT,ATF5,BAG1,BCL2L11,CCL5,CCND2,CCND3,CD14,CD68,CDKN1A,CISH,CSF1,CSF1R,CSF2,CSF3,CSF3R,FOS,HRAS,IL4,IL5,IL6,ITGAM,LYZ,MCL1,MMP3,MPO,MYC,NFIL3,OSM,PIM2,SNAP23,SOCS1,SPP1,TNFRSF1A,TNFRSF1B,TNFSF11	1027 (17)
methylselenic acid		chemical reagent		-1.369	2.23e-12	ABCA5,ADAMTS1,AKR1C1/AKR1C2,ALDH3A2,ATF3,ATF5,AURKA,B4GALT1,BCL2A1,BIRC3,BLVRB,BMP4,BRCA2,CAMK4,CASP9,CCNA2,CCNB1,CCNB2,CCND1,CDC20,CDC25A,CDC25B,CDK2AP2,CDK4,CDK5,CDKL1,CDKN1A,CDKN2D,CHEK2,CORO1A,DTYMK,ERCC1,ERP44,ESR2,H1-0,HMMR,HSP90B1,IRF1,JUNB,KLF4,LMNB2,MANF,MAP2K1,MATN2,MCL1,MCM5,MCM6,MKI67,MYBL2,MYC,NFIL3,NFKB1,NMI,PDIA4,PEG3,PLK1,PPM1A,PRIM2,PRKCA,PTGES,RAB29,RAB31,RAPGEF4,RB1,RGS10,RND3,…	1659 (21)
Hbb-b2		enzyme	Activated	4.666	2.36e-12	BCL2L11,C1QA,CCR2,CCR5,CD74,CEBPA,CIITA,CLEC7A,CMTM3,CXCL10,CXCR3,CYBA,CYBB,FTH1,FTL,HFE,IL10RA,IL1B,IL2RB,IL2RG,ITGAM,LTB,LY86,NCF2,SERPINF2,SPI1,TFRC,TLR2	1038 (11)
histamine		chemical - endogenous mammalian	Activated	2.252	2.48e-12	AREG,BMP2,CCL2,CCL3,CCL4,CCL5,CD40,CD80,CD86,CLDN1,CSF2,CXCL10,CXCL2,CXCL8,CXCR4,F3,FOS,GART,HIF1A,HRH1,ICAM1,IFNG,IL10,IL13,IL1B,IL4,IL5,IL6,IL9,ITGA4,NR4A1,OCLN,PAK1,PTGES,PTGS2,SELE,SELP,SEMA3A,TJP1,TNF,TNFSF11	790 (14)
triamcinolone acetonide		chemical drug	Inhibited	-2.065	2.49e-12	ACKR4,ADCY7,ALDH5A1,ANGPTL4,ANGPTL7,ARL4C,ATF3,ATP11B,BAX,BCL2A1,BCL2L11,BID,BMP2,BMP4,BMP7,CASP4,CCDC6,CD22,CD79B,CYTIP,DYRK3,EFNB2,ELK3,FOS,FOXO3,FUT4,GZMA,HCK,HFE,IGFBP4,IL6ST,IRF2,IRF7,JUNB,KCNB1,KIF4A,KLF9,MDFI,MEGF9,MT1F,MT1M,MT2A,MYC,NFATC3,NOS1,NTM,OCA2,OSBP,PDIA5,PFAS,PLAU,PRF1,PTPN7,RAPGEF2,RGS16,RUNX1,SCD,SCG2,SLAMF1,SLC31A2,SLC4A7,SOCS2,SOD2,SPP1,SRGN,ST8SIA4,TBC1D1,TNFAIP8,TRIB1,TRIM…	1411 (20)
lactacystin		chemical - protease inhibitor		-0.9	2.7e-12	ACTB,AKR1C1/AKR1C2,ARHGDIB,ATF3,ATP6V0A1,BAK1,CBL,CCL2,CCND1,CCND2,CCND3,CCRL2,CD69,CD9,CDKN1A,CFL1,CRYAB,CXCL8,CXCR4,CYP1A1,FASLG,FBP1,FOSL1,FOXO1,FTL,GJA1,GNAI1,GNAI2,HIF1A,HLA-A,HLA-B,HLA-C,HMOX1,HSP90B1,HSPA5,HSPB8,IL13,IL6,IRAK4,IRS1,IRS2,ITCH,ITPRID2,KRT72,MMP1,MMP11,MMP9,NFE2L2,NOS1,NR4A1,OPTN,PAK2,PEA15,PEBP1,PFN1,PMAIP1,PRKCA,PTGS2,PXN,RABIF,RUNX2,SAT1,SMAD4,STMN1,SUB1,SYK,TACSTD2,THRB,T…	1527 (18)
RGS10	0.73	enzyme	Inhibited	-2.172	2.77e-12	CASP1,CCL19,CCL2,CCL3L3,CCR1,CCR3,CCR4,CCR6,CD40LG,CXCL10,CXCL2,CXCL6,CXCR3,IFNG,IL10,IL10RA,IL10RB,IL13,IL1B,IL20,IL2RB,IL4,IL6,IL6ST,ITGAM,ITGB2,LTA,SELP,TGFB1,TNF,TNFRSF1A,TNFRSF1B	1149 (12)
NOTCH1	-0.04	transcription regulator		1.53	3.28e-12	ADAM19,AKR1C1/AKR1C2,AREG,BIRC3,BMP2,CCN1,CCND1,CCND2,CCND3,CD14,CD22,CD68,CD84,CDKN1A,CEBPA,CEBPD,CSF1R,CSF2RB,CXCL1,CXCL8,CXCR4,DNAJA1,ECT2,EFNB2,ERBB3,FCER1G,FCGR2A,FCGR2B,FLT1,FOS,FOSB,FOSL1,GJA5,GRN,HES5,HIF1A,HMOX1,HSPA8,HSPH1,ICAM1,IFI16,IFNG,IGFBP4,IL10,IL23A,IL2RA,IL6,IL7R,IL9,IRF1,IRF8,ITGAM,LEF1,LYZ,MFN1,MMP1,MMP10,MMP3,MPO,MYC,NCF1,NCF4,NFKB1,NFKB2,PDIA3,PGK1,PKM,PTCRA,PTGS2,PTPRK,RB1…	1338 (16)
EIF4E	0.065	translation regulator	Activated	3.909	3.36e-12	ADAMTS15,ARL11,B2M,BAK1,BNIP3,C3AR1,CAPZB,CCND1,CCR5,CD274,CDK4,CDKN1A,CEBPA,CKS2,CLEC7A,CSF1R,CTSZ,CX3CR1,CXCL16,CYBA,CYBB,DPYD,EGLN2,EIF4EBP1,EREG,FOSL1,GPR65,GPX2,GRB2,HIF1A,HLA-A,HLA-DQB1,HMOX1,HMOX2,HRAS,IFI16,IFNG,IGFBP4,IL12RB1,IL15RA,KLF13,LAT2,LSM4,LYZ,MCL1,MMP3,MMP9,MPV17,MYC,NLGN2,NRP1,ODC1,P2RY12,P2RY13,PGF,PLAUR,PNKP,PRPF6,PTPRC,RB1,RHOG,RRM2,SELPLG,SLC11A1,SLC2A5,SLCO2B1,SNRPA,TAPBP…	1413 (18)
CNOT7	0.016	transcription regulator	Inhibited	-2.621	3.38e-12	B2M,BST2,C12orf75,CLDN1,CMPK2,CSTA,HERC6,IFI35,IFI6,IFIT5,IFITM1,ISG15,OAS1,OAS2,OAS3,PARP12,PLSCR1,PSMB8,SP110,STAT1,TAP1,TAP2,UBE2L6	567 (7)
GLI2	-0.131	transcription regulator	Activated	2.326	3.46e-12	ANO1,BMP4,CBFA2T3,CCL17,CCL22,CCL3L3,CCL4,CCL5,CCND1,CCND2,CCR1,CCR4,CCR5,CD40LG,CDC45,CDKN1A,CLEC7A,CSF3,CSTA,CXCL10,CXCL2,CXCL3,CXCL6,CXCR3,DLX3,EBI3,IFNG,IL10,IL13,IL15,IL1B,IL1RL1,IL4,IL6,IRF6,JUNB,KRT1,KRT10,KRT16,LAPTM5,MEF2C,MLH1,MMP3,MMP9,MYC,OVOL1,PAX3,RUNX2,S100A7,SPP1,SPRR2A,STK32C,TGFA,TNF	1496 (25)
PIWIL4	0.222	other	Activated	3.91	3.67e-12	ADGRE1,ANGPTL4,C3,CD27,CD93,CTTN,CYTH4,ELK3,F13A1,FCGR2B,FGD4,FMNL3,FOS,FYB1,FYN,GAPT,GIMAP1,HCK,HIP1R,HLA-DRB1,JUNB,LAT,MCOLN2,MEF2C,MEFV,MEIS1,MMP19,MTA3,MYH10,NAB1,NCF1,NR4A1,PAQR6,PLEKHG5,PTPN3,PYGL,RAPGEF3,RGS1,RIPOR1,SAT1,SEMA3B,SLC2A3,SMAP2,SOCS3,TGFB1,TGFB3,TGFBR1,TGFBR2,TIFAB,TLR1,TMEM156,TNFAIP3,TSC22D1,VAMP5,ZFP36
WT1		transcription regulator		0.892	3.83e-12	ACTN1,ADGRE5,AHCY,ANPEP,APC,AREG,BAK1,BCL2A1,BTAF1,BTK,CAPRIN1,CCL2,CCL21,CCL22,CCL26,CCL4L1/CCL4L2,CCND1,CD2AP,CDC45,CDC73,CDKN1A,CIRBP,COL4A1,CSF1,CSF1R,CSF2,CTSV,CXCL10,CXCL3,CXCL5,EREG,ETS1,EZR,FIBP,FOSB,GSN,HSP90B1,IFRD2,IL10,IL1B,IL23A,IL2RB,IL32,IRF8,ITGAM,JUNB,JUP,KLF4,LGALS3,LMAN1,MAPRE2,MCL1,MMP3,MMP9,MPP1,MYC,NR4A2,ODC1,OSM,PCK2,PDIA4,PLAUR,PPIB,PTPN9,RARA,SDC1,SERPINE1,SLC20A1,SLC2A3,…	1516 (20)
CCN1	2.204	other	Activated	3.359	3.96e-12	BAX,BCL2L11,C3,CCL2,CCL3L3,CCL4,CCN1,CCND1,CCND2,CDKN1A,CXCL10,CXCL2,CXCL3,CXCL8,FCER1G,HIF1A,IFNG,IL10RB,IL1B,IL6,IL6ST,ITGA5,ITGB3,KDR,MCL1,MMP1,MMP3,MMP9,MYC,NR4A1,PLAU,PTGS2,SENP2,SERPINE1,TGFB1,TIE1,TIMP1,TLR4,TLR7,TNF,TNFSF10	1087 (12)
15-deoxy-delta-12,14 -PGJ 2		chemical - endogenous mammalian	Inhibited	-4.221	4.16e-12	ADAMTS4,BAK1,BAX,BIRC3,C3,CASP3,CASP9,CCL2,CCL3,CCL5,CCNB1,CCND1,CCND2,CDK4,CDKN1A,CEBPD,CIITA,CSF2,CTSB,CXCL10,CXCL11,CXCL13,CXCL2,CXCL8,CXCL9,CYBB,FASLG,FLT1,FOS,FTH1,GSN,HLA-A,HLA-DRA,HMOX1,HTRA3,ICAM1,IFITM2,IFNG,IL10,IL1B,IL4,IL5,IL6,IRF1,ITGAM,KDR,KLF4,LEFTY2,MCL1,MMP1,MMP3,MMP9,MPO,MSR1,MUC1,MYC,NFE2L2,NFKB1,NOS3,PARP1,PLAAT4,PLAU,PTGES,PTGES2,PTGS2,RIGI,RORA,RUNX2,SELE,SERPINA1,SERPINE1,S…	1134 (12)
CISH	2.056	other	Inhibited	-4.026	4.32e-12	CCL3L3,CCL4,CCRL2,CD101,CD14,CISH,CLEC4E,CLEC6A,CSF1,CSF3R,CSNK2A2,CXCL10,CXCL3,EDN1,EOMES,FBXO31,GLB1,HDC,HMOX1,IFNG,IL1B,IL2RA,IL36G,IL4,LTA,MPP1,MYC,NCAM1,NR4A3,OLR1,OSM,PLAUR,PRF1,PTGS2,SORL1,SPP1,TBX21,TNF	1127 (14)
RXRA	-0.403	ligand-dependent nuclear receptor	Inhibited	-2.386	4.34e-12	ABCB11,ABCC3,ACOX1,ACSL5,AHCY,AKR1C1/AKR1C2,AQP7,ARL4C,BMPR1A,C1QA,C3,C4A/C4B,CAMK1D,CCL17,CCL22,CCNA2,CCNB1,CCND1,CCND3,CD109,CD38,CD86,CDK6,CDKN1A,CEBPA,CEBPD,CIDEC,CLMN,CPT1A,CPT2,CRYAB,CTSB,CTSH,CTSS,CXCL1,CXCL10,CXCL2,CYP1A2,CYP27B1,CYP3A5,CYP4A11,ECT2,EHD3,ENG,FABP6,FLRT3,FLT3,FOS,FTL,GFI1,GPR183,GPX1,H3C1,HADHB,HAS2,HCK,HIF1A,HMOX1,IFNG,IGFBP6,IL10,IL13,IL1B,IL1RAPL2,IL20,IL23A,IL32,IL4,IL…	1240 (20)
miR-182-5p (and other miRNAs w/seed UUGGCAA)		mature microRNA	Inhibited	-2.277	4.4e-12	BCL2L14,CARD11,CASP10,CDH4,CDK6,CMPK2,COL4A4,CTTN,DDX60L,FOXO1,FOXO3,HERC6,IFI6,IFITM1,ISG15,ITGA4,LRP6,NCAM1,NFASC,NLGN2,NMI,OAS2,PGF,RARG,RIGI,RSAD2,RTP4,SAMD9,SERPINE2,SLFN5,SP110,STAT1,TRANK1,XAF1
COLLAGEN TYPE II (complex)		complex		0.528	4.44e-12	BMP2,BMP4,BMP7,CCL18,CCL23,CCL3L3,CCL7,CCL8,CCR2,CX3CR1,CXCL1,CXCL2,CXCL3,CXCL5,FZD2,IFNG,IL1B,IL1R1,IL6,MMP19,NLRP12,SIGLEC1,TLR7,TLR8,TNF,TNFSF10,TNFSF14	1303 (20)
PTPRC	2.219	phosphatase		1.314	4.44e-12	BCL2A1,CCL3L3,CCL4,CCL5,CCND1,CCND2,CCND3,CCR1,CCR3,CD5,CXCL8,CXCR1,CXCR3,FASLG,IFNG,IL10,IL13,IL1B,IL4,IL5,IL7,KLF2,MCL1,PTPRCAP,SLFN12,TNF,VCAM1	1175 (15)
prostaglandin D2		chemical - endogenous mammalian	Activated	2.843	4.82e-12	AHR,ALOX15,CCL3,CCL5,CCND1,CD40LG,CSF1,CSF2,CXCL10,CXCL8,ESR2,GFI1,HAS2,HAS3,HMOX1,IFNG,IL13,IL3,IL4,IL5,IL6,ITGAM,NRP1,NTRK1,P2RX7,PLAUR,PTGS2,SDC4,SERPINE2,TNF,TNFRSF11B,TNFRSF12A,TNFSF11	1091 (16)
dihydrotestosterone		chemical - endogenous mammalian	Activated	2.504	4.88e-12	ACLY,ACO2,ACTB,ADAMTS1,ADIPOR2,ADRB3,AIF1,ALAS1,ANO1,AREG,ARFGAP3,ASAP2,AXIN2,B2M,BASP1,BAX,BMP7,C1orf116,C1orf21,C4A/C4B,CALCA,CASP1,CASP3,CASP8,CASP9,CCNA2,CCNB1,CCND1,CCND2,CCND3,CCT3,CD274,CD63,CD74,CDC20,CDKN1A,CEBPA,CIAO2A,CMKLR1,COBLL1,COL4A1,COL6A1,CPT1A,CYBB,CYP4A11,DCTPP1,EAF2,EGF,EIF4EBP1,ELAVL1,ELN,ELOVL7,ENO1,EPB41L4B,ESR2,FAM13A-AS1,FAM89B,FGF7,FOS,FOXO1,FOXP2,FOXP3,FTH1,FTL,GAPDH,G…	1785 (23)
IL27RA	1.912	transmembrane receptor		-1.729	4.99e-12	CCL4,CCL5,CCR5,CD274,CD40,CD69,CD80,CD86,CXCL10,CXCL13,EBI3,IFNG,IL10,IL13,IL1B,IL21,IL2RA,IL4,IL5,IL6,ISG15,LTA,LTB,PIK3CD,SOCS3,STAT1,TBX21,TNF	1137 (14)
CD274	2.24	transmembrane receptor		-0.784	5.14e-12	ATG2A,ATG9B,ATM,AXIN2,CCL3L3,CCL5,CCND1,CD226,CD274,CD69,CD86,CDKN1A,CSF2,CXCL2,CXCR3,FOS,FOXP3,GJA1,GSDMD,GZMB,ICAM1,ICOS,IDO1,IFNG,IL10,IL13,IL15,IL1B,IL21,IL23A,IL4,IL6,KLRC4-KLRK1/KLRK1,LEF1,MX1,MYC,OAS1,OAS2,PDCD1,PDCD1LG2,PRF1,PTGS2,SELE,STAT3,STING1,TGFB1,TNF,TNFSF10,VCAM1,WNT9A	1028 (16)
32-134D		chemical reagent	Inhibited	-3.592	5.16e-12	ANGPTL4,CCL19,CCL2,CCL22,CD274,CD40LG,CD47,CNTF,CSF2,CSF3,CXCL10,CXCL13,CXCL2,CXCL3,ENTPD1,FASLG,HAVCR2,IFNG,IL10,IL13,IL21,IL24,IL4,IL6,IL9,LTA,NODAL,NT5E,OSM,PGF,TNF,TNFRSF11B
Ccl2		cytokine	Activated	3.633	5.16e-12	ADRB3,CCL3L3,CCL4,CCL5,CCR2,CCR5,CD14,CSF1,CTSB,CTSV,CXCL10,CXCL2,CXCL3,CYBB,ETS1,IFNG,IL10,IL1B,IL23A,IL4,IL5,IL6,ITGB3,KDR,KLF4,LPL,SDC4,SPP1,TIE1,TLR4,TNF,VCAM1	1215 (14)
sulforafan		chemical drug	Inhibited	-3.472	5.27e-12	ADAMDEC1,ADAMTS1,AGAP1,AKR1B10,AKR1C1/AKR1C2,AKR7A3,APAF1,ARID5B,ATG9B,B2M,BAK1,BAX,C3,CASP3,CCL2,CCNB1,CCND1,CDC25B,CDK4,CDK6,CDKN1A,CSF1R,CXCL8,CYP1A1,DNMT1,EFNB2,ENPEP,ERBB3,FBXL14,FOS,FTL,GABPB1,GNAQ,GOLGA4,GPX1,GPX2,GSK3B,GZMH,HDAC1,HIF1A,HLA-A,HMOX1,ICAM1,IFNG,IL1B,IL23A,IL4,IL6,IL6ST,IRAK1BP1,IRF5,IRF7,KDR,KLF13,KLHL7,LIPE,MATK,MIR17HG,MMP9,MRPL16,MRPL17,MRPL28,MX2,MYH10,NFE2L2,OAS1,PAFAH1…	844 (15)
S100A9	1.733	other	Activated	4.853	5.83e-12	A2M,ADAMTS1,ADAMTS4,ADAMTS5,ALPL,AREG,ATF2,ATF3,BCL3,C1QB,C3,CASP1,CCNB1,CCND1,CD27,CD274,CD69,CDH3,CORO1A,CSF2RB,CTLA4,CXCL10,CXCL3,CXCL8,DYRK3,ELN,ENPP2,EPB41L4B,FCGR2A,FOSL1,GZMB,H19,ICAM1,IFNG,IL1B,IL1RL1,IL6,ISG15,ITGAM,MMP1,MMP3,MMP9,MYC,NR4A3,OLR1,PLAU,PRSS12,PTGES,PTPRO,RAB20,RNASE6,SDCBP2,SEMA3B,SGK1,SOCS3,TNF,TNFAIP8,TNFRSF4,TNFRSF9,TRAF3IP1,UNC5A,VCAM1,VCAN	846 (14)
EHF	0.321	transcription regulator		0.54	5.87e-12	ALOX5,ANGPTL4,ANPEP,ARNT,BMP4,CASP3,CCL4L1/CCL4L2,CDH3,CEBPG,CNFN,CSF2,CYP1A1,EREG,FCER1A,GLB1,GPR68,GRHL3,HMOX1,HOPX,IL13,IL1B,IL6,KDR,KLF5,KLK5,KLK7,LYN,MMP1,MMP3,MUC1,NOTCH2,PGLYRP3,PKM,PLAUR,S100A12,S100A7,SAA2,SCEL,SERPINE1,SPRR2A,TGFB1,THY1,TIMP1,TNC,TNFRSF10B	1011 (15)
EGR3	-0.663	transcription regulator		-0.723	5.89e-12	ACTN1,AHNAK,AHNAK2,AHR,ATF3,CBLB,CISH,CTLA4,CYB5R2,DOK2,FASLG,FCHSD2,FXYD5,GAD1,GNS,GSN,HEG1,IFNG,IL21R,IL2RA,IL4I1,IL6ST,ITGB3,KCTD12,LGALS1,LGMN,LMO7,LYSMD2,MAP7,MCOLN2,MYC,MZB1,NFIL3,NFKB2,NRP2,PDE4A,PLAUR,PLXND1,PPL,PTPN11,RAB20,RAB37,RARA,RARG,RCN3,RGL1,RGMB,RNPEP,RORA,RORC,S100A4,SCIMP,SOCS1,SOCS3,TGFB3,TNFSF11,TNIK,TRAF1,TSC22D1,XKRX,ZEB2	1349 (20)
mir-182		microRNA		1.549	5.89e-12	BCL2L14,CARD11,CASP10,CCL2,CD163,CD200R1,CD68,CDH4,CDK6,CLEC10A,CLEC7A,COL4A4,CSF1R,CXCL13,FOXO1,FOXO3,GRB2,IL10,IL4R,IRF4,ITGA4,JUP,KLF4,KLRC1,KLRC4-KLRK1/KLRK1,LRP6,MRC1,MYD88,NCAM1,NFASC,NLGN2,OCLN,PGF,PRF1,SLC30A7,SLC39A3,SOCS3,TJP1,TLR4	730 (8)
uric acid		chemical - endogenous mammalian	Activated	4.448	6.09e-12	AREG,ATM,CASP1,CCL2,CCL3,CCL3L3,CCL4,CCL5,CCN1,CD80,CD86,CSF2,CSF3,CXCL2,CXCL3,CXCL8,CYBB,H2AX,HMOX1,ICAM1,IFNG,IL10,IL13,IL1B,IL23A,IL4,IL5,IL6,IRF7,ISG15,ITGB3,KLRB1,MAP3K4,MAPK13,MCM6,NFKB2,NFKBIE,NLRP3,NOS3,PARP1,PARP2,PRIM2,PTGS2,RAF1,RELB,RFC4,RSAD2,TGFB1,TNF,TREM1,TYMS,VCAM1	1303 (17)
DYSF	0.836	other		1.517	6.23e-12	ABRACL,ACLY,ACTG1,APBA3,B2M,C1QB,CAV1,CD48,CD53,CD68,CD74,CD83,CTSH,CTSS,CTSV,CXCL10,CYBA,DGAT2,ELOVL6,EVI2A,FCGR2B,FTL,GABARAPL1,GPR65,HLA-A,HLA-DQA1,HLA-DQB1,IFI16,ITGB3,LCP1,LGALS3,LILRB4,LYZ,MMP12,MPEG1,MRC1,PLIN1,PLPP2,PRSS23,S100A4,SCD,TIMP1,TMEM50B
MEK (family)		group	Activated	3.394	6.33e-12	ACP2,ADCY3,ANPEP,B4GALT5,BCL2L11,BID,CCND1,CCND2,CCND3,CD33,CD63,CDKN1A,CRYAB,CSF1R,CXCL10,CXCL11,CXCL8,CXCL9,DAG1,DCT,DNMT1,DUSP6,ERBB3,EREG,ETS1,F3,FGFBP1,FOS,FOSL1,FOXP3,GALNT10,GGT5,HAS2,HIF1A,HLA-F,HRH1,ICAM1,IFNG,IL10,IL15,IL1B,IL4,IL6,IRF1,ITGB3,ITGB6,JUNB,KDR,KIRREL1,LAMC2,LRP8,LYAR,MANSC1,MCL1,MGAT5,MME,MMP9,MS4A1,MYC,NAGPA,NCEH1,NOTCH2,NR4A1,NT5E,NUP210,OSM,PMAIP1,PTGS2,PTTG1IP,RETSAT,R…	958 (16)
TET2	-0.035	enzyme		0.251	6.66e-12	ABCB11,ABCC3,ADAM8,AGAP1,AHNAK,AJUBA,AKR1C1/AKR1C2,APOBR,ATF3,BCL2L11,BCL3,BMP4,C5AR1,CCDC28B,CCND2,CD34,CD38,CEBPA,CHST11,CLEC4D,CMPK2,CSF1R,CSF2RA,CXCL6,CYP27B1,CYP2S1,FBP1,FCN1,FGL2,FLT3,FOSB,FOSL1,FOXP3,GFRA2,GRAP2,H2AX,HSD3B7,IFI16,IFITM3,IFNAR2,IFNGR1,IL1B,IL1R1,IL3RA,IL6,IL6ST,IL7R,ITGAX,ITGB2,JAML,KLF2,LEF1,LGMN,LILRB4,MS4A1,NCKAP1,PARD6G,PLS3,PPP2R2C,RGS1,RND3,RSAD2,RUNX1,SEC24D,SERAC1,S…	1135 (20)
LGALS3	-0.432	other		0.864	6.74e-12	AGER,BAX,CASP3,CASP9,CCL2,CCL3L3,CCNB2,CCND1,CCR1,CCR2,CD47,CDKN1A,CEBPA,COL4A1,CTSH,CTSV,CXCL2,CXCL3,DDOST,DUSP6,ENPP2,FSCN1,GFRA1,GSK3B,ICAM1,IFNG,IL10,IL13,IL1B,IL5,IL6,ITGAM,LGALS3,LMNB1,MAP2K1,ME1,MKI67,MRC1,MSR1,MUC1,MYC,RB1,SELE,SOCS3,SPP1,TGFB1,TNF,VCAM1,WNT9A	1340 (22)
KRT17	0.58	other		1.759	6.79e-12	CCL17,CCL22,CCL3L3,CCL4,CCL5,CCR1,CCR4,CCR5,CLEC7A,CSF3,CXCL10,CXCL2,CXCL3,CXCL6,IL10,IL13,IL15,IL1B,IL4,IL6,MMP3,MMP9,SPP1,TJP1,TNF
NFKB (family)		group	Activated	5.385	6.85e-12	BSG,CASP1,CASP3,CASP4,CCL2,CCL4,CCL5,CCND1,CCR7,CDKN1A,CSF2,CXCL10,CXCL8,DRAM1,F3,FASLG,GSDMD,ICAM1,IFNG,IL10,IL13,IL1B,IL1R1,IL4,IL5,IL6,IRF1,ISG15,LIPE,LPL,LTA,MMP9,NCAM1,NLRP3,OCLN,PLAUR,PLIN1,PTGS2,RRM2,SELE,TGM2,TIMP1,TNF,TNFAIP3,TNFSF10,VCAM1	1307 (16)
SOX4	-0.022	transcription regulator		1.301	7.43e-12	ACY3,ADAMTS4,ADAMTS5,ADGRE5,ARNT,BAX,BLK,CACNA1H,CASP1,CCN3,CD1D,CD2,CD53,CD74,CEMIP2,CGAS,CLIC6,CSNK1E,ENPEP,ENTPD1,EOMES,EVI2A,EVL,FCER1G,FHL1,FOS,GFI1,GNRH1,GPR171,GPR183,HLA-DQB1,IFI30,IGFBP4,KANK1,KYNU,LCK,LMO7,LYZ,MAGED1,MAGI1,MAP4K5,MAP7,MARCKSL1,MMP11,NCAM1,NRP1,NUAK1,PARD6G,PLEKHA1,PLXND1,PNP,PPM1F,PRXL2A,PYGL,SEL1L3,SELL,SEMA3A,SEMA3B,SERPINE1,SERPINE2,SLC2A6,SNX10,SORT1,SPI1,ST6GAL1,TB…
HNF4A	-0.297	transcription regulator		0.968	7.5e-12	ABCB11,ABCC3,ACAA2,ACLY,ACO2,ACOX1,ACP2,ACTN1,ACY1,ACY3,ADCY7,ADIPOR1,ADPRH,AGPAT1,AHNAK,AJUBA,AKIRIN2,AKR1C1/AKR1C2,ALDH2,ALDH3A1,ALDH5A1,ANKZF1,ANPEP,ANXA5,ANXA9,AP3M1,APEH,ARHGAP35,ARL4C,ARL6,ARMC6,ARMT1,ARPC5,ASPRV1,ATF2,ATG3,ATG4C,ATP7A,AXIN2,B2M,B9D2,BARD1,BDH1,BLOC1S6,BLVRB,BMP2K,BMP7,C11orf71,C14orf119,C2,C2orf49,C3,C4A/C4B,CAP1,CAV1,CBX3,CCDC170,CCNA2,CCNB1,CCND1,CCT8,CD1D,CD80,CDC25A,CD…	1744 (23)
IL25		cytokine	Activated	2.549	7.83e-12	CCL17,CCL2,CCL3,CCL5,CCR2,CD74,CDC25B,CIDEC,CSF2,CSF3,CXCL8,EBI3,FBXO5,FLT1,FOSB,GFI1,HLA-DQA1,HLA-DQB1,IFNG,IL10,IL13,IL17RB,IL1B,IL1RL1,IL23A,IL27RA,IL2RA,IL4,IL5,IL6,IL7R,IL9,KDR,KIF4A,MYBL2,NRP1,NRROS,OCLN,TGFBR3,TNF,TNFRSF8,TNFSF14	1356 (14)
ribavirin		chemical drug		1.811	8.3e-12	CCL17,CCL22,CCL3L3,CD38,CD80,CD86,CXCL8,HERC5,IFI6,IFITM1,IFNG,IL10,IL4,IL5,IL6,IRF1,IRF7,ISG15,ITGAM,ITGB2,MX1,OASL,RIGI,RSAD2,STAT1,TNF	1179 (14)
oleic acid		chemical - endogenous mammalian		-1.508	8.54e-12	ABAT,ACADL,ALOX5,ANGPTL4,ATF3,BAX,BCAT1,BCL3,CASP10,CASP3,CASP7,CD38,CD68,CPT1A,CPT2,CXCL1,CXCL10,CXCL3,CXCL5,CXCL6,CXCL8,CYB5R2,CYBB,DEFB4A/DEFB4B,DGAT2,EDN1,FOS,GADD45B,GALK1,GAPDH,GPAM,HIF1A,HMGCR,HMOX1,HSPA5,ICAM1,IFNGR1,IL10,IL1B,IL6,IRF1,IVD,JUNB,LIPE,LPL,NCF1,NOS3,NR4A1,OLR1,PIK3CD,PIK3R3,PINK1,PLIN1,PLIN3,PLIN4,PNPLA3,PTGS2,PTPN11,SCD,SELE,SERPINE1,SOD2,TLR2,TLR4,TNF,TNFAIP3,TNFRSF1A,TOMM…	1419 (21)
NFKB-RELA (complex)		complex	Activated	4.709	8.93e-12	CCL13,CCL2,CCL3,CCL5,CSF2,CXCL10,CXCL11,CXCL3,CXCL8,CXCL9,HIF1A,ICAM1,IL10,IL1B,IL23A,IL6,IRF1,MYC,PTGS2,SELE,SOCS3,TNF,VCAM1
mir-8 (includes others)		microRNA		-1.935	9.06e-12	ABL2,ACTN1,ADAM12,ADAMTS1,ATF3,BAX,BMP2,CBL,CCND1,CCND2,CD40LG,CD47,CDC25A,CDC25B,CDK6,CDKN1A,CLDN1,CLDN23,CPT1A,CRTAP,CUL3,E2F3,ETS1,FHOD1,FLI1,FTH1,GJB3,GRB2,GSE1,HIF1A,HMOX1,IFNG,IGFL2,IL1B,IL6,ITGB6,KCNK1,KDR,KLF4,LEPR,MAPK12,MMP1,MOK,MSN,MYC,MYH10,NECTIN2,OCLN,PERP,PGR,PMAIP1,PPM1F,PTPN13,PTPN14,QKI,SERPINE2,SMAD2,SMAD5,SNHG15,SOCS3,STAT4,STAT5A,SULF2,TGFBR1,TJP1,TNF,UBE2D1,WIPF1,XBP1,YAP1,Y…	1431 (22)
7(R)-maresin 1		chemical - endogenous mammalian	Inhibited	-2.362	9.28e-12	ALOX12,ALOX15,AREG,CCL3L3,CCL4,CSF3,CXCL2,CXCL3,FPR2,HMOX1,IL13,IL1B,IL5,IL6,IRF5,NFKB1,PDPN,STAT1,TGFB1,TLR4,TNF	981 (14)
MAPKAPK2	0.301	kinase	Activated	3.523	9.42e-12	CCL2,CCL3L3,CEBPD,CXCL10,CXCL2,CXCL3,CXCL8,HDC,HSPA5,HSPB8,ICAM1,IL10,IL13,IL1B,IL23A,IL4,IL5,IL6,LTA,MKNK1,MMP9,MRC1,MSR1,PLA1A,PLAU,SLA,STAT5A,TNF,TOP2A,TSC22D1,VCAM1,ZFP36	794 (13)
MRGPRX3		G-protein coupled receptor	Activated	4.426	9.47e-12	CCL3L3,CCL4,CCR1,CCRL2,CD274,CLEC4E,CLEC7A,CSF3,CSF3R,CSTA,CXCL10,CXCL3,CXCR4,FPR1,FPR2,GRINA,IL18RAP,IL1B,IL36G,MGAM,NFKBID,OSM,SELL,SLFN12L,TAGAP,TNF,TNFRSF1B	802 (9)
MYOD1		transcription regulator		1.814	9.74e-12	ACHE,ACSL5,ADCY7,ARNT,ATP7A,CCL2,CCNB2,CCND3,CDC20,CDKN1A,CENPE,CEP55,COL4A1,CRYAB,CYP2S1,DAG1,DLGAP5,DMD,DYSF,ENPP2,FAM83D,FOSL1,FYN,GMFG,GRB2,HAS2,HJURP,HSPA4L,HSPB8,IFI16,JUNB,KIF14,KIF18B,KIF2C,KIF4A,KNL1,LIF,LIPE,LMNB2,MAP2K1,MEF2C,MKI67,MMP1,MSC,MX2,MYO5B,NCAPG,NCAPH,NDC80,PAX3,PCLAF,PLEKHO1,PLK1,PNP,PRIMA1,RAC2,RB1,RBM38,RRM2,RUNX1,SH3GLB1,SHCBP1,SP1,SPC24,SPTBN1,STAT1,TEAD2,TGFB1,TGFBR3,T…	1266 (21)
NRG1	-0.291	growth factor	Activated	3.861	9.78e-12	ACHE,ACTN1,ANGPT2,ARHGEF2,ARPC4,BAK1,BNIP3,CASP3,CAV1,CCN1,CCND1,CCND2,CCND3,CDC20,CDH4,CDKN1A,CKS2,COL4A3,COL6A3,CRIM1,CXCL6,CXCL8,CXCR1,CXCR3,CXCR4,DAB2,DAG1,DNAJB2,DUSP6,EDN1,EMP2,ERBB3,ESR2,EZH1,FOS,FOSB,FOSL1,FSCN1,GAD1,GUCY2C,HIF1A,HMGCR,HMMR,HMOX1,IL10,IMMT,ITGAM,ITGB2,ITGB3,JUNB,LIMK2,LPCAT3,MARCKS,MCL1,MMP9,MSR1,MYBPC3,MYC,NR4A1,NR4A3,NTRK1,PAFAH1B1,PDCD4,PFKFB1,PGR,PLAU,PLAUR,PTGS2,PXN,…	1178 (21)
Sb202190		chemical drug	Inhibited	-4.918	9.99e-12	ALOX5,ANGPTL4,ATP5MF,CCL2,CCL3,CCND1,CCND2,CCND3,CD86,CDKN1A,CSF2,CXCL10,CXCL8,CYP1A1,DEFB4A/DEFB4B,EBI3,FASLG,FCER2,FOS,FPR2,HIF1A,HMOX1,HSPA5,ICAM1,IFNG,IL10,IL13,IL1B,IL20,IL23A,IL5,IL6,JUNB,MMP1,MMP9,PGR,PLA2G2A,PTGS2,RB1,RETSAT,RUNX1,RUNX2,SCN9A,SELE,SERPINE1,SGK1,SPI1,SPP1,TGM1,TNF,TNFRSF10A,TNFRSF10B,TYMP,VCAM1,VSIG4	942 (13)
SPP1	3.82	cytokine	Activated	4.539	1.01e-11	APAF1,ATM,AURKA,BAX,BCL2L11,CAPNS1,CASP8,CCL18,CCL2,CCL3,CCL3L3,CCL4,CCL5,CCND1,CCR2,CD163,CD40LG,CD9,CDC20,CDC25A,CDKN1A,CXCL1,CXCL2,CXCL3,CXCL5,CXCL6,CXCL8,DSP,EGF,ETS2,FOS,GCDH,HAS2,HMGCR,HMOX1,HMOX2,ICAM1,IFNG,IL10,IL1B,IL6,IRAK4,ITGB3,LIF,MMP1,MMP9,MYC,MYD88,NDRG2,NDUFA9,NOS3,OCLN,PGD,PLAU,PLOD1,PTGS2,RAF1,RB1,RUNX2,S100A4,SERPINE1,SLIT1,SPP1,TASL,TGFB1,TGFBR1,TGFBR2,TIMP1,TM7SF2,TNF,TNFSF11	1378 (19)
lysophosphatidylinositol		chemical - endogenous mammalian	Activated	4.158	1.02e-11	ANGPT2,BMPR1A,C3,CASP1,CCL2,CD274,CD5,CD74,CFB,CPT1A,CSF3,CXCL3,CXCL5,CXCL6,CXCL8,ESR2,F3,FPR1,GLUL,HLA-DRB1,ICAM1,IL15,IL1B,LTB,OLR1,SELE,SOD2,TNFRSF4	1172 (15)
TSC22D3	-0.517	transcription regulator		-1.138	1.05e-11	BCL2L11,CASP3,CCL2,CCL3,CCL5,CCND1,CD274,CD80,CD83,CD86,CDKN1A,CEBPA,CXCL8,DPPA4,EDIL3,FASLG,ICAM1,IL10,IL1B,IL2RA,IL6,LILRB4,NFKB1,PDCD1,PTGS2,RUNX2,SELE,SGK1,TLR2,TNF	773 (13)
TSC2	-0.14	other	Inhibited	-3.322	1.06e-11	A2M,ATF3,ATP6V0B,AXIN2,BAX,BCL3,CASP1,CASP9,CCND1,CCND2,CCND3,CD68,CDKN1A,CEACAM4,CRYAB,CXCL10,EMP3,ENPP2,FOS,GLA,GSN,HIF1A,HMOX1,HSPA5,IFI44,IFITM3,IFNG,IL13RA1,IL17RB,IL1R1,IL22RA1,IRS1,IRS2,LDHB,LGALS3,MCL1,METTL14,METTL3,MGP,NKD1,NPC2,OLFM4,PHLPP1,PKIB,PLAU,PRKCA,PTPN11,RASSF4,S100A11,SAC3D1,SCD,SLC4A7,SOCS3,SOCS5,SOD2,SPRED1,STAT1,TMEM176A,TMEM176B,UCP2,WTAP,ZFP36	1424 (21)
NTRK1	5.057	kinase	Activated	3.263	1.13e-11	ABI3BP,ADAMTS5,AHNAK,ARSB,ATF5,BEST1,C1R,CALR,CARD11,CARD9,CCDC88B,CCN1,CCND1,CDK2AP2,CDKN1A,COL6A3,COL6A6,CPA4,CRELD2,DUSP6,EIF4A1,ETS1,FANCA,FGF7,FOS,FOSB,FSTL4,GFRA2,H2AX,HRH1,HSP90B1,HSPA5,HSPA6,HSPB7,HYOU1,ICAM3,ID4,IGFBP4,IL17RD,IL4R,ITGBL1,KCNK1,KNL1,LGALS1,MANF,MATN2,MCM6,MGP,MMP1,MMP9,MTHFD1L,MTHFD2,MYDGF,NR4A1,NRP1,P2RX7,P4HB,PDE4B,PDIA3,PDIA4,PDIA6,PPFIBP1,PPIB,PRKCA,PTPN14,PTPRE,PTX3,…	1355 (17)
2-deoxyglucose		chemical drug		-1.335	1.15e-11	BCL2L11,BID,C3,CASP3,CASP8,CCL5,CCND1,CD244,CDKN1A,CSF1R,CXCL8,CYCS,EOMES,FOS,GPX1,GZMB,HIF1A,HSP90B1,HSPA5,IDO1,IFNG,IL1B,IL6,IL9,IRF7,IRF8,ISG15,KLRD1,MCL1,MYC,NCAM1,NUDT22,ODC1,PDIA3,PRF1,PTGS2,SERPINE1,SLC5A1,SOD2,SPI1,SPP1,STAT1,TNF,TNFAIP6,TNFRSF10B,XAF1,XBP1	1049 (14)
carbon tetrachloride		chemical toxicant	Activated	5.466	1.22e-11	ADGRE1,AMY2B,ANGPT2,APAF1,ATF3,BAX,BCL2L11,BIRC3,BMP3,CASP3,CASP7,CCL3L3,CCL4,CCL5,CCND2,CCR1,CCR5,CD38,CD68,CD86,CDKN1A,CNR2,CX3CR1,CXCL10,CXCL6,CYP1A1,CYP1A2,EGF,FKBP1A,FOS,GADD45B,GBP5,GSTK1,H19,HDGF,HMOX1,HSPD1,ICAM1,IFNG,IGFBP6,IL13,IL13RA1,IL13RA2,IL1B,IL6,JUNB,KDR,MAP2K1,ME1,MKI67,MMP12,MMP3,MMP9,MYC,NDRG2,NR4A1,ODC1,PTAFR,PTGS2,RAB13,RALB,RB1,RBP1,RIPK3,S1PR2,S1PR3,SERPINB2,SMAD2,SMAD4,SO…	1333 (18)
RNASE2	0.267	enzyme	Activated	4.477	1.23e-11	CCL2,CCL22,CCL23,CCL3,CCL4,CCL5,CCL7,CCL8,CD300A,CD83,CD86,CSF1,CXCL10,CXCL5,CXCL9,IL10,IL13,IL2RA,IL5,IL6,IL7,OSM,TNF,TNFRSF1A	817 (15)
RUNX3	0.581	transcription regulator		-0.288	1.28e-11	AGTRAP,AKAP6,BAX,BCL2L11,CCN1,CCND1,CCR7,CD4,CD79A,CDH11,CDKN1A,CEBPA,CIITA,COL4A1,COL4A4,CPVL,CRIM1,CSF1R,CXCL8,EOMES,FOXP3,FZD2,GNAQ,IFNG,IL13,IL1B,IL4,IL5,IL6ST,ITGAL,ITGAM,ITGAX,KHDRBS3,KIR2DL4,LILRB3,MACF1,MMP9,MYC,NUAK1,PTPN21,PXDN,RASAL2,RTN1,RUNX1,SPP1,SPRED1,SSX2IP,TBC1D12,TEAD1,TGFB1,THY1,TNF,XCL1	1278 (23)
Go 6976		chemical drug	Inhibited	-4.59	1.34e-11	APOBEC3G,BMP2,CCL4,CCL5,CCND1,CD83,CDKN1A,CSF3,CXCL10,CXCL2,CXCL3,CXCL6,CXCL8,CYBB,ETS1,FLT1,FOS,HMOX1,IFNG,IL10,IL13,IL6,ITGA5,MMP9,NR4A2,PRKCA,PTGS2,SOD2,TNF,TNFRSF4,TNFRSF9,TRAF1,TRAF2,VCAM1	707 (10)
BRAF	-0.308	kinase		1.98	1.38e-11	ADAMTS9,AGTRAP,ANO1,ANPEP,AREG,ATF5,AXIN2,B4GALT5,BCL2L11,BIRC3,BLVRA,CASP9,CBFB,CCL26,CCN1,CCND1,CCR2,CD33,CD40,CD63,CD80,CD86,CDC25B,CDKN1A,CHCHD7,COL15A1,COL4A1,COL4A2,COL6A1,CORO1A,CSF1,CSF1R,CTSB,CXCL1,CXCL2,CXCL5,CXCL8,DAG1,DNMT1,DSTN,ERBB3,EREG,F3,FGF7,FHOD1,FLI1,FOXO1,GGT5,GNAI1,GSTM3,HFE,HIF1A,HIP1R,HLA-B,HLA-F,HM13,HMGCR,ICAM1,IFNG,IGFBP6,IL1B,IL6,ITGB3,LAMC2,LIMK2,LOXL2,MCL1,ME1,MGAT4A…	1371 (18)
EBF1	-0.076	transcription regulator		1.648	1.41e-11	ADCY3,C8orf44-SGK3/SGK3,CBLB,CCL13,CCL22,CCL3,CCL3L3,CCL4L1/CCL4L2,CCL5,CCR2,CD244,CD28,CD300A,CD3D,CD68,CD79A,CD79B,CEBPA,CSF1R,CSF2,CXCL10,EIF4EBP1,FCER2,FLOT2,FOXO1,GSK3B,IFNG,IL12RB1,IL3,IL32,IL6,INPP5D,IRF1,IRF7,IRF8,IRS1,ITK,KLRB1,LCK,LEF1,LIPE,MAP2K1,MKNK1,MPEG1,MYC,MYD88,NFIL3,PAX5,PCK2,PDE3B,PIK3CD,PIK3R3,PPP1CA,PTPRC,RAF1,SCD,SOCS1,SOCS3,STAT1,TLR2,TLR4,TNFSF11	1019 (17)
ECSIT	-0.059	transcription regulator	Activated	4.364	1.47e-11	BCL3,CCL3L1,CD83,CXCL8,HMOX1,IL1B,IL6,IRF7,JUNB,NFKB1,NFKB2,NFKBIE,NR4A2,PLAUR,PTGS2,RELB,SOD2,STAT5A,TNFAIP3,TRAF1	709 (11)
piceatannol		chemical - endogenous non-mammalian		-1.86	1.54e-11	ANGPT2,APAF1,BCL2L11,BIRC3,CASP7,CCL2,CCND1,CCND2,CXCL5,HMOX1,ICAM1,IL1B,IL6,MAP2K1,MKI67,MMP1,MMP9,MYC,NOS3,PMAIP1,PTGS2,SERPINB2,SMAD4,TNF,TNFRSF10B	1121 (15)
RNF31	0.075	enzyme	Inhibited	-2.15	1.66e-11	AREG,AURKA,C8orf44-SGK3/SGK3,CCL17,CCL19,CCL2,CCL3L3,CCL4,CCL5,CCND1,CXCL1,CXCL10,CXCL13,CXCL16,CXCL2,CXCL3,CXCL6,CXCL8,CXCR4,IGFBP4,IL10RA,IL13RA1,IL15RA,IL18BP,IL18RAP,IL19,IL1B,IL1RL1,IL24,IL2RG,IL36G,IL36RN,IL4R,IL6,TGFB3,TNF	1015 (13)
STK11	0.05	kinase		0.968	1.66e-11	A2M,ADGRE2,ADSL,AHCY,AKR1A1,ATF3,ATG3,ATP5MF,BCL2L11,BNIP3,CAMKK1,CCL18,CCL2,CCNA2,CCND1,CD274,CDKN1A,CEBPA,CSF3,CSF3R,CXCL1,CXCL2,CXCL3,CXCL5,CXCL6,CXCL8,DCTPP1,DNMT1,ECM2,ENO1,EREG,FOSL1,FOXN3,FOXO3,GADD45B,GALM,GAPDH,GART,GFI1,HIF1A,IFNG,IL1B,IL2RB,IL6,JUNB,LIF,LTB,LYPD3,MMP9,MYC,NDUFA3,NDUFA9,NET1,NFKB2,NME2,NOD1,NR4A1,NR4A2,NT5E,PCK2,PDCD1,PDE2A,PGK1,PHC2,PIK3C3,PKM,PNP,PPA1,PRIM2,PTGS2,PTPN…	1426 (18)
IRF6	-0.4	transcription regulator	Activated	2.619	1.69e-11	ADAMTS5,BST2,CBFA2T3,CCL2,CD14,CD274,CD69,CD86,CD9,CLEC10A,CXCL8,ENPP2,FPR2,GRHL3,IL10,IL1B,IL23A,IL6,KLF4,MRC1,NLRP3,NR4A2,OVOL1,P2RX4,PLA2G2D,PLAU,PTGES,PTGS2,SOCS1,SOD2,TJP1,TLR4	817 (14)
EIF2AK2	0.122	kinase	Activated	5.507	1.7e-11	ATF3,BAX,BCL2A1,CASP9,CCND1,CDKN1A,CEBPD,CXCL8,FOS,IFI35,IFI6,IFIT5,IFITM1,IFITM2,IFNG,IL1B,IL6,IRF1,IRS2,ISG15,ISG20,MMP9,MT1M,MYC,NFKB2,NMI,NNMT,OAS1,OAS3,PARP12,PARP9,PLSCR1,PSMB10,RIGI,SAMHD1,SELE,SOCS3,SOD2,SP140,STAT1,TNF,TNFAIP3,UBE2L6,ZC3HAV1	843 (13)
CEBPD	0.707	transcription regulator	Activated	3.117	1.71e-11	ADRB3,AKR1C1/AKR1C2,ALOX5AP,BCL2A1,BRCA2,C3,CASTOR2,CCL3L3,CCNB1,CCNB2,CCND1,CD14,CDK6,CDKN1A,CEBPD,COL6A1,COL6A3,CSF1R,CSF3R,CTSV,CXCL1,CXCL3,CXCL8,CXCR4,CYP1A1,CYP4A11,FOS,GNG10,HIF1A,HSP90B1,IKBKE,IL10,IL1B,IL23A,IL5,IL6,ITGAM,ITGAX,KLF5,MMP3,MYC,PAX3,PTAFR,PTGS2,RB1,TGFB1,TLR8,TNC,TNF,TNFAIP6,TNFSF11,XBP1	1249 (16)
docosahexaenoic acid		chemical drug	Inhibited	-2.37	1.73e-11	ABCD3,ACOX1,BAX,BCL2A1,BID,CASP1,CASP8,CCL2,CCL3,CCL4,CCR4,CD40,CD80,CD83,CD86,CDKN1A,CEBPA,CPT1A,CSF1,CTLA4,CXCL8,CXCR4,CYCS,ELOVL6,FOS,FOXO1,FOXO3,FOXP3,HMOX1,IL10,IL13,IL1B,IL6,INSIG2,LOXL2,MMP1,MMP9,MRC1,MYC,NFE2L2,NFKB1,NOS3,PLTP,PTAFR,PTGES,PTGS2,RAF1,SCD,SDC1,SELE,SERPINE1,SERPINH1,SOCS3,SORL1,TGFB1,TGFB3,TGFBR1,TGFBR2,THBS1,TIMP1,TNF,TNFRSF1A,TNFRSF1B,UCP2,VCAM1	864 (13)
PBRM1	-0.06	other		0.453	1.79e-11	ADAMTS9,ALDOC,APOL3,BCL2A1,CCL2,CCL5,CCNB1,CCNB2,CD274,CDKN1A,CENPE,CXCL10,CXCL2,DNMBP,FOXP3,GCH1,IGFBP4,IL6,LAMC2,NCEH1,PDLIM4,PLK1,TMEM132A,TNF,TNFAIP3,TNFRSF9	919 (7)
H89		chemical drug	Inhibited	-4.048	1.84e-11	ADORA2A,ALPL,AREG,BAK1,BAX,BMP2,BMP4,CCL3,CCL5,CCND1,CD14,CD80,CD83,CD86,CDKN1A,CNTF,CREM,CXCL8,CYP27B1,ENTPD1,EREG,FOS,GJA1,HDAC1,HIF1A,HMOX1,IL10,IL1B,IL23A,IL5,IL6,ITPR2,JUNB,MKI67,MMP1,MMP9,MYC,NFIL3,NOS1,NR4A1,NR4A2,PCSK1,PDE3B,PGR,PLAU,PPP1R16B,PTGS2,RUNX1,SDC1,SERPINE1,SH2D2A,SHC1,SLC2A3,SOD2,SP1,TGFA,TNF,TNFAIP3,TNFAIP6,TNFSF11,TREM1,UCP2,VCAM1	917 (14)
SPHK1	0.471	kinase		0.162	1.84e-11	BCL2L11,BIRC3,BMP4,CASP3,CASP9,CCL17,CCL22,CCL5,CCND1,CDKN1A,CTTN,CXCL8,DEFB4A/DEFB4B,GCH1,HIF1A,ICAM1,IFNG,IL10,IL1B,IL6,MTA3,OAS3,PTGES,PTGS2,SELP,SERPINE1,SOCS3,TIMP1,TNF,TNFSF13B,TRAF1	953 (14)
MAP3K7	-0.03	kinase	Activated	3.061	1.85e-11	BIRC3,CCL5,CCR7,CD14,CFB,CH25H,CXCL10,CXCL2,CXCL6,CXCL8,DEFB4A/DEFB4B,GBP1,GCH1,HMOX1,IFI44,IFIH1,IFITM1,IL10,IL19,IL1B,IL6,IL9,IRF1,IRF7,MMP1,MMP3,NFKB1,OAS2,OASL,PTGS2,RIGI,SELE,SERPINE1,SPTBN1,TNF,TNFSF10,TNFSF13B,XAF1	1314 (12)
LYN	1.515	kinase		-1.75	1.95e-11	BAK1,BCL2A1,BCL2L11,BCL3,C5AR1,CCL2,CCL3L3,CCL4,CCL5,CCNA2,CD22,CD40,CD80,CD86,CDKN1A,COL6A1,COL6A3,CSF1,CSF2,CXCL5,CYCS,ETS1,FCGR2B,FYN,IFNG,IL13,IL1B,IL4,IL6,IL7R,KLRB1,MYC,NFKB1,NFKB2,PDPN,SOCS1,SOCS3,STAT1,STAT3,STAT5A,TGFB3,THBS1,TNF,TNFRSF14,TRAF1	931 (16)
ANXA1	0.181	enzyme		-1.671	1.96e-11	ALOX15,ANGPT2,CCL2,CD69,CD80,CD83,CD86,CSF1,CXCL2,CXCL8,CXCR4,FPR2,HAVCR2,IL1B,IL2RA,IL6,ITGAM,ITGB2,LGALS1,LGALS3,MMP1,PLAU,PTGS2,RORC,SELL,SLC1A5,TGFB1,TLR4,TSC22D3,TYMP	1189 (16)
EFNA5	-0.397	kinase	Inhibited	-3.402	2.03e-11	ABCA12,ADAMTS4,APOBEC3G,BTC,DSC1,DSG1,DUSP6,EREG,FOSL1,IRF1,IRF7,ITGB6,KLK7,KRT1,KRT10,KRT16,LPXN,NOS1,NT5E,NTM,PGR,PKP1,PTGS2,S100A7,SLC20A1,TGM1,TNFAIP6,TNFRSF6B,UBE2C	635 (7)
losartan potassium		chemical drug	Inhibited	-3.302	2.18e-11	ADIPOR1,ARHGDIB,BAX,BMP7,CASP3,CAV1,CCR2,CD80,CNTF,COL4A1,COL4A2,CREM,CST3,CX3CR1,CXCL10,CXCL3,CXCL8,CYBB,EDN1,EGF,ELOVL7,ENG,ESYT2,F13A1,F3,FOS,FOXP3,GJA1,HSPA5,IFITM2,IFITM3,IL1B,IL6,ITGB2,ITPR2,LGALS3,MAP2,MMP9,MRC1,NOS1,NOS3,OLR1,P2RY12,P2RY13,PTGS2,RAB11FIP1,SELPLG,SEMA3A,SERPINE1,SIGLEC1,SOCS3,SPP1,STAT3,TBX21,TGFB1,TGFB3,TGFBR1,TGFBR2,TIMP1,TMEM26,TNF,TNNC2,TNNI2,UCP2,VCAM1,XBP1	1519 (19)
cerivastatin		chemical drug		-1.956	2.25e-11	AGTRAP,BMP2,CCL2,CCL3,CD40,CD40LG,CDKN1A,CNP,CXCL8,F3,GCH1,GPX1,HMGCR,HMOX1,ICAM1,IFNG,IL6,ITGAL,ITGB2,KLF2,MAL,MMP9,MYBL2,MYC,NET1,NOS3,PLAU,PLAUR,PTGS2,SERPINE1,TGFB1,TGFBR3,TIE1,TMSB10/TMSB4X,TNF,TSC22D3,VCAM1	969 (15)
5-hydroxytryptamine		chemical - endogenous mammalian	Activated	2.995	2.29e-11	AP2S1,APBB1IP,ARHGEF1,ARPC4,ASIC2,BABAM2,CASP9,CCL2,CFL1,COPE,CXCL8,CYBB,CYP1A1,EIF4EBP1,F3,FOS,GAD1,GNAI2,GPR183,HIF1A,ICAM1,IFNG,IL10,IL1B,IL6,MAPK13,MYC,NCF2,NOS3,NR4A1,PFN1,PLCB2,PLIN3,PPP1CA,PTGS2,RAB8A,RPS6KA1,RUNX2,SEMA6B,SERPINB2,SERPINE1,STAB1,TGFB1,TGFBR2,THBS1,TNF,TNFRSF1A,TUBA4A,TUBB,UCP2,VCAM1	1212 (25)
rebemadlin		chemical reagent		0.183	2.4e-11	APAF1,BAX,CASP3,CCL5,CCNB1,CCNB2,CCND1,CCND3,CDK4,CDK5,CDKN1A,CEBPA,CRYAB,CXCL10,CYCS,ERCC5,FOSB,HDAC1,HSP90B1,HSPA13,HSPA4L,HSPA5,HSPA6,HSPA8,HSPD1,IL6,KAT6B,NR4A3,NUDT22,PARP1,PEG3,PIK3C3,PIK3CD,PIK3R3,PLK1,PMAIP1,PML,REV1,RRM2,SESN1,SMARCB1,STK17A,THBS1,TNF,TNFRSF10B,TNFRSF10D,TOX4,TP53I3,TRAF2,TRIM22,UHRF1,YWHAH	1578 (24)
IL32	2.138	cytokine	Activated	3.316	2.63e-11	BAX,CASP1,CCL2,CCL3,CCL4,CD274,CDK4,CDK6,CXCL1,CXCL3,CXCL8,ICAM1,IDO1,IL10,IL1B,IL23A,IL32,IL6,ITGAM,ITGB2,MCL1,MMP3,MMP9,MX1,OSCAR,PTGS2,SAMHD1,SPI1,TDO2,TNF,TNFRSF11B,TNFSF11,ULBP2	887 (14)
ibrutinib		chemical drug	Inhibited	-3.7	2.66e-11	AIMP2,ATP6V0A1,ATP6V0D1,BCL2A1,BMP4,BYSL,CBX3,CCDC71L,CD40,CD69,CD86,CDK6,CYBB,DCTPP1,ENO1,FRY,GADD45B,GAPDH,GZMA,H1-0,HSPD1,IDO1,IFITM3,IFNG,IL10,IL6,ITGA4,LPAR6,LZTFL1,MCL1,MCM5,MMP9,MSC,MYC,MYD88,NOP2,ODC1,OSM,PIK3R6,PLAAT4,PLCG2,PLK1,POU2F2,PTGS2,RCBTB2,RILP,RRP9,SELL,SLC19A1,SLC1A5,SLC2A5,SORD,SRM,TGFBR3,TNF,TPI1,TTC24	871 (17)
PPARD	-0.011	ligand-dependent nuclear receptor		-0.141	3.11e-11	ACAA2,ACADL,ACOX1,ACSL5,ACSL6,ACY1,ADORA2A,ADPGK,ALDH2,ALDH3A2,ANGPTL4,AQP7,BDH1,C1QA,C1QB,C1QC,CCL26,CCL3L3,CCND1,CCND2,CD33,CD68,CDK4,CERS3,CH25H,CLEC7A,CPT1A,CPT2,CXCL1,CXCL2,CXCL3,CXCL8,CYB561A3,CYP7B1,ECH1,ENO1,FBP1,FLT1,GPAM,GPR183,HMGCR,HSD3B7,ICAM1,IFNG,IGFBP6,IKBKE,IL10,IL13RA2,IL1B,IL23A,IL6,LDHB,LIPE,LIPG,LPCAT3,LPIN2,LPL,MDFI,MMP9,MPEG1,MRC1,MSR1,MYOM2,NR4A1,NR4A2,NR4A3,OLR1,OXCT1,PCS…	1072 (19)
VDR	0.227	transcription regulator		1.377	3.12e-11	ABCB11,ABCC3,ACOX1,ANGPT2,APC,ARHGEF3,ATM,BAX,BMP2,BMP7,CASP9,CCNB1,CCND1,CCND2,CCND3,CD14,CD38,CDC20,CDC45,CDKN1A,CISH,CLDN1,CLIP1,COL4A1,COL4A2,CPT1A,CPT2,CSF1,CSF2,CXCL10,CXCL8,CYP27B1,DCTPP1,DOK1,DSG1,EDN1,F3,FABP6,FEN1,GNAI2,ICAM1,IFNG,IL4,IL6,ISG15,ITGB7,KCNE4,KLK5,LEF1,LGALS1,LIPE,LPL,MAGI1,MYC,MYD88,NCAPD2,NOD2,NOS3,OCLN,ODC1,PPP1CA,PTGS2,RAPGEF1,RB1,RELB,RUNX2,SCD,SELE,SERPINA1,SERPINB6,…	1464 (20)
imatinib		chemical drug		-1.582	3.17e-11	ATP1A2,ATP6V0B,ATP6V0D1,AURKA,BAX,BCAT1,BCL2L11,BCL2L14,BMP2,BMP7,CALR,CASP10,CASP3,CASP7,CASP8,CASP9,CCNA2,CCNB1,CCND1,CCND2,CD274,CDC45,CDKN1A,CEBPA,CSF2,CUL3,CXCL10,CXCR4,CYBB,DAB2,DBF4,DMAC2L,DNAJC10,ECT2,FOXO3,HMOX1,HRAS,HSP90B1,HSPA5,HSPA8,HYOU1,IDO1,IFNG,IL1B,IL6,IL7,IL7R,IP6K2,IRF1,IRF4,ITGAM,ITGAX,KDR,LIG4,LMAN2,LYN,MCL1,MME,MMP1,MT2A,MYC,NDFIP2,NHEJ1,OPTN,P4HB,PDIA3,PDIA4,PDIA6,PLK1,POL…	1408 (16)
NFAT5	-0.351	transcription regulator	Activated	3.868	3.2e-11	ACTN1,ALPL,AREG,BCL2A1,BMP2,C1QTNF1,C1QTNF5,C1QTNF6,C2,CCL2,CCR1,CCR3,CD74,CFL1,CHEK2,CIITA,COL4A1,CSF2,CSF3,CXCL10,CXCL16,CXCL3,CYBB,EDN1,EREG,F3,FOXO1,HLA-DMA,HLA-DMB,HLA-DQA1,HLA-DQB1,IFI16,IL18R1,IL1B,IL23A,IL4,IL6,IRF1,ITGA4,ITGB3,LIF,MCM6,NFKB1,PGK1,PIK3R3,PRIM2,PTGES,RRM2,RSAD2,S100A4,SGK1,SPP1,STAT1,TLR2,TNC,TNF,TNFAIP2,TNFAIP3,TNFRSF11B,TNFRSF21,TNFSF10,TRAF1,VCAM1	1510 (22)
PRKD1	0.054	kinase	Activated	3.854	3.25e-11	ADRB3,AJUBA,CCL3L3,CCL4,CCL5,CCND1,CCND2,CD2,CD5,CD86,CXCL10,CXCL2,CXCL3,CXCL6,F3,IFNG,IL10,IL13,IL1B,IL23A,IL2RA,IL6,KDR,LPL,MFN1,MMP1,MMP3,MMP9,NR4A1,TNF,TNFAIP3,TNFRSF11B,TNFSF11,VCAM1,XBP1	1091 (13)
BACH2	0.003	transcription regulator	Inhibited	-2.725	3.25e-11	AHR,BATF,CCR4,CD38,FAM20C,FOXO1,FOXP3,GZMA,GZMH,HMOX1,IFNG,IL10,IL13,IL21,IL4,IL5,IL6,IL9,IRF4,ITCH,JUNB,KLRG1,LEF1,MCL1,PDE3B,PRF1,RARA,RORC,SDC1,STAT4,TBX21,TIGIT,TNF,TNFRSF4,XBP1	1386 (18)
SUPT20H	0.052	other	Inhibited	-3.769	3.29e-11	BCL2A1,BIRC3,CCL4,CSF2,CXCL8,EOMES,ICOS,IL1B,IL6,IL7R,LTA,NFKB1,RUNX2,STAT4,TNF,TNFAIP2,TNFSF14,XCL1	1062 (13)
TD139		chemical drug	Inhibited	-3.769	3.29e-11	C1QA,C1QB,C1QC,C3,C3AR1,CASP1,CD68,CD84,CX3CR1,ICAM1,IL1B,IL6,LGALS1,LGALS3,P2RY12,SIGLEC1,TNF,TREM2
galactosylceramide-alpha		chemical reagent	Activated	3.277	3.31e-11	CASP3,CCL2,CD1D,CD40,CD40LG,CD69,CD80,CD86,CSF2,CXCL3,EBI3,FASLG,FOXP3,ICOS,IFNG,IL10,IL12RB1,IL13,IL1B,IL21,IL4,IL5,IL6,IRF1,JUNB,LGALS3,NRP1,PDCD1,TGFB1,TNF,TNFRSF9	1020 (18)
UBR5	-0.183	enzyme	Activated	3.019	3.31e-11	ATMIN,BATF,BAX,CCND1,CD163,CD27,CD274,CD40,CD80,CDKN1A,CXCL10,CXCL3,CXCR3,DAPK1,IFIH1,IL15,IL17RB,IL1RL2,IL6,IRF1,IRF7,ISG15,NRP1,OAS2,OAS3,OLR1,PMAIP1,SELP,SERPINB5,STAT1,STAT2	1567 (23)
RELB	1.401	transcription regulator	Activated	2.777	3.44e-11	ANXA5,B2M,BIRC3,C1orf162,CARMIL1,CCL19,CCND1,CCR1,CCR3,CD40,CDKN1A,CIITA,CSF2,CXCL13,CXCL8,ENPP2,FCHSD2,FSCN1,FYB1,IFI16,IFNG,IL10,IL1B,IL21,IL4,IL5,IL6,IRF4,LILRB4,LTA,LTB,LTBR,MARCKSL1,MID2,MPO,MYC,NFKB2,NIBAN3,PPL,PTGS2,RELB,SELL,SERPINB5,SOD2,STAT4,TBX21,TGFA,TNF,TNFAIP2,TNFRSF14,TNFRSF1A,TNFSF14,TRAF3	1017 (15)
MAP3K14	0.838	kinase	Activated	3.297	3.56e-11	ADAM8,ADGRE1,BIRC3,CASP3,CCL5,COL6A3,CXCL1,CXCL2,CXCL8,GBP5,ICAM1,IL10,IL13,IL15,IL1B,IL21,IL4,IL5,IL6,IL7R,IL9,LTA,LTB,MMP9,NFKB1,NFKB2,NFKBIE,PDE3B,PTGS2,RELB,RIPK3,TGFBR1,TNF,TNFAIP3,TNFAIP6,TNFSF10,TNFSF13,TRAF3,VCAM1,XBP1,YAP1	1048 (10)
ATF3	1.679	transcription regulator		-0.477	3.6e-11	ADA,ADIPOR1,AMPD2,ATF3,AURKA,AURKB,BHLHE41,BIRC3,CCL4L1/CCL4L2,CCL5,CCND1,CD69,CD83,CDC25A,CDK4,CDKN1A,CXCL1,CXCL16,DCTPP1,FBP1,GSN,HSPA5,ICAM1,IFNG,IL1B,IL4,IL6,MMP1,MMP3,MT2A,NFKB2,NME4,PAPSS2,PFAS,PLK1,PMAIP1,POLD1,PRIM2,PTGES,RAB11A,RIPK3,RRM2,RSAD2,SELE,SERPINB5,SERPINE1,SLC11A1,SLC15A3,SP1,STAT3,TK1,TLR2,TNF,TNFRSF10B,TP53I3,XBP1	1390 (19)
CGAS	1.664	enzyme	Activated	4.967	3.61e-11	CASP3,CCL5,CD274,CDKN1A,CSF2,CXCL10,CXCL3,CXCL8,HERC5,IFI44,IFIH1,IFITM3,IL1B,IL6,IRF7,IRF9,ISG15,MMP12,NLRC5,OAS1,OAS3,OASL,RSAD2,STAT1,STAT2,STING1,TAP1,TAP2,TAPBP,TNF	830 (16)
PSEN1	-0.153	peptidase		-1.277	3.69e-11	ACO2,ACTB,ACTG1,AGER,AIF1,ARF4,ARL11,ATP1A2,BASP1,BAX,BSG,C1QA,C1QB,C1QC,C1R,C3,C3AR1,CAP1,CARM1,CASP3,CCL2,CCL3L3,CCL4,CCL5,CCND1,CCR5,CD74,CD9,CFL1,CKB,CLTB,CTSC,CTSS,CTSZ,CX3CR1,CXCL2,CYCS,CYFIP2,CYTIP,DSTN,ELOVL4,ENO1,ENPP2,ERMP1,FASLG,FKBP1A,FOS,FOXO3,GADD45B,GAPDH,GJA1,GNA12,GNG2,H4C9,HES5,HMGCR,HSPA5,HSPA8,HSPD1,IDE,IFNG,IL10,IL1B,IL4,IL6,IRF4,IRF5,IRF7,KCNAB2,KIF5B,LRP8,MAP2,MME,MMP9,MSR1…	1538 (24)
CSF1R	1.188	kinase	Activated	2.699	3.74e-11	ADGRE1,CCL3L3,CCND1,CCND2,CD163,CDKN1A,CSF1,CSF1R,FOS,GAB3,GRAP2,HMOX1,IDE,IL22RA2,IL4R,IL6,JUNB,MMP9,MRC1,MSR1,MYC,PGR,SPI1,STAT3,TNF,VCAM1	1293 (18)
PDPK1	-0.019	kinase		-0.294	3.74e-11	A2M,ALOX5,CAV1,CCND1,CCR7,CD47,CDKN1A,CST3,CXCL10,CXCL8,DCT,DYNC1LI1,FOXO1,FOXO3,IL1B,IL4,IL6,KLF2,MYC,RAB11A,S1PR1,SELL,SERPINB2,SERPINE1,TNF,TNFSF11	1422 (21)
CD86	1.755	transmembrane receptor	Activated	3.229	3.83e-11	BCL2L2,CASP8,CCL3,CCL4,CD27,CD28,CD40,CD69,CD80,CD86,CSF2,CTLA4,FASLG,FCER2,GZMA,ICAM1,ICOS,IDO1,IFNG,IL10,IL2RB,IL4,IL5,IL6,POU2F2,TNF,TNFAIP3,TNFRSF9,XBP1	1036 (18)
ICOS	3.197	transmembrane receptor	Activated	2.69	3.83e-11	CCR3,CCR4,CD40LG,CD69,CSF2,CTLA4,CXCR3,CXCR4,EOMES,ICOS,IFNG,IL10,IL13,IL1RL1,IL21,IL2RA,IL2RB,IL3,IL4,IL5,IL6,ITCH,KLF2,KLRG1,MKI67,PDCD1,RORC,TBX21,TNF	1088 (17)
METTL3	-0.214	enzyme		0.984	3.87e-11	ABCB11,ADAMTSL4,ADGRG5,AKR1B10,APAF1,ASH1L,ATP1A2,BAX,CASP3,CASP8,CASP9,CCL2,CCL22,CCL3L3,CCR1,CD274,CD9,CDH3,CDKN1A,CISH,CSF2,CX3CR1,CXCL10,CYCS,DEF6,DENND2C,EGF,ELAVL1,FOXO1,ICAM1,IGF2BP3,IL1B,IL1R1,IL6,ISG15,ITGAM,KLF4,LTK,LYZ,MYBL1,NIPAL4,NLRP3,NNMT,NR4A1,PERP,PLA2G2A,PLTP,PMAIP1,PTPN11,PTPN14,PTPRC,RB1,RORC,SERPINE2,SFTPC,SLC2A3,SOCS1,SOCS3,SPHK2,STEAP4,TEX15,TIMP1,TNF,TRIM7,WNT9A	1241 (17)
dimethyl fumarate		chemical drug	Inhibited	-2.669	3.92e-11	ACVRL1,BMP2,CCR7,CD86,F3,GPX1,GZMA,GZMB,GZMH,GZMK,GZMM,HMOX1,IFNG,IL10,IL15,IL1B,IL23A,IL6,KDR,MRC1,NFE2L2,PTGS2,RUNX2,SELE,SERPINE1,SPP1,TNFAIP3	972 (15)
CLDN7	-0.061	other		-1.877	4.05e-11	ABLIM1,ALDH3A1,ARHGDIB,ASAP1,C3,CD68,CLIP4,CXCL8,F3,FLG,FOSL1,FZD2,GRINA,H2AC18/H2AC19,HELZ2,HLA-B,IFI44,IFI6,LAMTOR1,LGALS3,LIMA1,LYSMD2,MAGED1,MCU,MMP9,MT1A,MT2A,MUC1,MX1,NCOA7,NETO2,NNMT,PLGRKT,PRSS23,PRSS8,RNASET2,SCEL,SDCBP2,SERP1,SERPINB1,SERPINB7,SLC25A22,SLC35B1,SLCO2A1,TEAD2,TJP1,TPK1,TPRG1L,UBE2L6	641 (7)
dimethyl n-oxalyl-glycine		chemical reagent		-0.434	4.31e-11	ADA,AHNAK,ALDOC,ANGPTL4,ANKRD37,ANKZF1,APAF1,ATF3,BNIP3,BNIP3L,BRWD3,CAV1,CCN1,CCN3,CCND1,CNFN,CORO1A,CSRP2,DHX40,DSP,EFNA3,EIF4EBP1,ENO1,ERBB4,FABP6,FLT1,FOS,FTL,FYN,GAPDH,GJA1,HERC3,HIF1A,HLA-B,HLA-DRB1,IKBIP,INSIG2,ISG20,ITGA5,KDM5B,KDR,LNPK,LOXL2,LZTFL1,MPZL2,NFIL3,ODC1,OLFML2A,PFKFB1,PGK1,PPME1,PPP2R2A,PRKCA,PRRX1,PYGL,RAB20,RIOK3,RLF,RNF122,RORA,SERPINE1,SH3GL3,SLC2A3,SMAD9,SRPX,TCP11L2,TLC…	1468 (20)
KCNIP3	-0.21	transcription regulator		-0.698	4.41e-11	AGER,ASH1L,CALCA,CANT1,CCL5,CCND1,CCR2,CCR5,CCR7,CD28,CREM,FCGR2B,FOS,FOSB,FPR2,GPX1,IDO1,IFNG,IL10,IL17RB,IL1B,IL4,IL6,PDE2A,PTGER4,PTPN2,RABGEF1,SIRPA,SLAMF8,SOCS3,STAT5A,SYT11,TGM2,TNFAIP3,TNFAIP6,ZFP36	1419 (21)
2-(4-acetoxyphenyl)-2-chloro-N-methylethylamine		chemical reagent	Inhibited	-3.026	4.41e-11	CCL2,CCL3,CCL5,CXCL10,CXCL8,FOXP3,GNRH1,IFNG,IL10,IL13,IL1B,IL23A,IL4,IL5,IL6,MMP1,MMP9,NFKB1,SELE,TNF	1571 (15)
JAK inhibitor I		chemical drug	Inhibited	-4.022	4.41e-11	C3,CCL26,CCND2,CD38,CXCL1,CXCL10,CXCL11,CXCL2,CXCL3,CXCL6,CXCL9,IFNG,IL13,IL19,MMP9,PTGS2,SGK1,SOCS1,SOCS3,TIMP1	915 (16)
HMOX1	2.005	enzyme		-1.818	4.47e-11	ADORA2A,ANGPT2,APAF1,CASP3,CCL17,CCL2,CCND1,CD14,CD274,CDK4,CDK6,CDKN1A,CXCL1,CXCL10,CXCL2,CXCL3,CXCL5,CXCL8,CXCL9,CYP1A1,ENG,FLT1,FOS,FOXP3,H2AX,HMOX1,ICAM1,IFNG,IL10,IL1B,IL23A,IL6,ITGAM,ITGB3,KDR,MMP9,MRC1,MSR1,NCF1,NFE2L2,NR4A2,PTGS2,RORC,SELE,TGFB1,THBS1,TNF,TNFSF14,TYMP,VCAM1,ZFP36	1082 (14)
reactive oxygen species		chemical toxicant	Activated	3.886	4.47e-11	BAX,CASP1,CASP3,CCL2,CCL5,CD80,CDKN1A,CSF1R,CSF3,CXCL8,CXCR4,DEFB4A/DEFB4B,EDN1,EIF4EBP1,ERBB3,ETS1,F3,FASLG,FOXO3,GZMB,HIF1A,HMOX1,HSPA5,IL13,IL1B,IL4,IL6,ITGB3,MCL1,MMP1,MMP3,MYC,NFE2L2,NFKB1,PMAIP1,PPP2R2A,PRF1,PTGS2,SERPINE1,SOD2,SP1,SYP,TGFB1,TLR2,TNF,TNFAIP3,TNFSF11,UCP2,VCAM1,XBP1,ZNF267	984 (15)
FIBRINOGEN (complex)		complex	Activated	2.892	4.48e-11	BCL3,CCL2,CCL3L3,CCL4,CD40,CXCL1,CXCL3,CXCL8,F3,FCGR3A/FCGR3B,ICAM1,IL1B,IL6,ITGAM,SELP,TLR2,TNF	1104 (10)
GNAI3	-0.051	enzyme	Activated	4.111	4.48e-11	CCL2,CCL3,CCL3L3,CCL4,CCL5,CCL7,CCL8,CSF1,CSF2,CXCL3,CXCL8,IL24,IL3,IL6,RGS19,SPP1,TNF	840 (15)
RNASE1	0.842	enzyme	Activated	4.088	4.48e-11	CCL2,CCL22,CCL23,CCL3,CCL4,CCL5,CCL7,CCL8,CXCL10,CXCL5,CXCL9,FCER2,IL2RA,IL6,IL7,OSM,TNF
YTHDF1	0.045	other	Inhibited	-2.004	4.49e-11	ADRB3,AP1S2,CCL17,CCL19,CCL2,CCL22,CCL3L3,CCL4,CCL5,CD8A,CD8B,CDC25B,CSF2,CTSA,CTSZ,CXCL10,CXCL16,CXCL2,GZMH,IFNG,IL10,IL1B,IL4,IL6,LIPE,MYC,MYO7A,PKM,PRF1,SORT1,SPHK2,TGFBR2,YAP1	1054 (7)
ADRB (family)		group		-0.88	4.82e-11	AACS,ADAMTS4,ANGPTL4,ANXA5,ARHGEF3,ATF3,ATF5,ATOSA,BAK1,BAX,BNIP3,BNIP3L,BRCA2,CASP3,CASP4,CCNA2,CCND1,CD40,CD68,CDK4,CDK6,CDKN1A,CLEC4D,CREM,CRYAB,CXCL10,CXCL2,E2F3,ENDOD1,FOS,HGH1,HMOX1,HSD3B7,HSPD1,ICAM1,IKBKG,JUNB,KLF4,KLHL6,MMP9,NBN,NOD1,NOTCH2,NR4A1,NR4A2,NR4A3,OASL,PTGS2,RSAD2,SLCO4A1,SRM,TRAF1,TRAF3,WEE1	1376 (18)
PDGF (complex)		complex	Activated	3.34	4.83e-11	BAX,CAV1,CCL2,CCN3,CCND1,CCND2,CDK6,CDKN1A,COL4A1,CXCL3,CYBA,EDN1,F3,FASLG,FOS,FOSB,FOXO1,FOXO3,GJA1,HIF1A,HMOX1,ICAM1,IL13,IRS2,ITGA5,ITGB3,JUNB,MCM6,MMP1,MYC,NCAM1,NR4A2,ODC1,PIK3R3,PLAU,PLAUR,PTGS2,SERPINE1,TGFB1,TGFB3,TIMP1,TIMP3,VCAM1	1119 (14)
spermine		chemical - endogenous mammalian		0.371	5.03e-11	CCL2,CCL3,CCL4,CD274,IL1B,IL6,ITGAL,ITGB2,OAZ1,ODC1,RUNX2,SAT1,TLR2,TNF	1325 (20)
TAB1	-0.028	enzyme		-1.761	5.27e-11	BIRC3,CCL5,CCND1,CDKN1A,CFB,CH25H,CXCL10,CXCL8,GBP1,GCH1,IFIH1,IL1B,IL6,IRF7,MCL1,MMP9,NFKB1,PTGS2,SELE,SERPINE1,TNFSF10,TNFSF13B,XAF1	709 (11)
BCL3	1.217	transcription regulator		-1.392	5.33e-11	CCL5,CCND1,CD274,CD40,CD69,CD80,CD86,CXCL10,CXCL2,CXCL3,CXCL8,DEFB4A/DEFB4B,FOS,HLA-DQB1,ICAM1,IFNG,IL10,IL13,IL19,IL1B,IL23A,IL36G,IL4,IL5,IL6,IRF1,NR4A1,OLR1,PLAUR,RAB29,S100A12,S100A14,S100A7,S100A7A,TNF	918 (14)
TREM2	2.103	transmembrane receptor		0.199	5.33e-11	B2M,CCL3L3,CCR7,CD40,CD86,CSF1,CST7,CTSB,CTSV,CX3CR1,CXCL2,CYCS,DKK2,HIF1A,HLA-A,IFNG,IL10,IL1B,IL6,IRF8,ITGAX,LGALS1,LGALS3,LIPA,LPL,MAMDC2,P2RY12,P2RY13,PTGS2,SULF2,SYP,TMEM163,TNF,TNFAIP3,TREM1	1441 (18)
GATA2	0.11	transcription regulator	Activated	3.589	5.86e-11	ACHE,ADGRE5,ALOX5,AMY2B,ANGPT2,ARHGEF5,C1QC,CCL2,CCL21,CCL3L3,CCL5,CCN3,CCND1,CCR2,CCR3,CD226,CD34,CD40,CD69,CD96,CDK6,CDKN1A,CEBPA,CHST13,CLDN18,CLEC4E,CLEC4G,CNTF,CPT1C,CSF1R,CST7,CSTA,CXCL10,CXCL2,CXCR4,CYBB,EDN1,ETS1,EVI5,F13A1,FCER1A,FCN1,FGD4,FUT7,GFI1,GFRA1,GPR141,GPR65,GRAP2,GZMA,HDC,HHEX,HMOX1,ICAM1,ICAM2,ICOS,IKZF1,IL13,IL1RL1,IL2RB,IL3RA,IL4,IL4R,IL5,IL6,ITGAM,KDR,KHDRBS3,KLF2,KLF4,KRT…	1614 (22)
KLF11	-0.029	transcription regulator		-0.15	6.2e-11	ACSL5,ADAMTS1,ADAMTS8,APOL6,BMP7,CAV1,CCL2,CCL3L3,CCR2,CPT2,CXCR4,EDN1,EGF,ENG,FASLG,HADHB,IFNG,IL10,IL13,IL13RA2,IL1B,IL4,IL5,ITGB3,ITGB6,ITGB8,MMP1,MMP12,MMP3,MMP9,MYC,NFKB1,PCK2,PLAU,SERPINA1,SERPINE1,SERPINH1,SLC25A20,SMAD2,SMAD4,SOD2,SP1,STAT1,TGFB1,TGFB3,TGFBR1,TGFBR2,THBS1,TIMP1,TIMP3,TNF	1396 (23)
HAVCR2	1.877	other		-1.939	6.35e-11	AIM2,CASP1,CASP4,CCR5,CD5,CD80,CD86,CDKN1A,CTLA4,CX3CR1,CXCR4,IDO1,IFNG,IL10,IL13,IL1B,IL4,IL6,IL7R,MKI67,NLRP3,SOD2,TBX21,TNF	1448 (16)
IRAK3	0.418	kinase		-1.125	6.35e-11	BCL2A1,CASP1,CCR2,CD274,CXCL10,CXCL11,CXCL2,CXCL3,CXCL8,ETS2,GPR84,GSDMD,IFNG,IL1B,IL6,INPP5D,IRF5,NLRP3,PDCD1LG2,SOCS1,SOD2,TGFB1,TNF,TNFAIP3	1044 (13)
TSLP	-0.191	cytokine	Activated	4.929	6.37e-11	CCL17,CCR7,CD40,CD63,CD80,CD83,CD86,CISH,CSF2,CXCL8,CXCL9,ICAM1,IL10,IL13,IL2RA,IL32,IL4,IL5,IL6,IL9,KLF4,MKI67,MMP10,MX1,MYC,NFKB1,OCLN,PCDH1,SELE,SELL,SELP,SFTPC,TGFB1,TIMP1	1014 (15)
Eldr		other	Activated	5.468	6.5e-11	AURKA,AURKB,BLM,BUB1,CCNA2,CCNB1,CDCA5,CEP55,CLSPN,DLGAP5,FAM83D,GTSE1,HJURP,HMMR,KIF14,KIF18B,KIF20A,KIF23,KIF2C,KIF4A,MKI67,MYBL2,NCAPG,PLK1,SPAG5,SPC25,TACC3,TOP2A,TPX2,UBE2C
KLF4	-0.613	transcription regulator		-1.887	6.91e-11	ADAMTS1,ADGRE1,AIF1,ALPL,ASPRV1,BAX,BMPR1A,CASP3,CBFA2T3,CCL13,CCL2,CCN3,CCNA2,CCNB1,CCND1,CCND2,CD14,CD34,CDKN1A,CEBPA,CENPE,CLDN1,CLEC10A,CNFN,COBLL1,CSF1R,CXCL3,CXCL8,CYP1A1,DLX3,DSP,EMX2,EOMES,FLT1,GPA33,GRHL1,GRHL3,HLA-DQB1,HPS5,IFITM3,IL10,IL15,IL23A,IL32,IL6,IL7,IRF6,IRS1,ITGAM,KDR,KLF4,KLF5,MEF2C,MMP3,MMP9,MRC1,MRPS7,MXI1,MYC,MYD88,NCKAP1,NOS3,NRP1,ODC1,OSM,OVOL1,PAX3,PEG3,PLAUR,PPL,RUNX2…	1446 (19)
NFKBIB	0.237	transcription regulator		1.851	7.06e-11	BCL2A1,BCL2L11,CARD6,CASP7,CASP9,CCL2,CCL5,CD40,CD80,CD86,CTSV,CXCL1,CXCL2,CXCL8,DAPK1,DEFB4A/DEFB4B,FASLG,GNAI2,ICAM1,IFNG,IL1B,IL6,MMP9,NOS3,PLAU,SELE,TNF,TNFSF10,VCAM1	781 (11)
PTX3	3.377	other	Inhibited	-3.585	7.13e-11	CCL2,CCL3L3,CCL4,CCL5,CCR2,CCR5,CD40,CD80,CD86,CX3CR1,CXCL2,CXCL8,F3,FOS,ICAM1,IL1B,IL4,IL6,MMP12,MMP9,NFKB1,TLR2,TLR4,TNF,TRAF3	1251 (15)
PI3K (family)		group	Activated	3.926	7.15e-11	AKR1B10,AKR1C1/AKR1C2,BCL2L11,BIRC3,CCL2,CCND3,CD274,CXCL1,CXCL10,CXCL11,CXCL8,CXCL9,CXCR4,FOS,FOXO1,FOXO3,FOXO4,FTH1,HIF1A,HMOX1,HSPA5,IL10,IL1B,IL6,ISG15,KLF2,MCL1,MMP12,MMP3,MMP9,MYC,NFE2L2,PKM,PREX1,PTGS2,PXN,RIPK3,SERPINE1,SLC4A7,TGM2,THBS1,TJP1,TNC,TNF,TNFRSF10B,TNFSF10,WTAP	1518 (19)
GW9662		chemical reagent		0.618	7.15e-11	ACLY,AGER,ANGPTL4,BAX,CAV1,CCL2,CCL5,CD14,CD1D,CD83,CD86,CDKN1A,CEBPA,CNP,CNTF,CX3CR1,DGKZ,EGLN2,ENO1,ESR2,FOS,GAPDH,GPAM,HLA-DRA,HSPA5,IFNG,IL1B,IL21,IL6,IRS2,KDR,KLF4,MPO,MUC1,NOS3,PCK2,PEA15,PGK1,PTGES,PTGS2,RORA,RORC,SDC1,TGFB1,TNF,UCP2,VCAM1	1483 (23)
IL17R (complex)		complex	Activated	3.142	7.17e-11	CCL17,CCL2,CCL22,CCL5,CCL7,CXCL1,CXCL3,CXCL5,CXCL6,CXCL8,DEFB4A/DEFB4B,IL13,IL4,IL5,MMP1,S100A7,TGFB1,THY1,TNFSF11	770 (14)
MIR31HG		other	Activated	2.09	7.17e-11	AREG,CDKN1A,CTSB,CXCL1,CXCL2,CXCL5,CXCL8,EREG,HIF1A,IGFBP6,IL1B,IL6,MMP1,MMP10,MMP12,MMP3,SERPINE1,TIMP1,TNFRSF11B	1275 (24)
TOX	0.979	transcription regulator	Activated	2.179	7.54e-11	AHR,ASH1L,ATM,BCL2L11,BLM,BUB1,CCNA2,CCNB1,CCR7,CD2,CD244,CD27,CDC20,CXCR3,ENTPD1,EOMES,FEN1,FOXO1,FOXO3,GSK3B,HAVCR2,IL10,KLF2,LEF1,MCM5,NFIL3,PDCD1,PLK1,PRIM2,RBL1,S1PR1,TNFRSF8,TNFRSF9
estriol		chemical - endogenous mammalian	Inhibited	-3.937	7.56e-11	CCL2,CCL3L3,CCL4,CCR1,CCR7,CD40,CXCL10,CXCL2,CXCL3,CXCL6,CXCR1,FASLG,IFNG,IL10,IL1B,IL23A,IL6,IRS1,IRS2,ITGB2,LTA,SDC3,SELE,TLR6,TLR7,TNF	1753 (21)
PROC	0.237	peptidase	Inhibited	-2.724	7.66e-11	ANGPT2,BCL2A1,CALR,CCL2,CXCL2,CXCL3,CXCL5,CXCL8,ICAM1,IL1B,IL6,MMP9,MOK,MPO,NFKB2,NOS3,NR4A1,PLA2G2A,SELE,SERPINE1,THBS1,TJP1,TLR2,TLR4,TNF,TNFAIP3,VCAM1	1148 (17)
SOX11	-0.461	transcription regulator		1.611	7.8e-11	ADAMTS4,ADAMTS5,ADGRE3,BMP2,BMP4,BMPR1A,BPIFC,BST2,BTNL9,CASP3,CAV1,CCDC186,CCL26,CCL3L3,CCL5,CCL7,CCND1,CD3E,CD52,CD86,CD9,CHD8,CSF2RA,CXCR4,DNAJC16,DPYSL3,ERBB4,FCMR,FCRL3,GNRH1,GPR34,GSK3B,HS3ST1,HSPD1,IFIH1,IKZF3,IL1RL1,IL23A,IL6,IL6ST,ITGA4,KLK11,LCK,LEF1,LGALS9,LGALS9C,MS4A1,PAG1,PAX5,PPP3CA,PRRX1,RNF122,RUNX2,SKAP2,SLCO5A1,SOCS5,SPIB,STAT1,TFDP2,TGFBR1,TNKS	1164 (11)
TNFRSF1A	0.465	transmembrane receptor		1.742	8.07e-11	ABCC3,ANGPT2,BIRC3,CASP3,CCL19,CCL2,CCL3L3,CCL4,CCL5,CD38,CD68,CD83,CD86,CDKN1A,CLCN3,CSF2,CSF3,CXCL1,CXCL10,CXCL13,CXCL2,CXCL3,CXCL8,CYP3A5,FLT1,ICAM1,IFNG,IL10,IL15,IL1B,IL23A,IL24,IL4,IL6,ITGAM,KDR,KIF14,MMP1,MMP9,MPO,NFE2L2,P2RX7,PLAU,RORC,SELE,SELL,SELP,SERPINE1,SOCS3,SOD2,TBX21,TFRC,TGFA,TGFB1,TLR4,TNF,TNFAIP3,TNFRSF1A,TRAF1,VCAM1	908 (12)
SMARCA5	0.203	transcription regulator	Inhibited	-3.702	8.32e-11	AEN,AHR,ALOX5AP,ATP8B4,B2M,BAX,BLK,CAMK4,CASP1,CCND2,CD53,CD93,CDKN1A,CLEC12A,DYRK3,ETS2,GFRA1,HLA-A,IFITM2,IGFBP4,IKZF3,IL17RB,IL2RA,IL3,IL7R,IRF7,LPAR6,LYN,MPZL2,NKG7,NLN,NLRC5,PCSK1,PLAC8,PLCG2,PLXND1,PTCRA,RASGRP4,RNF19B,RTP4,SAC3D1,SERPINB1,SLAMF1,SNX10,SPIB,THEMIS,TMEM176B,TSPAN32,UNC93B1,WDFY4	851 (14)
thapsigargin		chemical toxicant	Activated	5.388	8.57e-11	ABCA12,ACADL,ADIPOR1,ADIPOR2,ADPGK,ATF3,ATF5,BAX,BIRC3,C5AR1,CALR,CAPN7,CAV1,CCL3L3,CCND1,CD80,CD83,CD86,CDKN1A,CEBPA,CNTF,CPT1A,CREM,CSF1,CSK,CXCL10,CXCL2,CXCL3,CXCL8,DNAJC10,EIF4EBP1,ENO1,ENTPD6,ETS1,EVI2A,FGF7,FOS,GADD45B,GPX1,HDC,HIF1A,HMGCR,HMOX1,HSP90B1,HSPA5,ICAM1,IL1B,IL1R1,IL1RL1,IL5,IL6,ITGA4,ITGB2,KLF4,LAMP3,LMAN1,LMAN2,LRP6,MCL1,MEF2C,MLF1,MMP9,MTHFR,MYC,NADK,NFE2L2,NFIL3,NFKB1,NR4A1,…	1216 (18)
rotenone		chemical toxicant		-0.907	8.62e-11	ADIPOR1,BAX,BIRC3,BSG,CASP3,CCND1,CXCL2,CYBB,FOS,GJA1,GPX1,HIF1A,HMOX1,HSPA5,IFNG,IL10,IL1B,IL6,ITGAM,KDR,MCU,MMP1,MMP9,MPO,MYC,NFE2L2,NR4A2,PTGS2,SELL,SNCA,SOD2,TIMP1,TNF,UCP2,VCAM1	1185 (16)
PIK3R1	-0.067	kinase	Activated	3.577	8.75e-11	ATF5,CCL3,CCL4,CCND1,CCND2,CXCL10,CXCL8,ENG,ERBB3,F3,FOS,FOXO1,GCH1,HIF1A,HMOX1,HSP90B1,HSPA5,ICAM1,IFNG,IL1B,IL6,IRF7,ISG15,MKI67,MMP9,MYC,NFE2L2,PIK3CD,PKM,PLAU,PTGS2,SELP,SERPINE1,SOD2,TGFB1,TGFB3,TNF,VCAM1,XBP1	811 (15)
N-Ac-Leu-Leu-norleucinal		chemical - protease inhibitor		-0.438	8.99e-11	ACHE,BAX,BCL2L11,CAMK4,CASP3,CASP9,CAV1,CCL2,CCL3,CCL4,CCNB1,CCND1,CDC25A,CDKN1A,CEBPA,COBL,CXCL8,DCC,HLA-A,HLA-B,HLA-C,ICAM1,ITPR2,PAK2,PAWR,PRKCA,PTGS2,RARG,RB1,RBL1,RUNX2,SELP,SMAD4,STMN1,SYK,TGFBR2,USF1	1436 (18)
levodopa		chemical - endogenous mammalian	Inhibited	-4.42	9.36e-11	ABHD14B,ABI3,ACY1,ADAR,ADORA2A,AGPAT1,AIF1,ALPL,ARHGAP4,ARRB2,BANF1,BAX,BICC1,C1QA,C4A/C4B,CACNA1H,CAP1,CASP3,CCND1,CCNYL1,CD63,CEBPG,CHST11,CLIC6,CLIP4,CLN6,COA4,COL4A1,COTL1,CRY2,CTNNBIP1,CTSB,CTSC,CTSZ,CYTH4,DAAM1,DDOST,DGAT2,DIXDC1,DMKN,DUSP6,ECEL1,EIF4EBP2,ETS2,FAAP100,FCHSD1,FEM1B,FES,FOS,FOSB,FOSL1,FOXO1,FSTL4,FTL,FXYD5,GABARAPL1,GADD45B,GAPDH,GAS7,GLB1,GNS,H2AX,HCLS1,HCST,HLA-A,HRAS,HVCN1…	437 (5)
OSCAR	1.66	other		1.844	9.62e-11	CCL7,CCR2,CD40,CD83,CD86,CX3CR1,CXCL1,CXCL2,CXCL3,CXCL5,CXCL8,FZD2,ICAM1,IL1R1,ITGAM,MMP19,NLRP12,TLR7,TLR8,TNF,TNFSF10,TNFSF14	1143 (16)
cicaprost		chemical drug	Activated	2.414	9.62e-11	ADAM8,ADAMTS1,ADAMTS5,CCNA2,CCR7,CSF2RB,CXCR4,FGF7,HAS2,HIF1A,IL10,IL13,IL1B,IL1R1,IL1RL1,IL5,IL6,MMP9,SDC1,TNFSF11,UAP1,VCAN	1262 (19)
TLR (family)		group	Activated	5.689	1.01e-10	CASP4,CCL2,CCL3,CCL4,CCL5,CCR7,CD40,CD80,CD83,CD86,CISH,CSF2,CXCL10,CXCL3,CXCL8,FPR2,GPR34,HLA-A,ICAM1,IDO1,IFNG,IL10,IL1B,IL6,IRAK3,IRF1,IRF4,IRF7,NOTCH2,P2RX4,PAX5,PTGS2,RGS1,RGS14,RGS16,RGS18,SEMA3A,SIGIRR,SOCS1,SOCS3,STAT1,TNF,TNFAIP3,TNFSF13,TNFSF13B,TREM1,ZC3H12A	841 (12)
ETV5	0.187	transcription regulator		-0.119	1.01e-10	AGER,AHNAK,BAX,C5AR1,CAV1,CCL5,CCND1,CD14,CDKN1A,CLDN1,COL4A3,CSF3,CXCR4,CYBB,EMP2,FXYD5,GCH1,HOPX,ICAM1,ICAM2,IL6,IL9,IRF7,ITGA5,KRT16,KRT23,KRT80,LAMP3,LCP2,LGALS3,LMO7,LYN,LYZ,MSN,PKP3,PLAUR,QKI,RAB27A,RGS1,S100A14,SAMHD1,SCD,SFTPC,SPP1,TIMP3,TJP1,TNFRSF1B	1442 (20)
ozone		chemical toxicant	Activated	4.088	1.01e-10	CCL3L3,CCR3,CLDN1,CXCL10,CXCL2,CXCL3,CXCL8,F3,FOS,HMOX1,ICAM1,IFNG,IL10,IL1B,IL6,IRS1,IRS2,JUNB,MMP12,MPO,NFE2L2,NFKB1,OCLN,PCK2,PGK1,SERPINE1,SHC1,SOCS3,SPP1,TJP1,TNF	1020 (13)
IFI16	0.904	transcription regulator	Activated	3.733	1.11e-10	ACLY,AREG,BAX,CCL2,CCL3,CCL4,CCL5,CCND1,CCR4,CD28,CDC25A,CDKN1A,CSF3R,CXCL10,CXCL8,CYP1A1,EDN1,FOXP3,GPX1,ICAM1,IFI16,IL1B,IL2RB,IL6,IL7R,ISG15,LPL,MAP2K1,MPO,MTHFD2,MYC,OAS1,RIGI,SELE,SSTR1,STAT2,TNF,VCAM1	1007 (17)
LTA	3.027	cytokine	Activated	4.635	1.15e-10	CCL19,CCL21,CCR4,CD274,CD40,CD80,CXCL13,FOXP3,HAS2,HDC,IFNG,IL10,IL1B,IL21,IL4,IL5,IL6,ITGA5,ITGB3,LTA,NFKB1,NFKB2,ODC1,PDCD1LG2,PDPN,PTGS2,RELB,SELL,TNFRSF11B,VCAM1	1276 (14)
TRADD	0.523	other	Activated	4.439	1.22e-10	BCL2A1,CCL2,CSF2,CXCL1,CXCL11,CXCL2,CXCL3,CXCL8,DNMT1,ICAM1,IL18R1,IL6,IRF1,MMP9,TNF,TNFAIP2,TNFAIP3,TRAF1,UBD,VCAM1	828 (11)
CD276	0.35	other	Inhibited	-3.565	1.22e-10	CD80,CD86,CXCL10,CXCL11,CXCL8,CXCL9,IDO1,IFNG,IL4,IRF1,IRF7,MMP9,MX1,OAS1,OAS2,OAS3,SOCS1,SOCS2,STAT1,TNF	1061 (16)
hemozoin		chemical - endogenous non-mammalian	Activated	4.307	1.22e-10	CCL2,CCL3,CCL3L3,CCL4,CCR1,CCR2,CCR5,CD80,CD83,CXCL1,CXCL2,CXCL3,CXCR4,HMOX1,ICAM1,IL10,IL1B,IL6,MMP9,TNF	963 (13)
IFNGR1	0.702	transmembrane receptor	Activated	4.072	1.34e-10	AIM2,CASP4,CCL17,CCL3L3,CCL4,CCL5,CD38,CDC20,CLEC7A,CTSS,CXCL10,CXCL3,CXCL6,CXCR3,CYP27B1,DNAJB2,ECH1,EGF,FHL3,FSCN1,FTH1,GBP5,HCK,HMOX2,ICAM1,IDO1,IFI6,IFITM3,IFNG,IL12RB1,IL1B,IL23A,IL6,IRF1,IRF7,LDHB,MEFV,MMP9,MX1,MYD88,NDUFA3,NFKB2,NLRC4,NLRP3,NNMT,PLTP,PRDX3,PRIM2,RBP1,RPS6KA5,ST6GAL1,STMN3,TBX21,TNF,TNFRSF1A,TRAF1,TRAF3IP3,TXNDC5,UCP2,VCAM1,XBP1	1078 (14)
etanercept		biologic drug	Inhibited	-4.021	1.36e-10	BMP7,CCL2,CD247,CD274,CD83,CXCL10,CXCL13,CXCL8,CXCL9,CYBB,FOXO3,GZMB,ICAM1,IDO1,IFNG,IL1B,IL23A,IL6,MMP12,NCF1,PTGES,PTGS2,STAT1,TNF	1113 (14)
prexasertib		chemical drug	Activated	4.081	1.38e-10	AIM2,ATF3,BCL3,BIRC3,C3,CDKN1A,CPEB4,CSRNP1,FOS,GADD45B,H1-0,HMOX1,ICAM1,IFIH1,IL1B,IRF7,KLF4,LY96,MMP9,MYC,NR4A3,OSM,PMAIP1,PTGS2,SERPINE1,SGK1,SIGLEC1,SLIT3,TNF,TNFAIP3,TNFRSF10D,TNFRSF9,TRAF1,TRIM69,ZFP36	1545 (22)
ITGB2	2.067	transmembrane receptor		0.697	1.38e-10	BAX,BCL2A1,CCL3,CCL4,CD69,CD86,CSF2,CSF3,CXCL10,CXCL2,CXCL3,GADD45B,ICOS,IFNG,IL4,IL6,ITGA4,ITGAL,MMP9,PTGS2,RAC2,RUNX2,TBX21,TGFB1,TGFBR2,TNF,TNIP3,VCAM1	1115 (14)
COPS5	0.045	transcription regulator		-0.626	1.4e-10	ADA,AEN,APAF1,ATF3,AURKB,BAK1,BAX,BUB1,CANT1,CCNA2,CCND3,CD247,CDC20,CDK4,CDKN1A,CEBPA,COQ8A,DBF4,DCTPP1,DDX39A,DEF6,DLGAP5,DTYMK,EPS8L2,FBXO5,FCAR,FCER1G,H2AX,H2BC12,HIF1A,HMMR,HMOX1,HSPA4L,IL6,KIF23,KIF5B,LBR,LDHB,LMNB1,MARCKS,MCM5,MCM6,MELK,MKI67,MT2A,MYBL2,MYC,NBN,NDC80,NME4,ODC1,PDE4B,PERP,PNP,POLD1,RANBP9,RAP2B,RB1,RCC1,S100A4,SAC3D1,SAT1,SDCBP,SESN1,SLC19A2,SLC7A5,STAT3,STIL,STMN1,TFRC,TK1…	1543 (22)
TGFBR1	0.461	kinase	Inhibited	-4.077	1.49e-10	AHR,BMP4,C1QA,C1QB,C3,C3AR1,CCL4,CCND1,CCR1,CCR2,CCR7,CD40,CD86,CDK4,CDKN1A,CFB,CXCL10,CXCL3,EDN1,FOXP3,GJA4,HAS2,HMOX1,ID4,IL18RAP,IL1B,IL22RA2,IL6,IL7,ITGB2,KLF4,LEFTY2,LIMK1,LTB,MYC,MYD88,NODAL,PRKCB,PTPRK,PTX3,RGS3,RUNX1,SERPINE1,STAT1,TLR1,TLR7,WNT9A,ZFP36	1155 (16)
CpG ODN 1826		chemical reagent	Activated	5.747	1.51e-10	CCL2,CCL22,CCL3L3,CCL4,CCL5,CCR7,CD14,CD274,CD40,CD69,CD80,CD83,CD86,CIITA,CXCL10,CXCL3,CXCL8,CYBA,CYBB,FCGR1A,FCGR2B,HLA-DQB1,IFNG,IL10,IL1B,IL6,IRAK4,IRF7,KLHL21,LY96,MYD88,NCF1,NCF2,OAS1,OAS2,OAS3,PARP14,PELI2,PKM,RGS1,TLR4,TNF,XCL1	987 (14)
HISTONE H4 (family)		group	Activated	2.169	1.6e-10	ADA,CCL4,CCL5,CCND1,CCND3,CD1D,CD247,CD40,CD69,CDC25A,CDK4,CDKN1A,CIITA,CXCL10,CXCL3,CXCL8,FLT1,FMR1,FOS,GADD45B,HAS2,ICAM1,IL1B,IL2RA,IL6,IL9,IRF1,KDM5B,KIF13B,KLF2,LEF1,MEF2C,MMP9,NLGN2,OAS3,PMAIP1,PREX1,PTGS2,RBL1,RRM2,RUNX2,SELE,SOCS3,SPP1,STAT3,STRN,TGFBR1,TGFBR2,TNF,TNFAIP3,TNFRSF4,TNFSF10,TNFSF11,TYMS,VCAM1	1378 (18)
KMT2D	-0.076	transcription regulator		-1.015	1.61e-10	ASL,B2M,CASP1,CASP4,CCL2,CD274,CD74,CDYL2,CGAS,CRIP2,DSC1,DSC3,DSG3,EBI3,ECHDC2,EFHC2,FHL1,GALK1,GLYCTK,GPX7,GRHL1,GRHL3,GSDMD,HLA-A,HLA-DMB,HOPX,IFIH1,IL10RA,IL10RB,IL36RN,IRF1,IRF2,IRF6,IRF7,IRF9,ISG15,KLF4,KRT10,KRT16,KRT23,KRT6A,KRT6C,LCK,LTK,MIR17HG,MMP9,NLRC5,NPR3,NT5E,OASL,OXR1,PARP11,PSMB10,PSMB8,PSME1,PSME2,PTGR2,RAB42,RIGI,RIMBP3 (includes others),RSAD2,SLC35F5,SLC38A6,SORD,STAT2,STAT3,…	808 (8)
ZFP36	1.02	transcription regulator	Inhibited	-5.381	1.66e-10	BIRC3,CCL3L3,CCR1,CDKN1A,CLCN3,CSF2,CTSS,CXCL2,CXCL3,CYBB,FOS,FOSL1,HIF1A,ICAM1,IFNG,IL10,IL1B,IL23A,IL5,IL6,IRF1,KIF14,MEFV,MMP1,MPO,OSCAR,OSM,PLAU,PLAUR,PTGS2,SBNO2,SERINC3,SLC9B2,SOCS1,SPP1,SPRYD7,TCIRG1,TFRC,TLR4,TNF,TOP2A,TRAF1,VCAM1,ZFP36	936 (12)
PDK1	-0.338	kinase		0.622	1.69e-10	CARD11,CCNA2,CCNB1,CCNB2,CCR6,CD38,CD3G,CDC20,DGKZ,FOXO1,GSTK1,HIF1A,IFNG,IL4,ITGB8,ITK,LCK,LOXL2,MAP3K14,P2RX7,PAG1,PAK1,PIK3R3,PLK1,PRKCQ,PTPN11,SELP,SLAMF1,SSH2,STAT5A,SYNE1,TRIM33,VASP,VAV1	1376 (21)
N4BP1	0.104	enzyme	Inhibited	-3.24	1.69e-10	CCL3L3,CCL4,CCL5,CSF3,CXCL2,CXCL6,HLA-A,HLA-B,IL10,IL1B,IL6,JUNB,MAP3K14,NFKB2,RELB,TNF,TRAF3	1087 (12)
TNFSF9	0.221	cytokine	Activated	3.48	1.69e-10	CCR7,CD14,CD3E,CD4,CD8A,CXCL8,FOXP3,ICAM1,IFNG,IL2RA,IL4,IL6,KLRD1,PTPRC,TNF,TNFRSF1A,VCAM1	1223 (13)
tamoxifen		chemical drug		0.382	1.72e-10	ABCB11,ACOX1,AHNAK,ALDH3A2,BAX,BID,BMP2,BMP4,BRCA2,C3,CASP8,CASP9,CAV1,CCN1,CCNA2,CCND1,CDH11,CDK6,CDKN1A,CEBPD,CENPK,CPT2,CXCL8,CXCR4,CYCS,CYP3A5,DCC,DNAJA1,DYNC1H1,EIF4EBP1,ERBB3,ERBB4,ESR2,F13A1,FAM83D,FASLG,FLOT1,FOS,GAPDH,H19,HAS2,HEXIM1,HIF1A,HMGCR,HSP90B1,HSPA5,IGFBP4,IL6,IRF1,IRS1,ISG20,JUNB,KIF2C,KIF4A,KRT80,LAMP3,LGALS3,LIF,LOXL2,LPCAT1,MELK,MKI67,MMP1,MX1,MYC,NCAPD2,NCAPH,NNMT,NOS1,NOS…	1824 (23)
FC GAMMA RECEPTOR (family)		group		1.462	1.74e-10	CCL17,CCL18,CCL19,CCL22,CCL3,CCNA2,CCND1,CD40,CD86,CDKN1A,CXCL8,ICAM1,IL10,IL6,IRF8,NOS1,SOCS3,TGFB1,TNF,TNFAIP3,TNIP3	961 (14)
RNF5	0.083	enzyme	Inhibited	-4.848	1.77e-10	BAK1,BCL3,CCNA2,CD14,CD22,CD34,CD79B,CD86,COL15A1,COLGALT1,CST3,CTTN,CX3CR1,CXCL10,CXCL3,EMP2,ENO1,HMGCR,IL1B,IL2RG,IL6,JAK3,MAP3K14,NFKB1,NFKB2,PTPN2,RTN4,S1PR1,SEC61A1,SPCS3,SRP68,STMN1,TGFB1,TGFBR1,TLR2,TNF,TNFRSF11B,TNFRSF1A,TNFRSF1B,TREM2,ZYX	523 (7)
SNAI1	0.542	transcription regulator		0.699	1.82e-10	ACTN1,ACTR2,BAK1,BMP4,CCL2,CCN1,CCND1,CCND2,CCND3,CDC25B,CDH4,CDK4,CDKN1A,CFL1,CGN,CLDN1,CTTN,CXCL8,DPYSL3,ERCC1,ESRP1,F3,FOS,FOSL1,GSN,ID4,IL23A,IL32,IL7,LASP1,LEF1,LIF,LIMA1,MMP9,MUC1,NT5E,OCLN,PARVB,PEBP1,PTGS2,PTX3,RORA,RUNX2,SDC1,SERPINE1,SERPINH1,SLC28A3,TGFB1,TGFBR1,TGFBR2,TGFBR3,THY1,TJP1,TPM3,TPM4,TPX2,VASP,WAS,WIPF1,ZEB2	1548 (19)
RAF1	-0.132	kinase	Activated	4.824	1.88e-10	AP2B1,AREG,BCL2L11,CALCA,CASP9,CCL19,CCND1,CD37,CD74,CDC25A,CDKN1A,CDON,CHN1,CLDN1,CRYAB,CSF2,CSTA,CTSH,CTSL,CXCL3,DUSP6,EMP3,FGFBP1,FOS,GRN,HDC,HIF1A,HPCAL1,IL10,IL1B,IL1R1,IL23A,IL6,ITGAM,ITGB3,LIF,MGAT5,MKI67,MMP1,MMP3,MMP9,MT1F,MT1M,MYBL2,MYC,NFKB1,NOP56,OCLN,OSMR,PCSK6,PLAU,PLAUR,PNP,PTGS2,RGS1,RND3,RPS6KA5,RRM2,SDC1,SERPINB2,SERPINB7,SH2D1A,ST6GALNAC2,TGM2,TIMP1,TNF,TOMM40,TRAF1,TSC22D1,TUB…	1319 (17)
SERPINE1	2.252	other	Activated	2.642	1.98e-10	BAX,CALR,CASP3,CASP9,CCL5,CD14,CDKN1A,CSF1,CSF3,CXCL10,CXCL16,CXCL2,CXCL3,CXCL6,CXCL8,DUSP6,FLT1,FOS,HLA-DQB1,ICAM1,IFNG,IL10,IL6,ITGB3,JUNB,MMP3,MVP,NFKB1,NFKB2,PELI1,PLAU,PLAUR,PRF1,SERPINE1,SYP,TGFB1,TGFBR1,TGFBR2,TLR2,TNF,VCAM1,ZFP36	1210 (17)
RARA	0.428	ligand-dependent nuclear receptor		0.25	2.04e-10	ABLIM1,ALOX5,ATF5,CCNA2,CCND1,CD14,CD38,CD53,CD7,CD84,CD9,CD93,CDKN1A,CDKN3,CEBPA,CLMN,CLN8,COBL,CSF3,CTSS,CXCL5,CXCL8,DISC1,ENOX1,FASLG,FOLR2,FOS,FOXP3,FUT4,GJB4,HLA-B,HLA-C,IDE,IFI44,IFNG,IGFBP6,IL12RB1,IL13,IL1R1,IL21,IL3,IL32,IL4,IL5,IL6,IL9,IRF1,IRF6,ITGA4,JUP,KIF23,KLF4,KNL1,LGALS1,LMO3,LYPD1,MALL,MGP,MMP11,MYC,NCAPG,NCAPH,NRP1,NTRK1,OAS1,PHF19,PIK3C3,PIK3CG,PIMREG,PTGS2,RARA,RARG,RASGRP4,R…	1437 (25)
FGF1	-0.445	growth factor		0.404	2.18e-10	ADGRE1,AHR,AKR1B10,ANGPT2,ANXA9,AXIN2,CCL3,CCN1,CCND1,CD68,CDH11,CDKN1A,CXCL1,DCAF8,DNMT1,DUSP6,EDN1,FOS,FZD2,GPX1,HAS2,HMOX1,ICAM1,IL1B,IL4,IL6,IRS1,ITGAM,ITGAX,LTB,MKI67,MYC,NDNF,NFE2L2,NOS3,NR4A2,ODC1,PTGS2,RHOU,SELE,SERPINB1,SPP1,TGFB1,TGFB3,TGM2,THBS1,TIMP3,TNF,TNFRSF12A,VCAM1	1268 (19)
ruxolitinib		chemical drug	Inhibited	-5.547	2.18e-10	BCL3,BTK,CASP1,CCL17,CCL2,CCL3L3,CCND1,CD274,CD79A,CD79B,CISH,CLEC12A,CXCL10,CXCL13,CXCL2,IDO1,IFITM1,IFITM3,IFNG,IL13,IL17RB,IL1B,IL4,IL5,IL6,IL6ST,ISG15,MCL1,MSR1,MYC,NAMPT,NLRP3,PAX5,PTGS2,RAB20,S100A14,SLAMF1,SOCS2,STAT2,STAT3,STAT4,TLR4,TYK2	1100 (14)
CARD9	1.244	other	Activated	3.714	2.21e-10	C3,C5AR1,CCL5,CCR1,CCR5,CLEC4E,CLEC6A,CLEC7A,CSF3,CXCL10,CXCL2,CXCL3,CXCL8,FCGR1A,IFNG,IL10,IL1B,IL23A,IL6,MPO,TLR2,TNF	912 (13)
IFN TYPE 1 (family)		group	Activated	3.288	2.5e-10	BST2,CCL5,CD69,CGAS,CXCL10,CXCL13,CXCL8,DHX58,IDO1,IFI16,IFIH1,IFNG,IL13,IL22RA1,IL5,IL6,IRF1,ISG15,MMP9,OASL,PLAAT4,PML,RIGI,STAT1,STAT2,TNFSF10,TNFSF13B,UBA7	1261 (16)
deferasirox		chemical drug	Activated	2.085	2.57e-10	ANKRD22,CCND3,CD300A,CLC,CSTF2T,F13A1,FAM20C,FOS,GAS7,ITGAM,ITGB2,LRRC25,LY75,MCEMP1,ME1,MS4A6A,PRKCA,RGS1,SERPINB8,SULF2,TNF,TNFSF10,TREML2	384 (5)
siponimod		chemical drug	Inhibited	-3.705	2.57e-10	ACER2,APBB1IP,BAX,BCL2L11,CD86,FAM78A,FCGR2A,GPR34,HAVCR2,HK3,HVCN1,IFI30,IKZF1,IRF8,ITGAM,LEF1,MPP7,NCF1,NCKAP1L,PTPRC,RAMP3,TGFBR1,VAV1
ADAR	0.339	enzyme	Inhibited	-2.286	2.57e-10	ADAM12,B2M,CXCL10,FOS,HLA-A,HLA-B,IFI44,IFIH1,IRF7,ISG15,LGALS3,NCAM1,PHF11,RIGI,RSAD2,SPI1,STAT1,TAP1,TAP2,TAPBP,TNNT3,UCP2,XAF1	1289 (19)
IL12A	-0.361	cytokine	Activated	3.474	2.57e-10	CCL5,CD86,CXCL10,EBI3,FASLG,ICAM1,IFNG,IL10,IL12RB1,IL1B,IL4,IL6,IRF9,LTA,SELPLG,SOCS1,SOCS3,STAT1,STAT2,STAT3,STAT4,TNF,VCAM1	963 (14)
PTPN11	-0.242	phosphatase		-1.361	2.67e-10	ACSL4,BAX,BSG,CCND1,CD14,CD68,CDKN1A,CDKN2D,CEBPA,CSF1,CSF1R,CSF3,CSF3R,CXCL1,CXCL2,CXCL3,CXCL8,CYBB,FCGR1A,FCGR2A,FCGR2B,FCGR3A/FCGR3B,FOS,IFI16,IFNG,IL6,IRF7,ISG15,KDR,LYN,MCL1,MEF2C,MMP12,MMP19,MPO,NCF2,OASL,OLFM4,PERP,PLAUR,PTPN11,SFTPC,SOCS3,SUB1,TNF,TNFRSF1B	1410 (16)
EGLN1	-0.134	enzyme		-0.792	2.69e-10	ADAMTS5,AGER,ANGPT2,AREG,AURKA,CAV1,CD86,CNTF,CXCR4,EDN1,FASLG,HIF1A,ICAM1,IFNG,IL1B,IL1RL2,IL4,IL6,MMP3,MYC,NOS3,NOTCH2,PGK1,PTGS2,SDC4,SELL,TGFB1,TGFB3,TGFBR1,TGFBR2,TNF,TNFRSF11B,TPI1,VCAM1	1153 (19)
C5AR1	2.571	G-protein coupled receptor	Activated	4.834	2.69e-10	C3,C5AR1,CD28,CD40,CD80,CD86,CSF3,CST7,CXCL2,CXCL3,CXCL8,FCER1G,FCGR1A,FCGR2A,FCGR2B,HSPA5,IFNG,IL10,IL13,IL1B,IL23A,IL4,IL5,IL6,INPP5D,MMP1,MMP9,SELP,SERPINE1,TGFBR1,TGFBR2,TNF,TREM2,TYROBP	1115 (18)
PAF1	0.101	other	Activated	4.427	2.7e-10	BIRC3,CCL3,CCL3L1,CCL3L3,CCL4L1/CCL4L2,CCL5,HELZ2,HERC5,IDO1,IFI44,IFITM3,ISG15,ISG20,KLF4,OAS2,OAS3,OASL,PLAUR,PNP,RIGI,SDC4,SERPINE1,SOD2,ULBP2,ZC3HAV1,ZFP36,ZNFX1	909 (7)
mir-10 (includes others)		microRNA		-1.354	2.78e-10	AGTRAP,ALOX5,APAF1,APC,BAK1,BAX,BCL2L2,CCL2,CCN1,CD40,CD80,CD86,CTDSPL,CXCL11,DCT,DNAJC10,E2F3,ERBB3,FLVCR2,FZD5,GJA1,HDC,HIF1A,HMOX1,IL6,IRF4,ITCH,KLF13,KLF4,MCL1,MYD88,NFE2L2,PPP1CA,PTPN18,PTPN7,RAP2A,RB1,RPS6KA1,SH2B3,SLC1A5,SMAD2,SMAD4,SMARCA5,TBC1D1,TGFBR1,TGFBR2,TNF	1368 (19)
CASP4	0.561	peptidase	Activated	4.303	2.84e-10	ADAM8,CASP4,CCL2,CCL3L3,CD14,CXCL16,CXCL2,CXCL3,CXCL6,FGR,GSDMD,IFNG,IL10,IL1B,IL36G,ITGAM,ITGAX,LAIR1,LIMK1,MMP9,OSM,PLAC8,PLAU,TNFSF14,TNFSF8,TRPM2	1334 (16)
MED1	0.025	transcription regulator		1.28	2.84e-10	ACLY,ACOX1,ANKRD37,AURKA,AURKB,BAX,BCL3,BOP1,CCNB1,CCND1,CCND2,CCND3,CD79A,CD79B,CDC20,CDK4,CDKN1A,CEBPA,CYP1A1,CYP1A2,CYP3A5,CYP4A11,DTYMK,DYSF,ELK3,EML1,ERMP1,FAM89B,FGD2,FOXO1,GFPT2,GPAM,HAS2,HPRT1,ICAM2,IKZF1,IL1B,IL2RB,IRF4,IRF8,JAKMIP1,KLF13,KLF4,KLF5,LBR,LEF1,LIF,MCL1,MEF2C,MMP1,MPP7,MYC,NAMPT,NID2,NR1I3,ODC1,OLR1,OTUB2,PLIN1,PLK1,PRR5L,RABGAP1L,SCD,SEPTIN6,SERPINB2,SERPINE1,SLC39A8,TBX21,…	1679 (22)
staurosporine		chemical drug		-0.605	2.87e-10	ANXA5,CASP3,CCL4,CCND1,CCR3,CD28,CD53,CDK4,CDKN1A,CSF3R,CXCL8,CYP1A1,DFFB,ERBB3,FCGR2A,FOS,FOSL1,H19,HDC,HMOX1,ICAM1,IL1B,IL6,ISG15,ITGB2,ITGB3,KCNA3,LILRB4,MCL1,MICB,MME,MMP1,MMP9,MPO,MYC,NCF1,NR4A1,ODC1,PINK1,PLAU,PTGS2,S1PR1,SELE,SELL,SERPINE1,STAT4,TGFBR3,TK1	1346 (19)
ELANE	0.167	peptidase	Activated	2.207	2.88e-10	C5AR1,CCL3L3,CD14,CEBPD,CSF2,CSF3R,CTSB,CXCL2,CXCL5,CXCL8,DEFB4A/DEFB4B,ELN,FOS,GFI1,HMOX1,HSPA5,IL1B,IL6,MMP9,MPO,OSM,SERPINA1,SPI1,TLR4,TNF	929 (13)
OSMR	1.127	transmembrane receptor		0.914	2.91e-10	ADGRE1,BAX,BCL3,BIRC3,CASP4,CD4,CISH,CXCL10,CXCL2,DHX58,FOS,GBP5,IL6,IL6ST,ITGAX,JUNB,OAS1,OSM,OSMR,PHF11,PSMB9,SBNO2,SCD,SERPINA1,SOCS1,SOCS3,STAT3,TIMP1,TNFSF11,TRIM35,ZFP36	962 (16)
tipiracil		chemical drug	Inhibited	-2.449	3.07e-10	APOL6,CCL5,CLDN23,CXCL11,DTX3L,EPSTI1,FLOT1,H2AC18/H2AC19,HERC6,IFI44,IFIH1,PARP14,SAMD9L,TAP1,UBE2L6
gefitinib		chemical drug		0.817	3.25e-10	ADAMTS1,ADAMTS15,AREG,AURKA,AURKB,BCL2L11,BUB1,C3,CCL2,CCNB1,CCND1,CD274,CDKN2D,CEBPD,CHEK2,COL15A1,CTSA,CTSB,CXCL2,CXCL8,ECT2,EPGN,EPSTI1,FLT1,FOSL1,FSCN1,GADD45B,GJA1,HIF1A,HMOX1,HSP90B1,ID4,IL1B,IL7,IL9,KIF23,MKI67,MMP1,MMP11,MMP3,MMP9,NFKB2,NRP2,OIT3,OSM,OSMR,PINK1,PLAUR,PTGS2,RAF1,RBL1,RELB,S100A14,SLC20A1,SLC2A3,SPG7,STAT1,TGM2,TIMP3,TLR2,TNF,TNFRSF10B,TNFSF10,TOP2A,TRAF1,TSPAN8,VSIR	1224 (13)
TPH1	-0.287	enzyme	Activated	5.123	3.27e-10	AEN,ARRDC3,ASF1B,BCL2L12,CCR5,CD244,CTLA4,DLGAP5,ERMN,FCMR,GIMAP4,GIMAP7,GNPDA1,GPR171,GZMA,HMOX1,HSPA8,ICOS,IFI16,IRAK3,KMO,LGMN,MAP4K1,MPP7,NCAPG,PCLAF,PLA2G7,RRM2,SH2D1B,SHCBP1,SLAMF1,SLAMF6,ST6GALNAC2,STAT4,SUSD3,TIGIT,TRIM5	571 (7)
ADIPOQ	-2.043	other		-1.414	3.31e-10	ACLY,ACOX1,ACSL5,ADIPOR1,ADIPOR2,BAX,BCL3,BMP2,CCL2,CCL5,CCND1,CD163,CDKN1A,CEBPA,CLEC10A,CMKLR1,CXCL1,CXCL10,CXCL11,CXCL2,CXCL3,CXCL8,CXCL9,CYBA,CYBB,CYP1A2,CYP3A5,CYP4A11,ESR2,F3,FOS,FOXP3,FZD2,GSK3B,HMOX1,ICAM1,IFNG,IGFBP4,IL10,IL13,IL1B,IL4,IL4R,IL6,IRS1,KLB,LEPR,LPL,LRP6,MMP1,MMP3,MMP9,MSR1,NCF1,NCF2,NCF4,PDCD4,PFKFB1,PRDX3,PTGS2,RUNX2,SCD,SHC1,SIGLEC10,SLC2A3,SOCS3,SOD2,SPI1,STAT3,SYP,TGFB1…	1074 (18)
BMP10	0.442	growth factor	Activated	2.392	3.39e-10	A2M,ALOX12,ANGPTL4,BDH1,CCR1,CD274,CD74,CD83,CFI,CMPK2,CX3CR1,CXCL13,ENG,FCGR2A,FCGR3A/FCGR3B,FGL2,FOS,GPR65,GRHL1,HLA-A,ICAM1,IL1B,ITGAL,LEPR,MEF2C,MMP12,MMP3,MSR1,NCAM1,NR4A1,NR4A2,NR4A3,RSAD2,SELE,SERPINE2,SMAD9,THBS1,TIMP1,VCAM1,VCAN	1111 (10)
CASP8	0.705	peptidase		-0.989	3.4e-10	BID,CASP1,CASP3,CASP8,CCL17,CCL22,CCL3L3,CCR4,CCR5,CD14,CD69,CSF1,CSF3,CXCL10,CXCL8,FOS,HDAC1,IFNG,IL13,IL19,IL1B,IL2RA,IL4,IL5,IL6,IL9,ISG15,MMP9,NLRP3,TNF	1471 (16)
BNIP3L	-0.359	other		0.421	3.4e-10	ANK1,AURKA,CCNA2,CCND3,CD22,CD47,CD79B,CDKN3,CENPE,CST3,GAPDH,GSN,IL1B,IL2RB,LTA,LTB,MAP4K1,MYBL2,NFKB2,NT5C3A,PIK3CD,PKM,RBL1,RRM2,STAT3,SYK,TFDP2,TFRC,TGFB1,TOP2A	1119 (13)
ETS2	0.467	transcription regulator	Activated	3.508	3.4e-10	ANPEP,BMP4,CD34,CD79A,CDKN1A,CSF1R,CSF3,CTSB,DUSP6,FLT1,FOS,GSK3B,HMOX1,ICAM1,IL2RA,JUNB,LYZ,MGAT5,MMP1,MMP3,MMP9,MSR1,MYC,PCSK6,PLAU,PRIM2,RAF1,SPP1,SYK,TFEC,TGFBR2,TIE1,TNF,TNFSF11,TNFSF14	1442 (23)
EFNA1	-0.446	other	Inhibited	-2.495	3.4e-10	ABCA12,ACHE,APOBEC3G,CCND1,CD69,CDC20,CDKN1A,DSC1,DSG1,DUSP6,FOSL1,HERC6,HRAS,IL2RA,IL4,IRF7,ITCH,ITGB6,KLK7,KRT1,KRT10,MYC,NT5E,NTM,PKP1,PXN,RB1,S100A7,SLC20A1,TGM1,TNFRSF6B,TRIM5,UBE2C,UBE2S,WWP1	1471 (25)
IL6ST	0.374	transmembrane receptor		1.098	3.4e-10	A2M,AIM2,CALCA,CASP1,CCL19,CCND1,CGAS,CSF1R,CXCL13,ECEL1,ENPP2,FASLG,ICOS,IL1B,IL21,IL23A,IL6,IL7,IRF1,JUNB,MYC,NLRC4,PIM2,RORC,SERPINE1,SLC5A7,SOCS1,SOCS3,STAT3,STING1,TIMP1,TNFRSF1A,TNFRSF1B,TNFSF11,VCAM1	1074 (16)
CCL3	5.071	cytokine	Activated	3.279	3.44e-10	APOBEC3G,CCL2,CCL3,CCL4,CCR1,CCR5,CXCL9,FOS,IFNG,IL1B,IL6,ITGA5,ITGAM,SELE,STAT1,STAT3,TNF,TNFSF11	873 (18)
miR-34a-5p (and other miRNAs w/seed GGCAGUG)		mature microRNA	Inhibited	-4.356	3.65e-10	ARHGEF12,ATF3,AXIN2,BIN2,CCND1,CCND2,CD1E,CD47,CD69,CD96,CDC25A,CDK4,CDK6,CDKN1A,CHD8,CTSW,DOCK8,DPYD,E2F3,ETS2,FAM221A,FCMR,FLOT2,FOXP3,GFRA1,HAPLN3,HCST,HDAC1,ICAM1,IFITM2,IKBIP,IKZF3,ITGB3,KLF4,LEF1,LGALS9C,LRP6,MAP2K1,MMP9,MYC,MZB1,NOTCH2,PLAAT4,PLCB2,PTPN7,PTPRE,ROR1,RUNX1,SAMD9L,SELL,SELPLG,SERPINB8,SUPT3H,TGFBR1,THBS1,THEMIS	1179 (12)
IL7R	3.28	transmembrane receptor		0.535	3.78e-10	AHR,ARHGAP10,ARHGAP32,BAK1,C1orf116,CCR7,CD5,CD79A,CXCL8,CYRIA,DAPK1,ETS2,FBXL16,FOXP3,IFNG,IKZF1,IL17D,IL2RA,IL6,IL7,IRF4,MCL1,MGAT1,MYC,MYH10,MYH14,PAX5,PCSK6,SAMHD1,SDCBP2,SELE,SELL,SKAP1,SLAMF6,SOCS2,SPON1,TNFSF11,VCAM1,VPS13A,XG,ZNF750	980 (19)
FADD	0.269	other	Activated	2.324	3.85e-10	ARID5A,BIRC3,CASP3,CASP7,CCND2,CD34,CDK6,CDKN1A,CXCL10,CXCL2,CXCL8,CXCR4,DHX58,FASLG,FOS,GADD45B,ICAM1,IFIH1,IL6,IRF5,IRF7,JUNB,LY6E,MMP9,MYC,NFIL3,NFKB1,PARP11,PSMB8,RIGI,RNPC3,SOCS1,ST8SIA4,STAT1,STAT2,TIPARP,TNF,TNFAIP3	835 (16)
rottlerin		chemical drug	Inhibited	-2.599	4.16e-10	APOBEC3A,APOBEC3G,BAX,BIRC3,CCND1,CCND3,CD274,CDK4,CDK6,CDKN1A,CIITA,CLDN1,CXCL3,CXCL8,DNMT1,EEF2K,HMOX1,ICAM1,IFNG,IL10,IL13,IL32,IL4,IL5,LPL,MMP9,OCLN,PDCD4,PLSCR1,PTGS2,TJP1,TNF,TNFRSF10B,TRIM29,VCAM1,ZFP36	815 (15)
ATF6	-0.122	transcription regulator	Activated	3.841	4.41e-10	ACOX1,AURKA,BAX,BIRC3,BUB1,C8orf44-SGK3/SGK3,CALR,CCND1,CDKN3,CPT1A,CPT2,CRELD2,CXCL1,CXCL8,DAPK1,DERL3,FOS,HMMR,HSP90B1,HSPA5,HYOU1,IL23A,IL6,LMAN1,MANF,MCL1,MMP1,PDIA4,PDIA6,RORC,SLC35B1,SLC39A14,STAT3,TNFRSF10B,TROAP,TXNDC5,UBE2C,UNC13B,XBP1	1225 (20)
CD3 (family)		group	Activated	3.487	4.43e-10	ACSL4,ACSL5,ACSL6,CBLB,CCND3,FASLG,FOXP3,FYN,HAVCR2,IFNG,IL10,IL13,IL1B,IL2RA,IL4,IL5,KLF2,LPCAT3,MBOAT1,ODC1,PDCD1,SCD,SLC16A3,SLC7A5,STAT3,TBX21,TFRC,TNF	1149 (23)
BAX	0.544	transporter	Activated	3.626	4.43e-10	APAF1,BAK1,BAX,BCL2L11,CASP3,CCL5,CCNB1,CDKN1A,CTSB,CTSH,CTSS,CXCL10,DNAJB2,HLA-A,IFITM2,IFNAR2,IL15,IL6,IRF7,MMP12,MMP9,PDIA6,TGM2,TIMP1,TNF,TRAF3,TYK2,XBP1	1374 (20)
PNPT1	0.205	enzyme	Inhibited	-3.255	4.43e-10	APOBEC3A,CCL5,CDKN1A,CMPK2,CXCL10,CXCL8,IFI16,IFI44,IFIH1,IL6,IRF7,ISG15,MMP3,MYC,OAS1,PARP12,PARP14,PARP9,RIGI,RNF213,RTP4,SAMD9L,STAT1,STAT2,TNFRSF1A,TOR3A,UBE2L6,XAF1	1299 (18)
mir-142 (includes others)		microRNA		-1.328	4.46e-10	ABAT,AHR,CD93,CXCL3,DSTN,EFHD2,ERP44,EZR,GBP5,H1-0,HIF1A,HLA-A,IFNG,IFNGR1,IFNGR2,IL1RL1,IL21R,IL2RA,IL2RB,IL6,IL6ST,IRF1,ITGAX,LIMA1,LRRC32,NCKAP1,NFKB2,NRP1,PKN2,RCC1,RHOG,S1PR3,SELL,SLAMF6,SOCS1,SOCS3,STAT1,TGFBR1,TGFBR2,TNF,TNFSF10,TRAF3,TSC22D1	767 (10)
NS-398		chemical reagent		-1.498	4.46e-10	ALOX15,ALPL,ANGPT2,BAX,BCL2L11,BMP2,CASP3,CCL5,CCNB1,CCND1,CD40,CD80,CD86,CDKN1A,CXCL8,CXCR4,F3,HIF1A,ICAM1,IFNG,IL10,IL13,IL1B,IL24,IL2RA,IL4,IL5,IL6,MAGI1,MCL1,MMP9,PDCD4,PSMB8,PSMB9,PTGES,PTGS2,RUNX2,SAA2,SERPINB2,SPP1,TFRC,TNF,TREM1	844 (14)
LH (complex)		complex	Activated	2.861	4.49e-10	ACP2,ACTB,ACTN1,ACTR2,ADAMTS1,ADCY7,ALPL,AREG,ARHGAP35,ARHGEF5,ARL4C,ARL6IP5,ARPC4,ATP9A,BAG1,BNIP3L,BTC,CAPZA1,CARD10,CASP4,CASP9,CCND2,CDK5,COL15A1,CXCL8,CXCR4,CYFIP2,DAB2,DAPK1,DUSP14,DUSP3,DYRK3,EEF1E1,EREG,EZR,FOS,GADD45B,GBP1,GJA1,GNLY,GNRH1,HAS2,HMGCR,IL6,JUNB,MAP2K1,MAPRE2,MBD2,MCL1,MMP19,MMP9,MYC,NPC2,NR4A1,OSBPL6,PAWR,PGK1,PGR,PIK3CD,PIM3,PLIN3,PMAIP1,PPIH,PTGS2,PTPN21,PTPRE,PTX3,RAB27A…	1778 (21)
tunicamycin		chemical - endogenous non-mammalian	Activated	5.744	4.51e-10	ABCA12,ACOX1,ADIPOR2,ARF4,ARFGAP3,ARHGEF2,ATF3,ATF5,BAX,BIRC3,CALR,CASP4,CCND1,CCND3,CDKN1A,CEBPD,COL6A1,CPT1A,CPT2,CXCL2,CXCL3,CYP1A2,DERL3,DGAT2,EDEM2,EIF4EBP1,ERBB3,ETS1,FKBP11,GADD45B,GNA12,GOLGA4,GRN,HMOX1,HOOK1,HSP90B1,HSPA5,ICAM1,IL1B,IL6,KLF4,LMAN1,LMAN2,LRP6,MANF,MCL1,MMP3,MMP9,MTHFR,MYC,NFIL3,OSBP,P3H1,P4HB,PCK2,PDIA3,PDIA6,PHLPP1,PMAIP1,PTGS2,S100A4,SCD,SDC1,SDF2L1,SEC24D,SEC61A1,SERIN…	1282 (20)
Sn50 peptide		chemical toxicant	Inhibited	-4.508	4.81e-10	BAX,BCL2A1,BCL2L2,BIRC3,CXCL10,CXCL2,CXCL8,CYP27B1,DEFB4A/DEFB4B,GJA1,GNAI2,GZMB,HMOX1,ICAM1,IFNG,IFNGR2,IL15,IL1B,IL4,IL6,LIPG,MMP9,MYC,PTGS2,SERPINE1,SLC1A3,TNF,TNFRSF21,TNFSF10,TYMP,VCAM1	1457 (13)
CFI-402257		chemical drug	Activated	3.9	4.86e-10	AREG,CCL2,CCL26,CXCL1,CXCL2,CXCL3,CXCL5,CXCL8,EREG,GMFG,ICAM1,IGFBP6,IL1B,IL6ST,IL7,MMP1,MMP10,MMP12,MMP3,PLAU,PLAUR,PTGES	934 (15)
HTT	-0.129	transcription regulator		1.66	5.17e-10	ACLY,ADAMTS4,ADAMTS5,ADCY2,ADORA2A,ALDOC,ANTKMT,ARHGEF7,ARSB,ATF3,ATP2B2,ATP5MF,ATP6V0A1,B2M,BASP1,BCL2L11,BCL3,BID,BMP1,BMP3,C1QTNF3,C1R,CAMK4,CASP1,CASP3,CAST,CAVIN3,CCL5,CCND1,CCR6,CD74,CD9,CDH11,CDK5,CDKN1A,CEBPA,CHST11,CKB,CLCN1,CLDN1,CLIC6,CNR2,COL4A1,COL4A2,COL6A1,COL6A3,CRYAB,CSF1R,CSNK1E,CTTN,CYCS,CYFIP2,CYP7B1,DGKZ,DKK3,DLG3,DLX3,DMAC2L,DPYD,DUSP6,ELOVL7,EMP3,ENPP2,EVL,FHL1,FOS,FOSL1,FO…	1623 (24)
PTPN6	1.26	phosphatase		-1.74	5.26e-10	BAX,CASP3,CCL3L3,CCND1,CCR7,CD5,CD86,CDK4,CDK6,CXCL10,CXCL8,CYBB,ETS1,IL10,IL13,IL1B,IL4,IL6,IRF1,ISG15,ITGB2,LYN,MCL1,MMP9,MYC,NCF2,PTPN6,STAT3,SUB1,TBX21,TIMP1,TNF,TNFRSF1B	1024 (15)
isotretinoin		biologic drug		1.758	5.27e-10	ANXA9,CCL2,CD38,CDKN1A,CXCL8,IFNG,IL27RA,IL6,IRF1,KLK5,KLK7,MMP1,MMP9,NFKB2,OAS1,ODC1,OLR1,PLA2G15,PLAAT4,PRKCA,PSMB10,PTGS2,RARA,RARG,RBP1,RUNX3,S100A7,SPN,STAT2,TFRC,TLR2,TMPRSS4,TNFAIP2,TNFSF10,VCAM1	1306 (22)
SERPINE2	1.644	other	Inhibited	-3.2	5.36e-10	CCL17,CCL19,CCL21,CCL22,CCL4,CCL5,CD34,CSF2,CXCL10,CXCL13,CXCL3,IFNG,IL10,IL1B,IL21,IL4,IL6,ITGB2,LTA,LTB,MMP9,SELE,TNF	1302 (17)
JAG2	-0.391	growth factor	Inhibited	-3.576	5.36e-10	BMP2,BMP7,C3,CCL13,CCL26,CCL5,CCR1,CD40LG,CXCL1,CXCL3,CXCL5,CXCL6,CXCL9,CXCR1,IL10RA,IL13RA1,IL1B,IL1R1,IL6,MMP1,MMP12,SPP1,TNF	637 (9)
ethanol		chemical - endogenous mammalian	Activated	3.289	5.42e-10	ACADL,ACLY,ACOX1,ADIPOR1,ALOX5,ANPEP,APC,ARHGDIB,ARRB2,ATF3,AXIN2,BAX,BMP4,C3AR1,C5AR1,CAMK4,CASP3,CCL2,CCL5,CCND1,CD14,CD40LG,CDKN1A,CEBPA,CEBPD,CFL1,CGAS,COL6A1,CPT1A,CXCL3,CXCL8,CXCR4,CYCS,CYP3A5,CYP4A11,CYP7B1,DCT,DUSP6,EDN1,ELMOD1,ENO1,FASLG,FOS,FOSB,FOSL1,GAPDH,GNAI1,GNAI2,GPAM,GZMB,HIF1A,HLA-A,HMGCR,HMOX1,HSP90B1,HSPA5,ICAM1,IFNG,IL10,IL15,IL1B,IL1R1,IL3RA,IL4,IL6,IRF7,ITGAM,ITGAX,KLF4,LAM…	1380 (20)
AKT inhibitor VIII		chemical reagent		0.194	5.53e-10	BAX,BCL2L11,CCL2,CD28,F3,FASLG,GZMA,GZMB,GZMH,GZMM,HAS2,ICAM1,ICOS,IL1B,IL6,IL7R,KLF2,MYC,NFKB1,PARP1,S1PR1,SELL,TNF,TNFSF10,TRIM21	1481 (22)
IL17A DIMER (complex)		complex	Activated	3.658	5.54e-10	CCL2,CCL3,CCL4,CCL5,CSF2,CSF3,CXCL1,CXCL11,DEFB4A/DEFB4B,IFNG,IL10,IL13,IL1B,IL3,IL6,IL9,TNF	715 (10)
IGG1 (complex)		complex		-1.074	5.54e-10	BAX,CD14,CD40,CD80,CD86,CHMP3,CTTN,CXCL8,FCER1A,IL13,IL4,ITGA4,ITGA5,MCL1,MSRA,PDIA3,TNF	830 (14)
SAA (family)		group	Activated	4.001	5.57e-10	BCL2L11,CCL17,CCL2,CD86,CSF1,CSF3,CXCL8,F3,ICAM1,IL10,IL1B,IL23A,IL6,IRF4,MMP1,MRC1,NLRP3,PLA2G2A,PLIN1,PTGS2,TLR2,TLR4,TNF,VCAM1	1012 (17)
CCL20	1.112	cytokine	Activated	4.868	5.57e-10	C3,C3AR1,CASP1,CCR2,CLEC7A,CX3CR1,CYBB,FCER1G,FCGR1A,GBP5,HAVCR2,IL1B,ITGAM,LIPA,NCF1,NLRC4,NLRP3,OLR1,PIK3CG,PLA2G2D,PLA2G7,SYK,TLR4,ZC3H12A	1157 (14)
GNB1	0.118	other		-0.588	5.71e-10	AHR,CAV1,CCL3L3,CCL4,CD80,CD83,CDKN1A,CREM,CXCL3,CXCR4,CYTH1,CYTIP,EDN1,FBXO31,FOSB,H4C11,IL1B,ITGB3,ITGB8,MXI1,NFKB1,NR4A1,NR4A2,PDE4B,PLAU,PTGER4,SEPTIN9,SERPINE1,TGFB3,TSC22D3	1034 (20)
TAC1	-0.052	other	Activated	4.518	5.72e-10	BAX,CASP1,CASP3,CCL2,CCL4,CCN1,CSF2,CXCL10,CXCL3,CXCL8,CXCR4,FCER1A,FOS,FOSB,GNRH1,HDC,HIF1A,HMOX1,IFNG,IL1B,IL3,IL4,IL5,IL6,MME,NCR1,NFKB1,NOS1,PRF1,PTGS2,SELE,SELP,SERPINB2,SERPINE1,TGFB1,TNF,TNFRSF11B,TNFSF11	959 (16)
ERG	0.034	transcription regulator	Activated	2.233	6.15e-10	ACHE,ACOT8,ACTN1,AJUBA,ALOX12,ARHGAP31,ARHGAP4,ARHGEF2,ARHGEF6,ATOH8,AXIN2,BIRC3,BMP4,C4orf46,CAMK1D,CAMSAP2,CCNA2,CDC42SE2,CDKN2D,CEBPG,CLDN1,CLIP1,COLGALT1,CRYBG2,CWH43,CXCL1,CXCL8,CXCR4,DAAM1,DEPDC1B,DIAPH2,DNMBP,DOCK1,DOCK10,DOCK2,DSTN,ELMO1,EPS8L1,ETS1,EVI5,FASTKD1,FBXL20,FHL1,FLOT2,FLT1,FMNL3,FOSB,FYN,FZD5,GRB2,GTF3C6,GUCY1B1,HMMR,HPCAL1,HUNK,ICAM1,ICAM2,IFI16,IKBKG,IL6,IL9,IRS2,LEF1,LIPG,M…	1443 (21)
azoxymethane		chemical toxicant	Activated	2.531	6.47e-10	ATM,BLM,BMP4,CASP3,CCL17,CCL3L3,CCL4,CCND1,CCND2,CDKN1A,CXCL10,CXCL2,CXCL3,CXCL6,ESR2,GSK3B,IFNG,IL10,IL13,IL1B,IL22RA2,IL4,IL6,LRP6,MKI67,MLH1,MMP9,MYC,ODC1,OLFM4,PARP1,PARP2,PGR,PRKCA,PRKCB,PTGS2,STAT3,TICAM1,TNF	1233 (14)
WWTR1	-0.194	transcription regulator		-0.149	6.54e-10	ADGRG5,ANGPTL4,ARHGAP15,ASPRV1,BMP2,BMP4,CASP3,CCL26,CCN1,CCNA2,CCND1,CD3G,CDKN1A,CSF2,CSF3,CXCL1,CXCL2,CXCL3,CXCL5,CXCL6,CXCL8,DTYMK,EFNA3,GJA1,HMGCR,ICAM1,IFIH1,IL1B,IL24,IL6,IL7R,IRF7,IRF9,ITGB2,ITGB8,KDR,MX1,OAS1,PLIN4,PPIL6,RIGI,RRM2,RUNX2,SERPINE1,SKAP1,SLC8A1-AS1,SPP1,STAT1,THY1,TK1,TNFRSF10A,TNFRSF8,TYMS,VCAM1,YAP1	1371 (27)
CDK9	0.026	kinase	Activated	2.608	6.62e-10	ALAS1,ANKRD37,CCL5,CCNB1,CCND2,CD80,CDKN1A,CXCL2,CXCL8,CXCR4,ELK3,FOS,GFPT2,HAS2,HLA-DQA1,HLA-DRA,IL1B,IL6,MAGI1,MCL1,MMP1,MMP9,MYBL2,MYC,NAMPT,ODC1,RUNX1,SELE,SERPINB2,SERPINE1,SNCA,TGM2,TNFAIP3,TNFRSF10B	1411 (16)
QKI	0.203	other		-0.748	6.66e-10	C1R,CAV1,CCND1,CD274,CDK4,CDK6,CDKN1A,CSF1R,CTSS,CXCL10,FSCN1,FYN,GBP1,HERC5,HIP1,HLA-DOA,HLA-DQA1,HLA-DQB1,HMGCR,HNRNPF,IFIH1,ITGAM,ITGAX,ITGB8,LAMP3,NOS1,PEA15,PTPRO,RAB5A,RAB5C,RIGI,RSAD2,SAMD9,SAMD9L,SCD,STAT1,TAP1,TM7SF2,TNC,TNFSF10,TNNT2,TRIM22,VCAM1,ZC3HAV1	1344 (21)
FOXM1	0.456	transcription regulator	Activated	4.988	6.66e-10	ATF2,AURKA,AURKB,AXIN2,BRCA2,CASP3,CAV1,CCL4,CCL5,CCNA2,CCNB1,CCNB2,CCND1,CCND2,CDC20,CDC25A,CDC25B,CDKN1A,CDKN2D,CDKN3,CENPE,CKS2,CSF1,CXCR3,FLT1,FOS,FOXO1,FUT4,GLB1,GTSE1,IL1B,IL6,ITGA5,KDR,KIF20A,KIF23,KIF2C,LAMA4,LEF1,MKI67,MMP9,MYC,NBN,NEDD4,NFKB1,NFKB2,NRP1,PGK1,PLAUR,PLK1,PRR11,RRM2,SOD2,STAT3,STMN1,TGFBR2,TJP1,TOP2A,VCAN,ZEB2	1493 (22)
CpG ODN 1668		chemical reagent	Activated	4.663	6.68e-10	CCL3L3,CCL4,CD40,CD69,CD80,CD86,CSF3,CXCL10,CXCL3,CXCL8,ICAM1,IFNG,IL10,IL1B,IL23A,IL6,IRAK3,IRF7,ISG15,NFKB1,PTGS2,SOCS1,SOCS3,STAT1,STAT2,TLR4,TLR7,TNF,XBP1	726 (14)
atorvastatin		chemical drug	Inhibited	-2.647	6.7e-10	ABCC3,AGER,BMP2,CASP3,CAV1,CCL19,CCL2,CCN1,CD40,CD40LG,CD69,CPT1A,CXCL8,CXCR4,CYBA,CYBB,DDX51,DMD,EDN1,ENG,F3,FLT1,FOS,FOSB,GADD45B,GJA1,GPAM,HMGCR,HMOX1,ICAM1,IFNG,IL10,IL17RD,IL2RA,IL4,IL6,ITGAL,ITGB2,JUNB,LIPG,LPL,LRRK1,MFSD14CP,MMP3,MMP9,NLRP3,NOS1,NOS3,NR4A1,NTRK1,OLR1,P4HB,PHACTR1,PTGS2,RGS1,S100A12,SCD,SELE,SELP,SERPINE1,SLCO2B1,SMAD2,SNORD3C,SPP1,TGFB1,TGFB3,TLR2,TLR4,TM7SF2,TMEM106A,TNFS…	1205 (15)
ESRRA	0.271	transcription regulator	Activated	3.504	7.05e-10	ACOX1,ADAM8,ALAS1,ALDOC,ANGPT4,ANGPTL4,APOLD1,C3AR1,CASC3,CASP8,CCL2,CCR2,CCR7,CEBPA,CKB,COL4A1,COL4A2,COL4A4,CSF3,CSRP2,CTSH,CTTN,CX3CR1,CXCL10,CXCR4,CYBB,CYCS,DYSF,ECSCR,EFNB2,EGF,EMILIN1,EMP2,ENO1,ENPEP,EPHB1,ETS1,FBXL20,FZD5,GAPDH,HMGCR,HMOX1,HRC,ICAM1,IGFBP4,IKZF3,IL32,KCNQ1,KRT10,KRT23,LDHB,LIPA,LIPE,LOXL2,LPCAT1,LPCAT3,LPL,MMP9,MYBPC3,NDUFAF5,NOS3,NRP1,NRP2,PCK2,PIK3R6,PKM,PLIN1,PLXDC1,PLX…	1582 (21)
GW3965		chemical reagent		-1.692	7.37e-10	ADCY3,CAV1,CCL4,CCL5,CCNA2,CCNB1,CD38,CD80,CD86,CH25H,CHEK2,CIDEC,CLEC4E,CSF3,CX3CR1,CXCL10,CXCL8,CYTH1,CYTIP,DGAT2,GNAI1,GNG2,GNGT2,GRAP2,IL1B,IL6,IL9,IRF8,KIF23,LIPE,LPL,MELK,MICB,MMP9,PKIB,PLIN1,PLTP,PTGS2,RARA,RGS1,SCD,SIGLEC9,SOCS3,TNF,TNFSF14,TOP2A,TRIB1,UHRF1	1385 (22)
C3	1.302	peptidase	Activated	3.752	7.4e-10	BCL2A1,C1QA,C3,C3AR1,C5AR1,CASP3,CASP4,CCL2,CCL3L3,CCL4,CCL5,CSF1,CSF3,CXCL10,CXCL16,CXCL2,CXCL3,CXCL8,CYP27B1,GSTM3,IFNG,IL10,IL13,IL1B,IL4,IL6,ITGAM,PTPRC,SELL,SELP,TGFB1,TIMP1,TNF,TNFRSF1A,UCP2,VCAM1,ZBP1	860 (16)
VTN	0.468	other		0.744	7.51e-10	CDKN1A,CXCL3,EFNB2,F3,IL1B,IRF8,IRF9,IRS1,ITGA4,ITGA5,ITGAM,MMP1,MMP9,PLAU,PLAUR,PTGS2,PXN,RUNX2,SERPINE1,TNF	1229 (19)
salicylic acid		chemical drug	Inhibited	-3.907	7.7e-10	ADRB3,CCL3,CCL4,CCL5,CEBPA,CSF1,CSF2,CSF3,CUL3,CXCL10,CXCL8,F3,FCER2,IL1B,IL3,IL4,IL6,MCL1,MMP9,OLR1,PTGS2,SELP,TGFB1,TLR4,TNF,TNFSF10,VCAM1,XCL1	980 (15)
12-(3-adamantan-1-yl-ureido) dodecanoic acid		chemical reagent	Inhibited	-2.985	7.85e-10	BAX,BCL2L11,BCL2L2,BID,BIRC3,CARD6,CASP3,CASP4,CASP7,CASP8,CASP9,CD40,CD40LG,DFFB,FASLG,IL10,LTA,LTBR,MCL1,NFKB1,SPHK2,TNF,TNFRSF10A,TNFRSF11B,TNFRSF1A,TNFRSF1B,TNFSF10,TRADD,TRAF1,TRAF3,TRAF4	561 (7)
SFTPA1	0.13	transporter	Inhibited	-3.167	8.06e-10	AGR3,AKR1C1/AKR1C2,ANGPTL4,ANPEP,ARRB2,CCL3,CCN1,CRLF1,CXCL10,CXCL2,CXCL3,CXCL5,EVI2B,FOS,FOSB,FOXP3,GFPT2,GPR68,HSPA6,IL10,IL1B,IL1RL1,IL2RA,IL6,KCNMB4,KLF2,MRC1,MYC,NAMPT,PLAAT4,SERPINE1,SLC22A3,ST3GAL1,TGFB1,TNF	1235 (16)
GNAQ	0.36	enzyme		1.369	8.22e-10	ADAMTS1,AREG,ATF3,BMP2,BMP4,BMPR1A,BNIP3,BNIP3L,CCN1,CCND1,CD47,CREM,CTSV,CXCL3,CXCL8,DPYS,EDN1,EFNB2,FOS,FOSL1,GALE,GJA4,GJA5,GNAQ,HAS2,HSPB8,IFNG,IL6,LGALS3,MAPK11,MYC,NDRG2,NFIL3,NPR3,NR4A1,NR4A2,NR4A3,OAS1,OLR1,PDE10A,PGR,PLAUR,PLSCR1,PTGS2,PTX3,PYGL,SERPINE1,SGK1,SLCO4A1,SOCS3,STAT1,TGM1,TNFAIP6,TNFRSF12A,VCAM1,YAP1	1178 (18)
IGM (complex)		complex		1.086	8.28e-10	BAK1,BCL2A1,BCL2L11,CCL3,CCNA2,CCND2,CD22,CD40,CD40LG,CD5,CD69,CDKN1A,CXCL8,CYCS,FCGR2B,GRAP2,IL10,IL1B,IL2RA,IL6,IRF4,MCL1,MYC,NFKB1,NFKB2,PAX5,PDCD4,PTAFR,SAMSN1,TNF,TNFRSF14,TRAF1,XBP1	957 (19)
taurodeoxycholic acid		chemical - endogenous mammalian		1.655	8.44e-10	ABCB11,ADGRF4,ANPEP,AREG,BMP4,CASP1,CCL17,CCL5,CD74,CMTM3,CRIM1,CXCL3,CXCL5,CXCL6,CXCL8,EPHB1,EREG,HLA-DRA,HSPA5,IL13,IL1B,IL6,IL7R,KCNJ15,LIPG,LMO3,MMP1,MMP11,NLRP3,NT5E,OLR1,P2RX7,PRSS12,SEC23B,SERPINE1,SERPINE2,SLCO5A1,TREM1	1331 (18)
RXRG	-0.453	ligand-dependent nuclear receptor		1.342	8.44e-10	ACAA2,CCL19,CCL3L3,CCR2,CD74,CDC25B,CRYAB,CXCL2,CXCL3,CYP4A11,EBI3,FBXO5,HLA-DQA1,HLA-DQB1,IGFBP6,IL10,IL1B,IL1RL1,IL20,IL27RA,IL32,IL7,IL7R,KIF4A,LPL,MMP11,MYBL2,NRP1,NRROS,OSM,TGFBR3,TIMP3,TNFSF13,TNFSF14,TNFSF8,ULBP2,XCL1,XCL2	1232 (14)
inosine		chemical - endogenous mammalian	Activated	3.604	8.7e-10	A2M,AIF1,ANXA5,ARPC1B,C1QA,C1QB,C1QC,C2,C3,C4A/C4B,CCL3L3,CD63,CD68,CFB,CXCL13,EIF4EBP1,EMP3,FTL,IFITM3,IFNG,IRF1,LCP1,NPC2,RNASET2,SERPINB1,TIMP1,TNF	577 (7)
MALT1	0.098	peptidase	Activated	2.269	9.15e-10	CD38,CD83,CXCL2,CXCL3,FOXO1,FOXO3,FOXP3,IL10,IL1B,IL23A,IL2RA,IL36G,IL6,IRF4,KLRG1,MMP9,NT5E,RORC,TGFBR1,TNF,TRAF3	1206 (17)
PP2/AG1879 tyrosine kinase inhibitor		chemical drug	Inhibited	-2.08	9.43e-10	ACSL4,BCL2L11,BIRC3,CBL,CCL2,CD38,CDKN1A,CXCL16,CXCL8,DEFB4A/DEFB4B,DSP,EDN1,FGR,FOS,HIF1A,HMOX1,ICAM1,ICOS,IL10,IL1B,IL2RA,IL32,IL6,ITGAM,JUP,KCNH8,LYN,NCF1,PLAU,PRDX3,PTGS2,PTPRJ,RRM2,SERPINE1,SOD2,SPP1,TJP1,TNF,VAV1	1437 (16)
dexmedetomidine		chemical drug	Inhibited	-3.541	9.44e-10	AREG,CASP3,CCL2,CDK6,CDKN1A,COL4A1,COL6A6,CSF1,CXCL8,EGF,FOS,FOSB,HSP90B1,ICAM1,IL6,IL7,ITGA5,ITGB3,LAMC2,LAMC3,MYC,MYD88,NOS3,OSMR,PTGS2,SPP1,TLR2,TNC,TNF,YWHAH	1017 (18)
immethridine		chemical reagent	Inhibited	-4.243	9.57e-10	BTK,C3,C4A/C4B,C5AR1,CCR5,CD14,CFI,CTSS,CXCL3,FCGR1A,IFI16,IL6,OLR1,RELT,SIGLEC1,SOCS3,SPP1,VCAM1	430 (7)
ocifisertib		chemical drug	Activated	4.567	9.61e-10	BFSP1,CCL2,CD38,CD69,CXCL8,GPR183,GZMA,HELZ2,HIP1,IFI44,IFNG,IL10,IL1B,IL6,IRF9,MAPK13,OSM,PTGS2,RGS1,RSAD2,SAMD9,SERPINE1,SOCS3,STAT1,TIMP1,TNF
PKC (family)		group		1.73	9.8e-10	AHR,ARNT,ATF2,ATF3,BCL2L11,CCL2,CCN1,CCND3,CCR2,CCR5,CD4,CDKN1A,CLDN1,CPT1A,CTSB,CXCL8,CXCR4,CYBB,CYP1A1,DMD,EDN1,F3,FGFBP1,FOS,FOSL1,GADD45B,GNRH1,GRHL3,HIF1A,HMGCR,HMOX1,HSP90B1,HSPA5,IL10,IL1B,IL6,IRF6,IRS1,ITGA5,JUNB,LIPA,MMP1,MMP9,MS4A1,MSR1,NFKB1,NOS1,NR4A1,NR4A2,NR4A3,OVOL1,P4HB,PDIA4,PER2,POU2F2,PRKCA,PTGS2,PTPRE,RARA,RB1,RBL1,SERPINE1,SP1,SPP1,TGFB1,TGM1,TNF,ULBP2,VCAM1,XBP1	1348 (19)
EPO	-0.823	cytokine		1.55	1e-09	ACTB,ANGPT2,ANK1,APOBR,ARL6,ATOH8,B2M,BAX,BCL2L11,BCL3,BLM,BLVRB,BMP4,BNIP3L,CASP3,CCL19,CCND2,CCND3,CD52,CD86,CDKN1A,CISH,CNTF,CTSZ,CXCR4,DYRK3,EDN1,FASLG,FOS,FOSB,FPR1,GAPDH,GLUL,HK3,HLA-DRB1,HMGN1,HMGN2,HNRNPF,IDE,IL13,IL1RL1,IL20,IL6,ITGA4,JUNB,KPNA2,LAPTM5,LCP1,LY6E,MCL1,MLH1,MME,MPO,MRC1,MYC,NOS3,OSM,PDCD4,PLCB2,PLCL2,PRKCA,PRKCB,PRKCQ,PTGS2,RAB4A,SAMSN1,SELE,SELP,SNAP23,SOCS1,SOCS2,SOCS3,S…	1323 (19)
BTNL2		transmembrane receptor		1.118	1.02e-09	APPL2,CD109,CD74,CSF2,CYP2S1,ENTPD1,FGL2,FGR,FOXP3,GPR34,IFITM3,IFNG,IFNGR1,IGFLR1,IL1RL1,IL21,IL4,IL6,ITIH5,NCOA7,NT5E,PDE7A,PHLPP1,PLXDC1,PRXL2A,RALGDS,S100A4,SELL,SEMA4F,TGFBR1,TNF,TNFRSF1B,TNFSF10,YPEL2	1333 (18)
ADGRE2	1.293	other		0.853	1.03e-09	ADGRE2,CCL2,CCND1,CD274,CD34,CDKN1A,CEACAM3,COL6A1,COL6A3,CSF2RA,DOCK2,FLT1,FOS,GLUL,HMOX1,ITGB3,ITGB8,MYC,RFC4,TGFB1,TGFBR2,TLR4	674 (7)
TBX3	-0.288	transcription regulator	Activated	5.529	1.03e-09	ADA2,ADAM19,ADAMTS5,ADAMTS9,AURKA,AURKB,BRAF,BUB1,CACNA1H,CCNA2,CCNB1,CCNB2,CCND2,CD274,CDC20,CDC25B,CDC45,CENPE,CEP55,CKS2,DAAM2,ECT2,FBXO5,FOSL1,GJA1,GJA5,GNG2,GPAM,H2AX,IL4I1,IRS1,ITGB3,KIF14,KIF20A,KIF23,KIF2C,KIF4A,MCM5,MKI67,MMP9,MYC,NCAPH,ORC6,PIP4K2A,PLK1,RASGRP3,RBL1,RGMB,RRM2,RUNX2,SGO2,ST3GAL6,STMN1,TK1,TNC,TOP2A,TPX2,TRIP13,TYMS,UBE2C,ZEB2	1034 (11)
SELPLG	2.101	other	Activated	3.843	1.08e-09	APOL3,BCL2A1,BTLA,CCL2,CCL3,CCL4,CCR4,CDKN1A,CXCL2,CXCL8,CXCR4,FOS,HAVCR2,HCK,IDO1,IFNG,IL10,IL1B,IL4R,ITGAM,PDCD1,PLAUR,SERPINB9,TNF	1311 (17)
S-nitrosoglutathione		chemical toxicant		-0.343	1.08e-09	BIRC3,CCL2,CCL5,CD86,CD8A,CDKN1A,CNTF,CXCL10,FASLG,FOXP3,GJA1,HIF1A,HLA-DRA,ICAM1,IFNG,IL13,IRS1,IRS2,ITGAM,LIF,PTGS2,SELE,TNF,VCAM1	1284 (16)
CERK	0.125	kinase			1.08e-09	ACKR4,CCL2,CCL26,CCL3,CCL4,CCL5,CCR3,CCR4,CCRL2,CSF3,CXCL1,CXCL11,CXCL2,CXCL8,CXCL9,CXCR4,IL6,MYD88,TLR2,TNF,TNFRSF1A,TNFSF10,TYMP	1248 (19)
TNFSF14	1.794	cytokine	Activated	4.6	1.08e-09	ADAM8,BIRC3,CCL19,CCL26,CCL5,CD40,CD86,CSF2,CXCL1,CXCL10,CXCL11,CXCL3,CXCL5,HIF1A,ICAM1,IFNG,IL13,IL6,MMP9,NT5E,TGFB1,TNF,VCAM1	1113 (13)
1-hydroxy-2-methyl-2-butenyl 4-diphosphate		chemical - endogenous non-mammalian	Activated	2.789	1.09e-09	CCR7,CD69,CXCL13,IFNG,IL13,IL2RA,IL5,IL6,OSM,TNF,TNFSF10
vorinostat		chemical drug		0.776	1.15e-09	ACKR4,ADAMTS1,ALPL,APAF1,ATF3,AURKA,BAK1,BAX,BCL2L11,BFAR,BIRC3,BRAF,BRCA2,CARD6,CASP1,CASP3,CASP8,CCL17,CCL3L3,CCNB1,CCND1,CCND2,CCR1,CCR2,CCR3,CCR5,CD1D,CD69,CD74,CD79B,CD8A,CDK4,CDKN1A,CDYL2,CEBPA,CISH,CXCL8,CYP27B1,EDN1,ELAVL1,ELOVL1,GJA5,GRN,HDAC1,HLA-DQB1,HMGCR,HMOX1,HSPA5,ICAM1,IFNG,IL10,IL1B,IL3,IL6,IRF1,KLF4,KLF5,LGI1,LIPG,LTA,LTBR,LYZ,MCL1,MICB,MKI67,MLH1,MMP9,MYBL2,MYC,NOS3,OSM,PARP1,P…	1476 (19)
NOTCH (family)		group		-0.918	1.21e-09	ABLIM1,ADAM12,ADAP1,ADGRE1,CARD9,CCL19,CCND3,CD300LF,CDKN1A,CLEC10A,CSF2RB,CSF3R,FCGR2A,FCGR2B,GADD45B,GAPT,GFRA1,GIMAP1-GIMAP5,GUCY1B1,GZMA,HES5,IFNG,IL10,IL13RA1,IL17RB,IL4,IL6,LTBR,MCL1,MYC,NCF1,NET1,NFAM1,PIK3AP1,PIK3R6,PLAU,RALB,REPIN1,RUNX3,S100A11,SAMHD1,SKAP2,SMAD2,SORL1,ST8SIA4,SVIP,TBX21,TGM1,TNF,TNFRSF1A,TRAF4,ZEB2,ZNF704	1041 (18)
NX-13		chemical drug	Inhibited	-3.826	1.25e-09	CCL2,CCL3L3,CSF2,CXCL2,CXCL8,IFNG,IL10,IL13,IL15,IL1B,IL4,IL6,IL7,IL9,TNF	660 (8)
CHD1	0.277	enzyme	Activated	3.342	1.25e-09	BCL2A1,BMP2,CSF2,CXCL1,CXCL2,CXCL3,CXCL6,ICAM1,IL1B,IL6,KPNA2,LIF,PTGS2,SOD2,TNF	345 (5)
PS-1145		chemical drug		-1.747	1.25e-09	CCL2,CCL5,CDK4,CSF2,CXCL1,CXCL8,EBI3,HSPA5,ICAM1,IL6,IRF1,PTGS2,RB1,TNFAIP3,UACA	1131 (16)
YBX1	0.309	transcription regulator	Activated	2.953	1.26e-09	APAF1,APOL2,BAG1,BAX,CCL26,CCL5,CDK6,CDKN1A,CIRBP,CSF2,CXCL1,CXCL2,CXCL8,DEFB4A/DEFB4B,EREG,F3,FGF7,FOS,GABPB1,HIF1A,HLA-DQB1,HLA-DRA,ICAM1,IL1B,IL6,IRF5,KLF4,LGALS3,MCL1,MKNK1,MMP1,MMP12,MMP3,MUC1,MVP,MYC,NFE2L2,OSM,PCK2,PLAC1,PLAUR,PMAIP1,PTGS2,RRM2,SLC2A3,SPON1,TGFB1,TGFBR1,TRIM14,USP2,ZAP70,ZNF607	1694 (23)
IL2RG	2.403	transmembrane receptor		1.215	1.26e-09	ARHGAP45,CCND3,CRY1,CSF2,CXCL10,ETS1,FOS,FOXP3,HLA-A,IFNG,IKBKE,IL2RG,IL4,IL6,IL7R,IRF7,ISG15,KLF2,KLRB1,LTB,MAP4K2,MFNG,MYC,NPC2,RHOH,SESN1,STAT1,TNF,TXK,UBA7,VKORC1	1093 (18)
GSTO1	0.631	enzyme	Inhibited	-2.27	1.26e-09	ACSL5,AHNAK2,AREG,CD109,CD9,DUSP6,F3,GSTO1,IFI6,IRF9,LMO7,NAV3,NID2,NPTXR,NR4A2,OAS3,PARP9,PBX1,PDE4B,PKIB,RIGI,SAMD9,SAT1,SCN9A,SEL1L3,SEMA3A,SLFN5,SMAD9,STAT1,TGFA,THBS1
platelet activating factor		chemical - endogenous mammalian	Activated	3.634	1.31e-09	ANGPT2,CCL2,CD69,CDKN1A,F3,FOS,ICAM1,IDO1,IL10,IL6,ITGAM,ITGB2,MMP1,MMP9,NR4A1,PLA2G7,PLAU,PLAUR,PTAFR,PTGS2,SELL,SELP,SELPLG,SERPINE1,SOCS3,THBS1,TIMP1,TNF	791 (14)
STAT5A/B (family)		group	Activated	4.333	1.35e-09	AHR,BCL2A1,BCL2L11,CCND1,CCND2,CD69,CDC25A,CDKN1A,CISH,CSF2,FCER1G,FCGR1A,FCMR,FOS,FOXP3,GZMB,IFNG,IL13,IL2RA,IL4,IL4R,IL5,IL9,IRF1,LCP2,LEPR,MCL1,MEF2C,MYC,MYD88,NETO2,OSM,PARVB,PAX5,PDE4B,PIM2,PRF1,PTGS2,RARA,RBP1,RFTN1,SLC2A3,SOCS1,SOCS3,STIP1,STK17B,TLR2,UBE2W	1315 (16)
FOSL1	1.64	transcription regulator		0.093	1.36e-09	CCL2,CCL3L3,CCL4,CCN1,CCND1,CD274,CSF3,CXCL6,CXCL8,DOCK9,EDN1,ELN,FLG,FOS,FOSB,FOSL1,IFIH1,IL10,IL1B,IL4,IL6,JUNB,MMP1,MMP10,MMP3,MMP9,MT2A,NRP1,NT5E,PLAU,PLAUR,RIGI,RUNX2,SERPINB2,SERPINE1,SERPINE2,THBS1,TNF,YAP1	1484 (21)
evodiamine		chemical - endogenous non-mammalian		0.379	1.37e-09	BCL2A1,BIRC3,CASP3,CASP9,CCNB1,CCND1,CDKN1A,CXCL8,CYP1A1,ICAM1,LIPE,MCL1,MMP9,MYC,PMAIP1,PTGS2,SELE,TNFRSF10A,WEE1	1393 (21)
RIPK1	0.058	kinase		1.705	1.42e-09	BCL2A1,CASP3,CCL2,CCL3L3,CCL5,CSF2,CSF2RB,CSF3,CTSH,CXCL1,CXCL10,CXCL2,CXCL8,GADD45B,GRN,IL10,IL13,IL1B,IL3RA,IL4,IL6,LMNA,LMNB1,MAP3K14,MLKL,MMP12,MMP9,MRC1,NFKB1,PRF1,PTPN13,RIPK3,SLC1A3,SP1,TNF,TNFAIP3	709 (15)
ESTROGEN RECEPTOR (family)		group	Inhibited	-2.279	1.49e-09	ANXA9,BAX,BMP7,C3,CAV1,CCND1,CCND2,CD5,CD68,CDH11,CDH3,CDH4,CLDN23,CLN8,CNNM4,COL4A1,COL4A2,COL6A1,CXCL1,CXCL8,CXCR4,CYP1A1,DNMT1,DSP,EDN1,EGLN2,ERBB3,ERBB4,EREG,ETS1,FOS,GJB3,HRAS,ICAM1,ICAM2,ICAM3,IGF2BP3,IL6,IRS1,JUP,LAMC2,LOXL2,LY6E,LYN,MAPK12,MGP,MMP1,MMP9,MSN,MUC1,MUC15,MYC,NT5E,OCLN,PCDH1,PGR,PLAU,PLAUR,PMAIP1,SAT1,SELL,SERPINB9,SERPINE1,SMAD4,SYP,TGFA,TGFB1,TGFB3,TGFBR1,TGFBR2,TGFBR3,TGM2…	1697 (19)
IL9	3.218	cytokine		1.606	1.54e-09	ACTN1,ARPC4,BCL3,CAPZB,CCL2,CCL3L3,CFL1,CTTN,CUL3,DSTN,GRB2,GZMB,IFNG,IL13,IL21,IL4,IL5,IL9,JUNB,MARCKS,MYC,PIM2,PLS3,PRF1,RAC2,SCIN,SPTAN1,STAT3,TGFB1,TNF	795 (14)
STIM1	-0.125	ion channel		1.057	1.61e-09	ATF5,CAMK1D,CAMK4,CDK6,CDKN1A,FLT1,FOSL1,FOXO1,GPX1,GSTO1,HMOX1,IL10,IL13,IL6,ITGA11,ITGA5,JUNB,KDR,KLF2,KLF3,KLF4,MYBL1,MYBL2,MYC,NFATC3,OAS3,RB1,S1PR3,TGFB1,TGFBR1,TNF,YAP1	1246 (18)
FLT3	1.069	kinase		-1.432	1.61e-09	BAK1,BAX,BCL2L11,CCND2,CCND3,CD34,CD38,CDC25A,CSF1R,CSF2RA,CXCL10,CYBA,CYBB,FLT3,GFRA2,IFNAR2,IFNG,IFNGR1,IL10,IL3RA,IL6,IL6ST,IL7R,IRF7,LYZ,MCL1,MPO,MS4A1,MYC,PTPN6,STAT1,TNF	890 (18)
IKB (family)		group	Activated	2.267	1.63e-09	BLVRA,CCL2,CCNB1,CCND1,CFB,CXCL3,HHEX,HSPA5,ICAM1,IL6,MMP1,NFKB1,NR4A1,PTGS2,TNF,TNFAIP3,UACA	843 (15)
resolvin D2		chemical - endogenous mammalian	Inhibited	-3.067	1.63e-09	CXCL3,CXCL8,HMOX1,IL10,IL1B,IL23A,IL6,IRF5,ITGB2,LY96,MYD88,NFKB1,SELL,SIGIRR,TICAM1,TLR4,TNF	1118 (17)
MLN120B		chemical drug	Inhibited	-3.648	1.63e-09	CD3E,CD68,CSF2,CTSB,CXCL1,CXCL2,CXCL6,CXCL8,ICAM1,IL1B,IL6,MMP1,MMP3,PTGS2,TNF,TNFRSF1B,TNFSF11	1086 (13)
IL19	2.92	cytokine	Activated	2.902	1.68e-09	CCL2,CCNB1,CXCR4,FGF7,HMOX1,IFNG,IL10,IL13,IL4,IL6,MMP1,MMP9,SOCS1,TNF	874 (17)
INSR	-0.342	kinase		0.155	1.7e-09	ACAA2,ACADL,ACO2,ACSL4,ACSL5,ADIPOR2,ALDH2,ALPL,AREG,ARHGDIA,ARHGEF2,ARRDC3,ATF3,ATP5MF,BAG1,BCL2A1,BMP4,C1QA,C2,CCL2,CCL4,CCND1,CCND2,CD83,CDC45,CDKN1A,CEBPA,CFL1,COL6A3,CORO1A,CPT1A,CPT2,CRY1,CTSB,CTSV,CXCR4,CYCS,DAG1,DGAT2,DMAC2L,DPPA4,EDN1,EOMES,EREG,EZH1,FBP1,FEN1,FHL1,FOS,FOXP3,GANAB,GAPDH,GCH1,GJA1,GPAM,GRN,H19,HADHB,HHEX,HMGCR,HSPD1,ICOS,IDE,IFITM2,IFNAR2,IFNG,IL10,IL10RA,IL1B,IL1RL1,IL2R…	1495 (21)
IL23 (complex)		complex	Activated	3.727	1.71e-09	AHR,CCR2,CCR6,CSF2,CXCL8,HSPA5,ICOS,IFNG,IL10,IL1B,IL21,IL2RA,IL4,IL4I1,IL6,IL9,IRF4,RASA3,RORA,RORC,STAT3,TBX21,TLR2,TLR4,TNF,TNFSF11	885 (16)
zoledronic acid		chemical drug		-0.799	1.71e-09	BID,CCN1,CDKN1A,CXCL8,CXCR4,FLT1,FZD5,IFNG,IL1B,IL2RA,IL6,IRAK3,MMP9,MYD88,NCAM1,PAK1,PTGS2,RUNX2,SERPINE1,SOCS1,TICAM1,TLR4,TNF,TNFRSF11B,TNFSF10,TNFSF11	1406 (19)
COLLAGENASE (family)		group	Activated	4.451	1.71e-09	CCL3L3,CCL4,CEBPD,CXCL10,CXCL2,CXCL3,CXCL6,FOSL1,ICAM1,IL1R1,IL6,IRF1,ITGA4,JUNB,PTX3,SELE,SELP,STAT3,TNF,VCAM1	1069 (11)
TIRAP	0.152	other	Activated	2.447	1.71e-09	CCL4,CCL5,CD40,CD86,CXCL10,CXCL2,CXCL3,CXCL6,CXCL8,ICAM1,IFNG,IL10,IL15,IL1B,IL6,IRF1,PTGS2,SELE,TNF,VCAM1	1111 (14)
mir-146 (includes others)		microRNA	Inhibited	-3.51	1.78e-09	APBA3,CADM4,CCL2,CCL3,CCL5,CCL7,CD163,CD40,CXCL10,CXCL3,CXCL8,DIMT1,ERBB4,EVI2B,F3,FOS,FOXP3,GAPDH,HIF1A,IFITM3,IFNG,IL10,IL18BP,IL1B,IL6,IRAK2,IRF7,ISG15,MMP9,MYC,MYD88,NPL,P2RX7,PKM,PTGES2,PTGS2,RUNX1,SLC19A2,SLC2A6,SOCS1,STAT1,TAP2,TLR4,TNF	1002 (15)
berberine		chemical drug		0.752	1.79e-09	ACOX1,BAX,BIRC3,BSG,CASP3,CASP7,CASP8,CASP9,CCL2,CCND1,CD40,CD80,CD86,CDK4,CDKN1A,CLDN1,CPT1A,CXCL8,CYP1A1,CYP1A2,CYP3A5,CYP4A11,HIF1A,HMGCR,HMOX1,ICAM1,IFNG,IL10,IL1B,IL6,MCL1,MMP1,MMP9,OCLN,PIK3R3,PTGS2,RORC,SAT1,SCD,SMAD2,TBX21,TFAP2A,TGFB1,TIMP1,TJP1,TNF,TNFAIP3,UCP2,VCAM1	941 (17)
DDX5	0.194	enzyme	Inhibited	-3.229	1.81e-09	BAX,CCL17,CCL22,CCND1,CDKN1A,CSF2,CXCL1,CXCL10,CXCL11,CXCL2,CXCL8,CXCR4,CYCS,DEFB4A/DEFB4B,EDN1,FLT3,FOS,FOSL1,HMOX1,IL13,IL13RA2,IL17D,IL18R1,IL1B,IL1F10,IL1RL2,IL23A,IL32,IL4,IL6,ITGB2,MMP9,MYC,NET1,NRP1,PIK3CD,PIK3CG,S100A14,S100A4,STAT4,TGFB1,TIMP1,TLR2,TLR4,ZC3H12A	1317 (16)
calcimycin		chemical reagent	Activated	6.019	1.81e-09	ATF3,BCL2L11,CALR,CD14,CD40,CD80,CD83,CD86,CSF2,CTLA4,CXCL8,CYCS,ELN,FOS,FOSB,FOSL1,GCH1,HIF1A,HSP90B1,HSPA5,ICAM1,IFNG,IL13,IL1B,IL1RL1,IL4,IL5,IL6,IRF4,JUNB,LAT,LTA,MSR1,MTHFR,MYC,NR4A1,ODC1,PTGS2,SDF2L1,SERPINE1,SHC1,TLR2,TLR4,TNF,TNFSF10	1155 (18)
apigenin		chemical - endogenous non-mammalian		-1.325	1.81e-09	AHR,ARNT,BAX,CASP3,CASP8,CCL2,CCL3L3,CCL4,CCND1,CCND2,CDC73,CDK4,CDK6,CDKN1A,CREM,CXCL1,CXCL3,CXCL8,CYP1A1,DGAT2,FOS,HDAC1,HIF1A,HMOX1,ICAM1,IL10,IL1B,IL6,LTA,MLKL,MMP1,MMP9,MPO,NCOA7,PARP1,PTGS2,RB1,RIPK3,SELE,SLN,SOD2,SP1,TNF,TNFRSF10B,VCAM1	782 (13)
CD244	1.665	transmembrane receptor		1.472	1.87e-09	CCL3,CCL3L3,CCL4,CCL5,CD69,CSF2,CXCL8,FOS,FYN,IFNG,PTPN11,TNF	1240 (19)
IFNL4		cytokine	Activated	3.427	1.87e-09	CXCL10,CXCL11,DHX58,IFI6,IFIH1,ISG15,MX1,OAS1,OAS2,OASL,RIGI,STAT1	659 (10)
C1QA	1.067	other	Activated	4.112	1.89e-09	B2M,C3,C3AR1,C4A/C4B,C5AR1,CD163,CD274,CD68,CD80,CXCL10,F3,HLA-A,IFNG,IL6,IRF5,IRF7,MAP2,MX2,SERPINE1,STAT3,SYP,TAP1,TIMP1,TLR4,TNF	1164 (13)
YAP/TAZ (family)		group	Inhibited	-2.727	1.89e-09	ACADL,AJUBA,AREG,CCN1,CD274,CD47,CIITA,CRIM1,HLA-DMA,HLA-DMB,HLA-DPA1,HLA-DQB1,HLA-DRA,HLA-DRB1,HRAS,IFNLR1,IL1B,IL6,ISG15,ISG20,KRT6A,PSMB10,PTGS2,TAP1,TRIM22	1079 (13)
RPTOR	-0.161	other		1.695	1.89e-09	ACADL,ADGRE1,BCL3,CASP1,CCND1,CCND2,CCND3,CCR7,CD80,CD86,CDK4,CDK6,CGN,CSF1R,CTLA4,CYP1A1,DUSP6,ENO1,FCGR1A,GCDH,GSTK1,HIF1A,HMGCR,ICOS,IFI44,IL10,IL13RA1,IL17RB,IL1B,IL1R1,IL22RA1,IL6,IRF8,IRS1,ITGAM,ITGAX,LBR,LY75,MRC1,MYC,NLRP3,OSCAR,PKM,PTGS2,PTPN11,RUNX2,SAC3D1,SOCS3,SOCS5,SPI1,SPRED1,SPTLC3,TBX21,TNF,TPI1	1394 (19)
GLUL	0.498	enzyme	Inhibited	-2.534	1.98e-09	CAV1,CCL13,CCL18,CD209,CD80,CXCL9,CXCR4,GLUL,MRC1,MSR1,SLC1A5,SLC7A5,TNF	659 (7)
LIF	0.969	cytokine	Activated	4.588	2.08e-09	A2M,ACAA2,AHNAK,AREG,BATF,BCL3,BMP2,BMP7,CALCA,CCL3L3,CCNA2,CCND1,CD34,CD9,CDKN1A,CEBPD,CISH,CSF1R,CXCL10,CXCL2,CXCL8,ECEL1,ENPP2,EREG,FBP1,FOS,FOXP3,GLUL,GPCPD1,H19,HES5,HIF1A,IFI16,IFNG,IL1B,IL2RA,IL6,IL6ST,IL7,IRF1,JUNB,KDR,KLRB1,LIMS1,LPL,MEF2C,MMP1,MYC,NMI,PELI1,PGR,PIM3,PTGS2,RASA3,RHOU,SNAP23,SOCS1,SOCS2,SOCS3,SOD2,SPP1,STAT3,TIMP1,TMEM176A,TMEM176B,TNC,TNF,TNFRSF11B,TNFSF11,XBP1,YAP1	1373 (19)
FGF2	-0.093	growth factor	Activated	4.352	2.09e-09	ACER2,ACVRL1,ADAMTS5,AKR1B10,ANGPT2,ANGPTL4,ANPEP,AREG,AXIN2,B2M,BAX,BMP2,BMP4,BNIP3,CAV1,CBFB,CCL2,CCN1,CCN3,CCNA2,CCND1,CCND2,CCND3,CD274,CD34,CDC25A,CDH11,CDKN1A,CIDEC,CNP,CNTF,CRYAB,CSF1,CSF3,CTSL,CXCL2,CXCL6,CXCR4,DKK2,DUSP6,EFNB2,ELN,ENO1,ENPP2,EOMES,EREG,ETS1,F3,FLT1,FOS,FOSL1,FOXO1,FOXO3,FOXO4,FTH1,GBP1,GCH1,GJA1,GNRH1,GSK3B,HAS2,HIF1A,ICAM1,IFITM2,IGFBP4,IL1B,IL6,IRS1,ITGA4,ITGA5,JUNB,KD…	1614 (19)
tempol		chemical drug		-1.845	2.1e-09	AKR1C1/AKR1C2,BMP4,CXCL2,CXCL8,CYBA,CYCS,F3,GCH1,ICAM1,MMP9,NCF1,NOS1,NOS3,PLAUR,PTGS2,SERPINE1,SGK1,SOD2,SP1,SPP1,TGFB1,UCP2,VCAM1	1121 (13)
allopurinol		chemical drug		1.629	2.1e-09	A2M,ADAMTS1,BIRC3,C4A/C4B,CD14,CD69,CXCL10,EMP3,F3,FCGR2A,FCGR2B,FXYD5,GPX2,GSTM3,HMOX1,IL1B,IRAK4,LAMC2,LGALS3,MPO,MRC1,MYC,PLA1A,PSMB10,PSMB8,PTGS2,RCN1,RFTN1,S100A11,SMAD4,SPP1,STING1,TIMP1,TLR4,TLR6,TMSB10/TMSB4X,TNFRSF12A,TSPAN8,TUBB,UPP1	1290 (19)
9,10-dimethyl-1,2-benzanthracene		chemical toxicant		0.953	2.1e-09	AHR,AREG,BAG1,BAK1,BAX,BCL2L2,BIRC3,BMP7,BNIP3L,BTC,CCND1,CDH11,CDH3,CDKN1A,CXCL2,CXCL3,CYP1A1,CYP1A2,DSP,EGF,FGF7,FZD2,HRAS,IL10,IL1B,IL6,LDHB,MMP9,MRC1,OCLN,PERP,PTGS2,RUNX1,S100A4,SERPINE1,TGFA,TGFB1,TGFBR1,TGFBR2,TNF	1508 (19)
TRAF2	0.557	enzyme		1.436	2.1e-09	AURKA,AURKB,BIRC3,CARMIL1,CCL2,CCL5,CCNB1,CCR1,CD80,CSF2,CXCL10,CXCL3,CXCL8,EBI3,GPR34,ICAM1,IFNG,IKBKE,IL21,IL4,IL6,IRF4,KLF2,LILRB4,MMP9,MPEG1,NFKB1,PLK1,PTPN14,PYGL,SELE,TK1,TNF,TNFAIP3,TRAF2,WEE1	685 (12)
STAT3/STAT3 (complex)		complex	Activated	3.033	2.21e-09	A2M,BIRC3,CCNA2,CCND1,CDKN1A,CXCL13,FCER2,FOS,FPR1,FTL,FUT4,HIF1A,ICAM1,IL10,IL13,IL21,IL4R,IL6,LTA,MCL1,MYC,RORA,RORC,SOCS3,SOD2,SPINK1,TIMP3,TNFSF11	1503 (25)
DETA-NONOate		chemical reagent	Activated	2.371	2.21e-09	BIRC3,CAV1,CCL3,CCND1,CDKN1A,CXCL3,CXCL8,FOS,FPGS,GLO1,HIF1A,HMGCR,HMOX1,ICAM1,IFNG,IL6,IRF7,LOXL2,MMP9,MYC,ODC1,PDE3B,PTGS2,SERPINE1,TIMP1,TNF,TNFRSF11B,VCAM1	928 (14)
F2R	-0.259	G-protein coupled receptor	Activated	4.11	2.22e-09	ANGPT2,BCL2L11,CASP3,CASP4,CCL2,CCN1,CCND1,CD47,CDH11,CXCL3,CXCL8,DSP,F3,FBP1,FLT1,FOS,GJA1,GNA12,HMOX1,ICAM1,IL1B,IL6,KDR,LDHB,MMP9,NR4A1,PGR,PLAU,PLAUR,PTAFR,PTGS2,RGS18,S100A4,SELE,SELP,SERPINB5,TGM2,THBS1,TJP1,TNFAIP3,VCAM1	1415 (16)
quercetin		chemical drug	Inhibited	-2.901	2.29e-09	ACAA2,ACOX1,APOL2,BAX,BIRC3,C3,CASP3,CASP9,CAV1,CBR3-AS1,CCDC28B,CCL2,CD63,CDKN1A,CXCL10,CXCL8,CYP1A1,CYP1A2,CYP4A11,DAPK1,ECH1,EDN1,EGF,FOS,FOSB,HIF1A,HMOX1,HSF2,HSPA5,ICAM1,IFNG,IL13,IL1B,IL32,IL5,IL6,IRS2,ISG15,ITGAL,KLF4,LEPR,LIPE,LMO7,LPL,LRRN2,MAP2,MCL1,MKI67,MMP1,MMP12,MMP9,MUC1,MYC,NFE2L2,NR1I3,NT5E,ODC1,PER2,PLAC8,PLAU,PLAUR,PRDX3,PTGS2,RFX2,SELE,SNX19,TLE4,TLR7,TNF,TNFRSF10B,TXNDC5,VCAM…	795 (14)
1-methyl-4-phenyl-1,2,3,6-tetrahydropyridine		chemical toxicant	Activated	4.083	2.32e-09	ADGRE1,AIF1,ANK1,BAX,CASP1,CASP3,CASP8,CASP9,CCL5,CDK5,CLDN1,CSF1,CSF1R,CYBB,FOS,FOSB,HMOX1,IL1B,IL6,ITGAM,LIF,MAGED1,MAP2,MPO,NCF2,NLRP3,NOS1,NR4A1,NR4A2,OSM,PARK7,PAWR,PER2,PTGS2,PTPRC,SGK1,SNCA,SOD2,TLR4,TNF,TNFRSF1A,TNFRSF1B	1439 (14)
GSK3B	-0.256	kinase		0.723	2.33e-09	BAX,BCL2A1,BIRC3,CCL2,CCL5,CCND1,CCND3,CDH11,CDKN1A,CLDN1,CSF2,CXCL6,CXCL8,DEFB4A/DEFB4B,FOS,GFI1,GFPT2,GSK3B,H2AX,HIF1A,IFNG,IL10,IL13,IL19,IL1B,IL6,IRS2,ISG15,KDR,MAPRE1,MCL1,MKI67,MMP1,MMP9,MYC,OCLN,PDCD1,PTGS2,RND2,RORA,SELP,SERPINE1,SH3GLB1,SPP1,TNF,TNFRSF10B,TNFSF10,TNNC1,TRAF1,TRAF3IP1	902 (15)
RAS (family)		group	Activated	2.437	2.39e-09	ANPEP,ARHGEF2,AURKA,B4GALT1,B4GALT5,BCL2L11,BNIP3,CAV1,CCL2,CCND1,CCND3,CD274,CDKN1A,CEBPA,CSF2,CSF3R,CXCL10,CXCL8,EDN1,FOS,FOSL1,HMOX1,IFNG,IL1B,IL24,IL4,IL6,IRF1,LIF,MIR17HG,MMP1,MMP9,MYC,NFKB1,ODC1,PDCD4,PLAU,PLAUR,PML,PTGES,PTGS2,SERPINE1,SERPINE2,SOD2,STAT1,STAT2,TGM2,TNF,UPP1	1377 (18)
PRKCA	0.611	kinase	Activated	3.459	2.43e-09	APOBEC3G,ARHGDIB,ARL4C,BNIP3L,CAV1,CCL2,CCND1,CDKN1A,CIITA,CSF2,CSF3,CSTA,CTSB,CXCL10,CXCL2,CXCL3,CYBB,CYCS,ETS1,FOS,FOXO1,ICAM1,IFNG,IGF2BP3,LPL,MMP1,MMP3,MMP9,MYC,NFKB1,OASL,PML,PPP1R12A,PTGS2,RB1,RSAD2,RUNX1,RUNX2,SCAMP1,SDCBP,SEC23IP,SELP,SERPINE1,SP100,TGFBR1,TNF,TRPC1,VCAM1	783 (14)
RNY3	0.426	other	Activated	4.243	2.46e-09	BATF2,CXCL10,EPSTI1,HERC5,IFI44,IFITM3,ISG15,LAMP3,LY6E,MX1,OAS1,OAS2,OAS3,OASL,RSAD2,RTP4,SIGLEC1,XAF1	976 (7)
MSC	0.702	transcription regulator		1.265	2.47e-09	BMP7,CCL2,CCL4,CD79A,CSGALNACT2,DCT,EPSTI1,FLI1,FUT7,HAVCR2,IFI44,IL17RB,IL3,IL32,IRF7,LZTFL1,PAG1,PAX5,PCED1B,POU2F2,PSD3,SCEL,SDSL,SELL,SPP1,TLR7,TRIB1,XAF1,XCL1,ZAP70
3M-002		chemical reagent	Activated	3.204	2.48e-09	ACAP1,BANK1,BCL2A1,CCL3L3,CCL4,CCL5,CCND1,CD300A,CD40,CD69,CD79A,CD83,CD86,CLEC4E,CXCL10,CXCL3,FCGR1A,FCMR,FOSL1,FPR1,GJA5,GPR84,HLA-DMB,IFI44,IFNG,IL18BP,IL1B,IL6,IRF4,IRF7,ITGAX,KLF5,LTA,MYD88,NCF4,OMD,PHF11,PTGS2,SLC12A3,SLFN12L,TLR8,TMEM150B,TMEM204,TNF,TNFSF10,VMO1	857 (13)
arsenic trioxide		chemical drug	Activated	3.415	2.55e-09	ALOX5AP,ATP1A2,ATP6V0B,ATP6V0D1,AURKA,BAX,BCAT1,BCL2A1,BCL2L14,BLVRA,BLVRB,BNIP3,BNIP3L,CALR,CASP10,CASP7,CASP8,CASP9,CCL2,CCL7,CCND1,CDC25B,CDC45,CDK6,CDKN1A,CST3,CUL3,CXCL8,DBF4,DMAC2L,DNAJC10,DNMT1,ECT2,FASLG,FTH1,GJA1,GJA5,GLRX2,H2AX,HIF1A,HMGCR,HMOX1,HRAS,HSP90B1,HSPA5,HSPA8,HYOU1,IP6K2,IRF1,ITGAM,KCNQ1,LMAN2,MCL1,ME1,MMP9,MSN,MT1F,MT2A,MYC,NCF1,NDFIP2,NFE2L2,P4HB,PDIA3,PDIA4,PDIA6,PFKFB1,PM…	1445 (23)
N-formyl-Met-Leu-Phe		chemical reagent	Activated	3.231	2.59e-09	ACTN1,CCL2,CCL4,CCR5,CXCL8,CYBB,FCGR1A,IL13,IL1B,IL4,IL6,ISG15,ITGAM,ITGB2,KIF23,LILRB2,MSN,OSM,PTGS2,RAC2,SELL,SELPLG,SIRPA,SOCS1,TNF,TYRO3,VSIG4	981 (18)
RET	0.047	kinase	Activated	3.456	2.59e-09	AKAP9,CALML5,CCL2,CCN3,CCND1,CRYAB,CSF1,CSF2,CSF3,CTSB,CTSV,CXCL8,CXCR4,DNAJA1,DNAJB2,DUSP6,ELN,FOS,GFRA1,GJA1,GPX1,HOPX,HSPA8,HSPD1,HSPH1,IFNG,IL10,IL13,IL1B,IL5,IL6,KRT1,KRT10,MMP1,MMP10,MMP3,MMP9,NOS1,PITPNM1,PLAU,PLAUR,PMAIP1,PTPN13,RNF11,RTN4,SDK1,SELL,STIP1,TACC3,TGM1,TIMP3,TNC,TNF,TNNT2	1199 (15)
ILKAP	-0.11	phosphatase	Inhibited	-2.825	2.69e-09	CCND1,CCR7,CD40,CD80,CD86,FOXO1,IL10,IL1B,IL6,IRF4,MYC,NR4A1,NR4A3,PKM,SPI1,TNF	932 (16)
V-PYRRO/NO		chemical reagent	Inhibited	-3.988	2.69e-09	CASP1,CASP3,CASP8,CXCL2,CXCL3,GZMA,HMOX1,ICAM1,IL6,NFKB1,THBS1,TNFRSF1A,TNFRSF1B,TNFSF10,TRADD,TRAF3	640 (8)
sodium iodate		chemical reagent	Activated	4	2.69e-09	CASP3,CASP7,CASP8,CTSB,GSS,IL1B,IL6,MLKL,NCF1,NLRP3,RIPK3,TNF,TNFRSF1A,TNFRSF9,TRADD,UCP2
NR3C2	-0.353	ligand-dependent nuclear receptor	Activated	2.208	2.84e-09	ADAMTS1,BAX,BCL2A1,BID,BMP4,CACNA1H,CCL2,CCL3L3,CCL5,CCR5,CXCL6,CXCL8,CXCR4,CYFIP2,ECHDC2,EDN1,FKBP1A,GPX1,HLA-DQB1,HMOX2,ICAM1,IL1B,IL6,JUNB,KDR,KLF9,MAP2,MLF1,MMP1,MMP10,MMP12,NDRG2,NOS3,NR4A2,NRXN1,PGF,PLIN4,PPIB,PTGS2,PTPRCAP,PTX3,RAPGEF4,SERPINE1,SGK1,TGFB1,TGM2,TNF,TNNT3,TSC22D3,TSPYL4,TUBA4A,VCAM1	1367 (19)
ICAM1	2.235	transmembrane receptor	Activated	4.189	3.02e-09	APC,CCL3L3,CCL4,CCL5,CD69,CD80,CD86,COL4A1,CXCL2,CXCL3,FOS,GJA1,GSK3B,ICAM1,IFNG,IL1B,IL2RA,IL6,ITGA4,ITGAL,KLF4,MMP10,MMP9,MPO,MYC,TGFB1,TNF,VCAM1,ZEB2	773 (15)
G PROTEIN ALPHA I (family)		group	Activated	5.041	3.02e-09	ADAMTS1,ADAMTS9,ATF3,C1R,C4A/C4B,CCN1,CD274,CEBPD,CMKLR1,CXCL10,FCGR2A,FCGR2B,FOS,FOSL1,GBP5,HLA-A,IFIH1,IFITM3,ISG15,KLF4,LIF,NR4A3,PSMB8,PSMB9,RAB20,RIGI,RSAD2,SOCS3,TAP1,TGM1,THBS1,TIMP1,TNFRSF12A	1206 (17)
MUC1	1.021	other		1.612	3.07e-09	CCND1,CCND2,CD1D,CD40,CD83,CD86,CDH11,CGAS,CXCL8,CYRIB,DNMT1,ENTPD6,ESR2,H2AX,HIF1A,HLA-DRA,HSPA5,IFIH1,IFITM1,IL10,IL6,ISG15,MKI67,MRC1,MUC1,MYC,NOS1,NOTCH2,NRP1,OASL,ODC1,PFKFB1,PLAU,PNP,PXDN,PYCR1,RASSF1,RIGI,SMARCD1,SOD2,STAT1,STING1,TMPO,TNF,TOMM20,TSPAN2,TYMP,UPP1,WARS1,XBP1	1400 (20)
taurocholic acid		chemical - endogenous mammalian	Activated	3.651	3.11e-09	ADGRF4,ANPEP,AREG,ATF3,BMP4,CCL2,CCL5,CCN1,CD74,CMTM3,CRIM1,CXCL3,CXCL5,CXCL6,CXCL8,EPHB1,EREG,FABP6,GADD45B,HLA-DRA,IL1B,IL6,IL7R,KCNJ15,KDR,LIPG,LMO3,LPIN2,MMP1,MMP11,NT5E,PCSK1,PRSS12,PTGS2,SEC23B,SERPINE1,SERPINE2,SLCO5A1,TNF,TREM1,YAP1	1533 (19)
TRAF3	0.638	enzyme		-0.233	3.11e-09	BAK1,BAX,BIRC3,CARMIL1,CCL5,CCR1,CD80,CD86,CXCL10,CXCL13,CXCL2,CXCL3,DOK1,EBI3,ENTPD1,FCER2,GPR34,HSPA5,ICAM1,IFNG,IL10,IL1B,IL2RB,IL4,IL6,ISG15,LILRB4,LPCAT1,MAP3K14,MCL1,MPEG1,NFKB2,NFKBIE,PTPN14,PYGL,RELB,TBX21,TK1,TNF,TNFAIP3,XBP1	778 (15)
RNA POLYMERASE II (complex)		complex			3.12e-09	ACTB,ALAS1,ALPL,ANGPTL4,ARID5A,ATP6V0A1,AURKA,B2M,C3,CASP7,CCL5,CCNB1,CCNB2,CCND2,CD14,CD3E,CD4,CD40,CD80,CD83,CDH11,CDKN1A,CEBPA,CHEK2,CIITA,CISH,CSF1,CXCL2,CXCL8,CXCR4,CYP1A1,DCTPP1,DLGAP5,ENO1,FLT1,FOS,FOSL1,GADD45B,GAPDH,HAS2,HCST,HLA-DQA1,HPRT1,ICAM1,IFNGR1,IL1B,IL2RA,IL4,IL5,IL6,ITGA5,JUNB,KCNAB2,KPNA2,MAL,MAP2K1,MEF2C,MEIS1,MMP9,MYBL2,MYC,NOS3,OASL,PBX1,PSMB9,PTGS2,RALGDS,RND3,RORC,RUNX2,S…	1490 (22)
trovafloxacin		chemical drug	Activated	5.558	3.14e-09	B2M,BIRC3,CDKN1A,CEBPA,CSF2,CXCL2,CXCL3,DNAJB2,ETS2,FOS,HLA-A,HMOX1,ICAM1,IL17RA,IL6,IRF1,ISG20,JUNB,MYD88,PDE4B,PSMA5,PTPN2,SELE,SERPINE1,SOCS2,SOCS3,SOD2,STAT3,TGM2,THBS1,TNFAIP3	1207 (13)
CASR		G-protein coupled receptor	Activated	2.791	3.16e-09	ANGPT2,APC,ARHGEF3,BAX,BMP7,CASP9,CCNB1,CCND1,CCND2,CCND3,CDC20,CDC45,CISH,CLIP1,COL4A1,COL4A2,CSF1,CXCL10,DCTPP1,DSG1,EDN1,FEN1,FLG,GNAI2,ISG15,ITGB7,KLK5,LGALS1,LPL,MAGI1,MYD88,NCAPD2,ODC1,PPP1CA,PTGS2,RAPGEF1,RB1,SERPINA1,SERPINB6,SLC7A7,SOCS3,SPAG5,SSX2IP,TK1,TLR2,TPX2,TYMS,UCP2,ZYX	1374 (18)
EFNA2		kinase	Inhibited	-3	3.64e-09	ABCA12,APOBEC3G,CD247,CSF2,DSC1,DSG1,DUSP6,FCER1A,FOSL1,IRF7,KLK7,KRT1,KRT10,KRT16,NFIL3,NOS1,NT5E,PKP1,PXN,RUNX1,S100A7,SLC20A1,TGM1,TNFRSF6B,TRIM5,UBE2C,UBE2S,WWP1
EPHA2	0.091	kinase		1.763	3.7e-09	ACLY,ARRDC3,ATF3,BAX,CASP3,CD274,CXCL2,EDN1,FOS,FOSB,GRN,HRAS,IL13,IL1B,IL4,IL5,JUNB,MMP9,NR4A1,SELE,SGK1,TJP1,VCAM1,ZFP36	916 (17)
EFNA3	-0.563	kinase	Inhibited	-3.549	3.7e-09	ABCA12,ACLY,APOBEC3G,DSC1,DSG1,DUSP6,EFNA3,FOSL1,IRF1,IRF7,ITGB6,KLK7,KRT1,KRT10,KRT16,LPXN,NT5E,NTM,PKP1,S100A7,SLC20A1,TGM1,TNFRSF6B,UBE2C
IL6R	0.386	transmembrane receptor	Activated	4.008	3.7e-09	A2M,ABCC3,CCL2,CCL3,CCL5,CCL7,CDKN1A,CTSB,CXCL10,CXCL2,CXCL3,CXCL5,CXCL6,CXCL8,ICAM1,ICAM3,IL10,IL1B,IL21,IL6,IL6ST,IRF1,MCL1,MMP3,MMP9,NAMPT,NFKB1,PTGS2,SOCS3,STAT3,TGFB1,TGFBR1,TGFBR2,TIMP1,TNF,TNFRSF11B,TNFSF11,VCAM1	852 (13)
maslinic acid		chemical - endogenous non-mammalian		-0.955	3.96e-09	ACTN1,ARPC4,BAX,BID,CCND1,CCND2,CD47,CDK4,CDK6,CFL1,CPT2,DCC,DOCK1,ETS1,FBXW5,FLOT2,FOXO3,GRB2,GSK3B,IL2RG,IL6ST,ITPR2,JUNB,LIMK2,LIPE,MSN,NFKBIE,PLAUR,PLCB2,PRKCB,PTGS2,PXN,SHC1,SLC1A3,SLC5A1,TGFB1,TGFBR1,THBS1,TNF	1246 (20)
CTSS	1.523	peptidase	Activated	3.051	3.96e-09	BCL2L11,BID,CASP3,CASP8,CASP9,COL4A1,COL4A2,COL4A3,CTSV,CYBA,CYBB,DAG1,FOXO3,ICAM1,IFNG,IL1B,ITGA5,MMP9,NCF2,TNF,TNFSF10,UTRN,VCAM1	1558 (22)
F7	0.207	peptidase		0.478	3.96e-09	CASP7,CCN1,CCND1,CLDN1,CXCL2,CXCL8,F3,FOS,FOSL1,ICAM1,IL1B,IL6,KLF5,LIF,MYC,PLAUR,PTGER2,PTGS2,RND3,SERPINB2,TNF,VCAM1,ZFP36	1240 (16)
ACVRL1	0.499	kinase		1.207	4.01e-09	ACTB,ANGPT2,CDKN1A,CXCL8,CXCR4,EFNB2,ENG,ICAM1,IL1RL1,JUP,KDR,MYC,PLAU,PLAUR,PXN,SELE,SERPINE1,STAT1,TLR4,VCAM1,ZYX	1204 (20)
ZBTB17	0.202	transcription regulator		0	4.03e-09	AURKB,CCNA2,CCNB1,CCNB2,CCND1,CDC20,CDKN1A,CEP55,CRLF1,DCT,ECT2,HMMR,KDM8,KIF18B,KIF20A,KIF2C,KIF4A,MKI67,NCAPH,NDC80,NOCT,NTRK1,ODC1,OSMR,PIMREG,PLK1,PMAIP1,SGO2,SOCS1,SPTBN1,TNFAIP2,TOP2A,TPX2,UBE2C,ZFP36	1397 (20)
nitric oxide		chemical - endogenous mammalian		1.127	4.06e-09	AHR,APAF1,ATF3,BAX,BNIP3,CASP7,CCND1,CDKN1A,CTSH,CXCL10,CXCL8,DAG1,DPYSL3,DUSP6,EDN1,FASLG,FGF7,FLT1,FOS,FOXP3,FTH1,GNRH1,HMOX1,HPRT1,IDO1,IFNG,IL10,IL1B,IL4,IL6,IL7R,JUNB,MKI67,MMP9,MYC,NCAM1,NFE2L2,ODC1,PDIA4,PGF,PMAIP1,PTGS2,SELE,SERPINB5,SGK1,SPP1,TFRC,THBS1,TIMP3,TK1,TNF,TNFSF13,TNFSF13B,TP53I3,UBE2C	1401 (16)
eicosapentaenoic acid		chemical drug	Inhibited	-2.211	4.16e-09	ANGPTL4,CCL2,CCR5,CD40,CD80,CD83,CD86,CEBPD,CSF1R,ECH1,ELN,FOS,HMOX1,IL10,IL13,IL1B,IL1R1,IL2RA,IL6,ITGAX,MMP1,MMP10,MMP9,MRC1,NFE2L2,NFKB1,NOS3,PSMB3,PTGES,PTGS2,SERPINE1,SLC25A20,SNCA,SPI1,TGFB1,TGFB3,TGFBR2,TNF,TNFRSF1A,TNFRSF1B	1111 (19)
TNFSF12	0.151	cytokine	Activated	5.439	4.31e-09	ACTB,ADAM12,ADAM8,BCL2L2,CCL19,CCL2,CCL3,CCL3L3,CCL5,CCND1,CCR1,CCR5,CD68,CLDN23,CLEC4D,CLEC4E,CSF2,CSF2RA,CXCL10,CXCL2,CXCL3,CXCL6,CXCL8,CYCS,GNAI2,ICAM1,IL1B,IL6,ITGAM,MAP3K14,MEF2C,MMP1,MMP10,MMP12,MMP3,MMP9,NCF4,NFKB2,NOS1,PTX3,PXN,RAC2,SELE,THY1,TIMP1,TNF,TNFRSF12A,VCAM1	1151 (11)
S-(2,3-bispalmitoyloxypropyl)-cysteine-GDPKHPKSF		chemical reagent	Activated	4.038	4.35e-09	CCL2,CCL4,CCL5,CD40,CD80,CD86,CXCL10,CXCL8,ICAM1,IFNG,IL6,MMP9,PTGS2,SERPINE1,TLR1,TLR2,TNF	1068 (16)
SB 290157		chemical reagent		-1.107	4.35e-09	ADGRE1,BMP1,BMP4,C3AR1,CASP4,CASP5,CD40,CD80,CD86,CXCL2,CXCL3,IL1B,IL6,PTGS2,SPP1,THBS1,TNF	892 (14)
SRC	0.244	kinase	Activated	3.981	4.41e-09	ABCB11,CAV1,CBL,CCL2,CCND1,CCND2,CDKN1A,CDON,CSF2,CSF3,CTSB,CTSV,CXCL10,CXCL8,CYP1A1,DOK1,ENO1,F3,FGR,FOS,FOSL1,GBP1,GJA1,HAS2,HIF1A,ICAM1,IL13,IL5,IL6,MCL1,MMP1,MMP9,MYC,NFKB1,PGK1,PLAU,PLAUR,PLK1,PRKCA,PTGS2,RETSAT,SIRPA,SLC4A7,SPP1,STAT3,TJP1,VCAM1	1384 (19)
caffeic acid phenethyl ester		chemical drug	Inhibited	-2.229	4.44e-09	ATM,BAG1,BAX,BCL2L2,BIRC3,CASP3,CCND1,CD83,CDKN1A,CSF2,CTSB,CXCL10,CXCL3,CXCL8,CYP1A2,DEFB4A/DEFB4B,ELOVL1,ERCC1,F3,FTH1,FTL,GNAI2,HMOX1,ICAM1,IGFBP6,IGFLR1,IL1B,IL6,MKI67,NFE2L2,NFKB1,NFKB2,OLR1,PTGS2,RARA,RB1,RELB,STAT3,TGFB1,TLR2,TNF,VCAM1	1107 (12)
celecoxib		chemical drug		-0.28	4.49e-09	ALOX5,ATM,BAK1,BAX,BCL2A1,BFAR,BLK,CASP3,CCND1,CD68,CDKN1A,CYP3A5,F3,FOS,GSK3B,HIF1A,HMOX1,HSPA5,ICAM1,IFNG,IL13,IL1B,IL7,KDR,MAGI1,MCL1,MKI67,MMP9,PTGS2,RAF1,SELP,SERPINE1,SLC25A4,SLC25A6,SP1,TGFBR2,TLR2,TLR4,TNF,TNFRSF10A,TNFRSF10B,TNFRSF10D,TNFRSF1B,TRAF1,TRAF4,VCAM1	1390 (19)
metronidazole		chemical drug		-0.705	4.53e-09	ABCC3,ACP2,AGPAT3,BMP1,BMP4,BMP7,C1QA,C1QB,CCND1,CD63,CD69,CD9,CFP,CSF1,CSF2,CST3,CTSB,DNAJB4,FOS,FTH1,FXYD5,HAVCR2,IFNG,IL10,IL10RA,IL1B,IL1R1,IL6,JMY,JUNB,KHDRBS3,LGALS1,LGALS3,NUAK1,SDC3,SLCO4A1,SOCS2,SPP1,ST3GAL6,STAT3,SYNJ1,TJP1,TNF,TREM2,USP2	1391 (20)
GPER1	-0.234	G-protein coupled receptor		0.347	4.56e-09	ADGRE1,AREG,ATF3,BAX,BTC,CCL5,CCN1,CCND1,CDKN1A,CEBPD,CXCL10,CXCL2,CXCL3,EDN1,EREG,FOS,FOSB,HSPA5,IL1B,IL6,ITGAM,MT1A,MT1F,MT2A,MYC,MYH10,NR4A2,PTGER4,RGS16,TNF,TNFAIP3,TUFT1,ZFP36	1806 (18)
PRKAA1	0.081	kinase		-1.197	4.58e-09	ARHGDIB,ATF3,BAX,BIRC3,CAMKK1,CCL3L3,CCND3,CD163,CDH3,CDKN1A,CXCL8,CYP3A5,EAF2,EGF,FOXO3,GALM,GPX1,HMGCR,HSPA5,IFI44,IFNG,IGFBP4,IL13RA1,IL17RB,IL1R1,IL22RA1,IL6,ITIH5,LITAF,MAP2,MATN2,MMP9,MRC1,NCF1,NCF2,NDRG2,OCLN,PARP3,PDCD1,PLA2G2A,PRKACB,PSMB8,PTPN11,RHOU,RND3,SAC3D1,SIRT6,SOCS3,SOCS5,SOD2,SORL1,SPRED1,TGM2,TJP1,TNF,UCP2,VCAM1,YAP1,ZDHHC9,ZYX	1288 (21)
TRAPPC1	0.309	other	Activated	4.053	4.9e-09	ATXN3,BAG1,BAX,CALR,CDKN1A,DDOST,DNAJA1,DNAJB2,EDEM2,FBXO6,HSP90B1,HSPA5,HYOU1,IRF4,IRF8,LMAN1,LMAN2,MAN1C1,P4HB,PDIA3,PDIA4,PDIA6,PREB,RPN2,SAR1B,SEC23B,SEC24D,SEC61A1,SEC61B,STT3A,STT3B,SVIP,TBX21,TRAF2,UGGT1,XBP1,YOD1	793 (9)
DAXX	0.213	transcription regulator	Inhibited	-3.066	5.09e-09	CASP10,CASP3,CASP8,CCND1,CDKN1A,CSF1,FASLG,H2AX,HMGCR,IFIH1,IFNAR2,IKBKE,IL1B,IL6,MMP1,NFKB1,NFKB2,PTGES,RIGI,RTN1,SERPINE1,SMAD4,TMCC1,TMTC1,TRADD,TRAF3	1434 (17)
NCOA2	-0.224	transcription regulator		-0.435	5.54e-09	ABCB11,ADORA3,AHR,APC,BMP2,C1R,C3,CCL22,CCL3L3,CCL4,CCL5,CCND1,CCR7,CDKN1A,CEBPA,CIITA,CXCL10,CYP1A1,ELOVL6,FAM89B,GBP5,GLO1,GPR34,GPX1,GSTO1,HLA-A,HMGCR,IFNG,IL1B,IL6,IP6K2,IRF1,IRF4,IRF7,ISG15,KLF4,LAMC3,LEF1,LIF,LIPG,LPL,LYZ,NOS3,NR4A2,NR4A3,OAS3,OASL,P2RY12,P2RY13,PARD6B,PGR,PLIN1,PLTP,PTGS2,RARA,RARG,RORA,SLC3A1,TMEM121B,TNF,TPI1,TRIM5,TSC22D3	1341 (23)
ACKR2	0.408	G-protein coupled receptor	Inhibited	-4.195	5.87e-09	ADAR,CCL22,CCL3L3,CCL5,CCR2,CXCL10,DHX58,IFI16,IFI44,IFNG,IL10,IL1B,IL20,IRF7,ISG15,ISG20,OAS1,OAS2,OAS3,OASL,RIGI,RSAD2,STAT1,STAT2,TNF	1014 (18)
Srgn		other	Activated	4.6	5.87e-09	ADGRE1,CD300LF,CD3D,CD68,CD83,CD8A,CXCL13,FCMR,GPR65,IFNG,IL1B,IL21,IL21R,ITGAM,ITGAX,LCK,LYZ,MMP9,MZB1,SERPINB8,SERPINB9,STAC3,TBC1D10C,THBS1,TREM1	1007 (10)
tripterine		chemical - endogenous non-mammalian	Inhibited	-4.153	5.87e-09	BIRC3,C3,CFB,CXCL1,CXCL2,CXCL6,CXCL8,DNMT1,HRH1,HSPA4L,HSPH1,ICAM1,IL1B,IL1R1,IL32,IL6,MMP9,MYD88,OLR1,SOD2,TLR4,TNF,TNFAIP2,TNFAIP3,VCAM1	1107 (14)
hydroxypropyl-beta-cyclodextrin		chemical drug	Inhibited	-3.721	6.09e-09	AIMP2,BTLA,C2,CCL2,CCL3L3,CCR6,CD1D,CD68,CD79A,CR1,CSF1,CTSB,CX3CR1,CXCL13,CXCL6,DMXL2,ELOVL1,ENG,GLTP,GSDMD,HMGCR,IL1B,IL6,ITGAX,KIF5B,LAMTOR2,LIPA,LSM4,MZB1,NCEH1,NPC2,NT5E,PLTP,SCAMP5,SDC1,STAT3,TLR4,TLR8,TNF,TREM2,VCAM1,ZNF22	1209 (18)
TSPO	0.102	transmembrane receptor	Activated	2.414	6.13e-09	ALOX12B,ALOX5,ALOXE3,CASP4,CCL19,CCL2,CD74,COA4,CXCL16,CYBB,CYCS,ELOVL6,ELOVL7,ICAM1,IFITM3,IL1B,IRF7,ISG15,NLRC5,OASL,PSMB8,PTGES,PTGS2,SELE,SOD2,TNF,TNFSF8,VCAM1,VDAC1,ZBP1	1288 (16)
anisomycin		chemical - endogenous non-mammalian		1.42	6.13e-09	AHR,ATF3,CCND1,CDKN1A,CXCL8,CYBB,CYP1A1,FASLG,FMR1,FOS,GJA1,HDAC1,HIF1A,HSPA5,IL10,IL1RL1,IL6,IRF1,IRS1,JUNB,MCL1,NR4A1,OCLN,PLAU,PLAUR,SDC1,SERPINE1,SIGIRR,SPP1,TNF	1104 (14)
bisindolylmaleimide I		chemical drug	Inhibited	-3.278	6.14e-09	ALPL,ARNT,BCL2A1,BIRC3,CCND2,CDKN1A,CLDN1,CXCL8,E2F3,EIF4EBP1,FASLG,FOS,HAS2,HMOX1,HSPA5,ICAM1,IL23A,IL6,KCNH8,KRT10,LPL,MMP1,MMP10,MMP12,MMP9,NR4A1,NR4A2,OCLN,PDCD4,POU2F2,PRKCA,PTGS2,S1PR1,SAMSN1,SERPINE1,SOD2,TGFB3,TJP1,TNF,TNFSF10,TNNT2,TRAF1,TRIM29,VSIG4	870 (15)
miR-125b-5p (and other miRNAs w/seed CCCUGAG)		mature microRNA	Inhibited	-2.577	6.14e-09	ADAMTS1,AGTRAP,AJUBA,ALOX5,BAK1,BAX,CASP3,CASP7,CBFB,CBLN2,CCNA2,CCR5,CDC25A,CDK6,CEBPG,CYP1A1,E2F3,ELAVL1,ERBB3,GSS,H2AX,HMOX1,IL1B,IL6,KLF13,LCP1,LIPA,MAP2K1,MAP3K11,MYD88,NFE2L2,OSBPL9,PERP,PPT2,SCD,SH2B3,ST18,TNF,TOR2A,TSPAN8,UVRAG,VSIR,YAP1	1628 (19)
lipoxin A4		chemical - endogenous mammalian	Inhibited	-2.373	6.62e-09	CASP1,CCL2,CCND1,CCR5,CDKN1A,CXCL8,CYP1A1,FPR2,HMOX1,ICAM1,IFNG,IL10,IL1B,IL6,IRF5,LIMK2,NLRP3,PGR,PTGS2,SELE,SERPINE1,TGFB1,TIMP1,TNF	960 (17)
CLEC7A	1.84	transmembrane receptor	Activated	3.827	7.05e-09	CCL17,CCL2,CCL22,CCL3L3,CCL4,CCR7,CSF3,CXCL2,CXCL8,IL10,IL13,IL1B,IL23A,IL5,IL6,PTGS2,SOCS1,TLR4,TNF	1138 (16)
niraparib		chemical drug	Activated	3.281	7.05e-09	AIM2,CASP3,CASP8,CASP9,CCL2,CCL8,CD80,CDKN1A,CXCL10,CXCL11,CXCL13,DIMT1,IDO1,IRF4,LITAF,NDFIP2,NOD1,PSMB9,TNFSF10	837 (16)
EBF4	-0.222	transcription regulator	Activated	3.143	7.13e-09	CDKN1A,EOMES,GZMA,GZMK,IL2RB,JAK3,KLRD1,NKG7,PRF1,TBX21
NFKBIE	1.436	transcription regulator	Activated	2	7.13e-09	CCL2,CSF2,CSF3,CXCL3,CXCL8,ICAM1,LIF,SELE,TNF,VCAM1	879 (11)
JAK (family)		group	Activated	2.546	7.28e-09	CCL2,CD209,CD40,CD83,CXCL10,HIF1A,IFI6,IFIH1,IFITM3,IL10,IL6,ISG15,MMP9,PTGER2,PTGER4,PTGS2,RIGI,RSAD2,SOCS1,SOCS2,SOCS3,STAT1,STAT5A	926 (17)
NADPH OXIDASE (complex)		complex		1.737	7.57e-09	CCL2,CXCL1,CYBB,EDN1,F3,FOS,HMOX1,IL6,MMP12,MMP9,NCF1,PTGS2,SERPINE1,TBXA2R,TGFA,VCAM1	809 (15)
CD200	0.474	other		-1.89	7.57e-09	CCL3L3,CD80,CLEC7A,FOXP3,IDO1,IFNG,IL10,IL1B,IL4R,IL6,ITGAL,MRC1,PAX3,TLR2,TLR4,TNF	1318 (16)
IFNK	0.213	cytokine	Activated	3.6	7.57e-09	CD40,CD80,CD83,CD86,CXCL10,CXCL11,CXCL9,IFIH1,IFNG,IRF1,MX1,OAS1,PLAAT4,STAT1,STAT4,ZBP1	1138 (18)
3-methyladenine		chemical toxicant		1.152	7.65e-09	ADAMTS5,BAX,CASP3,CCNA2,CCNB1,CD40,CD80,CD86,CXCL2,CXCL8,FOS,GSK3B,HMOX1,HSP90B1,HSPA5,IL10,IL13,IL1B,IL1RL1,IL23A,IL4,IL5,IL6,PERP,PTGS2,RUNX2,SNCA,TGFB1,TNF	855 (14)
ENG	0.806	transmembrane receptor		0.676	7.75e-09	BARD1,CXCR4,ELN,H2AX,ITGA5,ITGB3,KDR,MMP1,MMP19,MYC,NBN,NOS3,PAK1,PLAU,PTPRJ,RAC2,SERPINE1,SMAD2,TGFB1,TGFBR1,TGFBR2,THBS1	1234 (20)
HOXA10	-0.058	transcription regulator		-0.602	7.85e-09	ACTB,AIMP2,ALOX5AP,ALPL,ATP1A2,BCL2L11,CD1C,CDKN1A,COL15A1,CSF3R,CSTA,CTSV,CYBB,EMX2,ENPP2,FCER1G,FLT1,FZD5,GFI1,GJA1,HLA-DQA1,HLA-DQB1,HLF,HMGCR,IL1R1,ITGB3,KCNAB1,KLF9,LEPR,LYZ,MAPK12,ME1,MFNG,MSN,NCAM1,NCF2,NDRG2,NR4A1,P4HB,PDPN,PEG3,PTGER4,RBP1,RHOG,RNF227,RP2,S100A12,SAT1,SCD,SHD,SSPN,ST6GAL1,STK17B,TDO2,TGFBR3,TNFSF13B,TTC3,ZFYVE9,ZNF22
TEAD (family)		group	Inhibited	-3.201	7.93e-09	AJUBA,CCN1,CCND1,CD47,CIITA,CRIM1,HLA-DMA,HLA-DMB,HLA-DPA1,HLA-DQB1,HLA-DRA,HLA-DRB1,HRAS,IFNLR1,ISG15,ISG20,KRT6A,MCM6,PSMB10,TAP1,TRIM22
EBF3	-0.643	transcription regulator			7.93e-09	ADCY3,CCL13,CCL18,CCL22,CCL3,CCL3L3,CCL4L1/CCL4L2,CSF2,CXCL3,CXCL5,CXCL9,IFNG,IL10,IL3,IL32,IL6,LTA,OSM,TNF,TNFSF8,XCL1
NLRP12	1.922	other		-1.634	7.93e-09	BCL3,CASP1,CXCL13,CXCL2,CXCL6,CXCL8,CXCR4,HLA-A,HLA-B,HLA-C,HLA-F,ICAM1,IFNG,IL1B,IL6,LY96,MAP3K14,PSMB8,TLR4,TNF,TRAF3	1112 (12)
PML-RARA		fusion gene/product		-1.659	7.93e-09	ATM,CDKN1A,CYTH4,F3,FGR,FOS,GFI1,H2AX,HK3,HMOX1,LEPR,MPO,MYC,MYO1F,PSMB10,PSMB8,PSMB9,RARA,SPI1,TNF,VCAM1	1399 (22)
methyl-beta-cyclodextrin		chemical drug		-0.697	7.93e-09	ARL6IP5,CAV1,CCND1,CXCL1,CXCL2,CXCL3,CXCL8,HAS2,HIF1A,HMGCR,IL6,MYC,NFE2L2,NFKB1,PLA2G2A,SELE,SELP,SERPINE1,SMAD2,TNFRSF8,VCAM1	935 (15)
rolipram		chemical drug		-0.357	8.53e-09	AREG,BCL2L11,CASP1,CCL2,CD80,CD86,CXCL8,CXCR4,ENTPD1,FOS,IFNG,IL10,IL1B,IL1R1,IL6,MMP9,NLRP3,P2RX7,PDE4B,PGR,PTGS2,SOCS3,TGFB1,TLR7,TLR8,TNF	1095 (18)
FBXO32	-0.232	enzyme		1.212	8.54e-09	AXIN2,BCAT2,BCL2L11,CALR,CCND2,CSF2,CSRP2,CXCL2,CXCL3,CXCL6,DKK2,ERP44,HOOK1,HSPA5,HSPB7,HYOU1,IL1B,IL1R1,IL6,KLF5,LEF1,MMP3,NANS,PDIA3,PPP3CA,PTGES,PTGS2,PYCR1,RAB27A,RPN1,SERP1,SERPINB2,SOD2,STT3A,XBP1	587 (7)
Map3k7		kinase	Activated	3.185	8.79e-09	BMP4,CASP3,CCL3L3,CCL4,CCL5,CMPK2,CSF2,CXCL10,CXCL2,CXCL3,EDN1,FGL2,H19,HAS2,ID4,IFNG,IL10,IL15,IL15RA,IL1B,IL6,ISG15,ISG20,MMP9,NOD2,PTGS2,RSAD2,SCD,SESN1,TNF,TSC22D1,VCAM1	973 (15)
LY96	1.762	transmembrane receptor		1.495	9.04e-09	CCL5,CD40,CD86,CXCL2,CXCL3,CXCL8,IL6,LY96,MMP1,NFKB1,SELE,TLR4,TNF	782 (15)
VIPR1	-0.609	G-protein coupled receptor	Activated	2.89	9.04e-09	CCL3L3,CCL4,CCL5,CD40,CD80,CD86,CXCL10,CXCL2,CXCL3,FASLG,IL10,IRF1,TNF	712 (15)
glycochenodeoxycholate		chemical - endogenous mammalian	Activated	3.48	9.28e-09	ADGRF4,ANPEP,AREG,BCL2A1,BIRC3,BMP4,CCL5,CCN1,CD74,CMTM3,CRIM1,CXCL3,CXCL5,CXCL6,CXCL8,EPHB1,EREG,HLA-DRA,IL6,IL7R,KCNJ15,LIPG,LMO3,MMP1,MMP11,NOS3,NT5E,PRSS12,SEC23B,SERPINE1,SERPINE2,SLCO5A1,TNFRSF10A,TNFRSF10B,TREM1,YAP1	1113 (19)
MYBL2	1.003	transcription regulator	Activated	4.145	9.47e-09	AURKA,BCL2L11,BIRC3,BUB1,CCNA2,CCNB1,CCNB2,CCND1,CDC25B,CEBPA,CENPE,EIF4EBP1,ELN,FASLG,FLT3,HSPA8,IFNG,IMPDH1,MPO,MYBL2,MYC,PLK1,PPP3CA,RRM2,SLC1A5,TFEC,TOP2A,UBE2C	1156 (22)
BAPTA-AM		chemical reagent	Inhibited	-2.708	9.47e-09	ATF3,CCL2,CDKN1A,CISH,CXCL1,CXCL10,CXCL11,CXCL2,CXCL8,CYP1A1,CYP3A5,FLT1,FOS,HSPA5,ICAM1,IL1R1,IL6,NR4A1,PTGS2,S100A12,S100A7,SCN9A,SELE,SOCS1,SOCS2,SOCS3,TNF,VCAM1	1387 (18)
HISTONE H3 (family)		group		1.604	9.47e-09	ABCB11,ANK1,ARHGEF5,ATF3,B2M,BAX,BCL2L11,BMP4,CAV1,CCL2,CCL5,CCNA2,CCNB1,CCND1,CCND2,CCR3,CD1D,CD40,CD69,CD9,CDK4,CDKN1A,CEBPA,CIITA,CRIP2,CSF1R,CSF2,CXCL10,CXCL8,CYP3A5,CYRIA,DBF4,EOMES,FASLG,FLT1,FMR1,FOS,GAD1,GAPDH,GFI1,HSPA5,HSPB3,ICAM1,ICAM3,IFI6,IFITM3,IFNG,IGFBP4,IL10,IL13,IL1B,IL21,IL23A,IL2RA,IL4,IL5,IL6,IL9,IRF4,IRF7,ITGA5,KCNK4,KDR,KLF2,KLHDC10,KLK10,MATCAP2,MCM5,MEF2C,MEIS1,MIR29B2CHG…	1422 (19)
LMNA	-0.346	other		0.065	1.01e-08	ACKR4,ACOX1,ADAMTS12,AGPAT3,ALPL,ANKRD37,ATG2A,ATP11B,BCL2L13,CAMK1D,CCL8,CD28,CD38,CD93,CEBPA,CFL1,CTDSPL,EDN1,ELN,ENTPD1,ERCC5,FGD5,FLT1,FUT4,GJA1,GLIS3,GRAP,HAS3,HOPX,HTRA3,IFI44,IFIH1,IRF1,IRF8,ISG20,KCNE4,KCNQ1,KDR,KLF5,LIPE,LMNA,LMNB1,LPL,LRP4,MAP4K2,MBIP,MEF2C,MFN1,MLLT10,MMP3,MMP9,MSC,MSN,MYBPC3,MYC,NAMPT,NOS3,NPR2,NUFIP2,PCDHGB4,PLXDC2,PPCDC,RAPGEF1,RB1,RESF1,SEMA3G,SFXN1,SKAP2,SLC22A23,…	1608 (23)
LEPR	-1.145	transmembrane receptor		-0.398	1.06e-08	ACOX1,ADAM8,ADGRE1,ADRB3,ALOX15,ANGPTL4,ANXA5,ATF3,CASP8,CCL3L3,CD5,CD63,CD68,CNR2,COL4A1,EDN1,EIF4EBP1,FOS,FYB1,GADD45B,GNRH1,GPAM,GTF2A2,HIF1A,HMGCR,HSPA5,IDO1,IL18BP,IL24,IL6,IRS2,ITGAM,LEPR,LGMN,LIF,LMAN1,LPL,MMP12,MMP19,MMP3,NBN,NFATC3,PHLPP1,PRMT1,PSMB8,REPIN1,RNASET2,SELE,SERPINE1,SMARCD3,SOCS2,SOCS3,STAT2,STAT3,STK17B,TGFB1,TGFBR2,TIMP1,TIMP3,TNF,TNFRSF4,TSC22D3,UCP2	1525 (20)
melatonin		chemical - endogenous mammalian	Inhibited	-3.266	1.07e-08	ALOX15,APAF1,ASRGL1,ATF2,BAX,BMP2,CASP1,CASP3,CASP9,CCL2,CCL5,CDKN1A,CRY1,CRY2,CSF2,CXCL10,CXCL2,CXCL6,CXCL8,CYCS,EDN1,ENO1,FASLG,FOS,GJA1,GNRH1,GSDMD,H2AX,HIF1A,HMOX1,ICAM1,IL13,IL1B,IL2RB,IL6,IRS1,IRS2,JUNB,MMP9,MPO,MYC,NCAM1,NFE2L2,NLRP3,NOS3,PER2,PRMT1,PTGS2,RUNX2,SELE,SELP,SMAD4,SOD2,SPP1,TLR4,TNF,TNFSF11,VCAM1	1255 (16)
H-[1,2,4]oxadiazolo[4,3-alpha]quinoxalin-1-one		chemical reagent		-0.929	1.08e-08	BAX,BNIP3,CD80,CD83,CD86,CD8A,CDKN1A,FOS,HMOX1,ICAM1,IL1B,MMP9,NCAM1,NOS3,PLAUR,PTGS2,TLR4	1136 (15)
F2RL1	-0.402	G-protein coupled receptor	Activated	3.545	1.11e-08	AREG,ATF3,BCL3,CASP7,CAV1,CCL2,CCN1,CSF2,CXCL1,CXCL2,CXCL8,DUSP6,F3,FOS,FPR2,IFNG,IL10,IL13,IL1B,IL4,IL4R,IL6,IRF8,LIF,MMP9,MSC,NT5E,OSMR,PELI1,PKIB,PTGS2,PTPN9,RAB27A,RARG,SERPINB1,SERPINB2,STING1,TGFA,TGFBR1,TNF	1233 (15)
SOCS3	3.036	phosphatase	Inhibited	-4.033	1.11e-08	ATF3,CCND1,CD40,CD86,CDKN1A,CTLA4,CXCL10,F3,FCGR1A,FOS,FOXP3,ICAM1,IFNG,IL10,IL1B,IL23A,IL4,IL4R,IL6,IRF1,IRF8,IRS1,IRS2,ISG20,MX1,MYC,OAS1,OAS2,OASL,PLAUR,SCD,SELP,SOCS1,SOCS3,STAT3,STAT5A,TBX21,TGFB1,TNF,TNFRSF1B	1209 (14)
N-(3-oxododecanoyl)-homoserine lactone		chemical reagent		0.007	1.12e-08	CSF1,CSF2,CXCL2,CXCL6,CXCL8,IFNG,IL10,IL1B,IL6,PTGES,PTGS2,TYMS	1171 (14)
DGKA	-0.093	kinase		1.913	1.13e-08	CCL2,CCL5,CD69,CSF2,CXCL2,CXCL8,IL1B,IRF1,LIPE,TNF,WEE1	1163 (18)
clorgyline		chemical drug	Inhibited	-2.714	1.13e-08	CASP3,CCL2,CCL5,CEBPD,HIF1A,IL10,IL21,MCL1,MYC,SOCS3,STAT3	1265 (22)
CXCR4	2.734	G-protein coupled receptor	Activated	4.011	1.13e-08	CCL2,CCL5,CCND1,CD69,CD9,CDH11,CDKN1A,CSF2,CXCL1,CXCL10,CXCL8,CXCR4,F3,GAD1,IL10,IL1B,IL24,IL2RA,IL6,JUNB,MYC,PGK1,PGR,RUNX2,TNF,TNFRSF10A,TNFRSF10B,TNFRSF10C,TNFRSF10D,TNFSF10,TNNC1	1197 (16)
IFITM3	1.528	other	Inhibited	-2.967	1.13e-08	C3AR1,CCL5,CD8A,CEMIP2,COL4A1,COL4A2,COL4A3,COL4A4,CTSH,EDN1,EREG,F3,FLT1,FZD5,HYAL2,IFNLR1,IL10,IL1B,IL4,IL6,LEPR,NDNF,OAS1,RAMP3,RSAD2,S1PR1,SERINC3,SPP1,STAB1,TNF,TNFRSF12A	1174 (11)
ISG15	1.505	other		-1.102	1.16e-08	ALDH2,CLIC2,COL15A1,CSTA,CTSS,EIF4EBP1,GPX7,GSTM3,HERC5,HLA-A,HLA-B,HLA-C,IFI6,IFITM3,IFNG,IL10,ITGA11,MMP1,MX1,OAS1,RIGI,TGM2,TIMP1,VCAN	1083 (13)
tetrabromobisphenol A		chemical toxicant	Activated	3.657	1.16e-08	BMP7,CCL2,CCL3,CCR2,COL15A1,COL6A1,EGF,ENG,FASLG,IFNG,IL13,IL13RA2,IL4,IL5,ITGB3,ITGB6,MYC,SERPINH1,SMAD4,TGFB1,TGFB3,TGFBR1,TGFBR2,THBS1,TIMP1,TIMP3,TNF	1367 (18)
mir-183		microRNA	Activated	2.63	1.16e-08	ALOX5,CMPK2,DDX60L,HERC6,IFI6,IFITM1,IRS1,ISG15,JUP,KIF2A,KLF4,NMI,OAS2,RIGI,RSAD2,RTP4,SAMD9,SERPINE2,SLC30A7,SLC39A3,SLFN5,SP110,STAT1,TAOK1,TRANK1,TRIM27,XAF1	740 (11)
PKA (complex)		complex	Activated	2.511	1.16e-08	AREG,BAX,CAMK4,CAV1,CCNB1,CCND3,CCR7,CD14,CD40,CDKN1A,CNTF,CREM,CXCL10,DCT,DUOX1,EDN1,FOS,GJA1,HAS2,HMGCR,HMOX1,IFI6,IFNG,IL23A,IL4,IL5,IL6,IL9,IRF1,JUNB,KCNB1,LIPE,MMP3,NCF1,NOS3,NR4A1,NR4A2,NR4A3,PCSK1,PDE4B,PTGS2,RUNX1,SGK1,SIRT6,SLC1A3,SPI1,TNF,TNFRSF11B,TNFSF11,XAF1	1311 (17)
metformin		chemical drug		-1.99	1.18e-08	ACHE,ADGRE1,ADIPOR1,ADIPOR2,AEN,AGER,AHR,ANGPTL4,AQP7,ARRDC3,ATF3,BAX,BCL3,BMP2,CASP3,CAV1,CCDC120,CCL2,CCND1,CCND2,CCND3,CCR3,CCR7,CD274,CDKN1A,CIDEC,COBLL1,CPEB4,CPT2,CXCL8,CYP3A5,EDN1,ENHO,EOMES,F3,FASLG,FBP1,FOS,FTH1,GADD45B,GLO1,GZMB,HIF1A,HMOX1,HSPA5,IDO1,IFI44,IFNG,IL10,IL13RA1,IL17RB,IL1B,IL1R1,IL22RA1,IL6,IRS1,METTL3,MMP9,MX1,MYC,NFE2L2,NOS3,NR4A1,PARP1,PARP14,PAX3,PDCD1,PEA15,PERP,PGR,P…	1382 (21)
amphetamine		chemical drug		1.746	1.23e-08	ASIC2,ATF3,BAX,BMP4,BUB1,CD47,CSF1R,DCC,DSG3,EFNB2,EZR,F3,FOS,FOSB,FOSL1,HSPA8,ICAM1,IL10,IL5,JPT1,JUNB,MYBL1,NOS1,OCLN,PPP1R9B,PTPN21,RGS3,SELL,SGK1,SNCA,STAT4,STIP1,SYP,TGFBR2,TNFAIP3	1431 (23)
5-azacytidine		chemical drug	Activated	2.481	1.28e-08	ATM,BRCA2,CALR,CASP8,CAV1,CCL26,CDC25A,CDKN1A,CIITA,CLDN1,ECH1,ESR2,F3,FOSL1,FOXO3,FOXP3,FYN,GJB3,GSK3B,HEXIM1,HSP90B1,HSPA5,HSPA8,HSPD1,IFI6,IFNG,IRF7,IRF8,IRS2,ITGAL,KDR,KLF4,LDHB,MCL1,MLH1,MYC,NOS3,PLAU,PMAIP1,PRF1,PTGS2,RASSF1,RRM2,RUNX3,SERPINB8,SHC1,SLC7A5,SOCS3,SP1,STK17A,TACSTD2,TGFBR1,TGFBR2,TGM2,THBS1,TNFRSF10B,TNNC1,TUBB,UBE2C,UPP1,ZYX	1342 (20)
ALDOSE REDUCTASE (family)		group	Activated	3.364	1.28e-08	CCND1,CDK4,CSF2,CXCL8,ICAM1,IL10,IL13,IL1B,IL4,IL5,IL6,ITGAM,MSR1,MYC,TNF	1048 (15)
ADORA3	1.417	G-protein coupled receptor	Activated	3.357	1.28e-08	CCL2,CCL3,CCL4,CCL5,CCL7,CCL8,CSF1,CSF2,CXCL3,CXCL8,IL10,IL24,IL3,IRF1,SPP1	1146 (15)
CIITA	1.52	transcription regulator		1.562	1.3e-08	B2M,CCND1,CD74,FASLG,HLA-A,HLA-B,HLA-DMA,HLA-DMB,HLA-DOA,HLA-DOB,HLA-DPA1,HLA-DQA1,HLA-DQB1,HLA-DRA,HLA-DRB1,IL10,IL13,IL4,IL5,MMP9,OSCAR,TGFB1,TNFSF11	1229 (19)
NCOR2	-0.075	transcription regulator		-0.539	1.31e-08	ABCB11,AXIN2,BIRC3,C1QA,C3,CCND1,CD69,CD80,CDKN1A,CEBPA,CTSB,CTSS,CXCL8,FOS,IKZF1,IL1B,IL6,KLF2,LPL,MMP12,MYC,NFAM1,OSM,PGR,PLA2G2A,PLIN1,PTGS2,RARA,RELB,RORC,TGFB1,TGFB3	1495 (21)
PLAU	1.448	peptidase	Activated	2.289	1.31e-08	C5AR1,CCL2,CCL5,CCN1,CCND1,CCR5,CXCL3,F3,FCGR1A,FLT1,GJA1,HLA-DMA,HSPA5,ICAM1,IFNAR2,IL1B,IL6,KDR,LRP6,MMP1,MMP12,MMP9,OAS1,OAS3,PIK3CG,PIM3,PLAU,PLAUR,RELB,SERPINB1,SERPINE1,TNF	949 (16)
dapagliflozin		chemical drug	Inhibited	-3.476	1.33e-08	BTLA,CDKN1A,CSF2RB,CXCL13,CXCL8,GLB1,HIF1A,IFNG,IL10,IL15,IL1B,ISG15,LTA,PCK2,STING1,TGFB1,TNF,TNFSF8	1612 (26)
TRPC1	-0.471	ion channel		1.451	1.33e-08	APAF1,BAX,CCND1,CCND2,CCND3,CDK6,CDKN1A,FOXO1,HIF1A,IL10,IL1B,IL4,IL6,KDR,S1PR3,SNCA,TNF,TRPC1	1092 (21)
aspirin		chemical drug	Inhibited	-4.194	1.34e-08	ACVRL1,AHR,CALCRL,CAV1,CCL2,CCL3,CCL4,CCND1,CD38,CD40,CD80,CD86,CDKN1A,CNTF,CSF1,CSF2,CSF3,CXCL1,CXCL10,CXCL8,CXCR4,EFNB2,ENG,FASLG,FBP1,FLT1,ICAM1,IDO1,IFNG,IL17RD,IL1B,IL3,IL4,IL6,KDR,MCL1,MMP1,MMP11,MMP9,MPO,NCF1,OCLN,OLR1,PMAIP1,PTGS2,SELL,SELP,SERPINB5,SERPINB9,TGFB1,THBS1,TJP1,TNF,TNFSF10,TPP1,TYMP,VCAM1,XCL1	1042 (15)
GnRH analog		biologic drug		-1.407	1.42e-08	ACAA2,ACTN1,ADAM8,AFF2,AGER,AQP7,ARHGEF7,ATF3,ATP11B,BABAM2,BCL2A1,BCL3,BICD2,BST2,CADM4,CALR,CAPNS1,CASP3,CASP8,CCL7,CD40,CDK5,CIB1,CNPY3,COL6A1,CRIP2,CTNS,CXCL5,CYTH1,DCAF7,DDOST,EGF,EIF4EBP1,ERCC5,FKBP1A,FLT1,FOS,GNRH1,GPR3,GRB2,GSTO1,HADHB,HEBP2,HELZ,HIF1A,HLA-DPB1,HYAL2,ICAM3,IFNG,IL32,KDSR,KRT10,KYNU,LIMS1,MAP2,MKI67,MLF1,MPV17,MXRA7,MYO7A,MYO9B,NADK,NBN,NFX1,NME2,NR4A2,OGFR,PIK3R3,PPOX,PPP…	694 (9)
PGF	0.808	growth factor	Activated	2.789	1.43e-08	ALOX5,ALOX5AP,ANGPTL4,ATF3,CASP1,CASP7,CCL2,CCL4,CXCL8,CXCR4,EDN1,EREG,ETS2,FLT1,FOSB,HIF1A,IL1B,IL6,MMP9,NRP2,SERPINE1,TNF	1094 (17)
triamterene		chemical drug	Activated	4.098	1.45e-08	A2M,ADAMTS1,BIRC3,C4A/C4B,CD14,CXCL1,EMP3,FCGR2A,FXYD5,GPX2,GSTM3,IL6,LAMC2,LGALS3,MRC1,MYC,PLA1A,PSMB10,PSMB8,RCN1,RFTN1,S100A11,SPP1,STING1,TIMP1,TMSB10/TMSB4X,TNFRSF12A,TSPAN8,TUBB,UPP1
HSF1	-0.015	transcription regulator		-0.124	1.47e-08	ACADL,ACLY,B2M,BAX,BMP4,BMP7,BST2,CBX3,CCL5,CCNA2,CCT3,CCT5,CCT8,CD274,CKS2,COBL,CRYAB,CSF3,CSRP2,DCTPP1,DNAJA1,DNAJA4,DNMT1,DPT,ELAVL1,FASLG,FGF7,HCK,HMOX1,HSF2,HSPA4L,HSPA7,HSPA8,HSPB8,HSPD1,HSPH1,ICAM1,IGFBP4,IL1B,IL6,IL7R,IRS1,LAMA4,LIF,LIPE,LPL,MCL1,MCM6,MICB,MLH1,MMP19,NFKB1,PGK1,PLAAT4,PLIN4,PPP3CA,RAB5C,RHBDD3,SCD,SEMA3A,SERPINH1,SGO2,SHC1,SLIT3,SNCAIP,SPHK2,SPTAN1,STIP1,TEX11,TEX15,TNF,T…	1438 (20)
TNFRSF9	2.07	transmembrane receptor		1.957	1.47e-08	ANPEP,BCL2A1,BLM,CCNA2,CCND2,CCR6,CD14,CD28,CD40,CD80,CD83,CD86,CDC45,CDK4,CLSPN,CXCL8,FEN1,HLA-DQB1,IFNG,IL13,IL1B,IL2RA,IL4,IL5,IL6,ITGAM,MCM5,MCM6,MMP9,PRF1,PTPRC,TNF,WEE1	1014 (17)
paraquat		chemical toxicant		0.861	1.48e-08	ADAM22,ADGRE1,ANGPT2,BAK1,BAX,BICD1,BID,BNIP3,CCDC88A,CCL19,CCL21,CEBPD,CXCL8,CYBB,DIP2B,EDN1,ELN,FASLG,GPX1,HMOX1,IL13,IL6,IL9,ITGAM,ITGB8,KIF1B,KLF2,LAMC2,LPIN2,LRP4,MBOAT2,MMP1,MMP12,MMP3,MMP9,NR4A1,PLTP,PMAIP1,PTGS2,SNCA,TGFB1,TIMP1,UBXN7,ZHX3	1193 (17)
LTB4R	0.196	G-protein coupled receptor		1.69	1.48e-08	ALOX5,CCL3L3,CLEC10A,CLEC7A,CXCL2,CXCL3,CXCL8,EGF,FASLG,FLT1,IL10,IL13,IL4,IL5,IRF5,MMP9,MRC1,PTGS2,TNF	1053 (20)
N-nitro-L-arginine methyl ester		chemical drug		1.594	1.49e-08	ATF3,BAX,CASP3,CCL2,CCR5,CD68,CD80,CD83,CD86,CSF1,CXCL2,CXCL3,CXCL8,CYBA,CYBB,GJA1,HIF1A,HMGCR,HMOX1,ICAM1,IFNG,IL13,IL1B,IL6,ITGB3,MMP9,NOS1,NOS3,OLR1,PERP,PTGS2,SELE,SERPINE1,TGFB1,TIMP1,TLR2,TLR4,TNF,VCAM1	1314 (18)
N-[2,2,2-trichloro-1-(2-naphthylamino)ethyl]-2-furamide		chemical reagent	Inhibited	-4.158	1.49e-08	ENO1,ETS1,GFI1,GSK3B,ICOS,IL13,IL24,IL2RA,IL2RB,IL2RG,IL4R,IL5,IL7R,IL9,JAK3,KLF2,KLRG1,MKI67,PGK1,RORA,S1PR1,STAT3,TGFB1,THY1,TNFRSF4,TOX,TPI1,VAV1	884 (17)
Scd2		enzyme	Inhibited	-4.558	1.52e-08	ADAR,BCL2L14,CMPK2,HDC,HELZ2,HERC6,IRF7,ISG15,ISG20,NMI,OAS2,OAS3,OASL,PARP10,PARP14,RIGI,RSAD2,XAF1,YAP1,ZBP1,ZC3HAV1	1074 (11)
Brd4		kinase	Activated	5.282	1.53e-08	ADAM19,ADGRG5,ATP8B4,C1R,CCR2,CCR5,CFB,COL4A1,COL4A2,COL4A3,COL6A3,CXCR3,ENO1,GPR174,GPR183,IL6,ITGAL,ITGB7,KDR,KLF4,LCK,LGALS3,LOXL2,LY86,MYC,NEK6,PGK1,PKM,PLAU,RASSF2,SELE,SELL,SLC25A22,SLC25A25,SLC2A3,TIMP1,TLR4,TLR6,TLR8,TNFSF10,TNFSF8	1507 (20)
CD4	1.622	transmembrane receptor		1.324	1.54e-08	BAX,CD4,CD79A,CXCL13,F3,FASLG,HIF1A,IFNG,IL10,IL15,IL2RA,IL4,JAK3,LCK,MME,PDCD1,SHC1,TNF,TNFRSF10B,TNFSF10	902 (21)
ITGAM	1.569	transmembrane receptor	Activated	3.083	1.54e-08	BCL2A1,C5AR1,CCL3,CCL3L3,CCL4,CCL5,CD28,CD80,CD86,CXCL10,CXCL8,GSTM3,IL10,IL1B,IL6,PTGS2,TGFB1,TIMP1,TNF,ZBP1	803 (15)
gentamicin		chemical drug	Activated	3.038	1.56e-08	ABAT,ABCC3,ACP2,AGPAT3,ALPL,ASL,ATF3,BAX,BMP1,BMP4,BMP7,C1QA,C1QB,C4A/C4B,CALR,CAPZA1,CCL2,CCND1,CD63,CD69,CD9,CFP,CIPC,CSF1,CSRP2,CST3,CTSB,CTSV,CXCL10,CYP1A1,DDX39A,DMD,DNAJB4,EGF,ENPP2,FOS,FTH1,FXYD5,H2AX,HAVCR2,HMOX1,HSP90B1,HSPA5,HYOU1,ICAM1,IL10,IL10RA,IL1B,IL6,IRF1,IRF7,JMY,JUNB,KHDRBS3,KMO,KTI12,KYNU,LGALS1,LGALS3,LIG4,LITAF,MCM6,MLKL,MYC,MYO1G,NUAK1,PAFAH1B1,PDIA4,PPP1R1A,PSMB8,RIPK3,RNF…	1268 (19)
RNF187	-0.098	enzyme	Inhibited	-3.478	1.62e-08	ACHE,AEN,AHR,ALG10B,ATF3,BAX,CASP8,CCND1,CDKN1A,CXCL1,GPR87,HMOX1,IL6,IRF1,ISG20,ISG20L2,KLF4,MAN2B1,NECTIN4,NFKB2,PMAIP1,PML,PPP1R9B,SHC1,SOD2,STAT1,TMEM68,TNFRSF10B,TP53I3,TRAF3,TRIM22,XPC,ZFP36,ZFP41	1211 (11)
C3AR1	2.005	G-protein coupled receptor		1.847	1.68e-08	C3,CASP4,CCL3L3,CCL4,CCL5,CD28,CD40,CD80,CD86,CSF3,CXCL10,CXCL8,HSPA5,IFNG,IL10,IL1B,IL21,IL23A,IL6,KRT16,MEFV,SERPINE1,TGFBR1,TGFBR2,TNF	805 (11)
IFNA4		cytokine	Activated	4.781	1.68e-08	CCL8,CCRL2,CD274,CD69,CD86,CXCL10,CXCL11,CXCL9,GBP5,IFIH1,IFNG,IL4,IL6,ISG15,JAML,LILRB4,MX1,MYC,OASL,PIK3AP1,PLAAT4,RSAD2,STAT4,TREML2,ZBP1	768 (16)
TIMP3	-0.884	other	Inhibited	-2.678	1.68e-08	BMP4,ENG,FKBP1A,FOS,HRAS,IL6,ITGB6,KLF4,LAMC2,LRP8,MMP9,NFKB1,SERPINE1,SMAD2,SMAD4,SMAD5,STAT1,STAT3,TGFB1,TGFBR1,TGFBR2,TGFBR3,THBS1,TNF,ZEB2	1186 (20)
CCL11		cytokine	Activated	4.39	1.85e-08	AIF1,CCL18,CCL2,CCL26,CCL3L3,CCL4,CCL8,CCR2,CCR3,CXCL11,CXCL2,CXCL3,CXCL5,CXCL6,CXCL8,CXCL9,CXCR1,FASLG,ICAM1,IL1B,IL4,IL6,IL9,ITGAM,MMP3,TNF,TNFSF14	889 (14)
SIAH1	-0.06	enzyme		0.047	1.85e-08	C3,CCL17,CCNB1,CCR5,CD274,CD68,CDKN1A,CLEC4E,CTSB,CTSV,CXCL16,DCC,GLUL,HIF1A,IFITM2,IL1B,LGALS3,MMP12,MMP19,PLA2G7,PLAUR,SDC4,SERPINE1,SOCS3,SPP1,THBS1,TREM2	1312 (19)
SP3	-0.113	transcription regulator		-0.87	1.94e-08	ALOX12,ANGPT2,ATF3,CCND1,CD2AP,CD40,CDC25B,CDKN1A,CEBPA,CYP7B1,DLX3,DMD,EREG,F3,FLT1,FOS,FOSL1,FOXP3,GLTP,GNAI2,HAS2,HSPA5,IL10,IL2RB,ITGB8,KDR,KLF4,KRT16,LPL,NCF2,NFKB1,NOS1,NOS3,NPTXR,PCYT1A,PGK1,PGR,PKM,PLAU,PLAUR,PREX1,PTCRA,PTGS2,RAB11FIP1,RASGRP2,RBL1,SERPINE1,SERPINH1,SGK1,SLC19A1,SLC2A3,SLC39A8,SLC4A7,SOD2,SP1,STAT1,STAT3,TGFBR1,TGFBR2,TGFBR3,TGM1,TIMP1,TLR2,TNC,TNFRSF4,TNFSF14,TNNC1	1579 (22)
NLRC5	0.592	transcription regulator	Activated	2.03	1.95e-08	ADGRE1,B2M,CD40,HLA-A,HLA-B,HLA-C,HLA-F,IL10,IL1B,IL6,MMP3,PSMB9,RIGI,TAP1,TIMP1,TNF	1160 (14)
Ni2+		chemical reagent	Activated	3.976	1.95e-08	ANGPTL4,BIRC3,CCL2,CSF1,CXCL1,CXCL2,CXCL3,CXCL5,CXCL6,CXCL8,HIF1A,ICAM1,IL6,LTB,PTGES2,VCAM1	1453 (17)
okadaic acid		chemical toxicant	Activated	2.623	1.95e-08	ALDH3A1,ATF2,BCL2L11,BNIP3,CCND1,CCND2,CCND3,CDK4,CXCL2,CXCL8,CYBB,ELN,FAM89B,FOS,FOSB,GCH1,GNAI2,IL1B,IL21R,IL23A,IL6,IRS1,JUNB,KLF4,MCL1,MMP1,MMP3,MMP9,MYC,ODC1,PRKCA,PTGS2,RB1,SPP1,SSTR1,TK1,TNF	916 (17)
HSP27 (family)		group		1.282	1.97e-08	BAX,CASP3,CASP8,CASP9,CCND1,CD14,CD163,CD274,CD40LG,CD86,CDKN1A,CSF1,CSF1R,CXCL8,EIF4EBP1,FOS,GCH1,IL10,IL6,NTRK1,PLA2G2A,PTGS2,STAT3,TGFB1	951 (14)
herbimycin		chemical drug	Inhibited	-2.336	1.97e-08	CCND1,CCND3,CDK4,CDK6,CXCL8,CXCR1,CXCR4,FOS,ICAM1,IL1B,IL2RA,IL6,IRS1,JUNB,MMP1,MMP9,PLAU,PTGS2,SERPINE1,SIRPA,SOD2,TNF,TNFRSF11B,TNFRSF1A	944 (16)
gemcitabine		chemical drug	Activated	2.016	2.01e-08	AREG,CASP9,CCNB1,CCND1,CD274,CD47,CDC25A,CDKN1A,CPT1A,CSF2,CXCL8,CXCR4,CYP3A5,EGF,ETS1,FASLG,FOSL1,GLB1,H2AX,HIF1A,HLA-DRA,HMOX1,IL1B,IL23A,IL32,MMP9,MYC,NT5E,PEBP1,PKM,PTGS2,RIPK3,RRM2,SLC28A3,TGFA,TKT,TNFRSF6B,VMP1	1434 (19)
niacinamide		chemical - endogenous mammalian		-1.104	2.01e-08	AGTRAP,BAX,BCL2A1,CCL2,CCNB1,CD14,CD40,CDK4,CDK5,CDKN1A,CDKN2D,CDKN3,CXCL8,FOXP3,GAPDH,ICAM1,IL10,IL15,IL6,IRF1,ITGAM,JUNB,KLF4,MCL1,MMP9,MYC,NNMT,PARP1,PMAIP1,PTGS2,RB1,RBL1,RUNX2,RUNX3,SHC1,TNF,TOMM20,UBE2F	1217 (22)
ERBB3	-0.637	kinase		1.086	2.04e-08	ACTB,ADAM19,BAX,CCN1,CCND1,CCND2,CD47,CDKN1A,COL6A1,CXCR4,EMP2,ERBB3,EZR,F3,GJB3,GZMH,HAS2,HIF1A,HMMR,HMOX1,ITGB2,LAMA4,MATN2,MMP3,MXI1,PIM2,PLK1,PTGS2,SERPINE1,SGK1,SLC4A7,SLK,SOCS3,STMN1,TGM2,THBS1,TIMP3,TK1,TNC,TNNT2,TNNT3,TOP2A	1570 (22)
RAG2	-0.755	enzyme	Activated	2.688	2.06e-08	ALOX15,BAX,CD2,CD4,CD5,CPA4,CSF2,CTSW,CXCL10,FGR,GPR183,H3C1,H4C9,IFNG,IKBKG,IL1B,IL1RL1,IL21R,IL2RA,IL32,IL4R,IL6,IRF7,ISG15,KLF5,LRP4,LY6E,MAL,NT5E,PNPLA6,PPP1R16B,RHOU,SMPD3,ST6GALNAC4,STAT1,TEAD1,TNF,TNFRSF10A,TNFRSF1B,ZNF667-AS1	1253 (17)
FHL2	-0.234	transcription regulator		-0.548	2.06e-08	ADGRE1,APC,BCL2L11,BMP4,CCND1,CCND2,CLEC10A,CXCL10,CXCL8,DLG1,EGF,FASLG,FZD2,FZD5,GSK3B,IFNG,IL10,IL13,IL23A,IL4,IL5,MPO,MYC,NR4A1,OCLN,PAK1,PAK2,PARD6B,PIK3R3,PRKCA,S1PR1,SERPINE1,SPP1,TEAD1,TGFB1,TGFB3,TGFBR2,TJP1,TNF,YAP1	1355 (18)
IL35 (complex)		complex	Inhibited	-2.082	2.11e-08	CCL3L3,CSF2,CSF3,CXCL2,CXCL6,CXCL8,IL10,IL6,IL6ST,S100A7,SOCS3,TIMP1,VCAM1,XCL1	871 (12)
ponesimod		chemical drug		0	2.11e-08	CCL2,HAS2,IL10,IL4,IL6,MT1A,MT1F,MT1M,MT2A,S1PR1,S1PR2,S1PR3,SERPINE1,THBS1
IFNA14		cytokine	Activated	3.529	2.11e-08	CCL8,CXCL10,CXCL11,CXCL9,IFIH1,IFNG,IRF7,ISG15,ISG20,MX1,PLAAT4,RSAD2,STAT4,ZBP1	715 (11)
superoxide		chemical - endogenous mammalian		1.839	2.11e-08	CAV1,CYBA,HMOX1,ICAM1,IL1B,IL6,MARCKSL1,MMP9,NOS3,PTGS2,SOD2,TIMP1,TLR8,TNFSF11	900 (15)
PRKCE	0.077	kinase	Activated	4.104	2.14e-08	ADAM12,BAX,BIRC3,CAV1,CCN1,CCND1,CCND3,CDKN1A,CDON,CSF2,CSF3,CXCL8,FASLG,FCGR1A,FOS,HSPA5,IL1B,IL2RA,IL2RB,IL2RG,IL6,IL6ST,JUNB,MMP9,MYC,NFKB1,ODC1,PDCD4,PTGS2,STAT3,SYP,TNF,VCAM1	1145 (13)
IL11RA	-0.103	transmembrane receptor	Activated	3.429	2.28e-08	CCL17,CCL3L3,CCL4,CCL5,CXCL2,CXCL3,FOS,FOXP3,HIF1A,ICAM1,IL1B,IL4R,IL6,JUNB,KLF5,MMP10,MMP12,MMP3,MMP9,MYC,SELP,SOCS3,STAT3,TGFB1,TIMP1,TNF	821 (14)
DCN	-0.313	other		-0.017	2.28e-08	BAX,CASP3,CASP8,CDKN1A,CXCL10,ENG,HIF1A,HLA-DQA1,HLA-DQB1,ICAM1,IFNG,IL1B,IL6,IRS1,MMP1,MMP9,S1PR1,SDC1,SEMA3A,SERPINE1,TCHP,TGFB1,THBS1,TIMP3,TNF,VCAM1	1316 (17)
advanced glycation end-products		chemical - endogenous mammalian	Activated	3.036	2.33e-08	AGER,BAX,BSG,CASP3,CASP8,CCL2,CDKN1A,CXCL8,FOXO1,GJA1,IL1B,IL6,KLF2,METTL14,MKI67,MMP1,MMP9,NLRP10,NLRP3,PFN1,PTGES,PTGS2,SERPINE1,SPP1,TGFB1,TLR4,TNF,VCAM1	1018 (19)
NFAT (complex)		complex	Activated	2.111	2.49e-08	AIF1,ATF3,CCL2,CD40LG,CD68,CD86,F3,FASLG,ICAM1,IFNG,IL4,IL6,NR4A1,SERPINE1,SLC1A3,SPP1,TNF	558 (7)
FABP5	-0.12	transporter		1.046	2.49e-08	CCL4,CXCL3,CXCL8,DEFB4A/DEFB4B,FOXP3,GADD45B,HIF1A,IL1B,IL21,IL6,ISG20,PTGS2,RORA,RORC,SOCS3,TNF,TRAF1	1004 (14)
SALL4	-0.441	transcription regulator	Activated	2.387	2.5e-08	ACTB,ADCY2,ALOX5AP,ANGPTL4,CCL4,CCN1,CCNB2,CCND1,CCND2,CCND3,CD74,CEBPA,CGN,CHEK2,CIITA,CXCL1,DCT,DPPA4,DYNLT1,EFNB2,ERBIN,ETS1,FLT1,FYB1,GJA5,GNG2,GRAP2,HLA-DQB1,IFI6,IL1B,IRF7,ISG20,ITGB8,ITK,KIF5B,KRT1,LASP1,LCP2,LEF1,LIMK2,LOXL2,LRRC4,MAD2L2,MICB,MMP1,PRKCA,PTGES,RND3,SEMA3D,SERPINE1,SLIT3,STAT2,SYNE1,TGFA,UTRN,VASP	1409 (18)
isoproterenol		chemical drug	Activated	2.523	2.5e-08	ACSL4,ADRB3,ALDH3B1,ALOX15,ATF3,AURKA,BCL2L11,CASP1,CAV1,CCL3L3,CD68,CDK5,CNTF,CREM,CSF3,CYP1A1,EDN1,ERBIN,FASLG,FOS,FOSL1,FPR2,GPR3,HMOX1,HMOX2,IL10,IL1B,IL3,IL6,JUNB,LGALS3,LIF,LPL,MMP9,NAMPT,NLRP3,NOS1,NR4A1,NR4A3,ODC1,PPP1R1A,PTGS2,RAB18,RAB27A,RAB5C,SCD,SOD2,TGFB1,TGFBR3,TIMP1,TLR4,TNF,TNFSF11,TUBB,TYRO3,UCP2	1477 (21)
TRPM7	0.114	kinase	Activated	2.588	2.57e-08	ACSF3,ADCY3,CASP3,CCL3L3,CCL4,CSF1,CSF1R,CSF2RB,CXCL3,CXCR4,HIF1A,IL15,IL1B,IL6,IL7,NOS3,THBS1,TLR4,TNF,TNFAIP3,TNFRSF1A,VCAM1	1257 (14)
BTG2	0.408	transcription regulator		-1.054	2.57e-08	CCL2,CCND1,CSF2,CXCL1,CXCL2,CXCL3,CXCL8,DIAPH2,HMOX1,IGFBP4,IGFBP6,IL1B,IL6,MMP1,MMP3,NCAM1,RARA,RELB,SERPINE1,SOD2,SP1,TIMP1	1501 (23)
thalidomide		chemical drug	Inhibited	-4.223	2.57e-08	ANGPT2,BIRC3,CAV1,CD80,CXCL8,FOS,GADD45B,ICAM1,IFNG,IL1B,IL5,IL6,ITGAM,KDR,NRP1,NRP2,PLAUR,SERPINE1,STAT3,TGFB1,TNF,TRAF1	1050 (12)
BCR-ABL1		fusion gene/product	Activated	2.878	2.61e-08	AURKA,AURKB,BCL2A1,BCL2L11,BLK,BLM,CAV1,CCL2,CCND1,CDKN2D,CEBPA,CSF2RB,CSF3R,CXCR4,FASLG,FYN,HIF1A,HK3,HMOX1,IL2RA,MME,MS4A1,MSR1,MYC,OSM,PGK1,PIK3CG,PKM,PRKCB,SLC1A5,SLC2A3,SOCS1,SOCS2,TNFRSF10A,TNFRSF10B,TNFSF10	1451 (20)
MAFB	-0.044	transcription regulator		1.773	2.67e-08	ACTB,ACTN1,ADA,ADGRE1,AKR1B10,ARHGDIA,CAP1,CCL2,CCL4,CCND2,CD163,CD163L1,CD28,CD2AP,CD38,CD53,CMKLR1,CNN2,CXCL2,CXCL9,EFNA3,F13A1,FOXO1,FPR1,GFRA2,HS3ST1,IL10,IL18BP,IL7R,ITGB7,JAKMIP3,LGALS3,LGMN,MARCKS,MMP9,NUAK1,OSCAR,PTGIR,RAB3IL1,RNASE1,SCG5,SERPINB2,STAB1	683 (7)
streptozocin		chemical drug	Activated	2.596	2.7e-08	ABCB11,ACOX1,ADIPOR1,ADIPOR2,ADORA2A,AGER,ALDH3A2,ALPL,ANGPT2,AQP7,ATF3,ATP1A2,BAX,CCL3L3,CCL5,CCND3,CD163,CD68,CDKN1A,CEBPA,CIDEC,COL4A1,CPT1A,CPT2,CREM,CXCL2,CYP4A11,EGF,ELOVL6,FBP1,FOS,FOXO1,GABARAPL1,HIF1A,HMOX1,HSPA5,HSPD1,ICAM1,IFNG,IL10,IL1B,IL4,IL6,INSIG2,IRS1,IRS2,LGALS3,LMNB1,LPL,MMP9,MSR1,NCF1,NFE2L2,NOS1,NOS3,NT5E,OGA,PIK3C3,PTGS2,PYGL,RUNX2,SCD,SCN9A,SELE,SELP,SERPINE1,SLC12A3,SLC1A3…	1122 (20)
meds433		chemical reagent	Activated	3.893	2.76e-08	ARHGEF37,ATF3,CALCRL,CASS4,CDHR1,CDKN1A,CSTA,EPGN,EREG,FPR3,GAD1,GBP5,HCK,HECW2-AS1,HLA-DQA1,HOOK1,IL18RAP,ITGAX,ITGB7,ME1,MYC,OSCAR,PPOX,PSMB9,PTGIR,RAB15,RGS18,RNASE1,SERPINE1,SPTBN2,STAB1,TFEC,TGM2,TIE1,TNFRSF10B,TREML2,TRIM22,TRIM29
ATG5	0.169	other		0	2.76e-08	BCL2L11,BCL2L12,CASP3,CASP7,CCL5,CLASP2,CLEC10A,CTSC,CXCL10,HLA-A,HSPA5,ICAM1,ICAM2,IFIH1,IFNG,IKBKE,IL10,IL1B,IL6,LAMTOR2,LGALS1,LPCAT1,MMP9,NFE2L2,PDIA3,PIM2,RTN4,SELE,SNCA,SPP1,TGM2,TIMP1,TNF,TOMM20,TOMM40,TPX2,VCAM1,WIPI2	1256 (18)
BSG	0.251	transporter	Activated	3.681	2.76e-08	BCL2L11,BSG,CCL3L3,CCND1,CD40LG,CIP2A,CXCL3,CXCL6,CXCL8,CYP1A2,HIF1A,IL1B,IL2RA,KDR,MMP1,MMP3,MMP9,PLAU,PLAUR,PLK1,SELP,SERPINE1,TGFB1,TJP1,TNF	1345 (18)
RAC2	2.433	enzyme		-0.2	2.76e-08	ARPC3,CAP1,CCL3L3,CCL4,CCR4,CCR5,CD244,CD74,DIAPH2,EFNB2,FOS,IFNG,IL13,IL1B,ITGB8,LTA,MACF1,NFKB1,NR4A1,PKM,RUNX2,STAT4,TKT,TSC22D1,ZYX	842 (16)
pristane		chemical toxicant	Activated	4.036	2.76e-08	CCL19,CCL21,CCL3L3,CCL5,CD86,CXCL10,CXCR3,ICAM1,IFI16,IL1B,IL21,IL23A,IL4,IL6,IRF5,IRF7,IRF8,ISG15,MRC1,OAS3,PTGS2,SPIB,TGFB1,TNF,TNFSF13B	1067 (16)
ShK-223		chemical reagent	Activated	4.111	2.8e-08	BID,BLK,C1QC,C3AR1,CCR2,CSF3R,CSK,CX3CR1,DOCK1,DOCK2,FCGR1A,FCGR2A,IFI30,IGSF6,IL10RB,IL1B,IRAK4,IRF2,ITGAM,KDM3A,LAIR1,LGMN,LTBR,MAN2B1,MAP2K1,NFKB1,PACC1,PACSIN1,PAK1,PIK3CG,PIK3R5,PLCG2,PTPN6,RGL1,RPL28,SLCO2B1,STING1,TGFBR1,TNFSF13B,TPD52
arachidonic acid		chemical - endogenous mammalian		0.847	2.8e-08	ACOX1,ACSL4,AKR1C1/AKR1C2,BAK1,BCL2A1,CD40,CD80,CD83,CD86,EDN1,ELOVL6,EPHB1,F3,FASLG,FOS,FOSL1,HMOX1,IL1B,IL6,INSIG2,ITGB3,KDR,MRC1,NOS3,PLA2G2A,PLAU,PLTP,PRKCB,PTGES,PTGS2,SCD,SELP,SPP1,TNF,TNFRSF1A,TNFRSF1B,TNFRSF9,TNFSF11,UCP2,VCAM1	832 (13)
PELP1	-0.067	other		-1.265	2.8e-08	ADA,AFF2,AHNAK2,ALDH3B1,ANGPTL4,BAX,BMP2,CASP10,CCND1,CDKN1A,CSF2,CSF3,CTSH,CXCL1,CXCL8,CYSRT1,DAB2,DOCK11,EDEM2,EGF,FABP6,FOS,FYN,GCA,GLMP,IFI44,IGF2BP3,IGFL3,IKBKE,IL13RA2,IL1B,KCNE4,KRT16P3,KYNU,LCP1,MMP9,MRC1,MTA3,MYC,P3H2,PRKCQ,PRMT6,PTGES,PTGS2,RBP1,SLC1A3,TGM2,TP53I3	1435 (18)
IMMT	0.297	other	Inhibited	-3.714	2.81e-08	AREG,ATF5,CCL26,CXCL1,CXCL10,CXCL2,CXCL3,CXCL6,CXCL8,ETS2,IGFBP6,IL15,IL6,ISG15,MX1,MX2,OAS2,OAS3,SERPINB2,SERPINE1,XAF1	1154 (17)
GJA1	-0.566	transporter		-0.421	2.81e-08	BMP2,BMP4,CCL2,CCN3,CCND1,CD40,CD69,CDKN1A,FOXO1,GJA1,ICAM1,IL10,IL1B,IL2RA,PTGES2,PTGS2,SPP1,THBS1,TJP1,TNF,TNFRSF11B	1225 (18)
SELP	1.47	transmembrane receptor	Activated	2.571	2.81e-08	APOL3,BCL2A1,CCL2,CCL3,CCL3L3,CCL4,CDKN1A,CSF2,CXCL2,CXCL8,CXCR4,F3,HCK,IL1B,IL4R,IL6,MKI67,PLAUR,SELP,SERPINB9,TNF	1308 (16)
glycodeoxycholic acid		chemical - endogenous mammalian	Activated	3.568	2.81e-08	ADGRF4,ANPEP,AREG,BMP4,CCL5,CCN1,CD74,CMTM3,CRIM1,CXCL3,CXCL5,CXCL6,CXCL8,EPHB1,EREG,HLA-DRA,IL6,IL7R,KCNJ15,LIPG,LMO3,MMP1,MMP11,NT5E,PRSS12,SEC23B,SERPINE1,SERPINE2,SLCO5A1,TNFRSF10B,TREM1,YAP1	622 (7)
MAP2K6	-0.106	kinase		1.84	2.81e-08	BAX,CCL2,CCL8,CCND1,CD40,CD83,CD86,CDKN1A,CRYAB,CXCL10,CXCL8,CXCL9,ESR2,IFNG,IL13RA2,IL4,IL6,IRF9,IRS1,IRS2,ISG15,MMP1,MMP3,MMP9,OSCAR,PLA2G2A,PLAU,PTGS2,RELB,SLC1A3,STAT1,TNFSF10	1149 (16)
CAT	-0.213	enzyme	Inhibited	-2.326	2.92e-08	AIF1,BAK1,BAX,BCL2A1,CAV1,CCL2,CD69,CDKN1A,CXCL8,FASLG,HIF1A,HLA-DRA,HMOX1,IL2RA,IL6,MCL1,MMP1,MMP9,PMAIP1,PTGS2,SERPINE1,THBS1,TIMP1,TNC,TNFRSF10B,VCAM1,XAF1	1354 (18)
CpG ODN 2216		chemical reagent		1.664	2.97e-08	BST2,CD14,CD38,CD40,CD69,CD80,CD83,CD86,CXCL9,FCER1A,IFNG,IL1B,IL6,IRF7,NCR1,NCR3,OAS3,STAT1,TNF,TNFSF10	809 (15)
ELK1	0.311	transcription regulator	Activated	3.758	3.08e-08	ARRB2,BMP2,CCL2,CCT8,CDKN1A,FOS,FOSB,FOSL1,FUT4,IL23A,IL7,INSIG2,ITGB6,JUNB,MCL1,MIR17HG,MMP9,MTHFD2,NR4A1,PLXDC2,PRKCA,PSMB10,PSMB8,PSMB9,PTGS2,RUNX2,SOCS3,SPP1,THBS1,TIPARP,TNF,TNFRSF10B,ZFP36	1285 (19)
hydrocortisone		chemical - endogenous mammalian		-1.706	3.21e-08	ACHE,AKR1C1/AKR1C2,ALOX15,BRCA2,CASP3,CCL17,CCL2,CCND1,CCND2,CCND3,CD163,CD40,CD80,CD86,CDH11,CEBPA,CEBPD,CXCL5,CXCL8,CXCR4,EZR,FGF7,GADD45B,GBP1,GLUL,HSPD1,ICAM1,IGFBP4,IGFBP6,IL10,IL1B,IL2RA,IL4,IL6,ITGAM,KRT72,LPL,LY75,MAP3K4,NR1I3,PDCD1,PTGS2,SELE,SERPINE1,SP1,STAT5A,TLR2,TNF,TNFAIP2,TNFAIP3,TNFRSF11B,TSC22D3,TUBB	1547 (15)
15-epi-lipoxin A4		chemical - endogenous mammalian		-0.51	3.3e-08	ALOX12,ALOX15,C5AR1,CXCL8,FPR2,IL6,IRF5,PDPN,SIGIRR,STAT1,THY1,TLR4,TNFAIP3	1091 (19)
fontolizumab		biologic drug	Inhibited	-3.051	3.3e-08	CCL7,CCL8,CXCL1,IFI35,IFNG,IL15RA,IL6,ISG15,MX1,NAMPT,RSAD2,TGM3,TNF
IL17F DIMER (complex)		complex	Activated	3.582	3.3e-08	CCL2,CCL3,CCL4,CCL5,CSF2,CSF3,CXCL1,DEFB4A/DEFB4B,IL10,IL13,IL1B,IL6,IL9	339 (5)
PPP2R5C	-0.083	other	Inhibited	-3.606	3.3e-08	BCL2A1,BCL2L11,BCL3,BIRC3,CD69,CXCL8,FASLG,IFNG,NFKB1,RELB,TNFAIP3,TNIP3,TRAF2	1422 (17)
IL1RAP	-0.007	transmembrane receptor	Activated	2.574	3.3e-08	CD14,CD40,CSF2,CXCL1,CXCL10,CXCL8,IL13,IL17RB,IL1RL1,IL4,IL5,IL6,TNF	830 (14)
4-methylnitrosoamino-1-(3-pyridinyl)-1-butanone		chemical toxicant	Activated	2.96	3.31e-08	ALOX5,CD274,CDKN1A,DNMT1,FASLG,FOS,HTRA3,IKBKE,IL10RA,IL6,JUNB,LCP1,NFE2L2,NFKB1,PTGES,PTGS2,SERPINA1,SFTPC,SOCS3,SPP1,TBXAS1,TKT,TP53I3,XPC	1137 (13)
ritonavir		chemical drug		-1.811	3.61e-08	ALAS1,AXIN2,BMP1,C9orf72,CCDC74B,CCND2,CDCA7L,CEP135,CFL1,CRYAB,CSF2,CXCL8,CYP1A1,CYP3A5,ECT2,ELAVL1,FGFBP1,GRAP,HMGCR,HMGN2,HMMR,HUNK,ICAM1,IKBKE,IL1B,IL6,KIF14,LIPE,ME1,MME,MMP9,MYC,NCAPH,NOS3,PFAS,RGS10,SCD,SELE,SIRT6,SKA3,SPOCD1,STIL,TGIF2,TMPRSS4,TNF,TSC22D3,TWF2,VCAM1	1670 (22)
SMPD1	-0.075	enzyme	Activated	3.806	3.63e-08	ACKR4,CCL2,CCL26,CCL3,CCL4,CCL5,CCR3,CCR4,CCRL2,CSF3,CTSB,CXCL1,CXCL11,CXCL2,CXCL8,CXCL9,CXCR4,IL6,MMP1,MYD88,TGFB1,TLR2,TNF,TNFRSF1A,TNFSF10,TYMP	987 (12)
SHC1	0.718	other		-1.002	3.69e-08	BAK1,BAX,BCL2L11,CCL19,CCR7,CD69,CDKN1A,CXCL1,CXCL10,CXCL13,FGD4,FLI1,FOS,FTH1,FTL,HS3ST1,ICAM1,IL13RA2,IL9,ITGAM,KLF2,LILRB4,PLA2G2D,S1PR1,S1PR2,SDC4,SELE,SERPINE1,SHC1,SOD2,TFEC	1383 (20)
GNA15	0.576	enzyme			3.71e-08	BMP3,BMP4,C3,CASP4,CD69,CDS1,CEBPD,CRYAB,CXCL2,CXCL3,CXCL8,CYCS,DAB2,DPYS,FGF7,FHL1,FOSL1,FXYD5,GLUL,GUCY1B1,HMOX1,HSD3B7,IL10,IL6,LGALS3,MAP2,MYC,NFKB1,NPR3,ODC1,OLR1,PAWR,PTGS2,RAPGEF4,RBP1,SOD2,SYNE1,TGFB3,TIMP1,VCAN,XCL1	1220 (16)
HBEGF	0.953	growth factor	Activated	2.666	3.79e-08	ANGPTL4,ANKRD37,BCL3,BMP2,CCND1,CCND2,CCND3,CSF1R,CXCR4,CYP27B1,DEFB4A/DEFB4B,ELN,EREG,GJA1,GLUL,GNGT2,IL19,IL1B,IL23A,IL36G,IL5,IL6,LIF,MMP9,MUC1,MYH10,NR2E3,NRP1,OSMR,PDE6B,PKM,PTGS2,S100A12,S100A14,S100A7,SLC16A3,STAT3,TGFA,THRB	1408 (19)
pirinixic acid		chemical toxicant		0.339	3.9e-08	ABCC3,ABCD3,ACAA2,ACADL,ACOT8,ACOX1,ACSL4,ACSL5,ADIPOR1,ADIPOR2,AKR1B10,ALAS1,ALDH3A1,ALDH3A2,ALDOC,ANGPTL4,AP3M1,ASL,BAX,BMP7,BNIP3,BSG,C3,CCL2,CCL5,CCNA2,CCNB1,CCND1,CCND3,CCT3,CD63,CDK4,CDKN1A,CFI,CIDEC,CPT1A,CPT2,CTSB,CXCL3,CXCL8,CYP1A1,CYP1A2,CYP3A5,CYP4A11,CYP7B1,DNAJB2,ECH1,ELOVL1,ELOVL5,ELOVL6,ENTPD1,F3,FBP1,FCER1G,FEN1,FKBP1A,GADD45B,GAPDH,GLUL,GPAM,GSTM3,HADHB,HIF1A,HLA-DQA1,HMGCR,HMGN1…	1004 (19)
PTH		other	Activated	2.54	4e-08	ADAMTS1,AHNAK,ALOX15,ALPL,ANK3,AREG,BMP2,CCL2,CCND1,CDKN1A,CREM,CSF1,CXCL2,CXCR4,CYBA,CYP27B1,DISC1,EFNB2,FOS,FOSB,GJA1,GOLGB1,HSPA5,ID4,IL6,LEF1,LIMA1,LMNA,LRBA,MGP,MME,MMP1,NDRG2,NFIL3,NR4A1,NR4A2,ODC1,PLAU,PLXDC2,PPP1R1A,PTGS2,PUM1,PXN,RAMP3,RBM14,RGS1,RUNX1,RUNX2,SDC4,SEC61B,SLC20A1,SLC43A2,SOCS3,SORT1,SPP1,TGFB1,TNFRSF11B,TNFSF11	1208 (21)
dopamine		chemical - endogenous mammalian	Inhibited	-3.825	4e-08	ASIC2,ATF3,BAX,BCL2L2,CCL19,CCL2,CCL22,CCL3L3,CCL5,CD69,CLCN3,CSF2,CSRNP1,CXCL10,CXCL2,CXCL3,CXCL8,FASLG,FOS,FOSB,GAD1,GFI1,GNRH1,GPR68,HIF1A,HMOX1,IFI16,IL13,IL15,IL1B,IL23A,IL5,IL6,KCNK1,KCNN3,KLF4,MAP2,MCHR1,NCF1,NFKB1,NFKB2,NOD2,NPR3,NR4A1,NR4A3,PDE10A,PDE1B,PPP1CA,PPP2R2A,RNLS,SCN9A,SLC1A3,SYP,TFAP2C,TGFA,TNF,TNFAIP3,TNFRSF14	842 (16)
sodium arsenite		chemical drug	Activated	3	4.07e-08	AHCY,BAX,CCND1,CCND2,CDK6,CDKN1A,CEBPA,CISH,CXCL8,ENO1,FOS,FTH1,GADD45B,GAPDH,GSS,HIF1A,HMOX1,LITAF,MTHFR,MYC,NFE2L2,OLR1,PGK1,PGR,PKM,RAF1,RND2,SOCS1,SOCS3,TKT,TNFRSF10B,TNFSF10	1333 (17)
benzo(a)pyrene		chemical toxicant		1.963	4.17e-08	ADAM12,AHR,AJUBA,ALDH3A1,ALG2,ARHGDIA,ARHGEF6,ARL6IP5,BAX,BCL2L11,BLK,BRAF,C14orf119,CASP3,CASP9,CCN1,CDC25B,CDK2AP2,CDKN1A,CEBPG,CELF2,CYP1A1,CYP1A2,DOK5,ECT2,ERCC5,EREG,FOS,FYN,GNA14,GNAI1,GNAI2,GNAQ,HAS2,HMOX1,HRAS,HSPA4L,IGFBP6,IL1B,KLF2,LCP1,LIMK2,MAP2K1,MAP3K2,ME1,METTL21A,MMP1,MPO,NMI,NOS3,NR4A1,PDSS1,PGD,PRKCA,PRKCQ,PTGER2,PTGS2,SELP,SERPINA1,SERPINE1,SFTPC,TGFB1,THBS1,TKT,TM2D2,TNFAIP2,X…	1469 (19)
ITGB1	0.179	transmembrane receptor	Activated	2.869	4.26e-08	ADAM19,ADAMTS12,ADAMTS5,BMP1,BMPR1A,CCL2,CCL3L3,CCL4,CD14,CDKN1A,COL4A4,CXCL10,CXCL8,DAG1,EIF4EBP1,FOS,FOXO1,FOXO3,HAS3,HLA-A,ICAM1,IFNG,IL1B,IL6,ITGA5,ITGAM,ITGB3,ITGB7,JUNB,KLF2,LIMS1,LRP6,MATN2,MMP1,MMP19,MMP9,MYC,NFKB1,PLAU,PLAUR,PSMB8,PTGS2,RAC2,RORC,SERPINE1,SIDT1,SPON1,TGFB1,TGM2,THBS1,TNF,TNFAIP3,TNFSF11,WNT9A,YAP1	1295 (19)
miR-124-3p (and other miRNAs w/seed AAGGCAC)		mature microRNA	Inhibited	-2.278	4.27e-08	ACAA2,AHR,APEX2,ARHGEF1,ARPC1B,ASPRV1,B4GALT1,BLOC1S6,CAV1,CCL2,CDCA7L,CDK4,CDK6,CEBPA,CERS2,DFFB,DRAM1,ELK3,ELOVL1,ELOVL5,ENDOD1,FAM177A1,GNG10,GSK3B,GSN,HADHB,HEBP2,IFRD2,INO80C,ITPRID2,JAKMIP1,KANK1,LGALS3,LITAF,LMNB1,LRRC58,MAD2L2,MPHOSPH9,NECAP2,NEK6,NME4,NUMA1,PAPSS2,PGF,PGRMC2,PHF19,PLOD3,PLSCR3,PTTG1IP,RARG,RBM47,RHOG,SERP1,SERPINB6,SLC30A7,SLC50A1,SMAD5,SMCO4,SP1,STAT3,STOM,STX2,SURF4,SW…
cyclic AMP		chemical - endogenous mammalian	Activated	2.538	4.38e-08	ACHE,BMP2,CACNA1H,CALCA,CCL2,CCND1,CCND2,CD80,CD86,CDC25A,CDK4,CDK5,CDKN1A,CEBPA,CEBPD,CNTF,CREM,CRYAB,CTLA4,CYCS,DCT,ENTPD1,F3,FASLG,FCGR1A,FLT1,FMR1,FOS,GCH1,GJA1,HIF1A,IFNG,IGFBP4,IL10,IL15,IL1B,IL2RA,IL4,IL5,IL6,JUNB,KDR,KIF23,MME,MMP1,MMP10,MMP9,MYC,NOS1,NR4A1,NR4A2,ODC1,PDE4B,PFKFB1,PGR,PTGER2,PTGS2,RAPGEF3,RARA,RORC,RPS6KA5,SERPINB2,SERPINE1,SIRT6,SOCS3,SOD2,SP1,STAT1,STAT3,SYP,TGFA,TGFBR1…	1358 (16)
RETNLB		other	Activated	4.704	4.4e-08	BMP1,CASP3,CCL2,CCL3L3,CCL5,CCR1,CCR2,CCR5,CD86,ELN,IL13,IL13RA1,IL1B,IL4,IL4R,IL6,IRS1,IRS2,LMNB1,MMP12,MSN,MYC,NR4A1,PLA1A,PLA2G15,SOCS2,STK17B,STOM,TGFB1,TIMP1,TLR2,TNNC1,UBE2C	1101 (14)
IFIH1	0.682	enzyme	Activated	4.275	4.47e-08	CCL2,CCL3,CCL4,CCL5,CD4,CISH,CXCL10,CXCL2,CXCL3,CXCL8,IFNG,IL1B,IL6,IRF7,ISG15,LCK,OAS1,OAS2,PRF1,PTPRJ,RND3,RSAD2,SIGLEC1,TNF,ZC3HAV1	925 (16)
CLIC4	0.262	ion channel		1.408	4.47e-08	BEST1,C3,CCL5,CD63,CFI,CNN2,COL4A3,CST3,CX3CR1,CXCL2,ELOVL4,IL1B,IL6,LPL,MMP3,MYRIP,PARP12,PILRA,PLTP,SLC16A3,SOD2,TGFBR1,TIMP3,TLR4,TNF	1209 (19)
EFNA4	-0.314	kinase	Inhibited	-3.841	4.49e-08	ABCA12,APOBEC3G,DSC1,DSG1,DUSP6,FOSL1,IRF1,IRF7,ITGB6,KLK7,KRT1,KRT10,KRT16,LPXN,NT5E,NTM,PKP1,S100A7,SLC20A1,TGM1,TNFRSF6B,UBE2C
ITGAV	0.228	transmembrane receptor	Activated	4.306	4.53e-08	BAX,CCL3L3,CCL4,CD14,CDKN1A,CXCL10,FOS,HAS2,HLA-A,ICAM1,IL1B,IL6,ITGA5,ITGAM,ITGB3,MMP1,MMP9,NFKB1,NTRK1,OSM,PLAU,PSMB8,RUNX2,SERPINE1,TGFB1,TIMP1,TNF	1179 (17)
MAP3K1	-0.135	kinase	Activated	3.662	4.53e-08	ATF3,BIRC3,CCN3,CCND1,COL4A1,CSF2,CSTA,CXCL8,FASLG,FOS,HMOX1,MMP3,PGR,PLAU,PLAUR,PTGS2,RUNX2,SERPINE1,SMAD4,SPP1,TGFB1,THBS1,TIMP1,TNC,TNF,TNFRSF10A,TOP2A	1334 (18)
LAPTM5	1.875	other	Inhibited	-3.181	4.53e-08	AGPAT5,BCL2L11,CCL22,CCL3L3,CCL5,CCR1,CCR2,CCR5,COL4A1,COL4A2,CX3CR1,CXCL16,CXCL3,CXCR4,ELOVL5,IFNG,IL27RA,IL6,ITGA11,ITGB3,ITGB7,LAMC3,LPIN3,OLR1,TLR2,TLR7,TLR8	1112 (17)
CLEC4A	3.067	transmembrane receptor		-0.096	4.53e-08	ADGRE1,ALOX5,CD68,CD80,CD83,CEBPA,CLEC7A,FCGR1A,FOLR2,IL10,IL1B,IL4,IL6,IL7R,IRF4,ITGAM,LIPA,MRC1,MSR1,SIGLEC1,SLCO2B1,STAT5A,TGFBR1,TLR2,TNF,TREM2,VCAN	1106 (13)
TASL	2.18	enzyme	Activated	3.94	4.63e-08	BCL2A1,CCL2,CCL5,CD274,CXCL8,EPSTI1,GBP5,IFIT5,IL6,ISG20,OASL,RIGI,SLAMF7,TNF,TNFAIP6,VCAM1	570 (8)
BCL2L11	0.585	other		0.61	4.63e-08	BCL2L11,CASP3,CCL3L3,CCL5,CCND1,CD274,CD84,CXCL2,IL10,IL1B,IL6,KLRG1,MCL1,NOD1,TGFB1,TNF	869 (18)
UCN-01		chemical drug		-1.027	4.63e-08	BAG1,BCL2L11,CCND1,CCND3,CDC25A,CDK4,CDKN1A,CXCL8,ERCC1,IL1B,MCL1,PLK1,PRKCQ,RAF1,RB1,RRM2	1473 (22)
FBXO42	-0.286	other	Activated	2.969	4.66e-08	CCL5,CSF1,CXCL8,ICAM1,IL6,MMP9,STAT1,TNF,VCAM1	1169 (13)
Cdc42		enzyme		-0.27	4.67e-08	ADIPOR2,ASAP1,BID,CAPZA1,CASP1,CCN1,CD86,CDC20,CEBPA,CSF1,CTSA,CTSB,CTSH,CTSS,CTSV,CTSZ,EIF4A1,EIF4EBP1,EMP2,EREG,FASLG,FLOT2,GFI1,GSK3B,LIF,NPC2,OLFM4,SDC1,SPI1,STMN1,SULF2,TNF,TNFRSF12A,YAP1	1364 (26)
HDAC3	0.05	transcription regulator		-0.604	4.81e-08	ALOX5,BIRC3,BMP2,CCNB1,CCNB2,CCND1,CD34,CDKN1A,CXCL10,CXCL2,CXCL8,ELOVL5,ELOVL6,ENO1,ENPP2,FCER2,FOS,GPAM,GUCY1B1,HLA-A,HMOX1,ICAM1,IL1B,IL6,JUP,LGALS9,ME1,MMP12,MMP9,MYC,NOS3,PGK1,PHLPP1,PKM,PTGS2,RELB,SCD,SERPINE1,SNCA,SPP1,TNF,TNNI2	1392 (21)
isopentenyl diphosphate		chemical - endogenous mammalian		1.052	4.82e-08	CCL3,CCL4,CCR1,CCR2,CCR4,CCR5,FCGR3A/FCGR3B,FOXP3,IFNG,IL2RA,TNF,XCL1	1015 (20)
fevipiprant		chemical drug	Inhibited	-3.432	4.82e-08	CSF1,CSF2,IL13,IL3,IL4,IL5,NRP1,PTGS2,SERPINE2,TNF,TNFRSF12A,TNFSF11
ITGB3	0.945	transmembrane receptor		0.095	4.82e-08	ACLY,CD274,CD40,CD40LG,CSF1,FOS,HAS2,HSP90B1,IFNG,IL10,IL1B,ITGA5,ITGB3,KDR,LIMS1,MMP1,MMP9,OSM,PLAU,PLAUR,PTGS2,RUNX1,RUNX2,SELP,SERPINE1,SNRPA,TGFB1,TGFBR1,TGFBR2,TIMP1	1376 (20)
glutathione		chemical - endogenous mammalian		-1.447	4.82e-08	ATF3,BAX,BCL2L11,CCL3L3,CCND1,CD274,CDKN1A,DFFB,FOXO3,GFPT2,HIF1A,HMOX1,HSPA5,IL1B,IL4,IL6,MPO,MYC,PTGS2,SERPINE1,SOD2,SP1,STAT3,TNC,TNF,TNFRSF10A,TNFRSF10B,TNFRSF8,VCAM1,ZBTB34	1261 (17)
IL11	-0.398	cytokine		0.192	4.88e-08	A2M,BCL2A1,CCL5,CCND1,CD40,CEBPD,CXCL8,DKK2,DUSP6,EZR,FOS,ICAM1,IL10,IL13,IL15,IL1B,IL4,IL5,IL6,IL6ST,IRF1,JUNB,MMP1,MMP3,MMP9,MUC1,PDPN,SCG2,SOCS3,SPP1,STAT3,TIMP1,TNF,TNFSF11,VCAM1	813 (16)
let-7a-5p (and other miRNAs w/seed GAGGUAG)		mature microRNA	Inhibited	-4.24	4.92e-08	ACSL6,ADAMTS15,ADAMTS8,ATP6V0A1,AURKB,BMP2K,BSG,CASP1,CASP3,CCND1,CCND2,CDC25A,CDK6,CEBPA,CEMIP2,CIAO2A,COL4A1,COL4A2,CRTAP,CSDE1,DSP,EDN1,HMOX1,HYOU1,IFIT5,IGF2BP3,IL6,ITGA4,ITGB3,KLK10,KLK5,LOXL2,MARS2,MMP9,MTRR,MYC,NEDD4,NID2,OTULINL,P3H1,PTGS2,PXDN,RABGAP1L,RASSF2,RHOG,S100A4,SCD,SLC25A24,SMAD2,SNAP23,SPCS3,STAT3,TGFBR1,TGFBR2,TGFBR3,THBS1,TLR4,TNF,TRIM71,TYMS,UHRF1,VCAN	1437 (19)
puromycin aminonucleoside		chemical reagent	Activated	2.573	5.05e-08	A2M,ACTB,ACTG1,ADAMTS1,BAX,C4A/C4B,CD14,CD2AP,CTSV,CYBA,CYBB,CYP3A5,EMP3,FCGR2A,FXYD5,GPX2,GSTM3,HSPA5,HSPD1,LAMC2,LGALS3,MRC1,MYC,NCF1,PLA1A,PRDX3,PSMB10,PSMB8,RCN1,RFTN1,S100A11,SDK1,SOD2,SPP1,TIMP1,TMSB10/TMSB4X,TNFRSF12A,TSPAN8,TUBB,UPP1	827 (13)
romidepsin		biologic drug		0.055	5.11e-08	APAF1,ARF4,AXIN2,BAX,BCL2A1,BCL2L11,CCL5,CCND1,CD86,CDKN1A,CDKN2D,CXCL10,CXCL8,CXCL9,DUSP6,FASLG,FOS,GSN,HDAC1,HIF1A,ICAM1,IKZF3,ITK,MCL1,MLH1,MMP9,MYC,PARP1,PLAUR,PTGS2,RAF1,RB1CC1,RBBP7,SERPINB2,SERPINB5,SMARCB1,TIMP3,TNFAIP6,TNFRSF10B	1336 (17)
RHO		G-protein coupled receptor		0.218	5.31e-08	ALDH2,AP2A2,ARF4,ARHGDIA,ATF3,ATP11B,B2M,C1orf116,C1QA,CAPN7,CASP3,CASP7,CCNA2,CD300C,CD74,CEBPD,CSF1R,CSF2RB,CTSS,DPYSL3,FKBP9,FOS,FSBP,GNA14,HCLS1,HDAC1,HFE,HOOK3,IL2RB,IMPDH1,KCNB1,KDR,LGALS1,MAP3K14,MARCHF1,MEF2C,MFSD5,NCAM1,NECTIN2,NT5E,P2RY13,PDE6B,PLA2G7,PSMB9,PSME1,SGK1,SIK2,SMAD4,TGFB1,TGFBR1,TGFBR2,TNFAIP3,TREM2,TRPC1,XBP1	693 (8)
E2F4	0.389	transcription regulator		-0.854	5.4e-08	ASF1B,AURKB,BARD1,BCL2L11,BNIP3,CALM1 (includes others),CASP4,CCNA2,CCNB2,CCND1,CDC25A,CDKN1A,CENPE,CENPO,CHEK2,CKS2,CSDE1,DBF4,DDX28,E2F3,ECT2,EFHC1,FEN1,FGF7,H2AC18/H2AC19,H2AC4,H2AX,HMMR,HSP90B1,KIF4A,KLF5,MAP3K14,MCL1,MCM5,MCM6,MKI67,MLH1,MYBL2,MYC,NDC80,PCLAF,PKN2,PLK1,PLSCR1,POLD1,PPP1R13B,PRIM2,RABIF,RB1,RBL1,RFC4,RRM2,SERPINE1,SMARCA5,SRPRA,SSX2IP,STMN1,TK1,TMPO,TNF,TOP2A,TPX2,TRAF2,UBE2C…	1199 (13)
tranilast		chemical drug	Inhibited	-3.231	5.43e-08	ATF3,CD40,CD80,CD86,CDKN1A,CSF2,CXCL1,CXCL8,FOXO1,HSPA5,IFNG,IL10,IL6,NRP1,TGFB1,TNF,VCAM1	1360 (20)
HIBCH	0.145	enzyme	Inhibited	-2.646	5.43e-08	ABAT,BCAT1,BCL3,CASP10,CASP3,CASP7,CPT1A,CXCL1,CXCL10,CXCL3,CXCL5,CXCL6,CYB5R2,FOS,GALK1,ICAM1,IFNGR1,IRF1,IVD,JUNB,PIK3CD,PIK3R3,PLIN4,PTPN11,TNFAIP3,TNFRSF1A,TRAF3,TSC1
TIMP1	2.572	cytokine		1.2	5.43e-08	CD163,CD38,CD40,CD80,CDKN1A,CSF2,CXCL1,CXCL5,EGF,FCER2,FLT1,IFNG,IL1B,IL3,IL6,ITGAX,MME,MMP3,MMP9,PLAU,PLAUR,PLTP,TIMP3,TNF	963 (17)
AIM2	1.886	other		-1.229	5.53e-08	CASP1,CD274,CSF1,CSF2RB,FCGR2A,FCGR2B,HLA-A,IFI35,IFNG,IFNGR1,IL1B,ITGB2,ITGB3,NFKB1,PTPN11,STAT1,TLR7,TNFAIP3,TNFRSF1B,VSIR	1210 (14)
LTBR	0.275	transmembrane receptor	Activated	2.98	5.7e-08	BATF3,BIRC3,CCL19,CCL21,CD74,CD80,CD86,CSF2,CXCL13,DSC3,ENPP2,ICAM1,IL6,JUNB,LYZ,NFKB2,PCDH17,PDPN,RELB,RFX5,RNF19B,SERPINA1,TCF7,TNF,TNFSF13B,VCAM1	1139 (15)
NKX3-1	-0.011	transcription regulator			5.7e-08	CASP7,CTSB,CTSV,CTSZ,CX3CR1,CXCL13,ETS1,EZH1,FES,FOS,FOXO3,MIR17HG,MMP9,MYC,PCAT19,PRKCB,PTP4A2,PTPRC,PTPRK,RAMP1,RUNX1,SDC1,SDC4,SMAD2,STAT3,STEAP1	1515 (25)
tofacitinib		chemical drug	Inhibited	-3.621	5.8e-08	CBLB,CCL2,CCND1,CISH,CXCL10,DNASE1L3,IFNG,IL6,ISG15,JAK3,MYC,SOCS1,SOCS2,SOCS3,STAT3,STAT5A,STING1,TNF	1260 (19)
ERN1	0.375	kinase	Activated	3.608	5.99e-08	ARF4,ATF3,CEBPD,COL6A1,CPT1A,CXCL2,CYP1A2,DGAT2,DNAJC10,ERBB3,ERP44,ETS1,FKBP11,HOOK1,HSP90B1,HSPA5,IFITM1,IL1B,IL4,IL6,ITGB6,MCL1,MPZL2,OAS2,OSBP,P3H1,P4HB,PDIA3,PDIA5,PDIA6,SCD,SDF2L1,SEC24D,SEC61A1,SERPINB2,SLC20A1,SLC35B1,SMARCB1,SPTLC3,SRP68,SRPRA,SURF4,SYT11,TBCB,TENM1,TNF,TNFRSF10B,TSPAN2,TXNDC5,WARS1,XBP1	985 (19)
LY6E	0.67	other	Inhibited	-2.128	6.03e-08	ABCC3,CD14,CD274,CD34,CD83,CXCL8,FGF7,HLA-DRA,IL1B,IL6,IRAK2,RELB,SERPINE1,TNF	1150 (25)
Klra4 (includes others)		transmembrane receptor	Activated	2.757	6.03e-08	ABCD3,CASP4,CCL3L3,CCL4,CCL5,CSF2,FASLG,GPR65,IFNG,SERPINE2,TBX21,TNF,TYROBP,XCL1	1147 (14)
HRG		other	Activated	3.207	6.03e-08	C1QA,C1QB,C1QC,CD74,CD83,CXCR4,FCGR1A,FCGR3A/FCGR3B,HLA-DQA1,ITGAX,MUC1,SPP1,TIMP1,TIMP3	982 (9)
GPS2	-0.028	transcription regulator	Inhibited	-2.913	6.28e-08	ADIPOR2,ASAP1,CCL3L3,CCL4,CCND1,CD14,CDK6,CDKN1A,CXCL1,CXCL10,CXCL2,CXCL8,FAM20C,FOXO1,IL1B,IL6,LTA,MCTP1,MYC,PGR,RAB20,RGL1,SGK1,SHISA5,SLC44A1,SOCS1,TNF,VCAM1,WIPF1	1062 (22)
LETMD1	-0.089	other	Inhibited	-3.257	6.3e-08	BAX,CCL2,CDKN1A,CXCL8,CYBB,IL10,IL1B,IL6,IRF1,PTGS2,TNF	933 (15)
bempedoic acid		chemical drug	Inhibited	-3.293	6.3e-08	ADGRE1,CCL2,CCL4,CCL5,CD40LG,CXCL10,CXCL8,ICAM1,IL1B,IL6,TNF	1165 (20)
nitrofurantoin		chemical drug	Activated	2.091	6.36e-08	A2M,ABCB11,ACOX1,ACTB,ACTG1,ADAMTS1,ANXA5,ASL,BAX,C3,C4A/C4B,CASP3,CASP7,CCL3L3,CCND1,CFI,CPT1A,CST3,CTSB,CTSS,CTSV,CXCL10,CXCL3,CYP4A11,FGF7,GPX2,GSS,GSTM3,HMGCR,HMOX1,HSPA5,IFNG,IL10,IL1B,IL6,LGALS3,MAP2K1,MMP12,MYC,ODC1,PCYT1A,PRKCB,S100A11,SDC1,SERPINA1,SPP1,STMN1,TIMP1,TIMP3,TNFRSF12A,TUBB,TYMS,VCAM1
SYVN1	-0.008	transporter	Activated	4.009	6.49e-08	ABCC3,ACP2,AHR,ASF1B,ATG3,BCAT1,CALM1 (includes others),CCND1,CRTAP,CYB561,DAB2,DAG1,DPYD,ERCC6,F3,GANAB,GSK3B,HERC5,HLA-A,HLA-C,IFI44,IFITM2,IL1B,IL7R,IRAK2,LDHB,NDFIP2,NFE2L2,NFKB2,OLR1,PFN1,PTPRJ,RPN2,SLC12A3,SLC1A5,SLC20A1,SLC27A3,SLC2A3,SLC43A2,SLC43A3,SLC4A7,SLC7A5,SLCO4A1,SNAP23,STAT3,STOM,TFRC,UNC13D,ZC3HAV1,ZNF281	1553 (19)
urethane		chemical toxicant		1.123	6.52e-08	CCL3L3,CCND1,CCR5,CD274,CDK4,CDKN1A,CEBPA,CTSV,CYP1A1,HIF1A,HMOX1,IL1B,KDR,LGALS3,MYC,PLA2G7,PLAUR,PTGES,PTGS2,RB1,SDC4,TEP1,THBS1	1530 (18)
MAPK7	-0.189	kinase	Activated	2.65	6.54e-08	AACS,ACLY,ADAMTS1,ALDOC,BCL2A1,BCL2L2,CCN1,CCN3,CCND1,CXCL10,CXCL2,CXCL3,CXCL8,EDN1,ELOVL6,HMOX1,IL1B,IL6,KLF2,KLF4,MCL1,MEF2C,MYC,NOD1,NOS3,NR4A1,PTGER2,PTGS2,SERPINB2,STEAP4,TM7SF2,TNF,TRAF4,USF1	1470 (24)
SOS (family)		group			6.68e-08	ACOX1,ADAM12,AFF4,ANK3,ARNT,ASAP1,B4GALT1,CAST,CLIP1,COBLL1,DLG1,DOCK1,DSG3,EEA1,ELOVL6,FLRT2,FOS,GIT2,GSK3B,HMMR,HMOX1,HOOK1,HSPB8,IL36G,IRS2,KIF1B,KIF2A,KIF5B,LRP8,MAP3K20,MLH1,MMP10,MMP3,MPZL2,MYO5B,NET1,NFE2L2,NFIL3,ODC1,PDE6B,PDPN,PFN1,PLAU,PTGS2,QKI,RAB11FIP1,RALB,RANBP9,RAPGEF3,RBP1,RUNX1,SCD,SEMA3B,SIRPA,STMN1,TAOK1,TGFB1,TIPARP,TPD52,TPP1,UTRN	1132 (17)
kanamycin A		chemical drug		0.424	6.73e-08	ABCC3,ACP2,AGPAT3,BMP1,BMP4,BMP7,C1QA,C1QB,CCND1,CD63,CD69,CD9,CFP,CNTF,CSF1,CST3,CTSB,DNAJB4,FOS,FTH1,FXYD5,HAVCR2,IL10RA,JMY,JUNB,KHDRBS3,LGALS1,LGALS3,NUAK1,SDC3,SLCO4A1,SOCS2,SORT1,SPP1,ST3GAL6,STAT3,SYNJ1,TJP1,TREM2,USP2	658 (7)
NFIC	-0.259	transcription regulator		1.948	6.74e-08	ADAM12,ALDH2,AMY2B,B2M,C2,CCL2,CCL8,CCNB1,CCND1,CD74,CDKN1A,COL6A1,CSF1,CYP2S1,EBF3,GPX1,GPX7,HLA-A,HLF,HSPA5,IL32,ISOC2,ITGB2,LEF1,LMNA,LPXN,PCBD1,PKM,PLAC8,PLSCR1,RASSF9,RGS16,RNASE1,SAT1,SDCBP,SFTPC,SPINK1,STAT5A,STXBP6,TGFB1,TGFBR3,TIMP1,TREM2,TYMP,WTAP,XBP1	1414 (18)
sudemycin D6		chemical reagent	Activated	3.138	6.76e-08	CCL5,CSF2,CXCL1,ICAM1,IFITM1,IL1B,MX1,MX2,OAS1,TNFSF10
GAPDH	0.604	enzyme		-1.939	6.94e-08	ACOT8,ACSL5,C2,CCL2,CCL3,CCL4,CXCL1,ENO1,FCER1G,GAPDH,HLA-C,IFI6,IFITM1,IFITM2,IFNG,IL10,MME,NUB1,OAS1,OAS2,OAS3,RIPK3,SPP1,STAT1,TNF,UBE2L6,WARS1	1243 (20)
valsartan		chemical drug	Inhibited	-3.141	6.94e-08	ANGPT2,CD163,CD34,CD68,CEBPA,CTSS,CYBA,CYBB,EDN1,EGF,ENG,F3,FOS,GJA1,ICAM1,IFNG,IL1B,IL6,MRC1,NCF1,PTGS2,SERPINE1,SLC12A3,SPP1,TGFB1,TIMP1,TNF	1520 (23)
DDIT3	-0.035	transcription regulator	Activated	3.258	7.15e-08	AGER,ATF3,ATF5,BAK1,BAX,BCL2L11,CASP4,CEBPA,CEBPD,CXCL8,DCTPP1,DNAJA1,FOXO1,FOXP3,GABARAPL2,HDAC1,HMOX1,HSPA5,HSPD1,IFNG,IL1B,IL4,IL6,IRAK2,ITGAM,KLHDC7B,MCL1,MLF1,MTHFD2,NFE2L2,NFIL3,PCK2,PDPN,RUNX3,SELE,SERPINA1,STAT3,STAT5A,STXBP2,TGM2,TNFRSF10A,TNFRSF10B,TSC22D3,WARS1,XBP1	1237 (12)
WNT3A	-0.583	cytokine	Activated	2.697	7.68e-08	ACADL,ADAMTS4,AHR,ALPK2,ALPL,APC,ARHGAP18,AXIN2,BCL2L11,BMP2,BMP4,CALR,CAMK4,CCL2,CCL22,CCL3L3,CCL5,CCN1,CCND1,CCND2,CD274,CD300A,CD68,CEBPA,CEMIP2,CPT1C,CPT2,CST7,CXCL10,CXCL2,CXCL3,DKK2,DPAGT1,EDN1,ENG,EOMES,ERBB3,FCMR,FZD2,GGT5,GPA33,GSK3B,HAS2,HAS3,IL10,IL1B,IL6,IL7,IRS1,IRS2,ITCH,KCNK17,KCTD12,KDR,KLF4,LEF1,LRP6,LRRC32,MCL1,MEF2C,MPO,MYC,NCAM1,NDNF,NEK6,NKD1,PAX3,PLIN1,PNPLA3,PTGS2,RASGRP3,R…	1272 (17)
CYP27B1	1.285	enzyme	Inhibited	-2.573	7.68e-08	ALPL,CCL17,CCL3L3,CCL4,CCND1,CCR3,CCR4,CCR6,CD14,CTLA4,CYP27B1,CYP3A5,FLT1,IFNG,IL10,IL15,IL4,IL6,MKI67,SPP1,STAT3,TLR2	1133 (19)
TNFAIP3	0.957	enzyme	Inhibited	-4.63	8.14e-08	BAX,BIRC3,CLDN1,CSF1,CSF2,CXCL10,CXCL8,FASLG,ICAM1,IFNG,IL10,IL1B,IL23A,IL6,MMP9,MYD88,NLRP3,OCLN,RNF138,SELE,SOCS3,TFRC,TGFB1,TJP1,TNF,TNFAIP3,TRAF3,VCAM1	1178 (13)
SORL1	0.719	transporter	Activated	3.883	8.18e-08	ACVRL1,ADAM12,B2M,BMP2,C3,CAV1,CD4,CDK5,CMKLR1,COL4A1,COL6A1,EEA1,ENG,EPHB1,F3,FGF7,FLT1,FOS,FZD2,FZD5,HLA-F,HYOU1,ICAM1,IFITM1,ITGA11,ITGA4,ITGA5,KREMEN1,LAMA4,LAMC3,LPL,MMP1,NID2,NRP2,NRXN3,NXPH3,PACS1,PGF,PLAU,PLTP,PLXND1,RAB5A,ROR1,SDC4,SEMA3A,SEMA3G,SSTR1,TGFB1,TGFBR2,TGFBR3,TGM2,TLR4,TNC,TNFRSF10A,TNFRSF11B	1339 (18)
T-5224		chemical reagent		-0.025	8.31e-08	ABCD3,ADAMTS1,ADAMTS9,ANGPTL4,APPL2,AREG,ARID5B,BEST1,CASP4,CPEB4,CXCL8,DUSP6,EPB41L4B,EREG,F3,FLRT2,GADD45B,GSTM3,HAS2,HPCAL4,IFI16,IRS2,KIF13B,NEBL,PTGES,PTGS2,PTPN14,PTX3,RASAL2,RUNX1,SERPINB4,SFMBT2,SLCO2A1,SOCS3,SRGN,SSX2IP,TNFRSF10B,TNFRSF21,TNFSF11,TRIB1,TRIM22,TTC39B
TNFRSF18	-0.182	transmembrane receptor		0.293	8.53e-08	CCL2,CCL3L3,CD247,CDKN1A,CXCL3,CXCL8,ICAM1,IDO1,IFNG,IL6,IL9,MMP9,PTGS2,TNF,TNFRSF9	1002 (13)
lipoarabinomannan		chemical - endogenous non-mammalian	Activated	3.201	8.53e-08	CCL3,CCL4,CCR5,CD14,CXCL2,CXCL8,CXCR4,ERBB3,ICAM1,IL1B,IRF1,SELE,STAT1,TLR4,TNF	1487 (18)
PTPRJ	1.05	phosphatase	Activated	2.879	8.83e-08	ARID5A,CCL3L3,CCL4,CCNA2,CD69,CEBPD,CXCL2,CXCL3,EDN1,FCER1G,FGL2,FOS,HDC,IL6,LTA,LZTFL1,OASL,PLA1A,PLAUR,PTGS2,SLA,SLFN12L,TNF,TNFSF8,TSC22D1,ZC3H12A	1227 (17)
ITCH	-0.209	enzyme	Inhibited	-3.818	8.87e-08	CCN1,CCNB2,DNMT1,ELOVL5,FOS,FOXP3,GSK3B,IFNG,IL1B,IL4,IL5,IL6,ITCH,MCM6,RRM2,SLC1A5,SLC2A3,SLC7A5,TFRC,TNF,TNFRSF1A	1307 (18)
testosterone		chemical - endogenous mammalian		0.43	8.98e-08	A2M,AGER,ANPEP,ARRB2,BAX,BCL3,BMP4,BMP7,BMPR1A,CAMK4,CASP3,CASP8,CASP9,CAST,CAV1,CCND1,CDK4,CDK6,CDKN1A,CLCN3,CTSV,CYCS,CYP7B1,DFFB,EGF,EIF4EBP1,ELOVL4,ELOVL5,ERBB3,ESR2,FAM89B,FASLG,FGF7,FOS,FOSB,FOSL1,FOXO1,GNRH1,HDC,HIF1A,HMGCR,HPCAL4,HSPA5,HSPD1,IFNG,IL10,IL1B,IL6,IRS1,IRS2,LGALS1,LZTFL1,MAL,MX1,NFKB2,NOS1,NTRK1,OCLN,ODC1,PARP1,PDE3B,PDIA4,PKIB,PLAU,PRKCB,PTGS2,PXN,RAB2A,RAF1,RARA,RARG,SDC1,S…	1868 (21)
miR-146a-5p (and other miRNAs w/seed GAGAACU)		mature microRNA	Inhibited	-3.496	9.16e-08	ATOH8,BLMH,CCL2,CCL8,CCNA2,CCR3,CD1D,CD40,CDKN3,CXCL3,CXCL8,CXCR4,IL10,IL1B,IL1F10,IL1R1,IL1RAPL2,IL1RL2,IL36G,IL36RN,IL6,IRAK2,IRF5,KLF4,LTB,PRF1,PTAFR,PTGES2,ROR1,S100A12,SDCBP2,STAT1,TBX21,TLR1,TLR10,TLR4,TNF,TRIM14,UHRF1	911 (14)
fenamic acid		chemical reagent	Activated	3.667	9.25e-08	A2M,ADAMTS1,BIRC3,C4A/C4B,CD14,EMP3,FCGR2A,FXYD5,GPX2,GSTM3,LAMC2,LGALS3,MRC1,MYC,PLA1A,PSMB10,PSMB8,RCN1,RFTN1,S100A11,SELL,SPP1,STING1,TIMP1,TMSB10/TMSB4X,TNFRSF12A,TSPAN8,TUBB,UPP1
3,3'-diindolylmethane		chemical drug	Activated	2.805	9.25e-08	ATF3,BAK1,BAX,CASP8,CCND1,CDC25A,CDK4,CDK6,CDKN1A,DNMT1,FASLG,HLA-A,HLA-B,HLA-C,HMOX1,IFNG,IFNGR1,IL1B,IL6,OAS2,PARP2,PTGS2,SP1,TAP1,TAP2,TGFA,TMEM121B,TNFRSF10A,TNFRSF10B	1326 (16)
phorbol esters		chemical - other	Activated	3.927	9.31e-08	B2M,CXCL6,CXCL8,ERCC1,FOS,IFNG,IL10,IL1B,IL1R1,IL2RA,IL4,IL5,IL6,ITGAM,JUNB,LIF,MMP1,MMP10,MMP3,MMP9,NFKB1,ODC1,OSM,PLAU,PRKCA,PRKCB,PTGS2,PTPRO,SCG2,SOD2,TGFB1,TGM1,TIMP1,TNF,TNFSF10	1406 (17)
AGER	0.53	transmembrane receptor	Activated	3.111	9.41e-08	AGER,APAF1,C1QB,C1QC,CCL2,CCL3,CCL3L3,CCL4,CCND1,CD40LG,CDKN1A,COL4A1,CSF1,CXCL2,CXCL3,CXCL8,F3,FLT1,ICAM1,IL10,IL1B,IL4R,IL6,LPL,MMP12,MMP3,MMP9,PTGS2,SCG2,SELE,SERPINE1,TGFB1,TJP1,TLR4,TNC,TNF,VCAM1	905 (17)
MRTFA	0.444	transcription regulator		0.685	9.82e-08	ABLIM1,ACTB,ACTG1,ARPC1B,ARPC4,CBFB,CCL5,CCN1,CNN2,COL25A1,COL6A3,CTTN,CXCL6,CXCL9,CXCR4,CYBA,CYFIP2,DMKN,DNAJB4,DSG1,EDN1,EPPK1,EZR,FCN1,FHL1,FLI1,FLRT2,FOS,GFI1,HLA-A,ICAM1,ITGA11,ITGA5,LILRB4,LIMK1,LMNA,LOXL2,MAP2,MAPK13,MMP9,MS4A3,MYH10,PFN1,PGR,PTGS2,RAB27B,RAMP1,RGMB,RUNX1,S1PR1,SELE,SELP,SEMA3D,SERINC3,SERPINB2,SERPINE1,SGK1,SLC20A1,SLIT3,STAT1,TBXAS1,THBS1,TNC,TRAPPC1,VCAM1,WAS	1507 (27)
miR-1-3p (and other miRNAs w/seed GGAAUGU)		mature microRNA		-1.933	1.01e-07	ADAR,ADPGK,AGMAT,ANPEP,ARF4,ATP6V0A1,CAP1,CCSAP,CERS2,CHST11,CLCN3,CTSC,CXCR4,EPB41L4B,GCH1,GJA1,HPS4,IP6K2,KIF2A,LASP1,LZTFL1,MTHFD2,MTMR12,NETO2,NOTCH2,NRP1,OSBPL7,PDCD4,PLEKHB2,PLEKHG2,PNP,PPIB,PREX1,RABGAP1L,RBM47,RNF138,SAC3D1,SDC4,SEC23IP,SERP1,SERPINB5,SFXN1,SH3BGRL3,SLC25A22,SLC44A1,SNX6,SYNE1,THBS1,TIMP3,TLCD3A,TMSB10/TMSB4X,TPM3,TPM4,TPPP,UHRF1,UNC93B1,UTRN,XPO6,ZNF264
NCR2		transmembrane receptor	Activated	3.056	1.02e-07	CCL4,CSF2,IFNG,NR4A1,NR4A2,NR4A3,PTGS2,THBS1,TNF,TNFSF11,TNFSF14,TYROBP,XCL1	950 (18)
rifampin		chemical drug		-0.592	1.03e-07	ABCB11,ABCC3,AKR1C1/AKR1C2,ALAS1,AXIN2,BMP1,C9orf72,CCDC74B,CD14,CDCA7L,CEP135,CFL1,COL6A1,CRYAB,CSF1,CXCL10,CYP1A1,CYP1A2,CYP3A5,CYP4A11,ECT2,ELAVL1,ELOVL6,ENPP2,HMGN2,HMMR,HUNK,IL1B,ITGAM,KIF14,MATN2,ME1,MGP,MME,NCAPH,PCK2,PFAS,RGS10,SCD,SERPINB1,SIRT6,SKA3,SPOCD1,SPP1,STIL,TGIF2,TLR2,TMPRSS4,TNFRSF11B,TWF2	1644 (21)
EIF4B	-0.129	translation regulator		1	1.03e-07	CCR1,CCRL2,CXCL3,CXCR1,FASLG,ISG15,ITGAL,KLRB1,KLRC1,KLRD1,MCL1,NCR1,PRF1,SLC4A7,TNF,TNFAIP3
PALMD	-0.915	other	Activated	2.842	1.03e-07	ALDOC,ALPL,BMP2,CASP3,CCL2,CXCL2,ENO1,HIF1A,ICAM1,IL1B,IL6,PGK1,PKM,RUNX2,TNFAIP3,TPI1
ZNF768	-0.18	other		0.407	1.03e-07	AURKA,AURKB,CCL2,CCNB1,CCNB2,CDC20,CDC45,CSF2,ICAM1,IL6,MYBL2,PLK1,PML,SERPINE1,TNF,TOP2A	1235 (13)
PTGES	0.643	enzyme	Activated	2.424	1.05e-07	CDK5,CDKN1A,CXCL3,CYBA,CYBB,ERBB3,EZR,FLT1,IFNG,IL1B,IL6,ITGAL,MMP9,MYC,NBN,NCF1,NOP2,NOS1,NOS3,PPA1,PTGES,PTGES2,PTGS2,SDS,SERPINE1,TNF,TRAF1	1415 (21)
carbon monoxide		chemical - endogenous mammalian	Inhibited	-2.199	1.05e-07	ADORA2A,BAX,CASP3,CAV1,CCL2,CCL4,CD14,CDKN1A,CSF2,F3,HIF1A,HMOX1,ICAM1,IL10,IL1B,IL6,IRF8,NCF1,NCF2,PLAUR,PTGS2,SELP,SERPINE1,TGFB1,TLR4,TNF,XBP1	1106 (18)
luteolin		chemical drug		-0.812	1.05e-07	ACHE,BAX,CASP3,CCND1,CDK4,CDK5,CDK6,CXCL10,CYP1A1,FLT1,FOS,HIF1A,HMOX1,ICAM1,IL20,IL6,IRS1,MMP1,MMP9,MPO,MYC,PTGS2,SELE,SOD2,TLR4,TNF,TNFRSF10B	920 (16)
ADORA2B	0.049	G-protein coupled receptor		1.779	1.07e-07	CCL17,CCND1,CD86,CXCL2,CXCL3,CXCL8,HIF1A,IL10,IL13,IL1B,IL4,IL5,IL6,KLF4,MMP12,MMP9,MRC1,RUNX2,SERPINE1,SPP1,TGFB1,TIMP1,TNF	1304 (17)
TNFSF15	0.447	cytokine	Activated	3.701	1.07e-07	BIRC3,CCR7,CD40,CD80,CD83,CD86,CSF2,CXCL2,CXCL8,GZMB,IFNG,IL13,IL2RA,IL2RB,IL4,IL5,IL6,IL9,MMP9,RAF1,SPP1,TBX21,TNF	983 (11)
C1Q (family)		group	Inhibited	-2.238	1.09e-07	BCL2L11,CASP10,CASP3,CASP7,CASP8,CD163,CD274,CEBPD,CH25H,ICAM1,IL10,IL6,INSIG2,MX1,PARP1,SELE,TNF,TNFSF10,VCAM1	1281 (16)
IL36A		cytokine	Activated	3.489	1.09e-07	CD40,CSF2,CSF3,CXCL1,CXCL10,CXCL2,CXCL3,CXCL6,CXCL8,IFNG,IL1B,IL23A,IL36G,IL4,IL6,MMP3,MMP9,S100A7,TNF	743 (13)
PAX3	-0.705	transcription regulator		1.032	1.1e-07	ALDH3A2,AP3M2,ARHGDIB,ATF2,BMP4,BST2,CDH3,CDKN1A,CRY1,CST3,CTSA,CTTN,CXCR4,DCT,F3,FHL1,FKBP1A,FLT3,FMR1,GLB1,HLA-DRB1,ICAM2,ID4,IFITM2,IL6,IL7R,IRS1,LIPE,M6PR,MDFI,MGP,MICB,MKNK1,MMP9,NFKB2,NNMT,NPC2,PAK2,PAX3,PEA15,PGF,PPIB,PSME1,PTPN14,PTPN3,PUM2,PXDN,RAB31,RASSF2,RUNX3,SLA,SNCA,SRGN,TIMP3,TNC,TRIM14,TRPC1,TSC22D1,TYRO3,VCAN	649 (7)
oblimersen		biologic drug	Activated	4.202	1.11e-07	ATF3,BST2,CDKN1A,CEBPD,CXCL8,EFNB2,GADD45B,IFI16,IFI35,IFI44,IFI6,IFITM1,IL24,IRF7,ISG15,MX1,MX2,OAS1,OAS2,OASL,PRKCA,RSAD2,SCG5,STAT1,TRIM14
HDL (complex)		complex	Inhibited	-2.268	1.11e-07	ATF3,CCL2,CCL5,CCR2,CD40,CD40LG,CD80,CD86,CX3CR1,CXCL8,HIF1A,HSPA5,ICAM1,IL1B,IL6,ITGAM,ITGB2,ITGB3,KLF2,MYD88,NOS3,PTGS2,SELP,TNF,VCAM1	877 (16)
HMGA1	-0.089	transcription regulator	Activated	2.166	1.12e-07	ALPL,APOL6,ATM,B2M,CAV1,CCN1,CCNA2,CCND1,CCND2,CD80,CNDP2,COL4A1,COL4A2,CRYAB,CSK,CTSC,CTSH,DAB2,FOS,GNA15,GSN,H19,HCK,HMGCR,HS3ST1,IGFBP4,IL15,IL2RA,IL4,IL6,IPMK,ITGAL,JUNB,KLF2,KRT10,LIPE,LMNB1,LTA,LY6E,MGAT1,MMP9,MT1M,MYC,MYO1F,PIM2,PTGS2,PYCR2,RARA,SDC4,SEC24D,SERPINH1,SFXN1,SRPX,STAT3,STEAP3,SYK,TFAP2C,ZYX	1678 (22)
SLPI	-0.723	other	Inhibited	-3.639	1.12e-07	BAX,CASP3,CCL5,CCND1,CD40,CD86,CTSS,CXCL8,ICAM1,IFNG,IL4,IL5,IL6,MCL1,SMAD2,TGFB1,TNF	914 (16)
UM101		chemical drug	Inhibited	-3.637	1.12e-07	CCL17,CCL5,CCL7,CXCL1,CXCL10,CXCL11,CXCL5,CXCL8,ELOVL7,EXOC3L4,HAS3,IDO1,IL1B,MMP9,PLA1A,SLC15A3,TNFSF8	619 (7)
CDK5R1	0.183	kinase	Activated	2.183	1.14e-07	CCL3L3,CCL4,CD14,CD63,CFB,CXCL8,FOS,IL1B,IL6,IRF7,PMAIP1,RRM2,RSAD2,SERPINE1,TNF,TOP2A,UHRF1,ZBP1	1535 (22)
NOSTRIN	-0.224	transcription regulator	Inhibited	-3.612	1.14e-07	ANXA5,CASP3,CAV1,CCL5,FLT1,IL6,ITGA5,ITGB3,KDR,MMP1,MMP9,NFKB1,NOS3,PGF,PLAU,SELE,SELP,THBS1	1166 (17)
BCL2	0.114	transporter		1.11	1.18e-07	AIF1,BAK1,BAX,BCL2L11,BNIP3,CASP3,CCND1,CD5,CDKN1A,CLCN3,CSF2,CTSH,CXCL1,CXCL8,FOS,GZMA,HAVCR2,HIF1A,ICAM1,IFNG,IGFBP6,IL10,IL15,IL1B,IL21,IL23A,IL3,IL4,IL6,MCL1,MMP9,NNAT,NTRK1,PLAUR,PRF1,RBL1,SP1,TIMP1,TNF,VDAC1	972 (17)
TCF7L2	-0.382	transcription regulator		0.126	1.23e-07	ACADL,ACY3,ADAMTS4,ADIPOR2,ADO,ALDH3A2,ALOX5,ARHGDIB,ARHGEF26,AXIN2,BMP4,CAP1,CCDC3,CCND1,CCND2,CCNYL1,CD4,CDKN1A,CEBPA,CEMIP2,CERS2,CHMP1B,CNP,CSF3,CSF3R,DOCK10,DOCK9,EDN1,ELOVL1,ENPP2,EPHB1,ERBB3,ERBIN,EVI2A,EVI2B,FBP1,FBXO8,FKBP1A,FOS,FTH1,GLTP,GLUL,GSN,GSS,ID4,IL10,IL12RB1,IL23A,IRS1,IRS2,KIF5B,KMT5A,LAMC2,LEF1,LPAR3,MAL,MAP7,ME1,MFAP3L,MMP1,MYC,MYO6,NFASC,NNAT,NPC2,OTUD7B,PARVB,PELI1,PGLYRP3…	1536 (24)
BRCA1	0.283	transcription regulator		0.464	1.25e-07	ACTB,AREG,ATM,ATP11C,BAK1,BAX,BRCA2,CARD10,CCL5,CCNB1,CCNB2,CCND1,CDH3,CDKN1A,CXCL10,CYP1A1,DUSP3,E2F3,ELAVL1,ENPP2,ERCC5,EZR,FEN1,FOXO1,FOXO3,GADD45B,H2AX,HMOX1,IFI6,IFITM1,IRF7,MLH1,MX1,MYC,NFE2L2,NOS3,PARP1,PERP,PLK1,PLSCR1,PLTP,RB1,RBL1,RIGI,SAT1,SERPINE2,SMAD2,STAT1,STAT5A,TAP1,TGFBR2,TNF,TNFAIP2,TP53I3,VCAN,WEE1,XPC	1473 (21)
COL18A1	-0.165	other	Inhibited	-2.411	1.26e-07	APC,CCL2,CCND1,CD34,CDC25B,EDN1,EFNB2,EPHB1,ETS1,F3,FOS,HIF1A,ICAM1,IL6,ITGB2,ITGB3,JUNB,KDR,MCL1,MMP1,MXI1,MYC,NRP1,PLAU,PTGS2,SELP,SERPINE1,STAT1,STAT3,THBS1,TNF,TNFRSF1A,TNFRSF21,VDAC1	962 (17)
zinc		chemical drug		-0.705	1.26e-07	AKR1B10,BAX,BLMH,CCNB1,CCND1,CD86,CDK4,ENO1,HMOX1,IL10,IL1B,IL6,KPNA2,KRT16,LIPA,MAP2K1,MGP,MT1A,MT2A,OCLN,PDE4A,PDE4B,PTGS2,RB1,SCD,SERPINB2,SLC30A2,SLC30A7,SLC39A2,SRA1,TFRC,TGM2,TJP1,TNF	1327 (19)
Hbb-b1		transporter	Activated	3.99	1.27e-07	ATP5MF,BCL2L11,C1QA,CCR2,CCR5,CD74,CEBPA,CIITA,CLEC7A,CMTM3,CXCL10,CXCR3,CYBA,CYBB,FTH1,FTL,HFE,HIF1A,ICAM1,IL10RA,IL1B,IL2RB,IL2RG,ITGAM,LTB,LY86,NCF2,NDUFA3,NDUFA9,SERPINF2,SPI1,TFRC,TLR2,UCP2,VCAM1	1054 (15)
thymoquinone		chemical drug		-0.523	1.29e-07	BAX,BCL2L10,BMP2,CASP1,CASP3,CD14,CDK4,CDKN1A,CXCR4,FASLG,H2AX,HMOX1,IL10,MMP1,MMP3,MMP9,NBN,PKM,SAT1,TLR4,TNF,TNFSF10	961 (16)
arimoclomol		chemical drug	Activated	3.411	1.29e-07	A2M,APOL2,CRYAB,DIAPH2,DNPH1,FLG2,FTH1,GBP1,GFPT2,LAP3,MYD88,PARP14,RIGI,RRM2,SLC39A14,SLFN5,TAP2,TNFAIP8,TRIM21,TRIM22,UBA7,UHRF1
MEOX2	-0.161	transcription regulator	Inhibited	-2.085	1.29e-07	CCL2,CD69,CDKN1A,CDKN2D,CTSS,CXCL1,CXCL2,CXCL3,CXCL6,CXCL8,EDN1,F3,ICAM1,ID4,IL6,ITGB3,MMP10,PTX3,SELE,TNFAIP3,TRAF1,VCAM1	1285 (16)
HOXA5	-0.847	transcription regulator	Inhibited	-2.354	1.29e-07	BIRC3,CCL13,CCL18,CCL23,CDKN1A,CLDN1,CXCL13,CXCL6,CXCL8,DSG3,GADD45B,IL6,LIF,LTA,PGR,PTGS2,PTX3,RUNX2,SAT1,TGFB1,TGFB3,TJP1
pioglitazone		chemical drug	Inhibited	-2.494	1.3e-07	ADIPOR2,ADRB3,AGER,ANGPTL4,AQP7,BAX,CASP3,CAV1,CCL5,CCND1,CD80,CD86,CDK4,CDKN1A,CEBPD,CMKLR1,CXCL10,CXCL8,DFFB,FBP1,FOS,FOSL1,FOXP3,HAS2,HMOX1,HSPA5,ICAM1,IFNG,IL1B,IL4,IL6,IRS1,IRS2,ITGAM,KLF4,LEPR,LIPE,LPL,MMP9,MUC1,NCEH1,NCF1,NCF2,NR4A1,NR4A3,PDE3B,PLIN1,PTGS2,PTPN11,RB1,RORA,SERPINA12,SERPINB5,SERPINE1,SOD2,SP1,TGFB1,TNF,TNFRSF1A,TNFRSF1B,UCP2,XBP1	1393 (21)
SERPINF1	0.53	other		-0.44	1.35e-07	AGER,AXIN2,BAX,BCL2A1,BID,CCND1,CD34,CEBPA,CRYAB,CXCL8,CYBA,CYBB,FASLG,IL10,LOXL2,LRP6,MYC,NFKB1,OCLN,SELP,SOD2,TGFB1,THBS1,TJP1,TNFRSF11B,TNFSF10	1161 (15)
MAP2K7	-0.178	kinase	Activated	2.265	1.35e-07	ANGPT2,ATF3,BIRC3,CCL5,CCND1,CDKN1A,CSTA,CXCL10,CXCL8,EFNB2,ENPP2,ERCC1,GJA1,HSPA5,IL1R1,IL4,JUNB,LMO7,MMP3,MYC,OCLN,P2RX4,PDIA3,PLAU,PTPN11,TNF	1191 (16)
isobutylmethylxanthine		chemical toxicant		0.389	1.49e-07	ACLY,ACOX1,ACSL4,ALDH3B1,ANGPTL4,AREG,BMPR1A,CAV1,CCL22,CCND1,CD14,CD34,CDKN1A,CEBPA,CEBPD,CIDEC,COL6A1,CREM,CXCR4,CYCS,DGAT2,ELOVL6,FAM89B,FOS,GAPDH,IFNG,IL10,IL13RA2,IL1B,IL2RG,IL4,IL5,IRF7,ITGB2,ITGB3,JUNB,KLF4,LPL,MMP3,MYC,NOS3,PDE3B,PGR,PLIN1,RAB18,RAB5C,RB1,RBL1,SCD,SERPINE1,SGK1,SOD2,STAT1,STAT2,SYK,SYP,TGFB1,THBS1,TIMP1,TIMP3,TNC,TUBB,TYRO3,ZC3H12A	1554 (23)
TOR1AIP1	0.053	other	Activated	3.273	1.52e-07	ACHE,CCNB2,CCND3,CDC20,DAG1,DLGAP5,FAM83D,GMFG,GRB2,HJURP,KIF18B,KIF4A,NCAPG,PCLAF,PLK1,RRM2,TNNC1,TNNC2,TOP2A,TPX2,TROAP
clodronic acid		chemical drug		0.612	1.52e-07	ADGRE1,CD40,CD80,CD86,CXCL10,FCER2,FCGR2B,FOS,HMOX1,ICAM1,IL10,IL1B,IL6,ITGB6,MRC1,MSR1,SELE,SELP,TGFB1,TNF,VCAM1	1431 (17)
FGD3	1.327	other			1.55e-07	CXCL3,IL1B,MAP3K14,MYD88,NFKB1,PRKCQ,RIGI,TICAM1,TLR4,TNF,TNFSF13B,TNFSF14,TRADD,TRAF3
LYMPHOTOXIN (complex)		complex	Activated	3.569	1.55e-07	CCL19,CCL2,CCL5,CSF2,CXCL10,CXCL13,CXCL8,ICAM1,IL1B,IL6,MMP1,MMP3,TNF,VCAM1	1059 (13)
MVP	0.797	other		1.586	1.55e-07	CD83,CD86,CXCL2,CXCL3,CXCL6,CXCL8,FOS,ICAM1,IL1B,IL6,IRF7,MMP9,SPI1,TNF	1556 (18)
BID	0.888	other	Activated	2.392	1.55e-07	BID,C3AR1,C5AR1,CTSB,CTSH,CTSS,CXCL8,IL1B,IL4,IL5,IL6,ITGAX,MMP12,TIMP1	1557 (19)
glycocholic acid		chemical - endogenous mammalian	Activated	3.413	1.57e-07	ADGRF4,ANPEP,AREG,BMP4,CCL5,CCN1,CD74,CMTM3,CRIM1,CXCL3,CXCL5,CXCL6,CXCL8,EPHB1,EREG,HLA-DRA,IL6,IL7R,KCNJ15,LIPG,LMO3,MMP1,MMP11,NT5E,PRSS12,SEC23B,SERPINE1,SERPINE2,SLCO5A1,TREM1,YAP1	1283 (12)
RETN	1.139	other	Activated	2.46	1.57e-07	ADIPOR2,AGER,CCL2,CX3CR1,CXCL3,EDN1,FOS,HMOX1,ICAM1,IL1B,IL6,LPL,MKI67,MYC,NOS3,PTGS2,SCD,SELE,SELP,SERPINE1,SOCS3,SPP1,STAT3,TLR4,TNF,TRAF3,VCAM1	1299 (19)
CXCL8	3.758	cytokine	Activated	3.341	1.61e-07	BAX,CD69,CD74,CR1,CXCL2,CXCL3,CXCL8,CXCR1,DEFB4A/DEFB4B,F3,FASLG,ICAM1,IL1B,IL2RA,IL32,ITGA5,ITGAL,ITGAM,ITGAX,ITGB2,KLF4,LGALS3,MAPK12,MMP10,MMP9,OCLN,PCDH1,PDCD1,PTGS2,SELL,SFTPC,SLC2A3,SOCS1,TGFBR1,TNF,TNFRSF10A,TNFRSF10B,VCAM1,ZFP36	1144 (16)
as605240		chemical drug		-1.321	1.66e-07	CXCL2,CXCL3,FOXP3,IFNG,IL10,IL1B,IL2RA,IL4,IL6,MMP9,TGFB1,TNF	885 (14)
TNFRSF25	-0.202	transmembrane receptor		0.303	1.66e-07	CCL2,CSF3,CXCL8,IFNG,IL10,IL13,IL5,IL6,IL9,SELE,STAT3,TNF	751 (12)
OCLN	-0.63	other		-0.093	1.66e-07	CAV1,CCL2,CCL4,CCL5,CLDN1,CSF3,CXCL10,IFNG,MMP1,MMP3,MMP9,OCLN	1092 (11)
IL18R1	0.824	transmembrane receptor		-0.194	1.66e-07	CCL3L3,CD40LG,IFNG,IL10,IL1B,IL4,IL5,IL6,SOCS1,SOCS3,STAT1,TNF	785 (13)
THZ1		chemical drug	Inhibited	-2.826	1.67e-07	AEN,ANGPTL7,ARL4C,ATF3,BIRC3,CCN1,CCNB1,CCND3,CCR4,CD2,CDC25A,CSRP2,CYTIP,DKK3,E2F3,FHL1,FOS,FOSB,GPR183,HJURP,IGF2BP3,IKZF1,ITIH5,JUNB,KIF21B,LGALS3,LRP8,MCL1,MGP,MYC,NCAPH,PAMR1,PRSS23,RBP1,SDC1,SEMA3D,SERPINB1,SERPINE1,SERPINE2,SKA3,SLA,ST3GAL1,STK17B,SULF1,THBS1,TIMP1,TMEM45A,TNFRSF8,TRAF1,VCAN,WEE1,XIRP2	1281 (14)
alpha-ketoglutaramate		chemical - endogenous mammalian	Inhibited	-4.198	1.72e-07	ADAM8,ATF3,BAX,BMP1,BMP7,CLIP1,COL4A4,COL6A6,CXCL10,CXCL3,CYBB,FGFBP1,IL1B,IL6,JUNB,LGMN,MMP9,NCF2,NLRP3,OSM,PXDN,RGS1,SIRT6,TREM1,TREM2	654 (7)
IL4R	1.309	transmembrane receptor	Activated	2.104	1.72e-07	ACOX1,ADAM8,ALOX15,ASIC2,CCL17,CCL22,CCR4,CD14,CD209,CD69,CD86,CX3CR1,DGKZ,DISC1,FCER1G,FCER2,FLRT2,IFNG,IL10,IL13,IL13RA2,IL1B,IL2RA,IL4,IL5,IL6,IL9,ITGAX,LRP8,MYO6,NGEF,RUNX2,SOCS3,TBX21,UNC13B,ZDHHC2	1171 (17)
parthenolide		chemical drug	Inhibited	-2.654	1.72e-07	ACHE,ADAMTS5,AXIN2,CASP1,CCL2,CCL5,CXCL2,CXCL3,CXCL8,HMOX1,IL1B,IL6,LEF1,LIF,MMP9,NFE2L2,NKD1,PTGS2,SOD2,TNF,TNFRSF10B,TNFSF11,VCAM1	1177 (14)
diclofenac		chemical drug		1.766	1.73e-07	AREG,ATF3,BCAT1,BIRC3,CCND1,CDKN1A,CEBPG,EIF4A1,EIF4EBP1,FOS,HIF1A,IFNG,IL10,IL24,IL2RA,IL6,ITGAM,KCNA3,KLF4,KLF9,LGALS3,MCL1,MPO,MTHFD2,MYC,NFE2L2,OSMR,PTGS2,SELL,SERPINE1,SHMT2,SOD2,TNF,TNFRSF12A,WARS1	1266 (20)
TGFB2	-0.555	growth factor		-0.883	1.75e-07	ACY3,AHR,ALDH3B1,ANGPTL4,BMP4,CCNA2,CCNB1,CCR6,CD38,CD40,CD86,CDC20,CDH11,CEBPA,CIITA,COL4A1,CXCL16,EDN1,EEF2K,EIF4EBP1,FOS,HAS2,HMOX1,ID4,IFNG,KDR,LIF,LIPG,MLKL,MMP9,PLK1,PTAFR,PTPRJ,RAMP1,RGS3,RUNX1,S100A4,SCD,SELL,SEMA6B,SERPINE1,SESN1,SLC6A11,SLC7A5,SMAD2,SMAD4,SMAP2,SP1,SPP1,SRM,SULF1,TGFB1,TGFBR1,TGFBR2,TGFBR3,THBS1,TIMP1,TNFRSF11B,UBE2C,VCAN,WNT9A	1622 (21)
RC3H2	-0.019	enzyme		-1.078	1.75e-07	ANPEP,CCL2,CCR6,CTLA4,CXCL1,CXCL5,EDN1,EGF,ENG,HIF1A,ICOS,IFNG,IL4,IL6,NRP1,PGF,SDC1,TGFB1,TIE1,TNFRSF4	984 (8)
GSE1	-0.415	other		-1.346	1.75e-07	CAMSAP2,CD48,CD86,FOS,GLIPR1,ICAM1,IFI16,IRF8,ITGAM,JAML,LY86,LYZ,NAV3,NLRP12,NOS3,RHOH,SIRPB2,SLC1A3,SLC7A5,STAB1
GNB2	0.084	other			1.75e-07	AHR,CCL3L3,CCL4,CD80,CD83,CDKN1A,CREM,CXCL3,CYTH1,CYTIP,FBXO31,FOSB,IL1B,MXI1,NR4A1,NR4A2,PDE4B,PLAU,PTGER4,TSC22D3	955 (19)
CREB (family)		group	Activated	2.104	1.76e-07	ABL2,ACY3,ALOX5,ANK3,AREG,ARPC5,ATF3,BAK1,C3AR1,CALCA,CASP1,CCN1,CCND1,CD14,CD80,CDKN1A,CEBPA,CEBPD,CIDEC,CLMN,CNTF,CPT1A,CREM,CSF1R,CTSB,CTSV,CXCL10,CXCL8,DDX28,DLX6-AS1,EIF4EBP2,FCER1G,FHDC1,FMR1,FOS,FOSB,FOSL1,FSCN1,GADD45B,GJA1,GJA5,GPR85,GSTM3,GTF2F2,HAS2,HSPB8,IFI16,IFNG,IL10,IL1B,IL6,IRS2,ITGAM,JUNB,KLF4,KLRB1,KRT1,LASP1,MAP2K1,MCL1,MICB,MMP1,MYC,NDFIP2,NDUFA3,NMNAT2,NOS3,NR4A1,NR4A2,NR4A3…	1733 (24)
CYLD-AS1		other	Activated	2.502	1.77e-07	ABCC3,AKR1C1/AKR1C2,ALDH3A1,BLVRA,BLVRB,C3,CFB,CSF1,FTH1,FTL,HMOX1,ICAM1,IL1B,IL6,IRF1,IRF2,JUNB,LGALS3,ME1,NFE2L2,NFKB1,NFKB2,PGD,TKT,TNFAIP2,TNFAIP6,TNFAIP8,TNFAIP8L3	822 (6)
TGFB3	0.759	growth factor	Activated	3.874	1.93e-07	ADAM12,ADAM19,CCN1,CCN3,CDK4,CDKN1A,ELN,ENG,ETS1,FOS,FOSB,GJA1,ITGB3,LEF1,MAPK11,MGP,MMP1,MMP10,MMP3,MMP9,MS4A1,OCLN,PLAUR,PLK1,PTAFR,S1PR3,SCD,SDC3,SERPINE1,SERPINE2,SMAD2,TGFB1,TGFB3,TGFBR3,THBS1,TIMP3,TJP1,TNC,TNFRSF11B,TSPAN2,ZEB2	1251 (18)
TLR5	0.147	transmembrane receptor	Activated	4.122	1.95e-07	ANTKMT,ARHGAP4,ATF3,CCL4,CCL5,CD40,CD80,CD86,CSF2,CSF3,CXCL2,CXCL3,CXCL8,DEFB4A/DEFB4B,GPSM3,H2AC18/H2AC19,ICAM1,IL10,IL15,IL1B,IL6,LAMP3,LIME1,MMP1,MYD88,PAM16,TLR7,TNF,VWA1	778 (13)
BCL11B	-0.047	transcription regulator		1.558	1.95e-07	AHR,AREG,CCL3,CDKN1A,CXCL8,FOXP3,IFNG,IL10,IL13,IL2RA,IL4,IL4R,IL5,IL7R,IPMK,LEF1,LTA,LTB,NCEH1,NCR1,NETO1,NGEF,NRP1,PLXND1,RORA,RORC,TBX21,TGFBR1,TNF	1341 (20)
RNF138	0.399	enzyme	Activated	3.873	1.95e-07	BIRC3,CCND2,CCR7,CXCL1,GADD45B,ICAM1,IL10,IL6,LRRC32,NAMPT,NFKB1,NFKB2,RGS16,RIPOR2,TNF	742 (14)
TCR (family)		group	Activated	3.648	1.95e-07	CCL3L3,CD40LG,CD69,FOS,GFI1,IFNG,IL10,IL13,IL2RA,IL4,IL5,LRRC32,NR4A1,TFRC,TGFB1	985 (18)
NT5E	0.854	phosphatase	Inhibited	-3.434	1.95e-07	CD69,IL13,IL13RA1,IL13RA2,IL1B,IL4,IL6,KDR,MKI67,SERPINE1,SPP1,TGFB1,TIMP1,TNF,ZNF366	908 (14)
IL37	-0.757	cytokine	Inhibited	-3.235	1.95e-07	BMP2,CCL4,CSF1,CSF2,CSF3,CXCL10,CXCL2,CXCL3,CXCL8,IFNG,IL1B,IL6,TIMP1,TNF,VCAM1	815 (13)
calyculin A		chemical toxicant		-0.3	1.97e-07	CCL2,CCL22,CCND1,CCND2,CD200R1,CDKN1A,COL4A1,GNAI2,IL21R,LOXL2,MCL1,NR4A3,ODC1,PRKCA,S100A4,SELP,SLC12A3,TGM2,TNF	1495 (24)
vinblastine		chemical drug	Activated	3.783	1.97e-07	BAK1,CCL5,CD40,CD80,CD86,CDKN1A,CYP1A1,FOS,HIF1A,HLA-A,IGFBP4,IL1B,IL6,MCL1,MYC,PMAIP1,PTGS2,SOD2,TNF	1126 (14)
GIP		other		1.699	2.03e-07	ACLY,ATF3,BAX,CALCA,CCL2,CCL4,CCL5,CEBPA,CXCL10,CXCL2,CXCL3,FOS,GBP5,IL1B,IL4R,IL6,LPL,NOS3,OASL,RSAD2,SERPINE1,SOCS3,SPP1,TNF,TNFRSF1B,UCP2	757 (16)
cadmium		chemical toxicant		1.337	2.09e-07	B2M,BAX,BID,C3,CASP3,CASP9,CCND1,CDKN1A,CYP1A1,ESR2,GNS,HIF1A,HLA-DQB1,HMOX1,HSPA5,IL4,LGALS3,MGP,MYC,PGR,PLAU,PTGS2,RBP1,RETSAT,SGK1,SLC39A8,SLC5A1,SP1,TIMP1,UBE2D1	1316 (17)
Ro31-8220		chemical drug	Inhibited	-3.85	2.11e-07	CCL2,CDKN1A,CLDN1,CXCL8,HIF1A,HMOX1,ICAM1,IL1B,IL20,IL6,ITGA5,LAT,MMP1,PDCD4,PRKCQ,PTGS2,SERPINE1,ST6GAL1,TNFSF10,TNFSF11,TRAF1,VCAM1	1046 (20)
[truncated: 4,543 more rows]
